# Supplementary material for: Enrichment of different taxa of the enigmatic candidate phyla radiation bacteria using a novel picolitre droplet technique
Source: ISME Commun. 2024 Jun 21;4(1):ycae080. doi: 10.1093/ismeco/ycae080 (PMC11214157; doi:10.1093/ismeco/ycae080)
Supplement: Supp1-summed_Bactero_ASVs_ycae080 [file supp1-summed_bactero_asvs_ycae080.zip › Supp1-summed_Bactero_ASVs_ycae080.csv]

	Bulk	Droplet
TGAGGAATATTGGACAATGGGCGCAAGCCTGATCCAGCCATGCCGCGTGCAGGATGACGGTCCTATGGATTGTAAACTGCTTTTGCACAGGAAGAAACACTACTTCGTGAAGTAGCTTGACGGTACTGTGAGAATAAGGATCGGCTAACTCCGTGCCAGCAGCCGCGGTAATACGGAGGATCCAAGCGTTATCCGGAATCATTGGGTTTAAAGGGTCCGTAGGCGGTTTAGTAAGTCAGTGGTGAAAGCCCATCGCTCAACGGTGGAACGGCCATTGATACTGCTAAACTTGAATTATTAGGAAGTAACTAGAATATGTAGTGTAGCGGTGAAATGCTTAGAGATTACATGGAATACCAATTGCGAAGGCAGGTTACTACTAATGGATTGACGCTGATG…	3401	155998
TGAGGAATATTGGACAATGGGTGAGAGCCTGATCCAGCCATCCCGCGTGCAGGAAGACGGCCTTATGGGTTGTAAACTGCTTTTATACAGGAATAAACCATCTTACGAGTAGGGTGTTGAAGGTACTGTATGAATAAGCACCGGCTAACTCCGTGCCAGCAGCCGCGGTAATACGGAGGGTGCAAGCGTTATCCGGATTTATTGGGTTTAAAGGGTCCGCAGGCGGGTCTGTAAGTCAGGGGTGAAATCCGGCAGCTTAACTGTCGAACTGCCTTTGATACTGCAGGTCTTGAGTGGGAATGAAGCAGCTGGAATGTGTGGTGTAGCGGTGAAATGCATAGATATCACACAGAACACCGATAGCGAAGGCAGGTTGCTAATTCTCAACTGACGCTGAGG…	6	5
TGAGGAATATTGGACAATGGGCGCAAGCCTGATCCAGCCATGCCGCGTGCAGGATGACGGTCCTATGGATTGTAAACTGCTTTTGTACAGGAAGAAACACTGGTTCGTGAACCAGCTTGACGGTACTGTAAGAATAAGGATCGGCTAACTCCGTGCCAGCAGCCGCGGTAATACGGAGGATCCAAGCGTTATCCGGAATCATTGGGTTTAAAGGGTCCGTAGGCGGTTTAGTAAGTCAGTGGTGAAAGCCCATCGCTCAACGGTGGAACGGCCATTGATACTGCTAAACTTGAATTATTAGGAAGTAACTAGAATATGTAGTGTAGCGGTGAAATGCTTAGAGATTACATGGAATACCAATTGCGAAGGCAGGTTACTACTAATGGATTGACGCTGATG…	6791	1481
TGAGGAATCTTGCGCAATGGGCGAAAGCCTGACGCAGCCACGCCGCGTGCCGGATGAAGGCCCTATGGGTTGTAAACGGCTTTTGAGGGGGAAGAACGACTGGGTTTCGATCTGGTGTGACGGTACCCCTTGAATAAGCACCGGCTAACTCCGTGCCAGCAGCCGCGGTAATACGGAGGGTGCAAGCGTTGTCCGGAATCATTGGGTGTAAAGGGTGCGTAGGTGGGAGCTTAAGTCTGGGGTGAAATCTTGCCGCTTAACGGTAAAATGGCCCTGGATACTGGGTTTCTTGAGTGTAGAAGAGGTAAGTGGAATTCATAGTGTAGCGGTGAAATGCATAGATATTATGAAGAACATCAGTGGCGAAGGCGACTTACTGGTCTACAACTGACACTGAGG…	0	0
TGAGGAATATTGGATAATGGGCGCAAGCCTGATCCAGCCATGCCGCGTGCAGGATGACGGTCCTATGGATTGTAAACTGCTTTTGCACAGGAAGAAACACTACTTCGTGAAGTAGCTTGACGGTACTGTGAGAATAAGGATCGGCTAACTCCGTGCCAGCAGCCGCGGTAATACGGAGGATCCAAGCGTTATCCGGAATCATTGGGTTTAAAGGGTCCGTAGGCGGTTTAGTAAGTCAGTGGTGAAAGCCCATCGCTCAACGGTGGAACGGCCATTGATACTGCTAAACTTGAATTATTAGGAAGTAACTAGAATATGTAGTGTAGCGGTGAAATGCTTAGAGATTACATGGAATACCAATTGCGAAGGCAGGTTACTACTAATGGATTGACGCTGATG…	0	3548
TGAGGAATATTGGACAATGGGCGCAAGCCTGATCCAGCCATGCCGCGTGCAGGATGACGGTCCTATGGATTGTAAACTGCTTTTGCACAGGAAGAAACACTACTTCGTGAAGTAGCTTGACGGTACTGTGAGAATAAGGATCGGCTAACTCCGTGCCAGCAGCCGCGGTAATACGGAGGATCCAAGCGTTATCCGGAATCATTGGGTTTAAAGGGTCCGTAGGCGGTTTAGTAAGTCAGTGGTGAAAGCCCATCGCTCAACGGTGGAACGGCCATTGATACTGCTAAACTTGAATTATTAAGAAGTAACTAGAATATGTAGTGTAGCGGTGAAATGCTTAGAGATTACATGGAATACCAATTGCGAAGGCAGGTTACTACTAATGGATTGACGCTGATG…	23	3402
TGAGGAATATTGGACAATGGGCGCAAGCCTGATCCAGCCATGCCGCGTGCAGGATGACGGTCCTATGGATTGTAAACTGCTTTTGTACAGGAAGAAACAGTTCTACGTGTAGAACCTTGACGGTACTGTAAGAATAAGGATCGGCTAACTCCGTGCCAGCAGCCGCGGTAATACGGAGGATCCAAGCGTTATCCGGAATCATTGGGTTTAAAGGGTCCGTAGGCGGTTAGATAAGTCAGTGGTGAAAGCCCATCGCTCAACGGTGGAACGGCCATTGATACTGTCTGACTTGAATTATTAGGAAGTAACTAGAATATGTAGTGTAGCGGTGAAATGCTTAGAGATTACATGGAATACCAATTGCGAAGGCAGGTTACTACTAATGGATTGACGCTGATG…	220	2463
TGAGGAATATTGGACAATGGGCGCAAGCCTGATCCAGCCATGCCGCGTGCAGGATGACGGTCCTATGGATTGTAAACTGCTTTTGCACAGGAAGAAACAACTCTACGTGTAGAGTCTTGACGGTACTGTGAGAATAAGGATCGGCTAACTCCGTGCCAGCAGCCGCGGTAATACGGAGGATCCAAGCGTTATCCGGAATCATTGGGTTTAAAGGGTCCGTAGGCGGCTTTATAAGTCAGTGGTGAAATCTCCCCGCTCAACGGGGAAACGGCCATTGATACTGTAAGGCTTGAATTATTAGGAAGTAACTAGAATATGTAGTGTAGCGGTGAAATGCTTAGAGATTACATGGAATACCAATTGCGAAGGCAGGTTACTACTAATGGATTGACGCTGATG…	4926	0
TGAGGAATATTGGACAATGGGCGCAAGCCTGATCCAGCCATGCCGCGTGCAGGATGACGGTCCTATGGATTGTAAACTGCTTTTGTACAGGAAGAAACCCTTTCACGTGTGGAAGATTGACGGTACTGTAAGAATAAGGATCGGCTAACTCCGTGCCAGCAGCCGCGGTAATACGGAGGATCCAAGCGTTATCCGGAATCATTGGGTTTAAAGGGTCCGTAGGCGGTCAAGTAAGTCAGTGGTGAAAGCCCATCGCTCAACGGTGGAACGGCCATTGATACTGCTTGACTTGAATTATTAGGAAGTAACTAGAATATGTAGTGTAGCGGTGAAATGCTTAGAGATTACATGGAATACCAATTGCGAAGGCAGGTTACTACTAATGGATTGACGCTGATG…	515	1214
TGAGGAATATTGGACAATGGGCGCAAGCCTGATCCAGCCATGCCGCGTGCAGGATGACGGTCCTATGGATTGTAAACTGCTTTTGTACAGGAAGAAACAGTTCTACGTGTAGAACCTTGACGGTACTGTAAGAATAAGGATCGGCTAACTCCGTGCCAGCAGCCGCGGTAATACGGAGGATCCAAGCGTTATCCGGAATCATTGGGTTTAAAGGGTCCGTAGGCGGTTTAGTAAGTCAGTGGTGAAAGCCCATCGCTCAACGGTGGAACGGCCATTGATACTGCTAAACTTGAATTATTAGGAAGTAACTAGAATATGTAGTGTAGCGGTGAAATGCTTAGAGATTACATGGAATACCAATTGCGAAGGCAGGTTACTACTAATGGATTGACGCTGATG…	58	1380
TGAGGAATATTGGACAATGGGCGCAAGCCTGATCCAGCCATGCCGCGTGCAGGATGACGGTCCTATGGATTGTAAACTGCTTTTGCACAGGAAGAAACACTACTTCGTGAAGTAGCTTGACGGTACTGTGAGAATAAGGATCGGCTAACTCCGTGCCAGCAGCCGCGGTAATACGGAGGATCCAAGCGTTATCCGGAATCATTGGGTTTAAAGGGTCCGTAGGCGGTTTAGTAAGTCAGTGGTGAAAGCCCATCGCTCAACGGTGGAACGGCCATTGATACTGCTAAACTTGAATTATTAGGAAGTAACTAGGATATGTAGTGTAGCGGTGAAATGCTTAGAGATTACATGGAATACCAATTGCGAAGGCAGGTTACTACTAATGGATTGACGCTGATG…	65	726
TGAGGAATATTGGACAATGGGCGCAAGCCTGATCCAGCCATGCCGCGTGCAGGAAGACGGTCCTATGGATTGTAAACTGCTTTTATACAGGAAGAAACACTCCGACGTGTCGGAGCTTGACGGTACTGTAGGAATAAGGATCGGCTAACTCCGTGCCAGCAGCCGCGGTAATACGGAGGATCCAAGCGTTATCCGGAATCATTGGGTTTAAAGGGTCCGTAGGCGGTTTAATAAGTCAGTGGTGAAATCTGGTCGCTCAACGATCAAACGGCCATTGATACTGTTAGACTTGAATTATAAGGAAGTAACTAGAATATGTAGTGTAGCGGTGAAATGCTTAGATATTACATGGAATACCAATTGCGAAGGCAGGTTACTACTTATGGATTGACGCTGATG…	52	521
TGAGGAATATTGGACAATGGGCGCAAGCCTGATCCAGCCATGCCGCGTGCAGGATGACGGTCCTATGGATTGTAAACTGCTTTTATACGAGAAGAAACACTGCTTCGTGAAGCAGCTTGACGGTATCGTAAGAATAAGGATCGGCTAACTCCGTGCCAGCAGCCGCGGTAATACGGAGGATCCAAGCGTTATCCGGAATCATTGGGTTTAAAGGGTCCGTAGGCGGTTTAATAAGTCAGTGGTGAAAGCCCATCGCTCAACGGTGGAACGGCCATTGATACTGTTAAACTTGAATTATTAGGAAGTAACTAGAATATGTAGTGTAGCGGTGAAATGCTTAGAGATTACATGGAATACCAATTGCGAAGGCAGGTTACTACTAATGGATTGACGCTGATG…	7	375
TGAGGAATATTGGTCAATGGGCGGGAGCCTGAACCAGCCATCCCGCGTGCAGGATGACGGCCCTACGGGTTGTAAACTGCTTTTCCGCGCCAAGAACGGCCCCGACGTGTCGGGGTTTGACGGTAGCGCGGGAATAAGCACCGGCTAACTCCGTGCCAGCAGCCGCGGTAATACGGAGGGTGCAAGCGTTATCCGGATTCATTGGGTTTAAAGGGTGCGCAGGTGGGGGCGTAAGTCAGTGGTGAAATTCTGCCGCTCAACGGTAGGACTGCCATTGATACTGCGTTTCTTGAGTATGGTTGAGGTAGGCGGAATGTGTCGTGTAGCGGTGAAATGCATAGATATGACACAGAACGCCGATTGCGAAGGCAGCTTACTAAGCCATTACTGACACTGAGG…	0	0
TGAGGAATATTGGACAATGGGCGCAAGCCTGATCCAGCCATGCCGCGTGCAGGATGACGGTCCTATGGATTGTAAACTGCTTTTGTACAGGAAGAAACCCTGGCTCGTGAGCCAGATTGACGGTACTGTAAGAATAAGGATCGGCTAACTCCGTGCCAGCAGCCGCGGTAATACGGAGGATCCAAGCGTTATCCGGAATCATTGGGTTTAAAGGGTCCGTAGGCGGTCTGGTAAGTCAGTGGTGAAAGCCCATCGCTCAACGGTGGAACGGCCATTGATACTGCCAGACTTGAATTACTAGGAAGTAACTAGAATATGTAGTGTAGCGGTGAAATGCTTAGATATTACATGGAATACCAATTGCGAAGGCAGGTTACTACTGGTTGATTGACGCTGATG…	171	386
TGAGGAATATTGGACAATGGGCGCAAGCCTGATCCAGCCATGCCGCGTGCAGGATGACGGTCCTATGGATTGTAAACTGCTTTTGCACAGGAAGAAACAACGCTACGTGTAGCGTCTTGACGGTACTGTGAGAATAAGGATCGGCTAACTCCGTGCCAGCAGCCGCGGTAATACGGAGGATCCAAGCGTTATCCGGAATCATTGGGTTTAAAGGGTCCGTAGGCGGTTTGGTAAGTCAGTGGTGAAAGCCCATCGCTCAACGGTGGAACGGCCATTGATACTGCCAGACTTGAATTATTAGGAAGTAACTAGAATATGTAGTGTAGCGGTGAAATGCTTAGAGATTACATGGAATACCAATTGCGAAGGCAGGTTACTACTAATGGATTGACGCTGATG…	776	0
TAAGGAATATTGGTCAATGGAGGCAACTCTGAACCAGCCATGCCGCGTGCAGGAAGACAGCCCTCTGGGTCGTAAACTGCTTTTATTCGGGAATAAACCTACTTACGTGTAAGTAGCTGAATGTACCGAAGGAATAAGGATCGGCTAACTCCGTGCCAGCAGCCGCGGTAATACGGAGGATCCAAGCGTTATCCGGATTTATTGGGTTTAAAGGGTGCGTAGGCGGCCTGTTAAGTCAGGGGTGAAAGACGGTAGCTCAACTATCGCAGTGCCCTTGATACTGATGGGCTTGAATACACTAGAGGTAGGCGGAATGTGACAAGTAGCGGTGAAATGCATAGATATGTCACAGAACACCGATTGCGAAGGCAGCTTACTATGGTGTCATTGACGCTGAGG…	20	406
TGAGGAATATTGGACAATGGGTGAGAGCCTGATCCAGCCATCCCGCGTGCAGGAAGACGGCCTTATGGGTTGTAAACTGCTTTTATACAGGAATAAACCATCTTACGAGTAGGGTGTTGAAGGTACTGTATGAATAAGCACCGGCTAACTCCGTGCCAGCAGCCGCGGTAATACGGAGGGTGCAAGCGTTATCCGGATTTATTGGGTTTAAAGGGTCCGCAGGCGGGTCTGTAAGTCAGGGGTGAAATCCGGCAGCTTAACTGTCGAACTGCCTTTGATACTGCAGGTCTTGAGTGGGAATGAAGCAGCTGGGATGTGTGGTGTAGCGGTGAAATGCATAGATATCACACAGAACACCGATAGCGAAGGCAGGTTGCTAATTCTCAACTGACGCTGAGG…	0	0
TGAGGAATATTGGACAATGGGCGCAAGCCTGATCCAGCCATGCCGCGTGCAGGATGACGGTCCTATGGATTGTAAACTGCTTTTGCACAGGAAGAAACAACATTACGTGTAATGTCTTGACGGTACTGTGAGAATAAGGATCGGCTAACTCCGTGCCAGCAGCCGCGGTAATACGGAGGATCCAAGCGTTATCCGGAATCATTGGGTTTAAAGGGTCCGTAGGCGGTCTTATAAGTCAGTGGTGAAATCTCCCCGCTCAACGGGGAAACGGCCATTGATACTGTAGGACTTGAATTATTAGGAAGTAACTAGAATATGTAGTGTAGCGGTGAAATGCTTAGAGATTACATGGAATACCAATTGCGAAGGCAGGTTACTACTAATGGATTGACGCTGATG…	0	204
TGAGGAATATTGGTCAATGGACGCAAGTCTGAACCAGCCATGCCGCGTGCAGGATGACGGTCCTATGGATTGTAAACTGCTTTTATACAGGAAGAAACACTCCCTCGTGAGGGAGCTTGACGGTACTGTAGGAATAAGGATCGGCTAACTCCGTGCCAGCAGCCGCGGTAATACGGAGGATCCAAGCGTTATCCGGAATCATTGGGTTTAAAGGGTCCGTAGGCGGTTTAATAAGTCAGTGGTGAAAGCCTATCGCTTAACGATAGAACGGCCATTGATACTGTTAGACTTGAATTAGTGGGAAGTAACTAGAATATGTAGTGTAGCGGTGAAATGCTTAGATATTACATGGAATACCAATTGCGAAGGCAGGTTACTATCACTATATTGACGCTGATG…	360	7
TAGGGAATATTGGGCAATGGACGGAAGTCTGACCCAGCCATCCCGCGTGCAGGAAGAAGGTTCTCTGGATTGTAAACTGCTTTTGTTTGGGAAGAAAGAGTTCCGTTATCGGGATATTGACGGTACCAGACGAATAAGCACCGGCTAACTCCGTGCCAGCAGCCGCGGTAATACGGAGGGTGCAAGCGTTATCCGGATTTACTGGGTTTAAAGGGTGCGTAGGCGTCTCAACAAGTTTTCGGTGAAAGCTTTCCGCTTAACGGGAAAACTGCCGAAAAAACTGTTGAGATTGAATTTAGGTGAAGTGAGTGGAATACAACAAGTAGCGGTGAAATGCTTAGATATGTTGTAGAACACCGATTGCGAAGGCATCTCACTAATCTAACATTGACGCTGAGG…	0	0
TGAGGAATATTGCGCAATGCCCGAAAGGGTGACGCAGCGACGCCGCGTGAAGGATGAAGGCCCTATGGGTTGTAAACTTCTGTAGAGAGGAAAGAATATTTCGCTATACGCGGAATTGACGGTACCTCTAAAGTAAGGATCGGCCAACTACGTGCCAGCAGCCGCGGTAATACGTAGGATCCAAGCGTTGTCCGGATTTACTGGGTGTAAAGGGAGCGCAGGCGGACTTTCAAGTCGGTGGTGAAATCTCGAGGCTCAACCTCGAAACTGCCTCCGATACTGTTAGTCTTGAATCTAGAAGAGGGCGATGGAATTCATGGTGTAGCAGTGAAATGCGTAGATATCATGAAGAACACCAGCGGCGAAGGCGGTCGCCTAGTCTAGTATTAACGCTCAGGC…	41	22
TAAGGAATATTGGTCAATGGAGGGAACTCTGAACCAGCCATGCCGCGTGCAGGATGACTGCCCTATGGGTTGTAAACTGCTTTTGTCAGGGAATAAACCTTTCTACGTGTAGGAAGCTGAATGTACCTGAAGAATAAGGATCGGCTAACTCCGTGCCAGCAGCCGCGGTAATACGGAGGATCCAAGCGTTATCCGGATTTATTGGGTTTAAAGGGTGCGTAGGCGGTCCTATAAGTCAGTGGTGAAAGACGGCAGCTTAACTGTCGCAGTGCCTTTGATACTGTAGGACTTGAATCTATTTGAAGTGGGCGGAATAAGACAAGTAGCGGTGAAATGCATAGATATGTCTTAGAACTCCGATTGCGAAGGCAGCTCACTAAGTTAGTATTGACGCTGATG…	285	25
TAAGGAATATTGGTCAATGGACGCAAGTCTGAACCAGCCATGCCGCGTGAAGGATTAAGGTCCTCTGGATTGTAAACTTCTTTTATCTGGGACGAAAAAAGGCGATTCTTCGTCACTTGACGGTACCAGATGAATAAGCACCGGCTAACTCCGTGCCAGCAGCCGCGGTAATACGGAGGGTGCAAGCGTTATCCGGATTCACTGGGTTTAAAGGGTGCGTAGGCGGGCAGTTAAGTCAGTGGTGAAATCCTAGAGCTTAACTCTAGAACTGCCATTGATACTATCTGTCTTGAATATTGTGGAGGTAAGCGGAATATGTCATGTAGCGGTGAAATGCTTAGATATGACATAGAACACCTATTGCGAAGGCAGCTTACTACGCATATATTGACGCTGAGG…	31	16
TGAGGAATATTGGACAATGGGCGCAAGCCTGATCCAGCCATGCCGCGTGCAGGATGACGGTCCTATGGATTGTAAACTGCTTTTGTACGAGAAGAAACACTACTTCGTGAAGTAGCTTGACGGTATCGTAAGAATAAGGATCGGCTAACTCCGTGCCAGCAGCCGCGGTAATACGGAGGATCCAAGCGTTATCCGGAATCATTGGGTTTAAAGGGTCCGTAGGCGGTTTAGTAAGTCAGTGGTGAAAGCCCATCGCTCAACGGTGGAACGGCCATTGATACTGCTAGACTTGAATTATTAGGAAGTAACTAGAATATGTAGTGTAGCGGTGAAATGCTTAGAGATTACATGGAATACCAATTGCGAAGGCAGGTTACTACTAATTGATTGACGCTGATG…	0	81
TGAGGAATCTTGCGCAATGGGCGAAAGCCTGACGCAGCCACGCCGCGTGCCGGATGAAGGCCCTATGGGTTGTAAACGGCTTTTGAGGGGGAAGAACGACTGGGTTTCGATCTGGTGTGACGGTACCCCTTGAATAAGCACCGGCTAACTCCGTGCCAGCAGCCGCGGTAATACGGAGGGTGCAAGCGTTGTCCGGAATCATTGGGTGTAAAGGGTGCGTAGGTGGGAGCTTAAGTCTGGGGTGAAATCTTGCCGCTTAACGGTAAAATGGCCCTGGATACTGGGTTTCTTGAGTGTAGAAGAGGTAAGTGGGATTCATAGTGTAGCGGTGAAATGCATAGATATTATGAAGAACATCAGTGGCGAAGGCGACTTACTGGTCTACAACTGACACTGAGG…	0	0
TAGGGAATATTGGTCAATGGGTGAGAGCCTGAACCAGCCATGCCGCGTGCAGGAAGACGGCCTTCTGGGTTGTAAACTGCTTTTATCTGGGGATAAAAAGCCCATGCGTGGGACATTGAAGGTACCAGATGAATAAGCACCGGCTAACTACGTGCCAGCAGCCGCGGTAATACGTAGGGTGCAAGCGTTGTCCGGATTTATTGGGTTTAAAGGGTGCGTAGGCGGTCTATTAAGTCAGTGGTGAAATCCAACAGCTCAACTGTTGATGTGCCAATGATACTGATGGACTTGAGTACAGACGAGGTAGGCGGAATTGACAGTGTAGCGGTGAAATGCATAGATATTGTCAAGAACACCGATAGCGAAGGCAGCTTGCTAGCCTGTAACTGACGCTGAGGC…	0	0
TGAGGAATATTGGTCAATGGGCGGGAGCCTGAACCAGCCATCCCGCGTGCAGGAAGACGGCCCTATGGGTTGTAAACTGCTTTTGTGCAGGAAGAACGTCCCGATCGTGATCGGGAGTGACGGTACTGCATGAATAAGCACCGGCTAACTCCGTGCCAGCAGCCGCGGTAATACGGAGGGTGCAAGCGTTATCCGGATTTATTGGGTTTAAAGGGTGCGTAGGCGGTAAGATAAGTCAGTGGTGAAAATCTGCAGCTCAACTGTAGTCGTGCCATTGAAACTGTTTTACTTGAGTAACCATGAGGTAGGCGGAATGTGTAGTGTAGCGGTGAAATGCTTAGATATTACACAGAACACCGATTGCGTAGGCAGCTTACTAGCGGTTTACTGACGCTGATG…	15	5
TAAGGAATATTGGTCAATGGGGGCAACCCTGAACCAGCCATGCCGCGTGCAGGAAGACAGCCCTACGGGTCGTAAACTGCTTTTGTACGGGAACAAACCCCTCCTCGTGAGGAGGGCTGAGCGTACCGTAAGAATAAGGATCGGCTAACTCCGTGCCAGCAGCCGCGGTAATACGGAGGATCCGAGCGTTATCCGGATTTATTGGGTTTAAAGGGAGCGTAGGCGGCCCGTTAAGTCAGGGGTGAAAGACGGTGGCTCAACCATCGCAGTGCCTTTGATACTGACGGGCTTGAATACACCTGAGGTAGGCGGAATGTGGCAAGTAGCGGTGAAATGCATAGATATGCCACAGAACACCGATTGCGAAGGCAGCTTACTAAAGTGTGATTGACGCTGAGG…	0	0
TAAGGAATATTGGTCAATGGAGGGAACTCTGAACCAGCCATGCCGCGTGCAGGATGACTGCCCTATGGGTTGTAAACTGCTTTTGTCAGGGAATAAACCTTTCCACGTGTGGGAAGCTGAATGTACCTGAAGAATAAGGATCGGCTAACTCCGTGCCAGCAGCCGCGGTAATACGGAGGATCCAAGCGTTATCCGGATTTATTGGGTTTAAAGGGTGCGTAGGCGGTCCTATAAGTCAGTGGTGAAAGACGGCAGCTTAACTGTCGCAGTGCCTTTGATACTGTAGGACTTGAATCTATTTGAAGTGGGCGGAATAAGACAAGTAGCGGTGAAATGCATAGATATGTCTTAGAACTCCGATTGCGAAGGCAGCTCACTAAGTTAGTATTGACGCTGATG…	171	19
TGAGGAATATTGGACAATGGGCGCAAGCCTGATCCAGCCATGCCGCGTGCAGGAAGAAGGTCCTATGGATTGTAAACTGCTTTTATACAGGAAGAAACACCTCTACGTGTAGAGACTTGACGGTACTGTATGAATAAGGACCGGCTAACTCCGTGCCAGCAGCCGCGGTAATACGGAGGGTCCAAGCGTTATCCGGAATCATTGGGTTTAAAGGGTCCGTAGGCGGCCAAATAAGTCAGTGGTGAAAGCCCATCGCTCAACGATGGAACGGCCATTGATACTGTTTGGCTTGAATTATTAGGAAGTAACTAGAATATGTAGTGTAGCGGTGAAATGCTTAGAGATTACATGGAATACCAATTGCGAAGGCAGGTTACTACTAATATATTGACGCTGATG…	21	3
TGAGGAATATTGGACAATGGGTGAGAGCCTGATCCAGCCATCCCGCGTGAAGGACGACGGCCCTATGGGTTGTAAACTTCTTTTGTATAGGGATAAACCTTTCCACGTGTGGAAAGCTGAAGGTACTATACGAATAAGCACCGGCTAACTCCGTGCCAGCAGCCGCGGTAATACGGAGGGTGCAAGCGTTATCCGGATTTATTGGGTTTAAAGGGTCCGTAGGCGGATCTGTAAGTCAGTGGTGAAATCTCATAGCTTAACTATGAAACTGCCATTGATACTGCAGGTCTTGAGTAAAGTAGAAGTGGCTGGAATAAGTAGTGTAGCGGTGAAATGCATAGATATTACTTAGAACACCAATTGCGAAGGCAGGTCACTATGTTTTAACTGACGCTGATG…	0	18
TGAGGAATATTGGACAATGGGCGCAAGCCTGATCCAGCCATGCCGCGTGCAGGATGACGGTCCTATGGATTGTAAACTGCTTTTATACGAGAAGAAACACTGCTTCGTGAAGCAGCTTGACGGTATCGTAAGAATAAGGATCGGCTAACTCCGTGCCAGCAGCCGCGGTAATACGGAGGATCCAAGCGTTATCCGGAATCATTGGGTTTAAAGGGTTCGTAGGCGGTTTAATAAGTCAGTGGTGAAAGCCCATCGCTCAACGGTGGAACGGCCATTGATACTGTTAAACTTGAATTATTAGGAAGTAACTAGAATATGTAGTGTAGCGGTGAAATGCTTAGAGATTACATGGAATACCAATTGCGAAGGCAGGTTACTACTAATGGATTGACGCTGATG…	0	36
TAAGGAATATTGGTCAATGGAGGCAACTCTGAACCAGCCATGCCGCGTGCAGGAAGACAGCCCTCTGGGTCGTAAACTGCTTTTATTCGGGAATAAACCTATCTACGTGTAGATAGCTGAATGTACCGAAGGAATAAGGATCGGCTAACTCCGTGCCAGCAGCCGCGGTAATACGGAGGATCCAAGCGTTATCCGGATTTATTGGGTTTAAAGGGTGCGTAGGCGGCTTATTAAGTCAGGGGTGAAAGACGGTGGCTCAACCATCGCAGTGCCTTTGATACTGATGAGCTTGAATATACTAGAGGTAGGCGGAATGTGACAAGTAGCGGTGAAATGCATAGATATGTCACAGAACACCGATTGCGAAGGCAGCTTACTATGGTATTATTGACGCTGAGG…	0	12
TGAGGAATATTGGACAATGGGCGCAAGCCTGATCCAGCCATGCCGCGTGCAGGAAGAAGGTCCTATGGATTGTAAACTGCTTTTATACAGGAAGAAACACCTCTACGTGTAGAGACTTGACGGTACTGTATGAATAAGGACCGGCTAACTCCGTGCCAGCAGCCGCGGTAATACGGAGGATCCAAGCGTTATCCGGAATCATTGGGTTTAAAGGGTCCGTAGGCGGTTTAGTAAGTCAGTGGTGAAAGCCCATCGCTCAACGGTGGAACGGCCATTGATACTGCTAAACTTGAATTATTAGGAAGTAACTAGAATATGTAGTGTAGCGGTGAAATGCTTAGAGATTACATGGAATACCAATTGCGAAGGCAGGTTACTACTAATGGATTGACGCTGATG…	0	0
TGAGGAATATTGGATAATGGGCGCAAGCCTGATCCAGCCATGCCGCGTGCAGGATGACGGTCCTATGGATTGTAAACTGCTTTTGTACAGGAAGAAACACTGGTTCGTGAACCAGCTTGACGGTACTGTAAGAATAAGGATCGGCTAACTCCGTGCCAGCAGCCGCGGTAATACGGAGGATCCAAGCGTTATCCGGAATCATTGGGTTTAAAGGGTCCGTAGGCGGTTTAGTAAGTCAGTGGTGAAAGCCCATCGCTCAACGGTGGAACGGCCATTGATACTGCTAAACTTGAATTATTAGGAAGTAACTAGAATATGTAGTGTAGCGGTGAAATGCTTAGAGATTACATGGAATACCAATTGCGAAGGCAGGTTACTACTAATGGATTGACGCTGATG…	101	0
TGAGGAATATTGGTCAATGGAGGAAACTCTGAACCAGCCAAGTCGCGTGAAGGAAGAATGTCCTAAGGATTGTAAACTTCTTTAGCGAGCGAGTAAGGACTTCCACGTGATGGGAGTTTGAAAGTAGCTCGAGAATAAGTATCGGCTAACTCCGTGCCAGCAGCCGCGGTAATACGGAGGATACGAGCGTTATCCGGATTTATTGGGTTTAAAGGGTGCGCAGGTGGTCCTGCAAGTCAGTGGTGAAAAGCTGAGGCTCAACCTCAGCCTTGCCGTTGAAACTGCAAGACTTGAGAGTACATGATGTGGGCGGAATGCGTAGTGTAGCGGTGAAATGCATAGATATTACGCAGAACTCCGATTGCGAAGGCAGCTCACAAAGGTATGTCTGACACTGAG…	0	0
TGAGGAATATTGGACAATGGGCGCAAGCCTGATCCAGCCATGCCGCGTGCAGGATGACGGTCCTATGGATTGTAAACTGCTTTTGCACAGGAAGAAACACTACTTCGTGAAGTAGCTTGACGGTACTGTGAGAATAAGGATCGGCTAACTCCGTGCCAGCAGCCGCGGTAATACGGAGGATCCAAGCGTTATCCGGAATCATTGGGTTTAAAGGGTCCGTAGGCGGTTTAGTAAGTCAGTGGTGAAAGCCCATAGCTCAACGGTGGAACGGCCATTGATACTGCTAAACTTGAATTATTAGGAAGTAACTAGAATATGTAGTGTAGCGGTGAAATGCTTAGAGATTACATGGAATACCAATTGCGAAGGCAGGTTACTACTAATGGATTGACGCTGATG…	0	37
TGAGGAATATTGGACAATGGGCGCAAGCCTGATCCAGCCATGCCGCGTGCAGGATGACGGTCCTATGGATTGTAAACTGCTTTTGTACGAGAAGAAACACTACTTCGTGAAGTAGCTTGACGGTATCGTAAGAATAAGGATCGGCTAACTCCGTGCCAGCAGCCGCGGTAATACGGAGGATCCAAGCGTTATCCGGAATCATTGGGTTTAAAGGGTCCGTAGGCGGTTTAGTAAGTCAGTGGTGAAAGCCCATCGCTCAACGGTGGAACGGCCATTGATACTGCTAAACTTGAATTATTAGGAAGTAACTAGAATATGTAGTGTAGCGGTGAAATGCTTAGAGATTACATGGAATACCAATTGCGAAGGCAGGTTACTACTAATGGATTGACGCTGATG…	0	44
TAAGGAATATTGGACAATGGAGGAAACTCTGATCCAGCCATGCCGCGTGCAGGAAGAAGGCGCTATGCGTTGTAAACTGCTTTTGTACGGGAAAAAACCCTTGATCGTGTATCGAGGCTGATTGTACCGTAAGAATAAGGATCGGCTAACTCCGTGCCAGCAGCCGCGGTAATACGGAGGATCCAAGCGTTATCCGGATTTATTGGGTTTAAAGGGTGCGTAGGCGGAATTGTAAGTCAGTGGTGAAAGCCTGCAGCTCAACTGCAGAATTGCCATTGATACTGCTATTCTTGAGTATAGTTGATGTGGGCGGAATGTGTGGTGTAGCGGTGAAATGCTTAGATATTACACAGAACTCCGATAGCGAAGGCAGCTCACAAAACTATAACTGACGCTGAG…	0	0
TGAGGAATATTGGACAATGGGCGCAAGCCTGATCCAGCCATGCCGCGTGCAGGATGACGGTCCTATGGATTGTAAACTGCTTTTGCACAGGAAGAAACAACGCTACGTGTAGCGTCTTGACGGTACTGTGAGAATAAGGATCGGCTAACTCCGTGCCAGCAGCCGCGGTAATACGGAGGATCCAAGCGTTATCCGGAATCATTGGGTTTAAAGGGTCCGTAGGCGGTTTGGTAAGTCAGTGGTGAAAGCCCATCGCTCAACGGTGGAACGGCCATTGATACTGCCAGACTTGAATTATTAGGAAGTAACTAGAATATGTAGTGTAGCGGTGAAATGCTTAGAGATTACATGGAATACCAATTGCGAAGGCAGGTTACTACTAATTGATTGACGCTGATG…	0	27
TAAGGAATATTGGACAATGGAGGCAACTCTGATCCAGCCATGCCGCGTGAAGGATGAAGGCGCTACGCGTTGTAAACTTCTTTTCTACTAGAAAAAACACCCCGATTCGTTCGGGGTCTGATTGTACAGCAGGAATAAGCATCGGCTAACTTCGTGCCAGCAGCCGCGGTAATACGAAGGATGCAAGCGTTATCCGGATTCACTGGGTTTAAAGGGTGTGCAGGTGGGGTAATAAGTCAGTGGTGAAAGCCCCCGACTTAATCGGGGAACTGCCATAGATACTGTTATTCTTGAGTGTGGTTGAGGCGGATGGAATATGACATGTAGCGGTGAAATGCTTAGATATGTCATAGAACACCAATCGCGAAGGCAGTCCGCCAAACCATTACTGACACTGAA…	0	0
TGAGGAATATTGGACAATGGGCGCAAGCCTGATCCAGCCATGCCGCGTGCAGGATGACGGTCCTATGGATTGTAAACTGCTTTTGCACAGGAAGAAACACTACTTCGTGAAGTAGCTTGACGGTACTGTGAGAATAAGGATCGGCTAACTCCGTGCCAGCAGCCGCGGTAATACGGAGGATCCAAGCGTTATCCGGAATCATTGGGTTTAAAGGGTCCGTAGGCGGTTTAGTAAGTCAGTGGTGAAAGCCCATCGCTCAACGGTGGAACGGCCATTGATACTGCTAAACTTGAATTATTAGGAAGTAACTAGAATATGTAGTGTAGCGGTGAAATGCTTAGAGATTACATGGAATATCAATTGCGAAGGCAGGTTACTACTAATGGATTGACGCTGATG…	0	0
TGAGGAATATTGGACAATGGGCGCAAGCCTGATCCAGCCATGCCGCGTGCAGGAAGACGCATCTATGGTGTGTAAACTGCTTTTGTACGGGAAGAAACACTCCTACGTGTAGGAGCTTGACGGTACCGTAAGAATAAGGATCGGCTAACTCCGTGCCAGCAGCCGCGGTAATACGGAGGATCCAAGCGTTATCCGGAATCATTGGGTTTAAAGGGTCCGTAGGCGGTTTGATAAGTCAGTGGTGAAAGCCCATCGCTCAACGATGGAACGGCCATTGATACTGTCAGACTTGAATTATTGGGAAGTAACTAGAATATGTAGTGTAGCGGTGAAATGCTTAGATATTACATGGAATACCAATTGCGAAGGCAGGTTACTATCAATATATTGACGCTGATG…	0	49
TAAGGAATATTGGGCAATGGACGCAAGTCTGACCCAGCCATGCCGCGTGCAGGATGACAGCCTTATGGGTTGTAAACTGCTTTTATCAGGGAATAACCGCTCGTACGCGTACGGGTTTGAATGTACCTGAAGAATAAGCACCGGCTAACTCCGTGCCAGCAGCCGCGGTAATACGGAGGGTGCAAGCGTTATCCGGATTTATTGGGTTTAAAGGGTGCGTAGGCGGGTAGATAAGTCAGTGGTGAAAGCCTACAGCTCAACTGTAGAATTGCCATTGATACTGTTTACCTTGAGTGTAAATGAAGTGGGCGGAATGTAGCATGTAGCGGTGAAATGCATAGATATGCTACAGAACACCAATTGCGAAGGCAGCTCACTAACATACAACTGACGCTCATG…	3	0
TAAGGAATATTGGTCAATGGGGGCAACCCTGAACCAGCCATGCCGCGTGCAGGAAGACGGCCCTACGGGTTGTAAACTGCTTTTATACGGGAATAAACCCCGATTCGTGAATCGGGTTGAATGTACTGTAAGAATAAGGATCGGCTAACTCCGTGCCAGCAGCCGCGGTAATACGGAGGATCCAAGCGTTATCCGGATTTATTGGGTTTAAAGGGTGCGTAGGCGGCCTATTAAGTCAGGGGTGAAAGACGGTGGCTCAACCATCGCAGTGCCTTTGATACTGATAGGCTTGATTACACTTGAGGTAGGCGGAATGTGACAAGTAGCGGTGAAATGCATAGATATGTCACAGAACACCAATTGCGAAGGCAGCTTACTAAGGTGTTAATGACGCTGAGG…	0	0
TGAGGAATATTGGGCAATGCCCGAAAGGGTGACCCAGCAACGCCGCGTGGAGGATGAAAGCCGTAAGGTTGTAAACTCCTTTTGAAGGGGACGAATAACTAAGTTTCGTAAGGGACTTAGACTGACTGTACCCTTAGAAGAAGCCCCGGCTAACTACGTGCCAGCAGCCGCGGTAATACGTAGGGGGCAAGCGTTGTCCGGATTTACTGGGTGTAAAGGGCGCGTAGGCGGATTTATAAGTCAGTGGTGAAATCCTGCAGCTTAACTGCAGAACTGCCTCTGATACTGCAAATCTTGAGTTCGGAAGAGAGAAGCGGAATTCCAGGTGTAGTAGTGAAATACGTAGATATCTGGAAGAACACCAGTGGCGAAGGCGGCTTCTTGGTCCGTAACTGACGC…	0	0
TGAGGAATATTGGACAATGGGCGCAAGCCTGATCCAGCCATGCCGCGTGCAGGATGACGGTCCTATGGATTGTAAACTGCTTTTGCACAGGAAGAAACACTACTTCGTGAAGTAGCTTGACGGTACTGTGAGAATAAGGATCGGCTAACTCCGTGCCAGCAGCCGCGGTAATACGGAGGATCCAAGCGTTATCCGGAATCATTGGGTTTAAAGGGTCCGTAGGCGGTTTAGTAAGTCAGTGGTGAAAGCCCATCGCTCAACGGTGGAACGGCCATTGATACTGCTAAACTTGAATTATTAGGAAGTAACTAGAATATGTAGTGTAGCGGTGAAATGCTTAGAGATTACATGGAATACCAATTGCGAAGGCAGGTTACTACTAATGGATTGACGCTGATG…	0	0
TAAGGAATATTGGTCAATGGAGGCAACTCTGAACCAGCCATGCCGCGTGCAGGAAGACTGCCCTATGGGTTGTAAACTGCTTTTATCCGGGAATAAACCTCTTTACGTGTAAAGAGCTGAATGTACCGGAAGAATAAGGATCGGCTAACTCCGTGCCAGCAGCCGCGGTAATACGGAGGATCCAAGCGTTATCCGGATTTATTGGGTTTAAAGGGTGCGTAGGCGGCCTGTTAAGTCAGGGGTGAAAGACGGTAGCTCAACTATCGCAGTGCCCTTGATACTGATGGGCTTGAATGGACTAGAGGTAGGCGGAATGAGACAAGTAGCGGTGAAATGCATAGATATGTCTCAGAACACCGATTGCGAAGGCAGCTTACTATGGTCTTATTGACGCTGAGG…	0	65
TAAGGAATATTGCTCAATGGGAGAAATCCTGAAGCAGCAACGCCGCGTGAGGGATGAAGGGCTTTTGCTCGTAAACCTCTGTAGTGAGGGAAAAAACTTCCACTCTGTGGAATATGATGGTACCTCAAAAGTAAGCCCCGGCTAACTACGTGCCAGCAGCCGCGGTAATACGTAGGGGGCAAACGTTGTCCGGATTTACTGGGTGTAAAGGGTGCTCAGGCGGTTTTGTAAGTCAGAAGTGAAATCCTAGAGCTTAACTCTGGAACTGCTTTTGATACTGCAAAGCTTGAATGTGGAAGAGGAGGATGGAATTTCTGGTGTAGCAGTGAAATGCGTAGATATCAGAAAGAACACCAGTGGCGAAGGCGATCCTCTGGTCCATTATTGACGCTAAAGCAC…	0	0
TAAGGAATATTGGTCAATGGAGGCAACTCTGAACCAGCCATGCCGCGTGCAGGAAGACTGCCCTATGGGTTGTAAACTGCTTTTATCCGGGAATAAACCACGATACGTGTATCGTGCTGAATGTACCGGAAGAATAAGGATCGGCTAACTCCGTGCCAGCAGCCGCGGTAATACGGAGGATCCAAGCGTTATCCGGATTTATTGGGTTTAAAGGGTGCGTAGGCGGCCTATTAAGTCAGGGGTGAAAGACGGTAGCTCAACTATCGCAGTGCCTTTGATACTGATGGGCTTGAATGAACTAGAGGTAGGCGGAATGAGACAAGTAGCGGTGAAATGCATAGATATGTCTCAGAACACCGATTGCGAAGGCAGCTTACTATGGTTTAATTGACGCTGAGG…	0	28
TGAGGAATATTGGACAATGGGCGCAAGCCTGATCCAGCCATGCCGCGTGCAGGATGACGGTCCTATGGATTGTAAACTGCTTTTATACGAGAAGAAACACTCCTTCGTGAAGGAGCTTGACGGTATCGTAAGAATAAGGATCGGCTAACTCCGTGCCAGCAGCCGCGGTAATACGGAGGATCCAAGCGTTATCCGGAATCATTGGGTTTAAAGGGTCCGTAGGCGGTTTAATAAGTCAGTGGTGAAAGCCCATCGCTCAACGGTGGAACGGCCATTGATACTGTTAGACTTGAATTATTAGGAAGTAACTAGAATATGTAGTGTAGCGGTGAAATGCTTAGAGATTACATGGAATACCAATTGCGAAGGCAGGTTACTACTAATTGATTGACGCTGATG…	0	31
TGAGGAATATTGGTCAATGGGCGGGAGCCTGAACCAGCCATCCCGCGTGCAGGAAGACGGCCCTATGGGTTGTAAACTGCTTTTGTGCAGGAAGAACGCTCTCTACGTGTAGAGAAGTGACGGTACTGCATGAATAAGCACCGGCTAACTCCGTGCCAGCAGCCGCGGTAATACGGAGGGTGCAAGCGTTATCCGGATTTATTGGGTTTAAAGGGTGCGTAGGCGGTAAGATAAGTCAGTGGTGAAAATCTGCAGCTCAACTGTAGTCGTGCCATTGAAACTGTTTTACTTGAGTAACCATGAGGTAGGCGGAATGTGTAGTGTAGCGGTGAAATGCTTAGATATTACACAGAACACCGATTGCGTAGGCAGCTTACTAGCGGTTTACTGACGCTGATG…	0	0
TGAGGAATATTGGACAATGGGCGCAAGCCTGATCCAGCCATGCCGCGTGCAGGATGACGGTCCTATGGATTGTAAACTGCTTTTGCACAGGAAGAAACAACTCTACGTGTAGAGTCTTGACGGTACTGTGAGAATAAGGATCGGCTAACTCCGTGCCAGCAGCCGCGGTAATACGGAGGATCCAAGCGTTATCCGGAATCATTGGGTTTAAAGGGTCCGTAGGCGGCTTTATAAGTCAGTGGTGAAATCTCCCCGCTCAACGGGGAAACGGCCATTGATACTGTAAGGCTTGAATTATTAGGAAGTAACTAGGATATGTAGTGTAGCGGTGAAATGCTTAGAGATTACATGGAATACCAATTGCGAAGGCAGGTTACTACTAATGGATTGACGCTGATG…	92	0
TGAGGAATATTGGACAATGGGCGCAAGCCTGATCCAGCCATGCCGCGTGCAGGATGACGGTCCTATGGATTGTAAACTGCTTTTGCACAGGAAGAAACACTACTTCGTGAAGTAGCTTGACGGTACTGTGAGAATAAGGATCGGCTAACTCCGTGCCAGCAGCCGCGGTAATACGGAGGATCCAAGCGTTATCCGGAATCATTGGGTTTAAAGGGTCCGTAGGCGGTTTAGTAAGTCAGTGGTGAAAGCCCATCGCTCAACGGTGGAACGGCCATTGATACTGCTAAACTTGAATTATTAGGAAGTAACTAGAATATGTAGTGTAGCGGTGAAATGCTTAGAGATTACATGGAATACCAATTGCGAAGGCAGGTTACTACTAATGGATTGACGCTGATG…	0	32
TGAGGAATATTGGACAATGGGCGCAAGCCTGATCAAGCCATGCCGCGTGCAGGATGACGGTCCTATGGATTGTAAACTGCTTTTGCACAGGAAGAAACACTACTTCGTGAAGTAGCTTGACGGTACTGTGAGAATAAGGATCGGCTAACTCCGTGCCAGCAGCCGCGGTAATACGGAGGATCCAAGCGTTATCCGGAATCATTGGGTTTAAAGGGTCCGTAGGCGGTTTAGTAAGTCAGTGGTGAAAGCCCATCGCTCAACGGTGGAACGGCCATTGATACTGCTAAACTTGAATTATTAGGAAGTAACTAGAATATGTAGTGTAGCGGTGAAATGCTTAGAGATTACATGGAATACCAATTGCGAAGGCAGGTTACTACTTATGGATTGACGCTGATG…	0	0
TAAGGAATATTGGACAATGGACGCAAGTCTGATCCAGCCATGCCGCGTGAAGGATTAAGGTCCTCTGGATTGTAAACTTCTTTTATAAGGGACGAAAAAAGGTCTTTCTAGATCGTCTGACGGTACCTTATGAATAAGCACCGGCTAACTCCGTGCCAGCAGCCGCGGTAATACGGAGGGTGCAAGCGTTATCCGGATTCACTGGGTTTAAAGGGTGCGTAGGCGGGCAGGTAAGTCAGTGGTGAAATCCTAGAGCTTAACTCTAGAACTGCCATTGATACTATCTGTCTTGAATATTGTGGAGGTAAGCGGAATATGTCATGTAGCGGTGAAATGCTTAGATATGACATAGAACACCTATTGCGAAGGCAGCTTACTACGCATATATTGACGCTGAGG…	0	0
TGAGGAATATTGGACAATGGGCGCAAGCCTGATCCAGCCATGCCGCGTGCAGGATGACGGTCCTATGGATTGTAAACTGCTTTTGCACAGGAAGAAACACTACTTCGTGAAGTAGCTTGACGGTACTGTGAGAATAAGGATCGGCTAACTCCGTGCCAGCAGCCGCGGTAATACGGAGGATCCAAGCGTTATCCGGAATCATTGGGTTTAAAGGGTCCGTAGGCGGTTTAGTAAGTCAGTGGTGAAAGCCCATCGCTCAACGGTGGAACGGCCATTGATACTGCTAAACTTGAATTATTAGGAAGTAACTAGAATATGTAGTGTAGCGGTGAAATGCTTAGAGATTACATGGAATACCAATTGCGAAGGCAGGTTACTACTAATGGATTGAAGCTGATG…	0	0
TAAGGAATATTGGTCAATGGAGGCAACTCTGAACCAGCCATGCCGCGTGCAGGATGACTGCCCTATGGGTTGTAAACTGCTTTTGTCAGGGAATAAACCTTTCTACGTGTAGGAAGCTGAATGTACCTGAAGAATAAGGATCGGCTAACTCCGTGCCAGCAGCCGCGGTAATACGGAGGATCCAAGCGTTATCCGGATTTATTGGGTTTAAAGGGTGCGTAGGCGGTCCTATAAGTCAGTGGTGAAAGACGGCAGCTTAACTGTCGCAGTGCCTTTGATACTGTAGGACTTGAATCTATTTGAAGTGGGCGGAATAAGACAAGTAGCGGTGAAATGCATAGATATGTCTTAGAACTCCGATTGCGAAGGCAGCTCACTAAGTTAGTATTGACGCTGATG…	32	13
TGAGGAATATTGGTCAATGGACGAGAGTCTGAACCAGCCAAGTAGCGTGCAGGATGACGGCCCTATGGGTTGTAAACTGCTTTTGTTTGGGAATAATCGACATTACGTGTAATGTTTTGCATGTACCATTCGAATAAGGACCGGCTAATTCCGTGCCAGCAGCCGCGGTAATACGGAAGGTCCAGGCGTTATCCGGATTTATTGGGTTTAAAGGGAGTGTAGGCGGTTGGTTAAGCGTGTTGTGAAATGTAGATGCTCAACATCTGACTTGCAGCGCGAACTGGCTGACTTGAGTACACACAACGTAGGCGGAATTCATGGTGTAGCGGTGAAATGCTTAGATATCATGAAGAACTCCGATTGCGAAGGCAGCTTACGGGAGTGTTACTGACGCTTAAG…	0	0
TGAGGAATATTGGGCAATGCCCGAAAGGGTGACCCAGCAACGCCGCGTGGAGGATGAAGGTCGTAAGATTGTAAACTCCTGTTAGAGGGGAAGAATAACTAAGTTTGGAGCTTAGTATGACTGTACCCTCAGAGAAAGCCCCGGCTAACTACGTGCCAGCAGCCGCGGTAATACGTAGGGGGCAAGCGTTGTCCGGATTTACTGGGTGTAAAGGGCGCGCAGGCGGAATGGAAAGTCAGTGGTGAAATCCTACAGCTTAACTGTAGAACTGCCTTTGATACTTTCATTCTTGAGTTCGGGAGAGAGAGACGGAATTCCAGGTGTAGTGGTGAAATACGTAGATATCTGGAAGAACACCAGTTGCGAAGGCGGTCTCTTGGTCCGATACTGACGCTGAGG…	0	0
TGAGGAATATTGGACAATGGGCGCAAGCCTGATCCAGCCATGCCGCGTGCAGGATGACGGTCCTATGGATTGTAAACTGCTTTTATACGGGAAGAAACCCTGGCTCGTGAGCCAGACTGACGGTACCGTAGGAATAAGGATCGGCTAACTCCGTGCCAGCAGCCGCGGTAATACGGAGGATCCAAGCGTTATCCGGAATCATTGGGTTTAAAGGGTCCGTAGGCGGCCCCGTAAGTCAGTGGTGAAATCTCCCGGCTCAACCGGGAAATTGCCATTGATACTGCAGGGCTTGAATTATTGGGAAGTAACTAGAATATGTAGTGTAGCGGTGAAATGCTTAGATATTACATGGAATACCGATTGCGAAGGCAGGTTACTATCAATACATTGACGCTGATG…	3	8
TGAGGAATATTGGACAATGGGTGAAAGCCTGATCCAGCCATCCCGCGTGAAGGACGACGGCCCTATGGGTTGTAAACTTCTTTTGTACAGGAATAAACCATTCTACGTGTAGGATGCTGAAGGTACTGTACGAATAAGCACCGGCTAACTCCGTGCCAGCAGCCGCGGTAATACGGAGGGTGCAAGCGTTATCCGGATTTATTGGGTTTAAAGGGTCCGTAGGCGGACCGATAAGTCAGTGGTGAAATCTCGCAGCTTAACTGCGAAACTGCCATTGATACTGTCGGTCTTGAGTAAATTTGAAGTGGCTGGAATAAGTAGTGTAGCGGTGAAATGCATAGATATTACTTAGAACACCAATTGCGAAGGCAGGTCACTAAGATTTAACTGACGCTGAGG…	67	0
TAGGGAATATTGGACAATGGGTGGAAGCCTGATCCAGCCATGTCGCGTGCAGGAAGAAGGCCTTCTGGGTTGTAAACTGCTTTTGCCAGGGGATAAAAAGCTCATGCGTGAGAAATTGAAGGTACCTGGTGAATAAGCCACGGCTAACTACGTGCCAGCAGCCGCGGTAATACGTAGGTGGCAAGCGTTGTCCGGATTTATTGGGTTTAAAGGGTGCGTAGGCGGTTCTATAAGTCAGTGGTGAAATCCGGCAGCTCAACTGTCGATGTGCCATTGATACTGCAGAACTTGAGTACAGACGAGGTAGGCGGAATTGACGGTGTAGCGGTGAAATGCTTAGATATCGTCAAGAACACCGATAGCGAAGGCAGCTTACTAGACTGTAACTGACGCTGATGC…	0	0
TGGGGAATATTGGACAATGGGCGCAAGCCTGATCCAGCCATGCCGCGTGCAGGATGACGGTCCTATGGATTGTAAACTGCTTTTGTACAGGAAGAAACAGTTCTACGTGTAGAACCTTGACGGTACTGTAAGAATAAGGATCGGCTAACTCCGTGCCAGCAGCCGCGGTAATACGGAGGATCCAAGCGTTATCCGGAATCATTGGGTTTAAAGGGTCCGTAGGCGGTTTAGTAAGTCAGTGGTGAAAGCCCATCGCTCAACGGTGGAACGGCCATTGATACTGCTAAACTTGAATTATTAGGAAGTAACTAGAATATGTAGTGTAGCGGTGAAATGCTTAGAGATTACATGGAATACCAATTGCGAAGGCAGGTTACTACTAATATATTGACGCTGATG…	0	0
TGAGGAATATTGGACAATGGGCGCAAGCCTGATCCAGCCATGCCGCGTGCAGGATGACGGTCCTATGGATTGTAAACTGCTTTTGCACAGGAAGAAACACTACTTCGTGAAGTAGCTTGACGGTACTGTGAGAATAAGGATCGGCTAACTACGTGCCAGCAGCCGCGGTAATACGGAGGATCCAAGCGTTATCCGGAATCATTGGGTTTAAAGGGTCCGTAGGCGGTTTAGTAAGTCAGTGGTGAAAGCCCATCGCTCAACGGTGGAACGGCCATTGATACTGCTAAACTTGAATTATTAGGAAGTAACTAGAATATGTAGTGTAGCGGTGAAATGCTTAGAGATTACATGGAATACCAATTGCGAAGGCAGGTTACTACTAATGGATTGACGCTGATG…	0	0
TGAGTAATATTGGACAATGGGCGCAAGCCTGATCCAGCCATGCCGCGTGCAGGATGACGGTCCTATGGATTGTAAACTGCTTTTGCACAGGAAGAAACACTACTTCGTTAAGTAGCTTGACGGTACTGTGAGAATAAGGATCGGCTAACTCCGTGCCAGCAGCCGCGGTAATACGGAGGATCCAAGCGTTATCCGGAATCATTGGGTTTAAAGGGTCCGTAGGCGGTTTAGTAAGTCAGTGGTGAAAGCCCATCGCTCAACGGTGGAACGGCCATTGATACTGCTAAACTTGAATTATTAGGAAGTAACTAGAATATGTAGTGTAGCGGTGAAATGCTTAGAGATTACATGGAATACCAATTGCGAAGGCAGGTTACTACTAATGGATTGACGCTGATG…	0	0
TAAGGAATATTGGTCAATGGAGGCAACTCTGAACCAGCCATGCCGCGTGCAGGAAGACAGCCCTCTGGGTCGTAAACTGCTTTTATTCGGGAATAAACCTCATTACGTGTAATGAGCTGAATGTACCGAAGGAATAAGGATCGGCTAACTCCGTGCCAGCAGCCGCGGTAATACGGAGGATCCAAGCGTTATCCGGATTTATTGGGTTTAAAGGGTGCGTAGGCGGCTTTTTAAGTCAGGGGTGAAAGACGGTAGCTCAACTATCGCAGTGCCCTTGATACTGAAGAGCTTGAATGGACTAGAGGTAGGCGGAATGTGACAAGTAGCGGTGAAATGCATAGATATGTCACAGAACACCGATTGCGAAGGCAGCTTACTATGGTTTTATTGACGCTGAGG…	0	29
TAAGGAATATTGGTCAATGGAGGCAACTCTGAACCAGCCATGCCGCGTGCAGGAAGACAGCCCTCTGGGTCGTAAACTGCTTTTATTCGGGAATAAACCTACTTACGTGTAAGTAGCTGAATGTACCGAAGGAATAAGGATCGGCTAACTCCGTGCCAGCAGCCGCGGTAATACGGAGGATCCAAGCGTTATCCGGATTTATTGGGTTTAAAGGGTGCGTAGGCGGCTTATTAAGTCAGGGGTGAAAGACGGTGGCTCAACCATCGCAGTGCCCTTGATACTGATGAGCTTGAATACACTAGAGGTAGGCGGAATGTGACAAGTAGCGGTGAAATGCATAGATATGTCACAGAACACCGATTGCGAAGGCAGCTTACTATGGTGTCATTGACGCTGAGG…	21	8
TGAGGAATATTGGACAATGGGCGCAAGCCTGATCCAGCCATGCCGCGTGCAGGATGACGGTCCTATGGATTGTAAACTGCTTTTGCACAGGAAGAAACACTACTTCGTGAAGTAGCTTGACGGTACTGTGAGAATAAGGATCGGCTAACTCCGTGCCAGCAGCCGCGGTAATACGGAGGATCCAAGCGTTATCCGGAATCATTGGGTTTAAAGGGTCCGTAGGCGGTTTAGTAAGTCAGTGGTGAAAGCCCATCGCTCAACGGTGTAACGGCCATTGATACTGCTAAACTTGAATTATTAGGAAGTAACTAGAATATGTAGTGTAGCGGTGAAATGCTTAGAGATTACATGGAATACCAATTGCGAAGGCAGGTTACTACTAATGGATTGACGCTGATT…	0	0
TGAGGAATATTGCGCAATGGAGGCAACTCTGACGCAGCCATGCCGCGTGCAGGAAGAAGGCGCTACGCGTTGTAAACTGCTTTTATCCGGGAAGAAACCCCTCCACGCGTGGAGGGTTGACGGTACCGGAGGAATAAGCACCGGCTAACTTCGTGCCAGCAGCCGCGGTAATACGAAGGGTGCAAGCGTTATCCGGATTCATTGGGTTTAAAGGGTGCGTAGGCGGGATAGCAAGTCAGTGGTGAAATCCCGTGGCTTAACCACGGAATTGCCATTGATACTGCTGTTCTTGAGTACGCTCGACGTGGGCGGAATGTGCCGTGTAGCGGTGAAATGCTTAGATATGGCACAGAACACCGATAGTGAAGACAGCTCACGAGGGCGAAACTGACGCTGAGG…	0	0
TGAGGAATATTGGTCAATGGGCGCAAGCCTGAACCAGCCATCCCGCGTGCAGGAAGACGGCGCTATGCGTTGTAAACTGCTTTTCCAGGGGAAGAAAACCCTCGACGTGTCGGGGCTTGCCGGTACCCTGGGAATAAGCATCGGCTAACTCCGTGCCAGCAGCCGCGGTAATACGGAGGATGCGAGCGTTATCCGGATTTATTGGGTTTAAAGGGTGCGTAGGCGGATTAATAAGTCAGTGGTGAAAACCTGCAGCTTAACTGTAGAATTGCCATTGATACTGTTAGTCTTGAGTACGGTCAAGGTAGGCGGAATGTGTAATGTAGCGGTGAAATGCTTAGATATTACACAGAACACCGATTGCGAAGGCAGCTTACTGGGCCATTACTGACGCTGATG…	18	7
TGAGGAATATTGGACAATGGGCGCAAGCCTGATCCAGCCATGCCGCGTGCAGGAAGAAGGTCCTATGGATTGTAAACTGCTTTTATACAGGAAGAAACACCTCTACGTGTAGAGACTTGACGGTACTGTATGAATAAGGACCGGCTAACTCCGTGCCAGCAGCCGCGGTAATACGGAGGGTCCAAGCGTTATCCGGAATCATTGGGTTTAAAGGGTCCGTAGGCGGTTTAATAAGTCAGTGGTGAAAGCCCATCGCTCAACGATGGAACGGCCATTGATACTGTTAAACTTGAATTATTAGGAAGTAACTAGAATATGTAGTGTAGCGGTGAAATGCTTAGAGATTACATGGAATACCAATTGCGAAGGCAGGTTACTACTAATGGATTGACGCTGATG…	0	0
TGAGGAATATTGCGCAATGGAGGAAACTCTGACGCAGCGACGCCGCGTGAAGGATGAAGGCCCTCTGGGTTGTAAACTTCTGTAGAGAGAGAAGAACGTGGCGCTTCAGCGCCATTGACGGTACCTCTAAAGTAAGGATCGGCTAACTACGTGCCAGCAGCCGCGGTAATACGTAGGATCCGAGCGTTGTCCGGAATCACTGGGTGTAAAGGGAGCGCAGGCGGGTTTATAAGTCGATGGTGAAATCTTGCAGCTTAACTGCAAAACTGCCGTTGATACTGTAAATCTTGAGTGTGGAAGAGGGCGATGGAATTCATGGTGTAGCGGTGAAATGCGTAGATATCATGAAGAACACCGGTCGCGAAGGCGGTCGCCTGGTCCATTACTGACGCTCATGCT…	0	0
TAAGGAATATTGGACAATGGAGGCAACTCTGATCCAGCCATGCCGCGTGAAGGATGAAGGCGCTATGCGTTGTAAACTTCTTTTGAACGGGAAAAAATCCTCCGATGTATCGGAGGTTGATTGTACCGTTAGAATAAGGGTCGGCTAACTTCGTGCCAGCAGCCGCGGTAATACGAAGGACCCGAGCGTTATCCGGATTCATTGGGTTTAAAGGGTGCGTAGGTGGAATGATAAGTCAGTGGTGAAATCCCCAGGCTCAACTTGGGAACTGCCATTGATACTGTTGTTCTTGAGTACAGTTGAGGCGGGCGGAATGTGCGGTGTAGTGGTGAAATACTTAGATATCGCACAGAACACCGATTGCGAAGGCAGCTCGCTAAACTGTAACTGACACTGATG…	0	0
TGAGGAATATTGGTCAATGGGCGCAAGCCTGAACCAGCCATGCCGCGTGCAGGATGACGGTCCTATGGATTGTAAACTGCTTTTGTACAGGAAGAAACACTGGTTCGTGAACCAGCTTGACGGTACTGTAAGAATAAGGATCGGCTAACTCCGTGCCAGCAGCCGCGGTAATACGGAGGATCCAAGCGTTATCCGGAATCATTGGGTTTAAAGGGTCCGTAGGCGGTCAGATAAGTCAGTGGTGAAAGCCCATCGCTCAACGGTGGAACGGCCATTGATACTGTCTGACTTGAATTATTAGGAAGTAACTAGAATATGTAGTGTAGCGGTGAAATGCTTAGAGATTACATGGAATACCAATTGCGAAGGCAGGTTACTACTAATGGATTGACGCTGATG…	37	2
TAAGGAATATTGGTCAATGGACGCAAGTCTGAACCAGCCATGCCGCGTGCAGGATGAAGGCCCTATGGGTTGTAAACTGCTTTTTTACGGGAAGAAACCCCCGATTTCTATCGGGGCTGACGGTACTGTAAGAATAAGGATCGGCTAACTCCGTGCCAGCAGCCGCGGTAATACGGAGGATCCAAGCGTTATCCGGATTTATTGGGTTTAAAGGGTGCGTAGGCGGGTTGATAAGTCAGTGGTGAAAGCCTGCAGCTTAACTGCAGAATTGCCATTGATACTGTCAGTCTTGAATACAGTTGAGGTGGGCGGAATGTGTCAAGTAGCGGTGAAATGCTTAGATATGACACAGAACACCAATTGCGAAGGCAGCTCACTAAGCTGTTATTGACGCTGAGG…	0	0
TGAGGAATATTGGACAATGGGCGCAAGCCTGATCCAGCCATGCCGCGTGCAGGAAGAAGGTCCTATGGATTGTAAACTGCTTTTATACAGGAAGAAACACCTCTACGTGTAGAGACTTGACGGTACTGTATGAATAAGGACCGGCTAACTCCGTGCCAGCAGCCGCGGTAATACGGAGGATCCAAGCGTTATCCGGAATCATTGGGTTTAAAGGGTCCGTAGGCGGTTTAATAAGTCAGTGGTGAAATCTGGTCGCTCAACGATCAAACGGCCATTGATACTGTTAGACTTGAATTATAAGGAAGTAACTAGAATATGTAGTGTAGCGGTGAAATGCTTAGATATTACATGGAATACCAATTGCGAAGGCAGGTTACTACTTATGGATTGACGCTGATG…	0	0
TAAGGAATATTGGACAATGGGCGAAAGCCTGATCCAGCCATGCCGCGTGAAGGATTAAGGTCCTCTGGATTGTAAACTTCTTTTATTTGGGACGAAAAAAGGGAATTCTTTCCCACTTGACGGTACCAAGTGAATAAGCACCGGCTAACTCCGTGCCAGCAGCCGCGGTAATACGGAGGGTGCAAGCGTTATCCGGATTCACTGGGTTTAAAGGGTGCGTAGGCGGGTATGTAAGTCAGTGGTGAAATCTCGGAGCTTAACTCCGAAACTGCCATTGATACTATATATCTTGAATATTGTGGAGGTTTGCGGAATATGTCATGTAGCGGTGAAATGCTTAGATATGACATAGAACACCTATTGCGAAGGCAGCAGGCTACACATATATTGACGCTGAGG…	0	0
TGAGGAATATTGGGCAATGGACGAAAGTCTGACCCAGCAACGCCGCGTGGAGGATGAATGCCGTAAGGTTGTAAACTCCTTTTGAAGGGGACGAATAACTAAGTTTCGTAAGGGATTTAGACTGACTGTACCCTTAGAAGAAGCCCCGGCTAACTACGTGCCAGCAGCCGCGGTAATACGTAGGGGGCAAGCGTTGTCCGGATTTACTGGGTGTAAAGGGCGCGTAGGCGGATTTATAAGTCAGTGGTGAAATCCTGCAGCTTAACTGCAGAACTGCCTCTGATACTGTAAATCTTGAGTTCGGAAGAGAGAAGCGGAATTCCAGGTGTAGTAGTGAAATACGTAGATATCTGGAAGAACACCAGTGGCGAAGGCGGCTTCTTGGTCCGTAACTGACGC…	0	0
TGAGGAATATTGGACAATGGGCGCAAGCCTGATCCAGCCATGCCGCGTGCAGGATGACGGTCCTATGGATTGTAAACTGCTTTTGCACAGGAAGAAACACTACCTCGTGAGGTAGCTTGACGGTACTGTGAGAATAAGGATCGGCTAACTCCGTGCCAGCAGCCGCGGTAATACGGAGGATCCAAGCGTTATCCGGAATCATTGGGTTTAAAGGGTCCGTAGGCGGTTTAGTAAGTCAGTGGTGAAAGCCCATCGCTCAACGGTGGAACGGCCATTGATACTGCTAAACTTGAATTATTAGGAAGTAACTAGAATATGTAGTGTAGCGGTGAAATGCTTAGAGATTACATGGAATACCAATTGCGAAGGCAGGTTACTACTAATGGATTGACGCTGATG…	0	0
TGAGGAATATTGGACAATGGGCGCAAGCCTGATCCAGCCATGCCGCGTGCAGGATGACGGTCCTATGGATTGTAAACTGCTTTTGCACAGGAAGAAACACTACTTCGTGAAGTAGCTTGACGGTACTGTGAGAATAAGGATCGGCTAACTCCGTGCCAGAAGCCGCGGTAATACGGAGGATCCAAGCGTTATCCGGAATCATTGGGTTTAAAGGGTCCGTAGGCGGTTTAATAAGTCAGTGGTGAAAGCCCATCGCTCAACGATGGAACGGCCATTGATACTGTTAAACTTGAATTATTAGGAAGTAACTAGAATATGTAGTGTAGCGGTGAAATGCTTAGAGATTACATGGAATACCAATTGCGAAGGCAGGTTACTACTAATGGATTGACGCTGATG…	0	0
TGAGGAATATTGGTCAATGGACGCAAGTCTGAACCAGCCATGCCGCGTGCAGGATGAAGGCCCTATGGGTTGTAAACTGCTTTTATTTGGGAAGAAACCCTTGCTCGTGAGCGAGGCTGACGGTACCAAATGAATAAGCATCGGCTAACTCCGTGCCAGCAGCCGCGGTAATACGGAGGATGCAAGCGTTATCCGGATTTATTGGGTTTAAAGGGTGCGCAGGCGGGATAGTAAGTCAGTGGTGAAATCCTACAGCTCAACTGTAGAACTGCCATTGATACTGCTATTCTTGAGTACAGTTGAGGTAGCTGGAATGTGTCGTGTAGCGGTGAAATGCCTAGATATGACACAGAACACCAATTGCGAAGGCAGGTTACCAAGCTGTTACTGACGCTCATG…	0	0
TGAGGAATATTGGTCAATGGGCGGGAGCCTGAACCAGCCATCCCGCGTGCAGGATGACGGCCCTACGGGTTGTAAACTGCTTTTCCGCGCCAAGAACGGCCCCGACGTGTCGGGGTTTGACGGTAGCGCGGGAATAAGCACCGGCTAACTCCGTGCCAGCAGCCGCGGTAATACGGAGGGTGCAAGCGTTATCCGGATTCATTGGGTTTAAAGGGTGCGCAGGTGGGGGCGTAAGTCAGTGGTGAAATTCTGCCGCTCAACGGTAGGACTGCCATTGATACTGCGTTTCTTGAGTATGGTTGAGGTAGGCGGGATGTGTCGTGTAGCGGTGAAATGCATAGATATGACACAGAACGCCGATTGCGAAGGCAGCTTACTAAGCCATTACTGACACTGAGG…	0	0
TGAGGAATATTGCTCAATGGGCGAAAGCCTGAAGCAGCGACGCCGCGTGAGGGATGAAATCCGTTAGGATGTAAACCTCTTTTATAGGGGAAGAAAAGCCCGGTTACCGGGTGTGACTGTACCCTATGAATAAGCACCGGCCAACTACGTGCCAGCAGCCGCGGTAATACGTAGGGTGCGAGCGTTGTTCGGAATTACTGGGTGTAAAGGGTCCGCAGGCGGGCAAGCAAGTCGGTGGTGAAAGTTCATGGCTCAACTGTGAAATTGCCTTCGATACTGCTTGTCTTGAGTTCGAGAGAGGATGATGGAATTCATGGTGTAGCAGTGAAATGCGTAGAGATCATGAAGAACACCAGTTGCGAAGGCGGTCATCTGGCTCGATACTGACGCTCAGGGACG…	0	1
TGAGGAATATTGGACAATGGGCGCAAGCCTGATCCAGCAATGCCGCGTGCAGGAAGAAGGTCCTATGGATTGTAAACTGCTTTTATACAGGAAGAAACACCTCTACGTGTAGAGACTTGACGGTACTGTATGAATAAGGACCGGCTAACTCCGTGCCAGCAGCCGCGGTAATACGGAGGGTCCAAGCGTTATCCGGAATCATTGGGTTTAAAGGGTCCGTAGGCGGTTTAATAAGTCAGTGGTGAAAGCCCATCGCTCAACGATGGAACGGCCATTGATACTGTTAAACTTGAATTATTAGGAAGTAACTAGAATATGTAGTGTAGCGGTGAAATGCTTAGAGATTACATGGAATACCAATTGCGAAGGCAGGTTACTACTAATATATTGACGCTGATG…	0	0
TAGGGAATATTGGGCAATGGACGCAAGTCTGACCCAGCCATGCCGCGTGCAGGATGAAGGCGTTATGCGTTGTAAACTGCTTTTATACAGGAAGAAACGACTCTTGCGAGAGGCATTGACGGTACTGTATGAATAAGCACCGGCTAACTCCGTGCCAGCAGCCGCGGTAATACGGAGGGTGCAAGCGTTGTCCGGATTTATTGGGTTTAAAGGGTGCGCAGGTGGTTTATTAAGTCAGTGGTGAAAGACGGTCGCTCAACGATTGCAGTGCCATTGAAACTGGTAGACTTGAGTAAAGTAGAGGTGGGCGGAATTGATAGTGTAGCGGTGAAATGCATAGATATTATCAAGAACTCCAATTGCGTAGGCAGCTCACTTGGCTTTTACTGACACTCATGC…	0	0
TAAGGAATATTGGTCAATGGTGGAAACACTGAACCAGCCATCCCGCGTGCAGGATGAAGGCCCTCTGGGTTGTAAACTGCTTTTACCAGGGAAGAAACCCCCGAGTTATGTCGGGGCTGACGGTACCTGGGGAATAAGCACCGGCTAACTCCGTGCCAGCAGCCGCGGTAATACGGGGGGTGCAAGCGTTATCCGGAATCACTGGGTTTAAAGGGTGCGTAGGCGGCTTGATAAGTCAGAGGTGAAAGCTTCCCGCTTAACGGGAGAACTGCCTTTGATACTGTCAGGCTTGAATCAGCGCGAGGCAGGCGGAATGTGGCATGTAGCGGTGAAATGCTTAGATATGCCATAGAACACCGATTGCGAAGGCAGCCTGCCAGAGCTGTATTGACGCTGAGT…	0	0
TGAGGAATATTGTACAATGGGCGCAAGCCTGATCCAGCCATGCCGCGTGCAGGAAGAAGGTCCTATGGATTGTAAACTGCTTTTATACAGGAAGAAACACCTCTACGTGTAGAGACTTGACGGTACTGTATGAATAAGGACCGGCTAACTCCGTGCCAGCAGCCGCGGTAATACGGAGGGTCCAAGCGTTATCCGGAATCATTGGGTTTAAAGGGTCCGTAGGCGGTTTAATAAGTCAGTGGTGAAAGCCCATCGCTCAACGATGGAACGGCCATTGATACTGTTAAACTTGAATTATTAGGAAGTAACTAGAATATGTAGTGTAGCGGTGAAATGCTTAGAGATTACATGGAATACCAATTGCGAAGGCAGGTTACTACTAATATATTGACGCTGATG…	0	0
TAAGGAATATTGGTCAATGGAGGCAACTCTGAACCAGCCATGCCGCGTGCAGGAAGACTGCCCTATGGGTTGTAAACTGCTTTTATCCGGGAATAAACCTCTTTACGTGTAGAGAGCTGAATGTACCGGAAGAATAAGGATCGGCTAACTCCGTGCCAGCAGCCGCGGTAATACGGAGGATCCAAGCGTTATCCGGATTTATTGGGTTTAAAGGGTGCGTAGGCGGCCTGTTAAGTCAGGGGTGAAAGACGGTAGCTCAACTATCGCAGTGCCCTTGATACTGATGGGCTTGAATGGACTAGAGGTAGGCGGAATGAGACAAGTAGCGGTGAAATGCATAGATATGTCTCAGAACACCGATTGCGAAGGCAGCTTACTATGGTCTTATTGACGCTGAGG…	0	17
TAAGGAATATTGGTCAATGGAGGCAACTCTGAACCAGCCATGCCGCGTGCAGGAAGACTGCCCTATGGGTTGTAAACTGCTTTTATCCGGGAATAAACCACGATACGTGTATTGTGCTGAATGTACCGGAAGAATAAGGATCGGCTAACTCCGTGCCAGCAGCCGCGGTAATACGGAGGATCCAAGCGTTATCCGGATTTATTGGGTTTAAAGGGTGCGTAGGCGGCCTATTAAGTCAGGGGTGAAAGACGGTAGCTCAACTATCGCAGTGCCTTTGATACTGATGGGCTTGAATGAACTAGAGGTAGGCGGAATGAGACAAGTAGCGGTGAAATGCATAGATATGTCTCAGAACACCGATTGCGAAGGCAGCTTACTATGGTTTAATTGACGCTGAGG…	0	12
TGAGGAATATTGGGCAATGCCCGAAAGGGTGACCCAGCAACGCCGCGTGGAGGATGAAAGCCGTAAGGTTGTAAACTCCTTTTGAAGGGGACGAATAACTAAGTTTCGTAAGGGACTTAGACTGACTGTACCCTTAGAAGAAGCCCCGGCTAACTACGTGCCAGCAGCCGCGGTAATACGTAGGGGGCAAGCGTTGTCCGGATTTACTGGGTGTAAAGGGCGCGTAGGCGGATTTATAAGTCAGTGGTGAAATCCTGCAGCTTAACTGCAGAACTGCCTCTGATACTGTAAATCTTGAGTTCGGAAGAGAGAAGCGGAATTCCAGGTGTAGTAGTGAAATACGTAGATATCTGGAAGAACACCAGTGGCGAAGGCGGCTTCTTGGTCCGTAACTGACGC…	0	0
TAGGGAATATTGGACAATGGGTGGAAGCCTGATCCAGCCATGCCGCGTGCAGGAAGAAGGCCTTCTGGGTTGTAAACTGCTTTTGCCAGGGGATAAAAAGCTCATGCGTGAGAAATTGAAGGTACCTGGTGAATAAGCCACGGCTAACTACGTGCCAGCAGCCGCGGTAATACGTAGGTGGCAAGCGTTGTCCGGATTTATTGGGTTTAAAGGGTGCGTAGGCGGTTCTATAAGTCAGTGGTGAAATCCGGCAGCTCAACTGTCGATGTGCCATTGATACTGCAGAACTTGAGTACAGACGAGGTAGGCGGAATTGACGGTGTAGCGGTGAAATGCTTAGATATCGCCAAGAACACCGATAGCGAAGGCAGCTTACTAGACTGTAACTGACGCTGATGC…	0	0
TGAGGAATATTGGACAATGGGCGCAAGCCTGATCCAGCCATGCCGCGTGCAGGAAGACGGTCCTATGGATTGTAAACTGCTTTTATACAGGAAGAAACACTCCGACGTGTCGGAGCTTGACGGTACTGTAGGAATAAGGATCGGCTAACTCCGTGCCAGCAGCCGCGGTAATACGGAGGATCCAAGCGTTATCCGGAATCATTGGGTTTAAAGGGTCCGTAGGCGGTTTAATAAGTCAGTGGTGAAATCTGGTCGCTCAACGATCAAACGGCCATTGATACTGTTAGACTTGAATTATAAAGAAGTAACTAGAATATGTAGTGTAGCGGTGAAATGCTTAGATATTACATGGAATACCAATTGCGAAGGCAGGTTACTACTTATGGATTGACGCTGATG…	0	12
TAAGGAATATTGGTCAATGGAGGGAACTCTGAACCAGCCATGCCGCGTGCAGGATGACTGCCCTATGGGTTGTAAACTGCTTTTGTCAGGGAATAAACCTTTCCACGTGTGGAAAGCTGAATGTACCTGAAGAATAAGGATCGGCTAACTCCGTGCCAGCAGCCGCGGTAATACGGAGGATCCAAGCGTTATCCGGATTTATTGGGTTTAAAGGGTGCGTAGGCGGTCCTATAAGTCAGTGGTGAAAGACGGCAGCTTAACTGTCGCAGTGCCTTTGATACTGTAGGACTTGAATCTATTTGAAGTGGGCGGAATAAGACAAGTAGCGGTGAAATGCATAGATATGTCTTAGAACTCCGATTGCGAAGGCAGCTCACTAAGTTAGTATTGACGCTGATG…	16	0
TAAGGAATATTGGTCAATGGAGGCAACTCTGAACCAGCCATGCCGCGTGCAGGAAGACTGCCCTATGGGTTGTAAACTGCTTTTATCCGGGAATAAACCTCAATACGAGTATTGAGCTGAATGTACCGGAAGAATAAGGATCGGCTAACTCCGTGCCAGCAGCCGCGGTAATACGGAGGATCCAAGCGTTATCCGGATTTATTGGGTTTAAAGGGTGCGTAGGCGGCCTGTTAAGTCAGGGGTGAAAGACGGTAGCTCAACTATCGCAGTGCCCTTGATACTGATGGGCTTGAATGGACTAGAGGTAGGCGGAATGAGACAAGTAGCGGTGAAATGCATAGATATGTCTCAGAACACCGATTGCGAAGGCAGCTTACTATGGTCTTATTGACGCTGAGG…	0	27
TGAGGAATATTGGACAATGGGCGCAAGCCTGATCCAGCCATGCCGCGTGCAGGATGACGGTCCTATGGATTGTAAACTGCTTTTGCACAGGAAGAAACACTACTTCGTGAAGTAGCTTGACGGTACTGTGAGAATAAGGATCGGCTAACTCCGTGCCAGCAGCCGCGGTAATACGGAGGGTCCAAGCGTTATCCGGAATCATTGGGTTTAAAGGGTCCGTAGGCGGTTTAATAAGTCAGTGGTGAAAGCCCATCGCTCAACGATGGAACGGCCATTGATACTGTTAAACTTGAATTATTAGGAAGTAACTAGAATATGTAGTGTAGCGGTGAAATGCTTAGAGATTACATGGAATACCAATTGCGAAGGCAGGTTACTACTAATATATTGACGCTGATG…	0	0
TAAGGAATATTGGACAATGGTCGAAAGACTGATCCAGCCATGCCGCGTGCAGGATGACAGCCCTATGGGTCGTAAACTGCTTTTGTGCGAGAAAAAACCTCTTTACGTGTAAAGAGCTGATTGTATCGTAAGAATAAGGATCGGCTAACTCCGTGCCAGCAGCCGCGGTAATACGGAGGATCCAAGCGTTATCCGGATTCATTGGGTTTAAAGGGTGCGTAGGCGGAATGATAAGTCAGTGGTGAAAGCCTGCAGCTTAACTGCAGAACTGCCATTGATACTGTCAATCTTGAGTACATTTGATGTGGGCGGAATGTGTCATGTAGCGGTGAAATGCTTAGATATGACACAGAACACCGATTGCGAAGGCAGCTCACAAAACTGTAACTGACGCTGAGG…	12	1
TGAGGAATATTGGACAATGGGCGCAAGCCTGATCCAGCCATGCCGCGTGCAGGATGACGGTCCTATGGATTGTAAACTGCTTTTGCACAGGAAGAAACACTACTTCGTGAAGTAGCTTGACGGTACTGTGAGAATAAGGATCGGCTAACTCCGTGCCAGCAGCCGCGGTAATACGGAGGATCCAAGCGTTATCCGGAATCATTGGGTTTAAAGGGTCCGTAGGCGGTTTAGTAAGTCAGTGGTGAAAGCCCATCGCTCAACGGTGGAACGGCAATTGATACTGCTAAACTTGAATTATTAGGAAGTAACTAGAATATGTAGTGTAGCGGTGAAATGCTTAGAGATTACATGGAATACCAATTGCGAAGGCAGCCATCTGGCCTAATACTGACACTGAGG…	0	0
TGAGGAATATTGCTCAATGGACGAAAGTCTGAAGCAGCGACGCCGCGTGAGGGATGAAATCCGTTAGGATGTAAACCTCTTTTGTGGGTGAAGAATATAGCGCTATAGGCGCTATTGACGGTAGCCCGCGAATAAGCATCGGCTAACTACGTGCCAGCAGCCGCGGTAATACGTAGGATGCAAGCGTTGTCCGGAATCACTGGGTGTAAAGGGTCCGCAGGTGGATTTGTAAGTCTGTGGTGAAATCTTACGGCTCAACCGTAAAACTGCCACAGATACTGCTTTTCTAGAGTGTGAAAGAGGAAGATGGAATTCATGGTGTAGCAGTGAAATGCGTAGATATCATGAAGAACACCGGTAGCGAAGGCGATCTTCTGGTTCACTACTGACACTCATGGA…	0	0
TAAGGAATATTGGGCAATGGACGCAAGTCTGACCCAGCCATGCCGCGTGGAGGATGAAGGTCCTCTGGATTGTAAACTTCTTTTCTCTGGGGCGAAAAAGGGATATTCTTATCCCCCTGACAGTACCAGAGGAATAAGCACCGGCTAACTCCGTGCCAGCAGCCGCGGTAATACGGAGGGTGCAAGCGTTATCCGGATTCACTGGGTTTAAAGGGTGCGTAGGCGGGCAGGTAAGTCAGTGGTGAAATCCCCGAGCTTAACTTGGGAACTGCCGTTGATACTATCTGTCTTGAATGCCGTGGAGGTAAGCGGAATATGTCATGTAGCGGTGAAATGCTTAGATATGACATAGAACACCAATTGCGAAGGCAGCTTGCTACACGGCGATTGACGCTGATG…	0	0
TGAGGAATATTGGACAATGGGCGCAAGCCTGATCCAGCCATGCCGCGTGCAGGATGAAGCATCTATGGTGTGTAAACTGCTTTTATACAGGAAGAAACCCCTTTTCGTGAAGAGGATTGACGGTACTGTAGGAATAAGGACCGGCTAACTCCGTGCCAGCAGCCGCGGTAATACGGAGGGTCCAAGCGTTATCCGGAATCATTGGGTTTAAAGGGTCCGTAGGCGGTCTTATAAGTCAGTGGTGAAATCCGGCAGCTCAACTGTCGAACTGCCATTGATACTGTAAGACTTGAATTACTGTGAAGTAACTAGAATATGTAGTGTAGCGGTGAAATGCTTAGATATTACATGGAATACCAATTGCGAAGGCAGGTTACTAACATTATATTGACGCTGATG…	12	3
TAAGGAATATTGGTCAATGGGCGCAAGCCTGAACCAGCCATGCCGCGTGCAGGATGAAGGCCCTATGGGTTGTAAACTGCTTTTATACGGGAAAAAACTTTCGCACGTGATGCGGAACTGATGGTACCGTAAGAATAAGGATCGGCTAACTCCGTGCCAGCAGCCGCGGTAATACGGAGGATCCAAGCGTTATCCGGATTTATTGGGTTTAAAGGGTGCGTAGGCGGATTATTAAGTCAGTGGTGAAAGCCTGCAGCTTAACTGCAGAACTGCCATTGATACTGATGATCTTGAGTACAGTTGAGGTGGGCGGAATGTGTCATGTAGCGGTGAAATGCTTAGATATGACACAGAACACCGATTGCGAAGGCAGCTCGCTAAACTGTAACTGACGCTGAG…	0	0
TGAGGAATATTGGACAATGGGCGCAAGCCTGATCCAGCCATGCCGCGTGCAGGATGACGGTCCTATGGATTGTAAACTGCTTTTATACGAGAAGAAACACTCCAACGTGTTGGAGCTTGACGGTATCGTAAGAATAAGGATCGGCTAACTCCGTGCCAGCAGCCGCGGTAATACGGAGGATCCAAGCGTTATCCGGAATCATTGGGTTTAAAGGGTCCGTAGGCGGTTTAATAAGTCAGTGGTGAAAGCCCATCGCTCAACGGTGGAACGGCCATTGATACTGTTAGACTTGAATTATTAGGAAGTAACTAGAATATGTAGTGTAGCGGTGAAATGCTTAGAGATTACATGGAATACCAATTGCGAAGGCAGGTTACTACTAATTGATTGACGCTGATG…	0	8
TGAGGAATATTGCGCAATGTCCGAAAGGGTGACGCAGCGACGCCGCGTGGAGGATGAAGGCCCTATGGGTCGTAAACTCCTTTTGAGGGGGAAGAATAGTTCCATATACTGGAATTTGACGGTACCCCTAGAAAAAGCACCGGCCAACTACGTGCCAGCAGCCGCGGTAATACGTAGGGTGCAAGCGTTGTCCGGAATTACTGGGTGTAAAGGGAGCGCAGGCGGGTTGGCAAGTCCTTGGTGAAATCCTGAGGCTTAACCTCAGGACTGCCAATGATACTGCCAATCTTGAGTACAGAAGAGGAAGACGGAATTCCTGGTGTAGCGGTGAAATGCGTAGATATCAGGAAGAACACCGGTGGCGAAGGCGGTCTTCTGGTCTGTAACTGACGCTCATGC…	0	0
TGAGGAATATTGGTCAATGGACGAAAGTCTGAACCAGCCATGCCGCGTGCAGGATGAAGGCCCTATGGGTTGTAAACTGCTTTTATATAGGAAGAAAAACCTCTACGTGTAGAGGGCTGACGGTACTATAAGAATAAGGACCGGCTAACTCCGTGCCAGCAGCCGCGGTAATACGGAGGGTCCAAGCGTTATCCGGATTTATTGGGTTTAAAGGGTCCGCAGGCGGGAAAATAAGTCAGTGGTGAAAGCCTACAGCTTAACTGTAGAACTGCCATTGATACTGTTTTTCTTGAGTGTAGATGAAGTGGGCGGAATGTGTCATGTAGCGGTGAAATGCATAGATATGACACAGAACACCGATTGCGAAGGCAGCTCACTAAACTACTACTGACGCTCATG…	0	0
TTCTTCCTCTTTTACAATGGGTGAGAGCCTGATCCAGCCATCCCGCGTGCAGGAAGACGGCCTTATGGGTTGTAAACTGCTTTTATACAGGAATAAACCATCTTACGAGTAGGGTGTTGAAGGTACTGTATGAATAAGCACCGGCTAACTCCGTGCCAGCAGCCGCGGTAATACGGAGGGTGCAAGCGTTATCCGGATTTATTGGGTTTAAAGGGTCCGCAGGCGGGTCTGTAAGTCAGGGGTGAAATCCGGCAGCTTAACTGTCGAACTGCCTTTGATACTGCAGGTCTTGAGTGGGAATGAAGCAGCTGGAATGTGTGGTGTAGCGGTGAAATGCATAGATATCACACAGAACACCGATAGCGAAGGCAGGTTGCTAATTCTCAACTGACGCTGAGG…	0	0
TAAGGAATATTGGACAATGGAGGCAACTCTGATCCAGCCATGCCGCGTGAAGGATGAAGGCCCTACGGGTTGTAAACTTCTTTTCTCTTAGAAAAAACTACTGGTTTCGTACCGGTACTGATTGTACAAGAGGAATAAGCATCGGCTAACTTCGTGCCAGCAGCCGCGGTAATACGAAGGATGCAAGCGTTATCCGGATTCACTGGGTTTAAAGGGTGTGCAGGTGGGGTAATAAGTCAGTGGTGAAAGCCCCCGACTCAATCGGGGAACTGCCATAGATACTGTTATTCTTGAGTGTAGTTGAGGCAGATGGAATATGACATGTAGCGGTGAAATGCTTAGATATGTCATAGAACACCGATCGCGAAGGCAGTCTGCCAAACTATTACTGACACTGAA…	0	0
TGAGGAATATTGGTCAATGGACGCAAGTCTGAACCAGCCATGCCGCGTGAAGGATGACTGCCCTATGGGTTGTAAACTTCTTTTACATGGGACGAACCTACTCTACGTGTAGAGTACTGACGGTACCATATGAATAAGCAACGGCTAACTCCGTGCCAGCAGCCGCGGTAATACGGAGGTTGCAAGCGTTATCCGGATTTATTGGGTTTAAAGGGTGCGTAGGCGGGATTATAAGTCAGTGGTGAAAACCTGCAGCTTAACTGTAGAACTGCCATTGATACTGTAATTCTTGAGTATAGTTGAGGTGGGCGGAATGTGTAGTGTAGCGGTGAAATGCTTAGATATTACACAGAACACCGATTGCGTAGGCAGCTCACTAAACTAAAACTGACGCTGAGG…	0	0
TGAGGAATATTGGGCAATGGACGAAAGTCTGACCCAGCAACGCCGCGTGGAGGATGAATGCCGTAAGGTTGTAAACTCCTTTTGAGAGGGACGAAAATCCATATTTCGTAAGGAATATGATTTGACTGTACCTCTAGAAGAAGCCCCGGCTAACTACGTGCCAGCAGCCGCGGTAATACGTAGGGGGCAAGCGTTGTCCGGATTTACTGGGTGTAAAGGGCGCGTAGGCGGATTTGTAAGTCAGAGGTGAAAGCCTGCAGCTTAACTGCAGAACTGCCTTTGATACTGCTTATCTTGAGTTCGGAAGAGAGAAGCGGAATTCCAGGTGTAGTAGTGAAATACGTAGATATCTGGAAGAACACCAGTGGCGAAGGCGGCTTCTTGGTCCGTAACTGACGC…	0	0
TGAGGAATATTGGTCAATGGGCGGTAGCCTGAACCAGCCATCCCGCGTGCAGGAAGACGGCCCTATGGGTTGTAAACTGCTTTTGTGCAGGAAGAACGTCCCGATCGTGATCGGGAGTGACGGTACTGCATGAATAAGCACCGGCTAACTCCGTGCCAGCAGCCGCGGTAATACGGAGGGTGCAAGCGTTATCCGGATTTATTGGGTTTAAAGGGTGCGTAGGCGGTAAGATAAGTCAGTGGTGAAAATCTGCAGCTCAACTGTAGTCGTGCCATTGAAACTGTTTTACTTGAGTAACCATGAGGTAGGCGGAATGTGTAGTGTAGCGGTGAAATGCTTAGATATTACACAGAACACCGATTGCGTAGGCAGCTTACTAGCGGTTTACTGACGCTGATG…	7	0
TGAGGAATATTGGACAATGGGCGCAAGCCTGATCCAGCCATGCCGCGTGCAGGATGACGGTCCTATGGATTGTAAACTGCTTTTATACGAGAAGAAACACTCCAACGTGTTGGAGCTTGACGGTATCGTAAGAATAAGGATCGGCTAACTCCGTGCCAGCAGCCGCGGTAATACGGAGGATCCAAGCGTTATCCGGAATCATTGGGTTTAAAGGGTCCGTAGGCGGTTTAGTAAGTCAGTGGTGAAAGCCCATCGCTCAACGGTGGAACGGCCATTGATACTGCTAAACTTGAATTATTAGGAAGTAACTAGAATATGTAGTGTAGCGGTGAAATGCTTAGAGATTACATGGAATACCAATTGCGAAGGCAGGTTACTACTAATGGATTGACGCTGATG…	0	13
TAAGGAATATTGGGCAATGGGCGCAAGCCTGACCCAGCCATGCCGCGTGCAGGATGACAGCCCTAGAGGTTGTAAACTGCTTTTATACGAGAAGAAACGCTCCGACGTGTCGGGGTTTGACGGTATCGTAAGAATAAGCATCGGCTAACTCCGTGCCAGCAGCCGCGGTAATACGGAGGATGCAAGCGTTATCCGGATTCATTGGGTTTAAAGGGTGTGTAGGCGGGAAGATAAGTCAGTGGTGAAATCCTACAGCTTAACTGTAGAACTGCCGTTGATACTGTTTTTCTTGAGTATAGTTGAAGTGGGCGGAATGTGTCATGTAGCGGTGAAATGCATAGATATGACACAGAACACCGATTGCGAAGGCAGCTCACTAAACTATTACTGACGCTGAGG…	0	0
TGAGGAATATTGGTCAATGGGCGCAAGCCTGAACCAGCCATGCCGCGTGCAGGATGAAGCATCTATGGTGTGTAAACTGCTTTTGTACGGGAAGAAACACCCCTTCGTGAAGGGGCTTGACGGTACCGTAAGAATAAGGATCGGCTAACTCCGTGCCAGCAGCCGCGGTAATACGGAGGATCCAAGCGTTATCCGGAATCATTGGGTTTAAAGGGTCCGTAGGCGGTTTTGTAAGTCAGTGGTGAAATCCGGCAGCTCAACTGTCGAACTGCCATTGATACTGCAGGACTTGAATTACTGTGAAGTAACTAGAATATGTAGTGTAGCGGTGAAATGCTTAGATATTACATGGAATACCAATTGCGAAGGCAGGTTACTAACATTATATTGACGCTGATG…	5	4
TGGGGAATATTGGACAATGGGGGGAACCCTGATCCAGCCATGCCGCGTGTGTGAAGAAGGCCTTCGGGTTGTAAAGCTCTTTTGTCAGGGAAGAAACGGTGAGGGCTAATATCCTTTGCTAATGACGGTACCTGAAGAATAAGCACCGGCTAACTACGTGCCAGCAGCCGCGGTAATACGGAGGATCCAAGCGTTATCCGGAATCATTGGGTTTAAAGGGTCCGTAGGCGGTTTAGTAAGTCAGTGGTGAAAGCCCATCGCTCAACGGTGGAACGGCCATTGATACTGCTAAACTTGAATTATTAGGAAGTAACTAGAATATGTAGTGTAGCGGTGAAATGCTTAGAGATTACATGGAATACCAATTGCGAAGGCAGGTTACTACTAATGGATTGACGC…	0	8
TGAGGAATATTGGACAATGGGTGCGAGCCTGATCCAGCCATCCCGCGTGAAGGACTAAGGCCTTATGGGTTGTAAACTTCTTTTATACTGGGATAAACCTACTTACGCGTAAGTAGCTGAAGGTACAGTATGAATAAGCACCGGCTAACTCCGTGCCAGCAGCCGCGGTAATACGGAGGGTGCGAGCGTTATCCGGATTTATTGGGTTTAAAGGGTCCGTAGGCGGATCTGTAAGTCAGTGGTGAAATCTCATAGCTTAACTATGAAACTGCCATTGATACTGCGGGTCTTGAGTGAGATTGAGGTAGCTGGAATAAGTAGTGTAGCGGTGAAATGCATAGATATTACTTAGAACACCAATTGCGAAGGCAGGTTACCAAGTCTTAACTGACGCTGATG…	0	12
TGAGGAATATTGGTCAATGGGGGAAACCCTGAACCAGCGACGCCGCGTGCGGGATGAAGGAGCTTTGCTCTGTAAACCGCTGTCGGAGGGGAAGAAAAGCCGGGTCGCCCGGCTGGGACTGTACCCTTAGAGGAAGGTTCGGCTAACTACGTGCCAGCAGCCGCGGTAATACGTAGGAACCAAGCGTTGTCCGGAATTACTGGGTATAAAGGGTGCGCAGGCGGACTTGTGCGTCAGAGGTTAAATACCCCGGCTCAACCGGGGAAATGCCTTTGATACGGCAAGTCTTGAGTACGAGAGAGGATGATAGAATTCCTGGTGTAGCGGTGAAATGCGTAGATATCAGGAGGAATACCAGTGGCGAAGGCGGTCATCTGGCTCGTTACTGACGCTCAGGCA…	0	0
TGAGGAATATTGGACAATGGGCGCAAGCCTGATCCAGCCATGCCGCGTGCAGGATGACGGTCCTATGGATTGTAAACTGCTTTTGCACAGGAAGAAACACTACTTCGTGAAGTAGCTTGACGGTACTGTGAGAATAAGGATCGGCTAACTCCGTGCCAGCAGCCGCGGTAATACGGAGGATCCAAGCGTTATCCGGAATCATTGGGTTTAAAGGGTCCGTAGGCGGTTTTGTAAGTCAGTGGTGAAATCCGGCAGCTCAACTGTCGAACTGCCATTGATACTGCAGGACTTGAATTATTAGGAAGTAACTAGAATATGTAGTGTAGCGGTGAAATGCTTAGAGATTACATGGAATACCAATTGCGAAGGCAGGTTACTACTAATGGATTGACGCTGATG…	0	0
TGAGGAATATTGGACAATGGGCGCAAGCCTGATCCAGCCATGCCGCGTGCAGGATGACGGTCCTATGGATTGTAAACTGCTTTTGCACAGGAAGAAACACTACTTCGTGAAGTAGCTTGACGGTACTGTGAGAATAAGGATCGGCTAACTCCGTGCCAGCAGCCGCGGTAATACGGAGGATCCAAGCGTTATCCGGAATCATTGGGTTTAAAGGGTCCGTAGGCGGTTTAGTAAGTCAGTGGTGAAAGCCCATCGCTCAACGGTGGAACGGCCATTGATACTGTTAAACTTGAATTATTAGGAAGTAACTAGAATATGTAGTGTAGCGGTGAAATGCTTAGAGATTACATGGAATACCAATTGCGAAGGCAGGTTACTACTAATATATTGACGCTGATG…	0	0
TGAGGAATATTGGACAATGGGTGAGAGCCTGATCCAGCCATCCCGCGTGAAGGACGACGGCCCTATGGGTTGTAAACTTCTTTTGTATAGGGATAAACCTTTCCACGTGTGGAAAGCTGAAGGTACTATACGAATAAGCACCGGCTAACTCCGTGCCAGCAGCCGCGGTAATACGGAGGGTGCAAGCGTTATCCGGATTTATTGGGTTTAAAGGGTCCGTAGGCTGATCTGTAAGTCAGTGGTGAAATCTCACAGCTCAACTGTGAAACTGCCATTGATACTGCAAGTCTTGAGTGTTGTTGAAGTAGCTGGAATAAGTAGTGTAGCGGTGAAATGCATAGATATTACTTAGAACACCAATTGCGAAGGCAGGTTACTAAGCAACAACTGACGCTGATG…	0	0
TGAGGAATATTGGACAATGGGCGCAAGCCTGATCCAGCCATGCCGCGTGCAGGATGACGGTCCTATGGATTGTAAACTGCTTTTGTACAGGAAGAAACCCTTTCACGTGTGGAAGATTGACGGTACTGTAAGAATAAGGATCGGCTAACTCCGTGCCAGCAGCCGCGGTAATACGGAGGATCCAAGCGTTATCCGGAATCATTGGGTTTAAAGGGTACGTAGGCGGTCAAGTAAGTCAGTGGTGAAAGCCCATCGCTCAACGGTGGAACGGCCATTGATACTGCTTGACTTGAATTATTAGGAAGTAACTAGAATATGTAGTGTAGCGGTGAAATGCTTAGAGATTACATGGAATACCAATTGCGAAGGCAGGTTACTACTAATGGATTGACGCTGATG…	0	0
TAAGGAATATTGGACAATGGAGGCAACTCTGATCCAGCCATGCCGCGTGAAGGATGAAGGCGCTACGCGTTGTAAACTTCTTTTCTACTAGAAAAAACACCCCGATTCGTTCGGGGTCTGATTGTACAGCAGGAATAAGCATCGGCTAACTTCGTGCCAGCAGCCGCGGTAATACGAAGGATGCAAGCGTTATCCGGATTCACTGGGTTTAAAGGGTGTGCAGGTGGGGTAATAAGTCAGTGGTGAAAGCCCCCGACTCAATCGGGGAACTGCCATAGATACTGTTATTCTTGAGTGTGGTTGAGGCGGATGGAATATGACATGTAGCGGTGAAATGCTTAGATATGTCATAGAACACCAATCGCGAAGGCAGTCCGCCAAACTATTTCTGACACTGAA…	0	0
TAAGGAATATTGGACAATGGGCGAAAGCCTGATCCAGCCATCCCGCGTGCAGGATGAAGGCCCTCTGGGTTGTAAACTGCTTTTACCAGGGAAGAAACGCCTCGATTTATTGGGGCCTGACGGTACCTGGGGAATAAGCACCGGCTAACTCCGTGCCAGCAGCCGCGGTAATACGGGGGGTGCAAGCGTTATCCGGAATCACTGGGTTTAAAGGGTGCGTAGGCGGCTTGATAAGTCAGAGGTGAAAGCTTCCCGCTTAACGGGAGAACTGCCTTTGATACTGCCAAGCTTGAATCAGCACGAGGCAGGCGGAATGTGGCATGTAGCGGTGAAATGCTTAGATATGCCATAGAACACCGATTGCGAAGGCAGCCTGCCAGAGCTGTATTGACGCTGAGT…	0	0
TAAGGAATATTGGACAATGGTCGCAAGACTGATCCAGCCATGCCGCGTGAAGGATGACGGCCCTATGGGTTGTAAACTTCTTTTGAACGGGAGAAAACCCCCTTACGTGTAAGGGGCTGATAGTACCGTTAGAATAAGGATCGGCTAACTCCGTGCCAGCAGCCGCGGTAATACGGAGGATCCAAGCGTTATCCGGATTTATTGGGTTTAAAGGGTGCGTAGGTGGCCTATTAAGTCAGTGGTGAAATCCTACAGCTTAACTGTGGAATTGCCATTGATACTGATGGGCTTGAATACAGGTGAAGTGGGCGGAATATGACATGTAGCGGTGAAATGCTTAGATATGTCATAGAACACCGATTGCGAAGGCAGCTCACTAAACTGTCATTGACACTGAGG…	0	0
TGAGGAATATTGGGCAATGCCCGCAAGGGTGACCCAGCAACGCCGCGTGGAGGATGAAAGCCGTAAGGTTGTAAACTCCTTTTGAAGAGGAAGAACATTTTCGATCGAATCGAAAACTGACTGTACTCTTAGAAGAAGCCCCGGCTAACTACGTGCCAGCAGCCGCGGTAATACGTAGGGGGCAAGCGTTGTCCGGATTTACTGGGTGTAAAGGGCGCGTAGGCGGGTTTGTAAGTTAGAGGTGAAATCCTGCAGCTTAACTGTAGAACTGCCTCTGATACTGCAAATCTTGAGTTCAGAAGAGAGTAGCGGAATTCCAGGTGTAGTGGTGAAATACGTAGATATCTGGAAGAACACCAGTGGCGAAGGCGGCTACTTGGTCTGCAACTGACGCTGAGG…	0	0
TGAGGAATATTGCGCAATGCCCGCAAGGGTGACGCAGCGACGCCGCGTGAAGGATGAAGGCCCTACGGGTCGTAAACTTCTGTTGAGGGGGAAGAATTTGCCGCTATAGGCGGCATTGACGGTACCCCTAGAGAAAGCACCGGCTAACTACGTGCCAGCAGCCGCGGTAATACGTAGGGTGCTAGCGTTGTCCGGAATTACTGGGTGTAAAGGGAGCGTAGGTGGGTGAGCAAGTCATTGGTGAAATTCTGAGGCTCAACCTCAGACCTGCCAATGATACTGTTCATCTTGAGTACAGAAGAGGAAGATGGAATTCCTGGTGTAGCGGTGAAATGCGTAGATATCAGGAAGAACACCGGTGGCGAAGGCGATCTTCTGGTCTGTTACTGACACTGATGC…	0	0
TAAGGAATATTGGTCAATGGACGCAAGTCTGAACCAGCCATGCCGCGTGAAGGATGAAGGTCCTCTGGATTGTAAACTTCTTTTATAGGGGGCGAAAAAAGGTCTTTCTAGATCACTTGACAGTACCCTATGAATAAGCACCGGCTAACTCCGTGCCAGCAGCCGCGGTAATACGGAGGGTGCAAGCGTTATCCGGATTCACTGGGTTTAAAGGGTGCGTAGGCGGGTAGGTAAGTCAGAGGTGAAATCCTGGAGCTTAACTCCAGAACTGCCTTTGATACTATCTATCTTGAATATGGTGGAGGTAAGCGGAATATGTCATGTAGCGGTGAAATGCATAGATATGACATAGAACACCTATTGCGAAGGCAGCTTACTACGCCTATATTGACGCTGAGG…	0	0
TGAGGAATATTGGGCAATGGACGAAAGTCTGACCCAGCAACGCCGCGTGGAGGATGAATGCCGTAAGGTTGTAAACTCCTTTTGAGAGGGACGAAAACCCATATTTCGTAAGGGATATGGTTTGACTGTACCTTTAGAAGAAGCCCCGGCTAACTACGTGCCAGCAGCCGCGGTAATACGTAGGGGGCAAGCGTTGTCCGGATTTACTGGGTGTAAAGGGCGCGTAGGCGGATTTGTAAGTCAGAGGTGAAAGCCCGCAGCTTAACTGCGGAACTGCCTTTGATACTGCTTATCTTGAGTTCGGAAGAGAGAAGCGGAATTCCAGGTGTAGTAGTGAAATACGTAGATATCTGGAAGAACACCAGTGGCGAAGGCGGCTTCTTGGTCCGTAACTGACGC…	0	0
TAGGGAATATTGGGCAATGGATGAGAGTCTGACCCAGCCATGCCGCGTGCCGGAAGAAGGCCCTCAGGGTTGTAAACGGCTTTTATTCGGGAAGAAGAGCAGGGATGCGTCCTTGTGTGACGGTACCGAATGAATAAGCACCGGCTAACTCCGTGCCAGCAGCCGCGGTAATACGGAGGGTGCGAGCGTTGTCCGGATTTATTGGGTTTAAAGGGTGCGTAGGTGGCTTTTTAAGTCAGTGGTGAAATACAGCCGCTTAACGGTTGAGGTGCCATTGATACTGAGAAGCTTGAAATAATTGGAGGCTGCCGGAATGGATGGTGTAGCGGTGAAATGCATAGATATCATCCAGAACACCGATTGCGAAGGCAGGTGGCTACGATTTATTTGACACTGAGG…	6	1
TGAGGAATATTGGTCAATGGGCGTAAGCCTGAACCAGCCATCCCGCGTGGAGGAAGAAGGCGCTATGCGTTGTAAACTTCTTTTCCAGGGGAATAAAATTTTGTACGTGTACGGAACTGAAGGTACCCTGGGAATAAGCATCGGCTAACTCCGTGCCAGCAGCCGCGGTAATACGGAGGATGCGAGCGTTATCCGGATTTATTGGGTTTAAAGGGTGCGTAGGCGGATTAATAAGTCAGTGGTGAAAACCTTCAGCTTAACTGGAGACTTGCCATTGATACTGTTAGTCTTGAGTATGGTTAAGGTAGGCGGAATGTGTAATGTAGCGGTGAAATGCTTAGATATTACACAGAACACCGATTGCGAAGGCAGCTTACTGAGCCATAACTGACGCTGATG…	0	0
TGGGGAATATTACACAATGGGCGAAAGCCTGATGCAGCGACGCCGCGTGAGGGATGACGGCCTTCGGGTTGTAAACCTCTTTCAGTAGGGAAGAAGCGAAAGTGACGGTACCTGCAGAAGAAGCGCCGGCTAACTACGTGCCAGCAGCCGCGGTAATACGTAGGGCGCAAGCGTTATCCGGAATTATTGGGTTTAAAGGGTCCGTAGGCGGTTTAGTAAGTCAGTGGTGAAAGCCCATCGCTCAACGGTGGAACGGCCATTGATACTGCTAAACTTGAATTATTAGGAAGTAACTAGAATATGTAGTGTAGCGGTGAAATGCTTAGAGATTACATGGAATACCAATTGCGAAGGCAGGTTACTACTAATGGATTGACGCTGATGGACGAAAGCGTGGGT…	0	2
TGAGGAACATTGGACAATGGGCGCAAGCCTGATCCAGCCATGCCGCGTGCAGGATGACGGTCCTATGGATTGTAAACTGCTTTTGCACAGGAAGAAACACTACTTCGTGAAGTAGCTTGACGGTACTGTGAGAATAAGGATCGGCTAACTCCGTGCCAGCAGCCGCGGTAAGACGAAGGCGGCGAGCGTTATCCGGATTTACTGGGCGTAAAGAGCTCAACGGCGGTTTTGTGCGTCACGAGTTAAATCCCGAGGCTCAACTTCGGGACTGCTCTTGATACGGCAAAACTAGAGGGTGGAAGAGGTAAGCGGAACGCGCGGTGGAGCAGTGAAATGCGTTGATATCGCGCGGAACACCAATTGCGAAGGCAGCTTACTGGAACACTTCTGACGCTCCAA…	0	3
TAAGGAATATTGGTCAATGGAGGCAACTCTGAACCAGCCATGCCGCGTGCAGGAAGACAGCCCTCTGGGTCGTAAACTGCTTTTATTCGGGAATAAACCACACTACGTGTAGTGTGCTGAATGTACCGAAGGAATAAGGATCGGCTAACTCCGTGCCAGCAGCCGCGGTAATACGGAGGATCCAAGCGTTATCCGGATTTATTGGGTTTAAAGGGTGCGTAGGCGGCTTTTTAAGTCAGGGGTGAAAGACGGTAGCTCAACTATCGCAGTGCCCTTGATACTGAAGAGCTTGAATGGACTAGAGGTAGGCGGAATGTGACAAGTAGCGGTGAAATGCATAGATATGTCACAGAACACCGATTGCGAAGGCAGCTTACTATGGTTTTATTGACGCTGAGG…	0	2
TGAGGAATATTGGTCAATGGGTGCAAGCCTGAACCAGCCATCCCGCGTGAAGGACGACTGCCCTATGGGTTGTAAACTTCTTTTGTATAGGGATAAACCTTTCCACGTGTGGAAAGCTGAAGGTACTATACGAATAAGCACCGGCTAACTCCGTGCCAGCAGCCGCGGTAATACGGAGGGTGCAAGCGTTATCCGGATTTATTGGGTTTAAAGGGTCCGTAGGCGGACTTATAAGTCAGTGGTGAAAGCCTGTCGCTTAACGATAGAACTGCCATTGATACTGTAAGTCTTGAGTATATTTGAGGTAGCTGGAATAAGTAGTGTAGCGGTGAAATGCATAGATATTACTTAGAACACCAATTGCGAAGGCAGGTTACCAAGATATAACTGACGCTGAGG…	4	0
TAAGGAATATTGGTCAATGGACGCAAGTCTGAACCAGCCATGCCGCGTGAAGGATTAAGGTCCTCTGGATTGTAAACTTCTTTTATATGGGACGAAAAAAGGACATTCTTGTCCGTCTGACGGTACCATATGAATAAGCACCGGCTAACTCCGTGCCAGCAGCCGCGGTAATACGGAGGGTGCAAGCGTTATCCGGATTCACTGGGTTTAAAGGGTGCGTAGGCGGGCAGGTAAGTCAGTGGTGAAATCCTGGAGCTTAACTCCAGAACTGCCATTGATACTATCTGTCTTGAATATTGTGGAGGTAAGCGGAATATGTCATGTAGCGGTGAAATGCTTAGATATGACATAGAACACCTATTGCGAAGGCAGCTTACTACGCATATATTGACGCTGAGG…	0	5
TGAGGAATATTGGACAATGGGCGCAAGCCTGATCCAGCCATGCCGCGTGTGTGAAGAAGGTCTTCGGATTGTAAAGCACTTTAAGTTGGGAGGAAGGGCCATTACCTAATACGTGATGGTTTTGACGTTACCGACAGAATAAGCACCGGCTAACTCTGTGCCAGCAGCCGCGGTAATACAGAGGGTGCAAGCGTTATCCGGAATCATTGGGTTTAAAGGGTCCGTAGGCGGTTTAGTAAGTCAGTGGTGAAAGCCCATCGCTCAACGGTGGAACGGCCATTGATACTGCTAAACTTGAATTATTAGGAAGTAACTAGAATATGTAGTGTAGCGGTGAAATGCTTAGAGATTACATGGAATACCAATTGCGAAGGCAGGTTACTACTAATGGATTGACGC…	0	1
TAAGGAATATTGGACAATGGAGGCAACTCTGATCCAGCCATGCCGCGTGAAGGATGAAGGCGCTACGCGTTGTAAACTTCTTTTCTACTAGAAAAAACACCCCGATTCGTTCGGGGTCTGATTGTACAGTAGGAATAAGCATCGGCTAACTATGTGCCAGCAGCCGCGGTAATACATAGGATGCAAGCGTTATCCGGATTTACTGGGTTTAAAGGGTGTGCAGGTGGGGTAATAAGTCAGTGGTGAAAGCCCCCGACTCAATCGGGGAACTGCCATAGATACTGTTATTCTTGAGTGTGGTTGAGGCGGATGGAATATGACATGTAGCGGTGAAATGCTTAGATATGTCATAGAACACCAATCGCGAAGGCAGTCCGCCAAACTATTTCTGACACTGAA…	0	0
TAAGGAATATTGCTCAATGGGAGAAATCCTGAAGCAGCAACGCCGCGTGAGGGACGAAGGGCTTTTGCTTGTAAACCTCTGTAACAGGGGAAAAACCCCCGGCTCAGCCGGGTATGATGGTACCCTGAAAGTAAGCGTCGGCTAACTACGTGCCAGCAGCCGCGGTAATACGTAGGACGCAAACGTTGTCCGGATTTACTGGGTGTAAAGGGTGCTCAGGCGGTCTTGTAAGTCAGTGGTGAAATCCCGGGGCTCAACTCCGGAACTGCCTTTGATACTACAAGGCTTGAGTGCAGAAGAGGCGGATGGAATTTCTGGTGTAGCAGTGAAATGCGTAGATATCAGAAAGAACACCAGTGGCGAAGGCGGTCCGCTGGTCTGTCACTGACGCTAAAGCAC…	1	2
TGAGGAATATTGGTCAATGGGCGCAAGCCTGAACCAGCCATGCCGCGTGAAGGATGAAGGTTCTATGGATTGTAAACTTCTTTTATTGGGGAATAAACCTTCTTACGTGTAAGAAGCTGAAGGTACCCAATGAATAAGCACCGGCTAACTCCGTGCCAGCAGCCGCGGTAATACGGAGGGTGCAAGCGTTATCCGGAATCATTGGGTTTAAAGGGTCCGCAGGCGGACGTATAAGTCAGTGGTGAAATCCTACAGCTCAACTGTAGAACTGCCATTGATACTGTACGTCTTGAATTCGGTCGAAGTGGGCGGAATATGACATGTAGCGGTGAAATGCTTAGATATGTCATAGAACACCGATAGCGAAGGCAGCTCACTAGGCCTGGATTGACGCTCATG…	0	0
TAAGGAATATTGGTCAATGGACGCAAGTCTGAACCAGCCATGCCGCGTGCAGGATGAAGGCCCTATGGGTTGTAAACTGCTTTTTTACGGGAAGAAACCCCTGATTTCTATCGGGGCTGACGGTACTGTAAGAATAAGGATCGGCTAACTCCGTGCCAGCAGCCGCGGTAATACGGAGGATCCAAGCGTTATCCGGATTTATTGGGTTTAAAGGGTGCGTAGGCGGACTGGTAAGTCAGTGGTGAAAGCCTGCAGCTTAACTGCAGAATTGCCATTGATACTGTCAGTCTTGAGTACAGCTGAGGTGGGCGGAATGTGTCAAGTAGCGGTGAAATGCTTAGATATGACACAGAACACCAATTGCGAAGGCAGCTCACTAAGCTGTTACTGACGCTGAGG…	0	0
TGAGGAATATTGGTCAATGGGCGCAAGCCTGAACCAGCCATCCCGCGTGAAGGATGAAGGTCCTATGGATTGTAAACTTCTTTTATACACCAAGAAAAACTCGAACGTGTTCGAGCCCGACGGTAGTGTATGAATAAGCATCGGCTAACTCCGTGCCAGCAGCCGCGGTAATACGGAGGATGCAAGCGTTATCCGGATTCATTGGGTTTAAAGGGTGCGTAGGCGGCTTTTTAAGTCAGTGGTGAAATCTTGCCGCTTAACGGTAAAATTGCCATTGATACTGAAGAGCTTGAGTACAGTTGAGGTAGGCGGAATGTGTAGTGTAGCGGTGAAATGCTTAGATATTACACAGAACACCGATTGCGAAGGCAGCTTACTAAACTGTTACTGACGCTGATG…	0	0
TGAGGAATATTGGGCAATGCCCGAAAGGGTGACCCAGCAACGCCGCGTGGAGGATGAATGCCGTAAGGTTGTAAACTCCTTTTGAGAGGGACGAAAAGCCATATTTCGTAAGGGATATGGTTTGACTGTACCTTTAGAAGAAGCCCCGGCTAACTACGTGCCAGCAGCCGCGGTAATACGTAGGGGGCAAGCGTTGTCCGGATTTACTGGGTGTAAAGGGCGCGTAGGCGGGTTTGTAAGTCAGAGGTGAAATCCTGCAGCTTAACTGCAGAACTGCCTTTGATACTGCATATCTTGAGTTCGGAAGAGAGAAGCGGAATTCCAGGTGTAGTAGTGAAATACGTAGATATCTGGAAGAACACCAGTGGCGAAGGCGGCTTCTTGGTCCGTAACTGACGC…	0	0
CTGGGAATTTTGCGCAATGGACGAAAGTCTGACGCAGCGACACCGCGTGAGGGATGAAGGCCTTAGGGTCGTAAACCTCTTTTGTCCCGCCTCATGGCGGGAAGAATAAGCACTGACTAACTACGTGCCAGCAGTAGCGGTAATACGTAGGGTGCAAGCGTTATCCGGAATCATTGGGTTTAAAGGGTCCGTAGGCGGTTTAGTAAGTCAGTGGTGAAAGCCCATCGCTCAACGGTGGAACGGCCATTGATACTGCTAAACTTGAATTATTAGGAAGTAACTAGAATATGTAGTGTAGCGGTGAAATGCTTAGAGATTACATGGAATACCAATTGCGAAGGCAGGTTACTACTAATGGATTGACGCTGATGGACGAAAGCGTGGGTAGCGAACA	0	0
TGAGGAATATTGGACAATGGGTGAGAGCCTGATCCAGCCATCCCGCGTGAAGGACGACGGCCCTATGGGTTGTAAACTTCTTTTGTATAGGGATAAACCTTTCCACGTGTGGAAAGCTGAAGGTACTATACGAATAAGCACCGGCTAACTCCGTGCCAGCAGCCGCGGTAATACGGAGGGTGCAAGCGTTATCCGGATTTATTGGGTTTAAAGGGTCCGTAGGCTGATTTGTAAGTCAGTGGTGAAATCTCACAGCTCAACTGTGAAACTGCCATTGATACTGCAAGTCTTGAGTGTTGTTGAAGTAGCTGGAATAAGTAGTGTAGCGGTGAAATGCATAGATATTACTTAGAACACCAATTGCGAAGGCAGGTTACTAAGCAACAACTGACGCTGATG…	0	1
TGAGGAATATTGGACAATGGAGGCAACTCTGATCCAGCCATGCCGCGTGAAGGATGAAGGCGCTATGCGTTGTAAACTTCTTTTCTACGGGAAGAAAAAGTCCGATTCGTTCGGATACTGACGGTACTGTAGGAATAAGCATCGGCTAACTCCGTGCCAGCAGCCGCGGTAATACGGAGGATGCAAGCGTTATCCGGATTTATTGGGTTTAAAGGGTGCGTAGGCGGGACGGTAAGTCAGTGGTGAAATCCGGCAGCTCAACTGTCGAATGGCCATTGATACTGCTGTTCTTGAGTACATTTGAAGTGGGCGGAATATGTCATGTAGCGGTGAAATGCTTAGATATGACATAGAACACCGATTGCGAAGGCAGCTCACTAAGCTGGTACTGACGCTCAG…	0	0
TGAGGAATATTGGACAATGGGTGAGAGCCTGATCCAGCCACCCCGCGTGCAGGAAGACGGCCTTATGGGTTGTAAACTGCTTTTATACAGGAATAAACCATCTTACGAGTAGGGTGTTGAAGGTACTGTATGAATAAGCACCGGCTAACTCCGTGCCAGCAGCCGCGGTAATACGGAGGGTGCAAGCGTTATCCGGATTTATTGGGTTTAAAGGGTCCGCAGGCGGGTCTGTAAGTCAGGGGTGAAATCCGGCAGCTTAACTGTCGAACTGCCTTTGATACTGCAGGTCTTGAGTGGGAATGAAGCAGCTGGAATGTGTGGTGTAGCGGTGAAATGCATAGATATCACACAGAACACCGATAGCGAAGGCAGGTTGCTAATTCTCAACTGACGCTGAGG…	5	0
TCGAGAATATTCCACAATGGGCGAAAACCTGATGGAGCGACGCCGCGTGCAGGAAGAAGGCCTTCGGGTCGTAAACTGCTTTTATCCCCGAGGAAGCCGAAAGGCTGACTGTAAGGGAAGAATAAGGGGTTGCAAACTTCGTGCCAGCAGCCGCGGTAATACGGAGGATCCAAGCGTTATCCGGAATCATTGGGTTTAAAGGGTCCGTAGGCGGTTTAGTAAGTCAGTGGTGAAAGCCCATCGCTCAACGGTGGAACGGCCATTGATACTGCTAAACTTGAATTATTAGGAAGTAACTAGAATATGTAGTGTAGCGGTGAAATGCTTAGAGATTACATGGAATACCAATTGCGAAGGCAGGTTACTACTAATGGATTGACGCTGATGGACGAAAGCGTG…	0	0
TGAGGAATATTGGACAATGGGTGAGAGCCTGATCCAGCCATCCCGCGTGAAGGACGACGGCCCTATGGGTTGTAAACTTCTTTTGTATAGGGATAAACCTACTCTCGTGAGAGTAGCTGAAGGTACTATACGAATAAGCACCGGCTAACTCCGTGCCAGCAGCCGCGGTAATACGGAGGGTGCAAGCGTTATCCGGATTTATTGGGTTTAAAGGGTCCGTAGGCGGATCTGTAAGTCAGTGGTGAAATCTCACAGCTTAACTGTGAAACTGCCATTGATACTGCAGGTCTTGAGTGTTGTTGAAGTAGCTGGAATAAGTAGTGTAGCGGTGAAATGCATAGATATTACTTAGAACACCAATTGCGAAGGCAGGTTACTAAGCAACAACTGACGCTGATG…	0	2
TGAGGAATATTGCGCAATGGACGAAAGTCTGACGCAGCGACGCCGCGTGAAGGATGAAGGCCCTCTGGGTCGTAAACTTCTGTAGAGAGGGAAGAATGTCCGCCTCTGGCGGATTGACGGTACCTCTAAAGTAAGGGTCGGCTAACTACGTGCCAGCAGCCGCGGTAATACGTAGGACCCGAGCGTTGTCCGGAATTACTGGGTGTAAAGGGAGCGCAGGCTGACTTTCAAGTCGATGGTGAAATCTTGCGGCTTAACCGCAAAACTGCCGTCGATACTGTCTGTCTTGAGTGTGGAAGAGGGTGGCAGAATTCATGGTGTAGCGGTGAAATGCGTAGATATCATGAAGAATACCGGTTGCGAAGGCGGCCACCTGGTCCATTACTGACGCTCATGCTC…	0	0
TGAGGAATATTGGACAATGGGCGCAAGCCTGATCCAGCCATGCCGCGTGCAGGATGACGGTCCTATGGATTGTAAACTGCTTTTGCACAGGAAGAAACACTACTTCGTGAAGTAGCTTGACGGTACTGTGAGAATAAGGATCGGCTAACTCCGTGCCAGCAGCCGCGGTAATACGGAGGATCCAAGCGTTATCCGGATTTATTGGGCGTAAAGCGTTTGTAGGCGGTAAAGTGTGTCTTTAATTAAATACTTTAGCTCAACTAAAGAAGTGTTAAAGAAACTATTTTACTTGAGAATATGAGAGGTCAGTGGAACATAAGGAGGAGGGATGAAATCCGTTGATACCTTATGGAACGCCAAAGGCGAAGGCAGCTGACTGGCGTATTTCTGACGCTGAGA…	0	0
TGAGGAATATTGGACAATGGGTTAGCGCCTGATCCAGCCATCCCGCGTGAAGGACGACGGCCCTATGGGTTGTAAACTTCTTTTGTATAGGGATAAACCTACTCTCGTGAGAGTAGCTGAAGGTACTATACGAATAAGCACCGGCTAACTCCGTGCCAGCAGCCGCGGTAATACGGAGGGTGCAAGCGTTATCCGGATTTATTGGGTTTAAAGGGTCCGTAGGCGGATCTGTAAGTCAGTGGTGAAATCTCACAGCTTAACTGTGAAACTGCCATTGATACTGCAGGTCTTGAGTAAATTTGAAGTGGCTGGAATAAGTAGTGTAGCGGTGAAATGCATAGATATTACTTAGAACACCAATTGCGAAGGCAGGTCACTAAGATTTAACTGACGCTGATG…	0	3
TAAGGAATATTGGACAATGGCCGCAAGGCTGATCCAGCCATGCCGCGTGCAGGAAGACGGACCTATGGTTTGTAAACTGCTTTTGAATGGGAGAAAACCCCTCTACGTGTAGAGGGCTGATAGTACCATTAGAATAAGCATCGGCTAACTTCGTGCCAGCAGCCGCGGTAAGACGAAGGATGCAAGCGTTATCCGGATTCATTGGGTTTAAAGGGAGCGTAGGCGGACTTGTAAGTCAGTGGTGAAATCTGTGGGCTTAACCCACAAACTGCCATTGATACTGCAGGTCTAGAGTACAGTTGCCGTTGGCGGAATATGACATGTAGTGGTGAAATACTTAGATATGTCATAGAACACCGATTGCGAAGGCAGCTAACGAAGCTGTAACTGACGCTGAGG…	0	0
TGAGGAATATTGGTCAATGGAGGCAACTCTGAACCAGCCATGCCGCGTGTAGGACGAATGCCCTATGGGTTGTAAACTACTTTTATTGGGGAAGAAACCTTTCTACGTGTAGAGAGCTGACGGTACCCAAGGAATAAGGACCGGCTAACTCCGTGCCAGCAGCCGCGGTAATACGGAGGGTCCAAGCGTTATCCGGAATCATTGGGTTTAAAGGGTGCGCAGGCGGTAAAGTAAGTCAGTGGTGAAATCTCTCGGCTCAACCGAGAAACTGCCATTGATACTGCTATACTTGAATATAGTCGAAGTGGGCGGAATGTGACATGTAGCGGTGAAATGCTTAGATATGTCACAGAACACCGATAGCGAAGGCAGCTCACTAGACTAACATTGACGCTCATG…	0	0
TAAGGAATATTGGTCAATGGGGGCAACCCTGAACCAGCCATGCCGCGTGCAGGAAGACGGCCCTACGGGTTGTAAACTGCTTTTATACCGGAATAAACCTCTTTACGTGTAAAGAGTTGAATGTACGGTAAGAATAAGGATCGGCTAACTCCGTGCCAGCAGCCGCGGTAATACGGAGGATCCAAGCGTTATCCGGATTTATTGGGTTTAAAGGGTGCGTAGGCGGCCTGTTAAGTCAGGGGTGAAAGACGGTGGCTCAACCATCGCAGTGCCCTTGATACTGATGGGCTTGATTACACTTGAGGTAGGCGGAATGTGACAAGTAGCGGTGAAATGCATAGATATGTCACAGAACACCAATTGCGAAGGCAGCTTACTAAGGTGTTAATGACGCTGAGG…	0	0
TAAGGAATATTGGTCAATGGTGGGAACACTGAACCAGCCATCCCGCGTGCAGGACGAAGGCCCTCTGGGTCGTAAACTGCTTTTACCAGGAAAGAAAAAGCCCCACGTGTGGGGAACTGACGGTACCTGGGGAATAAGCACCGGCTAACTCCGTGCCAGCAGCCGCGGTAATACGGAGGGTGCAAGCGTTATCCGGAATCACTGGGTTTAAAGGGTGCGTAGGCGGCTTGGTAAGTCAGGGGTGAAAGCTTCCCGCTCAACGGGAGAACTGCCTTTGATACTGCCAGGCTCGAATTGGGTTGAGGCAGGCGGAATGTGGCATGTAGCGGTGAAATGCTTAGATATGCCATAGAACACCGATTGCGAAGGCAGCTTGCCAAACCTTGATTGACGCTGAGG…	0	0
TCAAGAATATTCCTTAATGGGCGAAAGCCTGAAGGAGCGACGCCGCGTGTAGGATGAAGGTTTTCGGATTGTAAACTACTTTTATATGGGACGAATTCGTGACGGTACCATATGAATAAGAGGTTGCTAACTCTGTGCCAGCAGCCGCGGTAATACGGAGGATCCAAGCGTTATCCGGAATCATTGGGTTTAAAGGGTCCGTAGGCGGTTTAGTAAGTCAGTGGTGAAAGCCCATCGCTCAACGGTGGAACGGCCATTGATACTGCTAAACTTGAATTATTAGGAAGTAACTAGAATATGTAGTGTAGCGGTGAAATGCTTAGAGATTACATGGAATACCAATTGCGAAGGCAGGTTACTACTAATGGATTGACGCTGATGGACGAAAGCGTGGGTAGC…	0	0
TGAGGAATATTGGACAATGGGCGCAAGCCTGATCCAGCCATGCCGCGTGCAGGAAGACGCATCTATGGTGTGTAAACTGCTTTTGTACGGGAAGAAACACTCCGACGTGTCGGAGCTTGACGGTACCGTAAGAATAAGGATCGGCTAACTCCGTGCCAGCAGCCGCGGTAATACGGAGGATCCAAGCGTTATCCGGAATCATTGGGTTTAAAGGGTCCGTAGGCGGTTTAATAAGTCAGTGGTGAAATCTGGTCGCTCAACGATCAAACGGCCATTGATACTGTTAGACTTGAATTATAAGGAAGTAACTAGAATATGTAGTGTAGCGGTGAAATGCTTAGATATTACATGGAATACCAATTGCGAAGGCAGGTTACTACTTATGGATTGACGCTGATG…	1	2
TAGGGATTCTTCCGCAATGAGCGAAAGCCTGACGGAGCAACGCCGCGTGAGTGAAGAAGGTCTTCGGATCGTAAAACTCTGTTATTAGGGAAGAACAAATGTGTAAGTAACTATGCACGTCTTGACGGTACCTAATCAGAAAGCCACGGCTAACTACGTGCCAGCAGCCGCGGTAATACGTAGGATCCAAGCGTTATCCGGAATCATTGGGTTTAAAGGGTCCGTAGGCGGTTTAGTAAGTCAGTGGTGAAAGCCCATCGCTCAACGGTGGAACGGCCATTGATACTGCTAAACTTGAATTATTAGGAAGTAACTAGAATATGTAGTGTAGCGGTGAAATGCTTAGAGATTACATGGAATACCAATTGCGAAGGCAGGTTACTACTAATGGATTGACGC…	0	0
TGAGGAATATTGGACAATGGGCGCAAGCCTGATCCAGCCATGCCGCGTGCAGGATGACGGTCCTATGGATTGTAAACTGCTTTTGCACAGGAAGAAACACTACTTCGTGAAGTAGCTTGACGGTACTGTGAGAATAAGGATCGGCTAACTCCGTGCCAGCAGCCGCGGTAATACGGAGGATCCAAGCGTTATCCGGAATCATTGGGCGTAAAGGGTGTCTAGGCGGCCATATTAGTCGTTCGTTAAATCCGTGGGCTCAACCTGCGGCATGCGAGCGAAACGGTATGGCTCGAGGGCGTAAGAGGTGCACGGAACTCATGGTGGAGGGGTGAAATCCGTTGATATCATGGGGAACACCAAAAGCGAAGGCAGTGCACTGGTACGTTCCTGACGCTCAAA…	0	1
TGGGGAATATTGGTCAATGGGCGCAAGCCTGATCCAGCCATGCCGCGTGCAGGATGACGGTCCTATGGATTGTAAAATTCTTTCAGTAGGGACGATAATGACGGTACCTACAGAAGAAGCCCCGGCTAACTCCGTGCCAGCAGCCGCGGTAATACGGAGGATCCAAGCGTTATCCGGAATCATTGGGTTTAAAGGGTCCGTAGGCGGTTTAGTAAGTCAGTGGTGAAAGCCCATCGCTCAACGGTGGAACGGCCATTGATACTGCTAAACTTGAATTATTAGGAAGTAACTAGAATATGTAGTGTAGCGGTGAAATGCTTAGAGATTACATGGAATACCAATTGCGAAGGCAGGTTACTACTAATGGATTGACGCTGATGGACGAAAGCGTGGGTAGCG…	0	3
TCAAGAACATTCGATAATGGGCGAAAGCCTGATCGAGCGACGCCGCGTGCAGGATGAAGGTCTTCGGATCGTAAACTGCTTTTATGTTTTAGAAAGTTATTGATCGAGACATGAATAAGGAGCTGCAAACTTCGTGCCAGCAGCCGCGGTAATACGGAGGATCCAAGCGTTATCCGGAATCATTGGGTTTAAAGGGTCCGTAGGCGGTTTAGTAAGTCAGTGGTGAAAGCCCATCGCTCAACGGTGGAACGGCCATTGATACTGCTAAACTTGAATTATTAGGAAGTAACTAGAATATGTAGTGTAGCGGTGAAATGCTTAGAGATTACATGGAATACCAATTGCGAAGGCAGGTTACTACTAATGGATTGACGCTGATGGACGAAAGCGTGGGTAGCG…	0	0
TAGGGAATTTTCCACAATGGGCGCAAGCCTGATCCAGCCATGCCGCGTGCAGGATGACGGTCCTATGGATTGTAAACTGCTTTTGCACAGGAAGAAACACTACTTCGTGAAGTAGCTTGACGGTACTGTGAGAATAAGGATCGGCTAACTCCGTGCCAGCAGCCGCGGTAATACGGAGGATCCAAGCGTTATCCGGAATTATTGGGCGTAAAGCGTGTGTAGGCGGAATATTAAGTCTGGGGTTAAATTTTCGAGCTCAACTCGGAACTCGTCCTAGAAACTGGTATTCTCAGAAGTGCGTAGAGGCGAGCGGAATTCTGTGTGTAGGGGTAAAATCCGTAGATACACGGAGGAACGCCAAAAGCGAAAGCAGCTCGCCGGACGCATCTTGACGCTGAG…	0	0
TAGGGAATATTGGTCAATGGGTGAGAGCCTGAACCAGCCATGCCGCGTGCAGGAAGAAGGCCTTCTGGGTTGTAAACTGCTTTTGCCAGGGGATAAAATAACCATGCGTGGTTGATTGAAGGTACCTGGTGAATAAGCCACGGCTAACTACGTGCCAGCAGCCGCGGTAATACGTAGGTGGCAAGCGTTGTCCGGATTTATTGGGTTTAAAGGGTGCGTAGGCGGCCCTGTAAGTCAGTGCTGAAATACCCCGGCTTAACCGGGGGGGTGGCATTGATACTGCAGGGCTTGAGTACAGATGAGGTAGGCGGAATTGACGGTGTAGCGGTGAAATGCATAGATATCGTCAAGAACACCGATAGCGAAGGCAGCTTACTGGGCTGTAACTGACGCTGATGC…	0	3
TGAGGAATATTGGACAATGGGCGAAAGCCTGATGCAGCGACGCCGCGTGGAGGATGAAGGCCTTCGGGTTGTAAACTCCTTTTGTAGGGGAAAATAATGATGGTACCCTGCGAATAAGCCACGGCTAACTCTGTGCCAGCAGCCGCGGTAATACGGAGGATCCAAGCGTTATCCGGAATCATTGGGTTTAAAGGGTCCGTAGGCGGTTTAGTAAGTCAGTGGTGAAAGCCCATCGCTCAACGGTGGAACGGCCATTGATACTGCTAAACTTGAATTATTAGGAAGTAACTAGAATATGTAGTGTAGCGGTGAAATGCTTAGAGATTACATGGAATACCAATTGCGAAGGCAGGTTACTACTAATGGATTGACGCTGATGGACGAAAGCGTGGGTAGCGA…	0	2
TAAGGAATATTGGACAATGCCCGCAAGGGTGATCCAGCCATGCCGCGTGCAGGAAGAAGGCCCTATGGGTCGTAAACTGCTTTTGAACAAGAGAAAACCCTCCTACGTGTAGGAGGCTGATAGTATTGTTAGAATAAGCATCGGCTAACTTCGTGCCAGCAGCCGCGGTAAGACGAAGGATGCAAGCGTTATCCGGATTCATTGGGTTTAAAGGGTGCGTAGGCGGCCCGGTAAGTCAGTGGTGAAATCTCCTTGCTTAACAAGGAAACTGCCATTGATACTGTCGGGCTTGAGTACAGTTGCTGTGGGCGGAATATGACATGTAGTGGTGAAATACATAGAGATGTCATAGAACACCGATTGCGAAGGCAGCTCACAAAACTGTAACTGACGCTGAGG…	0	0
TAAGGAATATTGGTCAATGGGCGAAAGCCTGAACCAGCCATGCCGCGTGCAGGATGAAGGTCCTATGGATCGTAAACTGCTTTTATACGGGGAGAAAAGCCCTGATTCTTCAGGGAACTGACAGTACCGTATGAATAAGGACCGGCTAACTCCGTGCCAGCAGCCGCGGTAATACGGAGGGTCCAAGCGTTATCCGGATTTATTGGGTTTAAAGGGTGCGTAGGTGGTCTTGTAAGTCAGTGGTGAAAGGCTACAGCTTAACCGTAGAATTGCCATTGATACTGCTTGACTTGAGTGCATTTGAGGTGGGCGGAATGTATGATGTAGCGGTGAAATGCTTAGATATCATACAGAACACCGATAGCGAAGGCAGCTCACCAAACTGCAACTGACACTGAG…	0	0
TAAGGAATATTGCGCAATGGACGAAAGTCTGACGCAGCAACGCCGCGTGCAGGATGAAGGCCCTTTGGGTTGTAAACTGCTGTAGCAGGGGAATAAGTTCTCCCTCGGGGAGAGTGAAGGTACCCTGAAAGTAAGCGCCGGCTAACTACGTGCCAGCAGCCGCGGTAATACGTAGGGCGCAAGCGTTGTCCGGATTCACTGGGTGTAAAGGGTGCGCAGGCGGGAAGGTAAGTTAGAGGTGAAATCTCACGGCTCAACCGTGAAACTGCCTTTGATACTGCTTTTCTTGAGTTAGGGAGAGGTTGATGGAATTCCAGGTGTAGCGGTGAAATGCGTAGATATCTGGAAGAACACCGGTGGCGAAGGCGGTCAACTGGCCCTAAACTGACGCTCAGGCAC…	0	0
TAAGGAATATTGGACAATGGAGGCAACTCTGATCCAGCCATGCCGCGTGAAGGATGAAGGCGCTACGCGTTGTAAACTTCTTTTCTACTAGAAAAAACATTTGGTTTCGTACCGAATCTGATTGTACAGTAGGAATAAGCATCGGCTAACTATGTGCCAGCAGCCGCGGTAATACATAGGATGCAAGCGTTATCCGGATTTACTGGGTTTAAAGGGTGTGCAGGTGGGGTAATAAGTCAGTGGTGAAAGCCCCCGACTCAATCGGGGAACTGCCATAGATACTGTTATTCTTGAGTGTGGTTGAGGCGGATGGAATATGACATGTAGCGGTGAAATGCTTAGATATGTCATAGAACACCAATCGCGAAGGCAGTCCGCCAAACTATTTCTGACACTGAA…	0	0
TGAGGAATATTGCGCAATGGCCGAAAGGCTGACGCAGCGACGCCGCGTGAAGGATGAAGTTCGTTAGAATGTAAACTTCTTTTGTAGGGGATGAATGTTCCCTTTTAGGGAATTGACCGTACCCTGCGAATAAGGATCGGCTAACTACGTGCCAGCAGCCGCGGTAATACGTAGGATCCGAGCGTTGTCCGGAATTACTGGGTGTAAAGGGCGTGTAGGTGGGTCTCTAAGTCGGTGGTGAAAGCCTGCAGCTTAACTGCAGAATTGCCATCGATACTGGAGGTCTTGAGTACGGCAGAGGGAAATGGAATTCATGGTGTAGCGGTGAAATGTGTAGATATCATGAAGAACACCGGTAGCGAAGGCGGTTTCCTGGTCCGTAACTGACACTGAGGCGCG…	0	0
TGGGGAATATTGGACAATGGGGGGAACCCTGATCCAGCCATGCCGCGTGTGTGAAGAAGGCCTTTTGGTTGTAAAGTCCTTTTGGCAGGGAAAAATTTTTGATTGTACCTGCAGAATAAGAGGTTGCTAACTCTGTGCCAGCAGCCGCGGTAATACGGAGGATCCAAGCGTTATCCGGAATCATTGGGTTTAAAGGGTCCGTAGGCGGTTTAGTAAGTCAGTGGTGAAAGCCCATCGCTCAACGGTGGAACGGCCATTGATACTGCTAAACTTGAATTATTAGGAAGTAACTAGAATATGTAGTGTAGCGGTGAAATGCTTAGAGATTACATGGAATACCAATTGCGAAGGCAGGTTACTACTAATGGATTGACGCTGATGGACGAAAGCGTGGGTAGC…	0	0
TCGAGAATATTCCCCAATGGCCGAAAGGCTGAGGGAGCGACGCCGCGTGCGGGACGAAGGGCTTCGGCTCGTAAACCGCTTTTCTCAAGGACGAACACTGACGGTACTTGAGGAATAAGAGGTTGCTAACTCTGTGCCAGCAGCAGCGGTAAGACAGAGGTGGCAAGCGTTGTTCGGATTTATTGGGTTTAAAGGGTCCGTAGGCGGTTTAGTAAGTCAGTGGTGAAAGCCCATCGCTCAACGGTGGAACGGCCATTGATACTGCTAAACTTGAATTATTAGGAAGTAACTAGAATATGTAGTGTAGCGGTGAAATGCTTAGAGATTACATGGAATACCAATTGCGAAGGCAGGTTACTACTAATGGATTGACGCTGATGGACGAAAGCGTGGGTAGCG…	0	0
TGAGGAATATTGGACAATGGGCGCAAGCCTGATCCAGCCATGCCGCGTGCAGGATGACGGTCCTATGGATTGTAAACTGCTTTTGCACAGGAAGAAACACTACTTCGTGAAGTAGCTTGACGGTACTGTGAGAATAAGGATCGGCTAACTCCGTGCCAGCAGCCGCGGTAATACGTAGGGCGCAAGCGTTATCCGGAATTATTGGGCGTAAAGAGCTCGTAGGCGGTTTGTCGCGTCTGCCGTGAAAGTCCGGGGCTTAACTCCGGATCTGCGGTGGGTACGGGCAGGCTAGAGTGCAGTAGGGGAGACTGGAATTCCTGGTGTAGCGGTGAAATGCTTAGAGATTACATGGAATACCAATTGCGAAGGCAGGTTACTACTAATGGATTGACGCTGATG…	0	1
TGAGGAATATTGGACAATGGGCGCAAGCCTGATCCAGCCATGCCGCGTGCAGGAAGAAGGTCCTATGGATTGTAAACTGCTTTTATACAGGAAGAAACACCTCTACGTGTAGAGACTTGACGGTACTGTATGAATAAGGACCGGCTAACTCCGTGCCAGCAGCCGCGGTAATACGGAGGGTCCAAGCGTTATCCGGAATCATTGGGTTTAAAGGGTCCGTAGGCGGTTTAATAAGTCAGTGGTGAAAGCCCATCGCTCAACGGTGGAACGGCCATTGATACTGTTAAACTTGAATTATTAGGAAGTAACTAGAATATGTAGTGTAGCGGTGAAATGCTTAGAGATTACATGGAATACCAATTGCGAAGGCAGGTTACTACTAATGGATTGACGCTGATG…	0	1
TTCTTCCTCTTTTCCCCTTTTCTCCCTCCTGCTCCCTCCCTGCCGCGTGCCTGCTGACGGTCCTATTGCTTGTAAACTGCTTTTGCACAGGAAGAAACACTACTTCGTGACGTAGCTTGCCTTTCCTGTGAGAATAAGTATCGGCTAACTCCGTGCCAGCAGCCGCGGTCCTCCGGAGGATCCAAGCGTTCTCCTGAATCATTGGGTTTAAAGGGTCCGTAGGCGGTTTAGTAAGTCAGTGGTGAAAGCCCATCGCTCAACGGTGGAACGGCCATTGATACTGCTAAACTTGAATTATTAGGAAGTAACTAGAATATGTAGTGTAGCGGTGAAATGCTTAGAGATTACATGGAATACCAATTGCGAAGGCAGGTTACTACTAATGGATTGACGCTGATG…	0	0
TGAGGAATATTGGACAATGGGCGCAAGCCTGATCCAGCCATGCCGCGTGCAGGATGAAGCATCTATGGTGTGTAAACTGCTTTTATACGGGAAGAACCCCTGGGACGTGTCCCAGACTGACGGTACCGTAAGAATAAGGACCGGCTAACTCCGTGCCAGCAGCCGCGGTAATACGGAGGGTCCAAGCGTTATCCGGAATCATTGGGTTTAAAGGGTCCGTAGGCGGTTTAGTAAGTCAGTGGTGAAAGCCCATCGCTCAACGGTGGAACGGCCATTGATACTGCTAAACTTGAATTATTAGGAAGTAACTAGAATATGTAGTGTAGCGGTGAAATGCTTAGAGATTACATGGAATACCAATTGCGAAGGCAGGTTACTACTAATGGATTGACGCTGATG…	0	3
TTCTTCCTCTTTTCCCCTTTGCGCCCGCCTGATCCCGCCATGCCGCGTGCAGGATGACGGTCCTATTGCTTGTAAACTGCTTTTGCACAGGAAGAAACACTACTTCGTGACGTAGCTTGACGGTACTGTGAGAATACGGATCGGCTAACTCCGTGCCAGCAGCCGCGGTACTACGGAGGATCCAAGCGTTCTCCGGAATCATTGGGTTTAAAGGGTCCGTAGGCGGTTTAGTAAGTCAGTGGTGAAAGCCCATCGCTCAACGGTGGAACGGCCATTGATACTGCTAAACTTGAATTATTAGGAAGTAACTAGAATATGTAGTGTAGCGGTGAAATGCTTAGAGATTACATGGAATACCAATTGCGAAGGCAGGTTACTACTAATGGATTGACGCTGATG…	0	3
TAAAGAATCTTTCGCAATGGGGGAAACCCTGACGAAGCGATACCGCGTGAGCGATGAAGGTCGTAAGATCGTAAAGCTCTTTTCTGAAGGAATAATTCTGAAGGTACTTTAGGAATAAGCACCGGCTAACTCCGTGCCAGCAGCCGCGGTAATACGGAGGATCCAAGCGTTATCCGGAATCATTGGGTTTAAAGGGTCCGTAGGCGGTTTAGTAAGTCAGTGGTGAAAGCCCATCGCTCAACGGTGGAACGGCCATTGATACTGCTAAACTTGAATTATTAGGAAGTAACTAGAATATGTAGTGTAGCGGTGAAATGCTTAGAGATTACATGGAATACCAATTGCGAAGGCAGGTTACTACTAATGGATTGACGCTGATGGACGAAAGCGTGGGTAGCG…	0	2
TGAGGAATATTGGACAATGGGCGCAAGCCTGATCCAGCCATGCCGCGTGCAGGATGACGGTCCTATGGATTGTAAACTGCTTTTGCACAGGAAGAAACAATGACGGTACTAGAAGAATAAGGGGCTGCTAACTCTGTGCCAGCAGCAGCGGTAATACGGAGGATCCAAGCGTTATCCGGAATCATTGGGTTTAAAGGGTCCGTAGGCGGTTTAGTAAGTCAGTGGTGAAAGCCCATCGCTCAACGGTGGAACGGCCATTGATACTGCTAAACTTGAATTATTAGGAAGTAACTAGAATATGTAGTGTAGCGGTGAAATGCTTAGAGATTACATGGAATACCAATTGCGAAGGCAGGTTACTACTAATGGATTGACGCTGATGGACGAAAGCGTGGGTAG…	0	1
TAAGGAATATTGGTCAATGGACGCAAGTCTGAACCAGCCATGCCGCGTGCAGGATGACTGCCCTATGGGTTGTAAACTGCTTTTATGCGGGAAGAAACCTCAGAACGTGTTCTGAGTTGACGGTACCGTAAGAATAAGGATCGGCTAACTCCGTGCCAGCAGCCGCGGTAATACGGAGGATCCAAGCGTTATCCGGATTTATTGGGTTTAAAGGGTGCGTAGGCGGGCTAATAAGTCAGAGGTGAAATCCTGCAGCTTAACTGTAGAATTGCCTTTGATACTGTTAGTCTTGAGTATACATGAAGTGGGCGGAATGTGTCATGTAGCGGTGAAATGCATAGATATGACACAGAACACCGATAGCGAAGGCAGCTCACTAAACTATAACTGACGCTGATG…	0	0
TAAGGAATATTGGACAATGGAGGCAACTCTGATCCAGCCATGCCGCGTGAAGGATGAAGGCGCTACGCGTTGTAAACTTCTTTTATACAAGAAAAAATTCTGATTTCGCATCAGAACTGATTGTATTGTAGGAATAAGCATCGGCTAACTACGTGCCAGCAGCCGCGGTAATACGTAGGATGCAAGCGTTATCCGGATTTACTGGGTTTAAAGGGTGTGCAGGCGGGGCGGTAAGTCAGTGGTGAAATCTCCCGACTTAATTGGGAAACTGCCATAGATACTGTCGTTCTTGAATATAATTGAAGTGAGTGGAACATGACATGTAACGGTGAAATGTTTAGATATGTCATAGAACACCAATTGCGAAGGCAGCTCACTAAGTTATTATTGACGCTGAAA…	0	0
TAGGGAATATTGGGCAATGGACGCAAGTCTGACCCAGCCATGCCGCGTGCAGGAAGACAGCCCTATGGGTCGTAAACTGCTTTTCTACGGGAAGAAACCCCCCGACGTGTCGGGGGCTGACGGTACCGTAGGAATAAGGATCGGCTAACTCCGTGCCAGCAGCCGCGGTAATACGGAGGATCCAAGCGTTGTCCGGATTCATTGGGTTTAAAGGGTGCGTAGGCGGGGCATTAAGTCAGAGGTGAAATCTTGCGGCTCAACCGTAAAATTGCCTTTGAAACTGGTATCCTTGAGTTCGGTTGAGGTGGATGGAATGTGTCATGTAGCGGTGAAATGCTTAGATATGACACAGAACACCAATTGCGAAGGCAGTCCACTAAGCCGACACTGACGCTGAGG…	0	0
TTCTTCCTCTTTTCCCCTTTTTTCTCTCCTTCTCCCTCCCTCCCTCTTTCCTTCCTCCTTCCTTCTTTTTTGTCCCCTGCTTTTCTCCCGGAATAAACCCTCTTCCGAGTCGGGTGTTTCCTTTCCTGTCTGAATAATCCCCGGCTACCTCCGTGCCCGCAGCCGCGGTAATACGGAGGGTGCAAGCGTTCTCCGGATTTATTGGGTTTAAAGGGTCCGCAGGCGGGTCTGTAAGTCAGGGGTGAAATCCGGCAGCTTAACTGTCGAACTGCCTTTGATACTGCAGGTCTTGAGTGGGAATGAAGCAGCTGGAATGTGTGGTGTAGCGGTGAAATGCATAGATATCACACAGAACACCGATAGCGAAGGCAGGTTGCTAATTCTCAACTGACGCTGAGG…	0	0
