# Supplementary material for: Enrichment of different taxa of the enigmatic candidate phyla radiation bacteria using a novel picolitre droplet technique
Source: ISME Commun. 2024 Jun 21;4(1):ycae080. doi: 10.1093/ismeco/ycae080 (PMC11214157; doi:10.1093/ismeco/ycae080)
Supplement: Supp3-ASV_table_Relative_Abundance_ycae080 [file supp3-asv_table_relative_abundance_ycae080.zip › Supp3-ASV_table_Relative_Abundance_ycae080.csv]

	16S_1	16S_10	16S_11	16S_12	16S_13	16S_14	16S_15	16S_16	16S_17	16S_18	16S_19	16S_2	16S_20	16S_21	16S_22	16S_23	16S_24	16S_25	16S_26	16S_3	16S_4	16S_5	16S_6	16S_7	16S_8	16S_9
TGAGGAATATTGGACAATGGGCGCAAGCCTGATCCAGCCATGCCGCGTGCAGGATGACGGTCCTATGGATTGTAAACTGCTTTTGCACAGGAAGAAACACTACTTCGTGAAGTAGCTTGACGGTACTGTGAGAATAAGGATCGGCTAACTCCGTGCCAGCAGCCGCGGTAATACGGAGGATCCAAGCGTTATCCGGAATCATTGGGTTTAAAGGGTCCGTAGGCGGTTTAGTAAGTCAGTGGTGAAAGCCCATCGCTCAACGGTGGAACGGCCATTGATACTGCTAAACTTGAATTATTAGGAAGTAACTAGAATATGTAGTGTAGCGGTGAAATGCTTAGAGATTACATGGAATACCAATTGCGAAGGCAGGTTACTACTAATGGATTGACGCTGATG…	0.150264223457553	0.00156132043099307	0.00204172671745247	0.00226477249330863	0.185179466062727	0.175845858211516	0.172208496328323	0.577671402100062	0.348088669274586	0.450929929311646	0.0781689657538947	0.118145631734267	0.0907281586713335	0.0826813533731384	0.496551369157916	0.453211859172329	0.350061766522545	0.000240203143229703	0	0.0648548486720198	0.0087502573605106	0.0100885320156475	0.033645597419532	0.054011392491936	0.0766591174250223	0.0839509985587811
TGGGGAATATTGGACAATGGGCGAAAGCCTGATCCAGCCATGCCGCGTGTGTGAAGAAGGTCTTCGGATTGTAAAGCACTTTAAGTTGGGAGGAAGGGCATTAACCTAATACGTTAGTGTTTTGACGTTACCGACAGAATAAGCACCGGCTAACTCTGTGCCAGCAGCCGCGGTAATACAGAGGGTGCAAGCGTTAATCGGAATTACTGGGCGTAAAGCGCGCGTAGGTGGTTTGTTAAGTTGGATGTGAAAGCCCCGGGCTCAACCTGGGAACTGCATTCAAAACTGACAAGCTAGAGTATGGTAGAGGGTGGTGGAATTTCCTGTGTAGCGGTGAAATGCGTAGATATAGGAAGGAACACCAGTGGCGAAGGCGACCACCTGGACTGATACTGACAC…	0	0.000205888408482602	0	0.000120101571614851	0.00192162514583762	0	0.000943655205545261	0	0.000120101571614851	0.000240203143229703	0.589561457689932	0	0.489894310616979	0.658671333470592	0.000343147347471004	0.000634822592821357	0	0	0.000102944204241301	0	0.000102944204241301	0.000377462082218104	0.000120101571614851	0.514583762267518	0.287008441424748	0.426360579232723
TGGGGAATATTGGACAATGGGGGGAACCCTGATCCAGCCATGCCGCGTGTGTGAAGAAGGCCTTTTGGTTGTAAAGCACTTTAAGCGAGGAGGAGGCTACCGAGATTAATACTCTTGGATAGTGGACGTTACTCGCAGAATAAGCACCGGCTAACTCTGTGCCAGCAGCCGCGGTAATACAGAGGGTGCAAGCGTTAATCGGATTTACTGGGCGTAAAGCGCGCGTAGGTGGCCAATTAAGTCAAATGTGAAATCCCCGAGCTTAACTTGGGAATTGCATTCGATACTGGTTGGCTAGAGTATGGGAGAGGATGGTAGAATTCCAGGTGTAGCGGTGAAATGCGTAGAGATCTGGAGGAATACCGATGGCGAAGGCAGCCATCTGGCCTAATACTGACA…	0.206437444238556	0.068011804268753	0.196880790611489	0.0986205476631666	0.145957724246792	0.10018186809416	0.157212957243841	0.107662480269028	0.0807768855946744	0.0841740443346373	0.0193535103973646	0.16349255370256	0.0161965548006314	0.0190961498867614	0.0555555555555556	0.0966989225173289	0.0501166700981401	0	5.14721021206506e-05	0.143847368059845	0.0787180015098483	0.091431610733649	0.164230320499623	0.0631219545672912	0.154673666872555	0.110030196966577
TCGAGAATATTCCACAATGGGCGAAAGCCTGATGGAGCGACGCCGCGTGCAGGAAGAAGGTCTTCGGATTGTAAACTGCTTTTCTAAAGGAGGAAGTCGCAAGATTGACAGTACTTTAGGAATAAGGGGTTCCTAACTCTGTGCCAGCAGGAGCGGTAATACAGAGACCCCGAGCGTTATCCGGATTTATTGGGCGTAAAGTGCGGGCAGGAGGTTCGGTAAGTTTAATGTTAAATTCCGGCGCCTAACGTCGGAGCCGCATTGAATACTGCCAAACTAGAGGACGTTAGAGGCAGATGGAACATACGGTGTAGGGGTGAAATCCGTTGATATCGTATGGAACACCAAAGGCGAAGGCATTCTGCTGGGACGTTCCTGACTCTGAGCCGCGAAAGCGTG…	0.0759385079953332	0.0408173769816759	0.0226477249330863	0.0597762679294489	0.0918262301832407	0.0754581017088738	0.0899046050374031	0.0119243703246174	0.0287729050854437	0.0143778738590351	0.0510946400384325	0.0778086610390502	0.0586610390501681	0.0392045844485622	0.0525873309999314	0.0399938233477455	0.029905291332098	0.104608468876536	0.000102944204241301	0.0714947498455837	0.00362020451581909	0.0120616292636058	0.00355157504632489	0.0451753482945577	0.0420012353304509	0.0480406286459406
TGGGGAATATTGGACAATGGGCGAAAGCCTGATCCAGCCATGCCGCGTGTGTGAAGAAGGTCTTCGGATTGTAAAGCACTTTAAGTTGGGAGGAAGGGCAGTAAGCTAATACCTTGCTGTTTTGACGTTACCGACAGAATAAGCACCGGCTAACTCTGTGCCAGCAGCCGCGGTAATACAGAGGGTGCAAGCGTTAATCGGAATTACTGGGCGTAAAGCGCGCGTAGGTGGTTTGTTAAGTTGGATGTGAAAGCCCCGGGCTCAACCTGGGAACTGCATCCAAAACTGGCAAGCTAGAGTATGGTAGAGGGTGGTGGAATTTCCTGTGTAGCGGTGAAATGCGTAGATATAGGAAGGAACACCAGTGGCGAAGGCGACCACCTGGACTGATACTGACAC…	0.0211550339715874	0.130893555692814	0.113152837828564	0.172002607919841	0.00322558506622744	0.00959096836181456	0.00670853064305813	0.00763502848122984	0.10337313842564	0.0580605311920939	0.00212751355432023	0.0180323931096013	0.000463248919085855	0.00224761512593508	0.00456385972136435	0.00162994990048727	0.0039633518632901	0	0	0.027846407247272	0.374287969253998	0.173340882574978	0.173375197309725	0.0111179740580605	0.018804474641411	0.0107919840779631
TCGAGAATCTTTCGCAATGCCCGAAAGGGTGACGAAGCGACGCCGCGTGTGGGAAGAAGGCCTTCGGGTTGTAAACCACTGTCGGGAGTTAGGAAATGCAGGTGCGTTAATAGCGCACTTGCTTGACTAAGGCTCCAGAGGAAGCCACGGCTAACTCTGTGCCAGCAGCCGCGGTAATACAGAGGCGGCAAGCGTTGTTCGGAATTATTGGGCGTAAAGAGCACGTAGGCGGCCTTGCAAGTCAGTTGTGAAAGCCTTCCGCTTAACGGAAGAACGGCATCTGATACTACAGGGCTTGAGTACGGGAGGGGAGAGTGGAACTTCTGGTGGAGCGGTGAAATGCGTAGATATCAGAAGGAACGCCGGCGGCGAAAGCGACTCTCTGGTCCGAAACTGACG…	0.0352927046873928	0.0125763502848123	0	0.0265767620616293	0.0691098757806602	0.0718035824583076	0.085254958479171	0.000154416306361952	0.0105174661999863	0.00670853064305813	0	0.0895443003225585	0	0	0	0	0	5.14721021206506e-05	0.388683000480406	0.0528961636126553	0.000120101571614851	0.0039976665980372	0	0	0	0
TGGGGAATTTTGGACAATGGGCGCAAGCCTGATCCAGCAATGCCGCGTGCAGGAAGAAGGCCTTCGGGTTGTAAACTGCTTTTGTCAGGGAAGAAATCTTCTGGGCTAATACCCCGGGAGGATGACGGTACCTGAAGAATAAGCACCGGCTAACTACGTGCCAGCAGCCGCGGTAATACGTAGGGTGCGAGCGTTAATCGGAATTACTGGGCGTAAAGCGTGCGCAGGCGGCTTTGCAAGACAGATGTGAAATCCCCGGGCTCAACCTGGGAACTGCATTTGTGACTGCAAGGCTAGAGTACGGCAGAGGGGGATGGAATTCCGCGTGTAGCAGTGAAATGCGTAGATATGCGGAGGAACACCAATGGCGAAGGCAATCCCCTGGGCCTGTACTGACGC…	0.0320499622537918	0.0938336421659461	0.0362878319950587	0.135200054903576	0.0129023402649098	0.0126449797543065	0.0135886349598518	0.0538569761855741	0.0845343490494818	0.0797131288175142	0.0044780728844966	0.0356530094022373	0.00283096561663578	0.00305401139249194	0.0221158465445062	0.0233854917301489	0.0469597145014069	0	0	0.0415036716766179	0.0546462150847574	0.0368711824857594	0.0311920938851143	0.027348843593439	0.0590899732345069	0.0243977764051884
TGGGGAATATTGGACAATGGGCGAAAGCCTGATCCAGCCATGCCGCGTGTGTGAAGAAGGTCTTCGGATTGTAAAGCACTTTAAGTTGGGAGGAAGGGCAGTAAATTAATACTTTGCTGTTTTGACGTTACCGACAGAATAAGCACCGGCTAACTCTGTGCCAGCAGCCGCGGTAATACAGAGGGTGCAAGCGTTAATCGGAATTACTGGGCGTAAAGCGCGCGTAGGTGGTTAGTTAAGTTGGATGTGAAATCCCCGGGCTCAACCTGGGAACTGCATTCAAAACTGACTGACTAGAGTATGGTAGAGGGTGGTGGAATTTCCTGTGTAGCGGTGAAATGCGTAGATATAGGAAGGAACACCAGTGGCGAAGGCGACCACCTGGACTGATACTGACAC…	0.0279493514515133	0.12289822249674	0.114388168279459	0.027503259899801	0.013314117081875	0.0148582801454945	0.013314117081875	0.0114268066707844	0.0199025461533182	0.0183583830896987	0.00259076247340608	0.0180323931096013	0.00154416306361952	0.00195593988058472	0.0171058952714296	0.0620410404227575	0.146815592615469	0	0	0.0253071168759865	0.0509059089973235	0.101262782238693	0.116532839201153	0.0210006176652254	0.0450552467229428	0.019833916683824
TCGAGAATATTCCACAATGGGCGAAAGCCTGATGGAGCGACGCCGCGTGCAGGAAGAAGGTCTTCGGATTGTAAACTGCTTTTCTAAAGGAGGAAGTCGCAAGATTGACAGTACTTTAGGAATAAGGGGTTCCTAACTCTGTGCCAGCAGGAGCGGTAATACAGAGACCCCGAGCGTTATCCGGATTTATTGGGCGTAAAGTGCGGGCAGGAGGTTCGGTAAGTTTAATGTTAAATTCCGGCGCCTAACGTCGGAACCGCATTGAATACTGCCAAACTAGAGGACGTTAGAGGCAGATGGAACATACGGTGTAGGGGTGAAATCCGTTGATATCGTATGGAACACCAAAGGCGAAGGCATTCTGCTGGGACGTTCCTGACTCTGAGCCGCGAAAGCGTG…	0.0491901722599684	0.0225104659940979	0.0133827465513692	0.0397021481023952	0.0409889506554114	0.0352240752178986	0.048177887584929	0.00765218584860339	0.0182897536202045	0.00935076521858486	0.0242605174662	0.0360304714844554	0.0316896575389472	0.031089149680873	0.0260620410404228	0.0233168622606547	0.0159220369226546	0.054165808798298	0	0.0334225516436758	0.00207604145219957	0.00760071374648274	0.00154416306361952	0.0260791984077963	0.0207775718893693	0.0257360510603253
TGGGGAATATTGGACAATGGGCGAAAGCCTGATCCAGCCATGCCGCGTGTGTGAAGAAGGTCTTCGGATTGTAAAGCACTTTAAGTTGGGAGGAAGGGCAGTAAATTAATACTTTGCTGTTTTGACGTTACCGACAGAATAAGCACCGGCTAACTCTGTGCCAGCAGCCGCGGTAATACAGAGGGTGCAAGCGTTAATCGGAATTACTGGGCGTAAAGCGCGCGTAGGTGGTTAGTTAAGTTGGATGTGAAATCCCCGGGCTCAACCTGGGAACTGCATTCAAAACTGATTGACTAGAGTATGGTAGAGGGTGGTGGAATTTCCTGTGTAGCGGTGAAATGCGTAGATATAGGAAGGAACACCAGTGGCGAAGGCGACCACCTGGACTGATACTGACAC…	0.0134513760208634	0.0529991078168966	0.0581806327637087	0.00123533045089561	0.00339715873996294	0.0042378697412669	0.00377462082218104	0.00761787111385629	0.00207604145219957	0.00550751492690961	0.000772081531809759	0.0100370599135269	0.000428934184338755	0.000634822592821357	0.00521583968155926	0.0301626518427013	0.0732276439503123	0	0	0.00996843044403267	0.0234369638322696	0.0479376844416993	0.0574771807013932	0.0110150298538192	0.0204172671745247	0.00971106993342941
TCGAGAATCTTTCGCAATGCCCGAAAGGGTGACGAAGCGACGCCGCGTGTGGGAAGAAGGCCTTCGGGTTGTAAACCACTGTCGGGAGTTAAGAAATGTAAGGGTGTTAATAGCATCCTTACTTGACTAAGGCTCCGGAGGAAGCCACGGCTAACTCTGTGCCAGCAGCCGCGGTAATACAGAGGCGGCAAGCGTTGTTCGGAATTATTGGGCGTAAAGAGCACGTAGGCGGCCTTGTAAGTCAGTTGTGAAAGCCTTCTGCTTAACGGAAGAACAGCATCTGATACTGCAAGGCTAGAGTGCGGAAGGGGAGAGTGGAACTTCTGGTGGAGCGGTGAAATGCGTAGATATCAGAAGGAACACCGGCGGCGAAGGCGACTCTCTGGTCCGTAACTGACG…	0.0268512799396061	0.00739482533800014	0.00142406149200467	0.0166941184544643	0.0325646832749983	0.0268855946743532	0.0182039667833368	6.86294694942008e-05	0.00722325166426464	0.0042035550065198	0.0194049824994853	0.0238144259144877	0.0202971656029099	0.0102257909546359	0.00766934321597694	0.00375746345480749	0.000600507858074257	0.0886521172191339	0	0.0269542241438474	0.000531878388580056	0.00317411296410679	0	0.016591174250223	0.0144465033285293	0.0126449797543065
TGAGGAATATTGGACAATGGGTGAGAGCCTGATCCAGCCATCCCGCGTGCAGGAAGACGGCCTTATGGGTTGTAAACTGCTTTTATACAGGAATAAACCATCTTACGAGTAGGGTGTTGAAGGTACTGTATGAATAAGCACCGGCTAACTCCGTGCCAGCAGCCGCGGTAATACGGAGGGTGCAAGCGTTATCCGGATTTATTGGGTTTAAAGGGTCCGCAGGCGGGTCTGTAAGTCAGGGGTGAAATCCGGCAGCTTAACTGTCGAACTGCCTTTGATACTGCAGGTCTTGAGTGGGAATGAAGCAGCTGGAATGTGTGGTGTAGCGGTGAAATGCATAGATATCACACAGAACACCGATAGCGAAGGCAGGTTGCTAATTCTCAACTGACGCTGAGG…	0.000274517877976803	0	0	0.000102944204241301	0	0.000754924164436209	0	0	6.86294694942008e-05	0	0	0.00142406149200467	0	0	0	0	1.71573673735502e-05	0	0.251458376226752	5.14721021206506e-05	0	0	0	0	0	0
TGGGGAATATTGGACAATGGGCGAAAGCCTGATCCAGCCATGCCGCGTGTGTGAAGAAGGTCTTCGGATTGTAAAGCACTTTAAGTTGGGAGGAAGGGCAGTAAATTAATACTTTGCTGTTTTGACGTTACCGACAGAATAAGCACCGGCTAACTCTGTGCCAGCAGCCGCGGTAATACAGAGGGTGCAAGCGTTAATCGGAATTACTGGGCGTAAAGCGCGCGTAGGTGGTTTGTTAAGTTGGATGTGAAATCCCCGGGCTCAACCTGGGAACTGCATTCAAAACTGACAAGCTAGAGTATGGTAGAGGGTGGTGGAATTTCCTGTGTAGCGGTGAAATGCGTAGATATAGGAAGGAACACCAGTGGCGAAGGCGACCACCTGGACTGATACTGACAC…	0.0216182828906733	0.0231624459542928	0.0117013245487612	0.00658842907144328	0.00574771807013932	0.00643401276508133	0.00478690549722051	0.00252213300391188	0.0040662960675314	0.00332852927046874	0	0.0179466062727335	0.000772081531809759	0	0.00312264086198614	0.0042035550065198	0.00338000137258939	0	0	0.0184784846613136	0.0274689451650539	0.0859584105414865	0.0694701804955048	0.0038604076590488	0.00561045913115092	0.00552467229428317
TGGGGAATTTTGGACAATGGGCGCAAGCCTGATCCAGCAATGCCGCGTGAGTGAAGAAGGCCTTCGGGTTGTAAAGCTCTTTTGTCAGGGAAGAAACGGTCTGCTCTAATACAGCGGGCTAATGACGGTACCTGAAGAATAAGCACCGGCTAACTACGTGCCAGCAGCCGCGGTAATACGTAGGGTGCAAGCGTTAATCGGAATTACTGGGCGTAAAGCGTGCGCAGGCGGTTTTGTAAGTCTGTCGTGAAATCCCCGGGCTCAACCTGGGAATTGCGATGGAGACTGCAAGGCTAGAGTTTGGCAGAGGGGGGTAGAATTCCACGTGTAGCAGTGAAATGCGTAGATATGTGGAGGAACACCGATGGCGAAGGCAGCCCCCTGGGTCAAAACTGACGC…	0.000171573673735502	0.0348809278704276	0.0154759453709423	0.0668451032873516	0	0.000240203143229703	0	0.000772081531809759	0.0358245830759728	0.0229394001784366	0	0	0	0.000257360510603253	0.000274517877976803	0.000651979960194908	0.000171573673735502	0	0	0.000154416306361952	0.0149440669823622	0.0548349461258664	0.0163509711069933	0.000240203143229703	0.000394619449591655	8.5786836867751e-05
TGGGGAATATTGGACAATGGGCGAAAGCCTGATCCAGCCATGCCGCGTGTGTGAAGAAGGTCTTCGGATTGTAAAGCACTTTAAGTTGGGAGGAAGGGCAGTTACCTAATACGTATCTGTTTTGACGTTACCGACAGAATAAGCACCGGCTAACTCTGTGCCAGCAGCCGCGGTAATACAGAGGGTGCAAGCGTTAATCGGAATTACTGGGCGTAAAGCGCGCGTAGGTGGTTTGTTAAGTTGGATGTGAAATCCCCGGGCTCAACCTGGGAACTGCATTCAAAACTGACAAGCTAGAGTATGGTAGAGGGTGGTGGAATTTCCTGTGTAGCGGTGAAATGCGTAGATATAGGAAGGAACACCAGTGGCGAAGGCGACCACCTGGACTGATACTGACAC…	0.0148068080433738	0.0134685333882369	0.00506142337519731	0.0133655891839956	0.00639969803033423	0.00720609429689109	0.00401482396541075	0.00533594125317411	0.00941939468807906	0.0277263056756571	0	0.0121131013657264	0.000703452062315558	0	0.00295106718825063	0.00212751355432023	0.00301969665774484	0	0	0.0116841671813877	0.0541486514309244	0.00672568801043168	0.00550751492690961	0.00288243771875643	0.00394619449591655	0.00332852927046874
TGGGGAATATTGCACAATGGGCGCAAGCCTGATGCAGCCATGCCGCGTGTGTGAAGAAGGCCTTAGGGTTGTAAAGCACTTTCAGCGAGGAGGAAGGGTTCAGTGTTAATAGCACTGTGCATTGACGTTACTCGCAGAAGAAGCACCGGCTAACTCCGTGCCAGCAGCCGCGGTAATACGGAGGGTGCAAGCGTTAATCGGAATTACTGGGCGTAAAGCGCACGCAGGCGGTTTGTTAAGTCAGATGTGAAATCCCCGAGCTTAACTTGGGAACTGCATTTGAAACTGGCAAGCTAGAGTCTTGTAGAGGGGGGTAGAATTCCAGGTGTAGCGGTGAAATGCGTAGAGATCTGGAGGAATACCGGTGGCGAAGGCGGCCCCCTGGACAAAGACTGACGC…	0.00150984832887242	0.0272802141239448	0.0957209525770366	0.00305401139249194	0.00181868094159632	0.00245350353441768	0.000360304714844554	0.00293390982087708	0.00138974675725757	0.0046496465582321	0.000360304714844554	0.00102944204241301	0.000977969940292362	0.000566193123327157	0.00154416306361952	0.00159563516574017	0.00113238624665431	0	0	0.00338000137258939	0.061680735707913	0.0339372726648823	0.0324445817033834	0.00152700569624597	0.00363736188319264	0.00197309724795827
TGGGGAATATTGGACAATGGGCGAAAGCCTGATCCAGCCATGCCGCGTGTGTGAAGAAGGTCTTCGGATTGTAAAGCACTTTAAGTTGGGAGGAAGGGCATTAACCTAATACGTTAGTGTTTTGACGTTACCGACAGAATAAGCACCGGCTAACTCTGTGCCAGCAGCCGCGGTAATACAGAGGGTGCAAGCGTTAATCGGAATTACTGGGCGTAAAGCGCGCGTAGGTGGTTTGTTAAGTTGAATGTGAAATCCCCGGGCTCAACCTGGGAACTGCATCCAAAACTGGCAAGCTAGAGTATGGTAGAGGGTAGTGGAATTTCCTGTGTAGCGGTGAAATGCGTAGATATAGGAAGGAACACCAGTGGCGAAGGCGACTACCTGGACTGATACTGACAC…	0.00933360785121131	0.0141548280831789	0.0124905634479445	0.00116670098140141	0.00986548623979137	0.00578203280488642	0.00653695696932263	0.00329421453572164	0.000549035755953606	0.00176720883947567	0.00241918879967058	0.0102257909546359	0.00125248781826916	0.00216182828906733	0.0044780728844966	0.0041692402717727	0.00231624459542928	0	0	0.00363736188319264	0.015716148514172	0.0150641685539771	0.00754924164436209	0.00617665225447807	0.0140347265115641	0.00835563791091895
TGGGGAATCTTGCGCAATGGGCGAAAGCCTGACGCAGCCATGCCGCGTGAATGATGAAGGTCTTAGGATTGTAAAATTCTTTCACCGGGGACGATAATGACGGTACCCGGAGAAGAAGCCCCGGCTAACTTCGTGCCAGCAGCCGCGGTAATACGAAGGGGGCTAGCGTTGCTCGGAATTACTGGGCGTAAAGGGAGCGTAGGCGGACATTTAAGTCAGGGGTGAAATCCCGGGGCTCAACCTCGGAATTGCCTTTGATACTGGGTGTCTTGAGTATGAGAGAGGTGTGTGGAACTCCGAGTGTAGAGGTGAAATTCGTAGATATTCGGAAGAACACCAGTGGCGAAGGCGACACACTGGCTCATTACTGACGCTGAGGCTCGAAAGCGTGGGGAGCAA…	0.00108091414453366	0.000531878388580056	0.00710315009264978	0.000377462082218104	0.00262507720815318	0.00350010294420424	0	0.0239516848534761	0.0107405119758424	0.0103115777915037	0.000446091551712305	0.00150984832887242	0.00212751355432023	0	0.0084071100130396	0.0239345274861025	0.0297337176583625	0	0	0.00571340333539222	0.00221330039118798	0.000377462082218104	0.00109807151190721	0.000583350490700707	0.00152700569624597	0.00125248781826916
TCGAGAATATTCCACAATGGGCGAAAGCCTGATGGAGCGACGCCGCGTGCAGGAAGAAGGTTTTCGGATCGTAAACTGCTTTTCTCCGGGAATAAGTCCGCAAGGATTGAAGGTACCGGAGGAATAAGGGGTTGCTAACTCTGTGCCAGCAGCAGCGGTAATACAGAGACCCCGAGCGTTATCCGGATTTATTGGGCGTAAAGGGCGCGTAGGAGGTATGGCAAGTTTAATGTTAAATCTCGGGGCTTAACCTTGAGGCTGCATTAAATACTGCCAAACTAGAGGACGTTAGAGGCAGATGGAACATACGGTGTAGGGGTGAAATCCGTTGATATCGTATGGAACACCAAAGGCGAAGGCATTCTGCTGGGACGTTCCTGACTCTGAGGCGCGAAAGCG…	0.0082355363393041	0.00471827602772631	0.00432365657813465	0.00708599272527623	0.00622812435659872	0.00907624734060806	0.0108091414453366	0.00145837622675177	0.00411776816965205	0.00209319881957312	0.0044437581497495	0.00929929311646421	0.00989980097453847	0.00573056070276577	0.00549035755953606	0.00415208290439915	0.00368883398531329	0.0133312744492485	0	0.0121645734678471	0.00084071100130396	0.00202456935007892	0.000411776816965205	0.00571340333539222	0.00639969803033423	0.00537025598792121
TGAGGAATTTTGCGCAATGGGCGAAAGCCTGACGCAGCAACGCCGCGTGGGGGATGAAGGCTTTCGGGTTGTAAACCCCTTTCGATCGGAAAGAAACTTTCAATGGTGAATAATCATTGAAACTGACGGTACCGAGAGAAGAAGCCACGGCTAACTCTGTGCCAGCAGCCGCGGTAAGACAGAGGTGGCAAGCGTTGTTCGGATTTACTGGGCGTAAAGCGCGTGTAGGCGGTTTAGTAAGTCAGGCGTGAAATCTTCCGACTTAATCGGGAAACTGCGCTTGATACTGCTTTACTTGAGTGTGGGAGAGGAGAGTGGAATTCCCGGTGTAGCGGTGAAATGCGTAGATATCGGGAGGAACACCAGTGGCGAAGGCGGCTCTCTGGACCACTACTGACG…	0.00984832887241782	0.000720609429689108	0.000789238899183309	5.14721021206506e-05	0.0171230526388031	0.012970969734404	0.00964244046393521	0	0.000171573673735502	6.86294694942008e-05	0.00260791984077963	0.0175348294557683	0.00722325166426464	0.00176720883947567	0.00355157504632489	0.00259076247340608	0.000737766797062659	0.0277091483082836	0	0.0136229496945989	0.000291675245350353	0.000223045775856153	0.000480406286459406	0.00549035755953606	0.0040319813327843	0.00549035755953606
TGGGGAATATTGCACAATGGGCGCAAGCCTGATGCAGCCATGCCGCGTGTGTGAAGAAGGCCTTCGGGTTGTAAAGCACTTTCAGCGAGGAGGAAGGGTTCAGTGTTAATAGCACTGTGCATTGACGTTACTCGCAGAAGAAGCACCGGCTAACTCCGTGCCAGCAGCCGCGGTAATACGGAGGGTGCAAGCGTTAATCGGAATTACTGGGCGTAAAGCGCACGCAGGCGGTTTGTTAAGTCAGATGTGAAATCCCCGCGCTTAACGTGGGAACTGCATTTGAAACTGGCAAGCTAGAGTCTTGTAGAGGGGGGTAGAATTCCAGGTGTAGCGGTGAAATGCGTAGAGATCTGGAGGAATACCGGTGGCGAAGGCGGCCCCCTGGACAAAGACTGACGC…	0	0.0788724178162103	0.0119586850593645	0.000600507858074257	0	0	0	0	0	0	0	0	0	0	0	0	0	0	0	0	0.0263708736531467	0.014875437512868	0.0160249811268959	0.00188731041109052	0	0
TGAGGAATATTGGACAATGGGCGCAAGCCTGATCCAGCCATGCCGCGTGCAGGATGACGGTCCTATGGATTGTAAACTGCTTTTGTACAGGAAGAAACACTGGTTCGTGAACCAGCTTGACGGTACTGTAAGAATAAGGATCGGCTAACTCCGTGCCAGCAGCCGCGGTAATACGGAGGATCCAAGCGTTATCCGGAATCATTGGGTTTAAAGGGTCCGTAGGCGGTTTAGTAAGTCAGTGGTGAAAGCCCATCGCTCAACGGTGGAACGGCCATTGATACTGCTAAACTTGAATTATTAGGAAGTAACTAGAATATGTAGTGTAGCGGTGAAATGCTTAGAGATTACATGGAATACCAATTGCGAAGGCAGGTTACTACTAATGGATTGACGCTGATG…	0.00204172671745247	0.00298538192299774	0.0038947223937959	0.000754924164436209	0	0.00193878251321117	0.00315695559673324	0.00473543339509986	0.00384325029167525	0.00401482396541075	0.00142406149200467	0.00133827465513692	0.000789238899183309	0	0.00679431747992588	0.00320842769885389	0.00281380824926223	0	5.14721021206506e-05	0.000446091551712305	0.0457243840505113	0.0268512799396061	0.0363049893624322	0.000583350490700707	0.00176720883947567	0
TGGGGAATATTGGACAATGGGCGAAAGCCTGATCCAGCCATGCCGCGTGTGTGAAGAAGGTCTTCGGATTGTAAAGCACTTTAAGTTGGGAGGAAGGGCAGTTACCTAATACGTGATTGTTTTGACGTTACCGACAGAATAAGCACCGGCTAACTCTGTGCCAGCAGCCGCGGTAATACAGAGGGTGCAAGCGTTAATCGGAATTACTGGGCGTAAAGCGCGCGTAGGTGGTTTGTTAAGTTGGATGTGAAATCCCCGGGCTCAACCTGGGAACTGCATTCAAAACTGACTGACTAGAGTATGGTAGAGGGTGGTGGAATTTCCTGTGTAGCGGTGAAATGCGTAGATATAGGAAGGAACACCAGTGGCGAAGGCGACCACCTGGACTAATACTGACAC…	0.00941939468807906	0.000754924164436209	0.000995127307665912	5.14721021206506e-05	0.00924782101434356	0.0108434561800837	0.0043064992107611	0.00152700569624597	0.000154416306361952	0.000995127307665912	0.000308832612723904	0.0088188868300048	0.00102944204241301	0.00152700569624597	0.00125248781826916	0.0274174730629332	0.0082698510740512	0	0	0.0127993960606685	0.000549035755953606	0	0.000171573673735502	0.00610802278498387	0.00952233889232036	0.00718893692951753
TGGGGAATATTGGACAATGGGCGAAAGCCTGATCCAGCCATGCCGCGTGTGTGAAGAAGGTCTTCGGATTGTAAAGCACTTTAAGTTGGGAGGAAGGGCCATTACCTAATACGTGATGGTTTTGACGTTACCGACAGAATAAGCACCGGCTAACTCTGTGCCAGCAGCCGCGGTAATACAGAGGGTGCAAGCGTTAATCGGAATTACTGGGCGTAAAGCGCGCGTAGGTGGTTTGTTAAGTTGGATGTGAAATCCCCGGGCTCAACCTGGGAACTGCATTCAAAACTGACTGACTAGAGTATGGTAGAGGGTGGTGGAATTTCCTGTGTAGCGGTGAAATGCGTAGATATAGGAAGGAACACCAGTGGCGAAGGCGACCACCTGGACTGATACTGACAC…	0	0.0221158465445062	0	0.0482636744217967	0.000600507858074257	0	0	0	0.0313465101914762	0.0172259968430444	0	0.000223045775856153	0	0	0	0.000120101571614851	0	0	0	0	0	0.00629675382609292	0	0	0	0
TGAGGAATCTTGCGCAATGGGCGAAAGCCTGACGCAGCCACGCCGCGTGCCGGATGAAGGCCCTATGGGTTGTAAACGGCTTTTGAGGGGGAAGAACGACTGGGTTTCGATCTGGTGTGACGGTACCCCTTGAATAAGCACCGGCTAACTCCGTGCCAGCAGCCGCGGTAATACGGAGGGTGCAAGCGTTGTCCGGAATCATTGGGTGTAAAGGGTGCGTAGGTGGGAGCTTAAGTCTGGGGTGAAATCTTGCCGCTTAACGGTAAAATGGCCCTGGATACTGGGTTTCTTGAGTGTAGAAGAGGTAAGTGGAATTCATAGTGTAGCGGTGAAATGCATAGATATTATGAAGAACATCAGTGGCGAAGGCGACTTACTGGTCTACAACTGACACTGAGG…	3.43147347471004e-05	0	0	0	0.000617665225447807	0	0	0	0	0	0	0.000514721021206506	0	0	0	0	0	0	0.0944684647587674	0	0	0	0	0	0	0
TGAGGAATATTGGATAATGGGCGCAAGCCTGATCCAGCCATGCCGCGTGCAGGATGACGGTCCTATGGATTGTAAACTGCTTTTGCACAGGAAGAAACACTACTTCGTGAAGTAGCTTGACGGTACTGTGAGAATAAGGATCGGCTAACTCCGTGCCAGCAGCCGCGGTAATACGGAGGATCCAAGCGTTATCCGGAATCATTGGGTTTAAAGGGTCCGTAGGCGGTTTAGTAAGTCAGTGGTGAAAGCCCATCGCTCAACGGTGGAACGGCCATTGATACTGCTAAACTTGAATTATTAGGAAGTAACTAGAATATGTAGTGTAGCGGTGAAATGCTTAGAGATTACATGGAATACCAATTGCGAAGGCAGGTTACTACTAATGGATTGACGCTGATG…	0.0038947223937959	0	0	0	0.0043751286802553	0.00495847917095601	0	0.0158877221879075	0.00899046050374031	0.0127993960606685	0.00233340196280283	0.00305401139249194	0	0.00233340196280283	0.0136401070619724	0	0.00955665362706746	0	0	0	0	0	0	0.00157847779836662	0	0.00245350353441768
TGAGGAATATTGGACAATGGGCGCAAGCCTGATCCAGCCATGCCGCGTGCAGGATGACGGTCCTATGGATTGTAAACTGCTTTTGCACAGGAAGAAACACTACTTCGTGAAGTAGCTTGACGGTACTGTGAGAATAAGGATCGGCTAACTCCGTGCCAGCAGCCGCGGTAATACGGAGGATCCAAGCGTTATCCGGAATCATTGGGTTTAAAGGGTCCGTAGGCGGTTTAGTAAGTCAGTGGTGAAAGCCCATCGCTCAACGGTGGAACGGCCATTGATACTGCTAAACTTGAATTATTAAGAAGTAACTAGAATATGTAGTGTAGCGGTGAAATGCTTAGAGATTACATGGAATACCAATTGCGAAGGCAGGTTACTACTAATGGATTGACGCTGATG…	0.00377462082218104	0	0	0	0.00473543339509986	0.0044780728844966	0	0.0158019353510397	0.00921350627959646	0.0123361471415826	0.00255644773865898	0.00344863084208359	0	0.00209319881957312	0.0122503603047148	0	0.00876741472788415	0	0	0	0.000171573673735502	0.000223045775856153	0	0.00145837622675177	0	0.00219614302381443
TGGGGAATATTGGACAATGGGCGAAAGCCTGATCCAGCCATGCCGCGTGTGTGAAGAAGGTCTTCGGATTGTAAAGCACTTTAAGTTGGGAGGAAGGGCAGTTACCTAATACGTATCTGTTTTGACGTTACCGACAGAATAAGCACCGGCTAACTCTGTGCCAGCAGCCGCGGTAATACAGAGGGTGCAAGCGTTAATCGGAATTACTGGGCGTAAAGCGCGCGTAGGTGGTTCGTTAAGTTGGATGTGAAATCCCCGGGCTCAACCTGGGAACTGCATTCAAAACTGACGAGCTAGAGTATGGTAGAGGGTGGTGGAATTTCCTGTGTAGCGGTGAAATGCGTAGATATAGGAAGGAACACCAGTGGCGAAGGCGACCACCTGGACTGATACTGACAC…	0.0147553359412532	0	0.00113238624665431	0	0.00643401276508133	0.00686294694942008	0.00492416443620891	0.00173289410472857	0.000772081531809759	0.00113238624665431	0.000977969940292362	0.014189142817926	0.000583350490700707	0.00200741198270537	0.000137258938988402	0.00080639626655686	0.000223045775856153	0	0	0.0150126964518564	0.00346578820945714	0.0106718825063482	0.0209148308283577	0.00492416443620891	0.00722325166426464	0.00173289410472857
TGGGGAATTTTGGACAATGGGCGCAAGCCTGATCCAGCAATGCCGCGTGAGTGAAGAAGGCCTTCGGGTTGTAAAGCTCTTTTGTCAGGGAAGAAACGGCCTGTTCTAATACAGTGGGCTAATGACGGTACCTGAAGAATAAGCACCGGCTAACTACGTGCCAGCAGCCGCGGTAATACGTAGGGTGCAAGCGTTAATCGGAATTACTGGGCGTAAAGCGTGCGCAGGCGGTTTTGTAAGTCTGTCGTGAAATCCCCGGGCTCAACCTGGGAATTGCGATGGAGACTGCAAGGCTAGAGTTTGGCAGAGGGGGGTAGAATTCCACGTGTAGCAGTGAAATGCGTAGATATGTGGAGGAACACCGATGGCGAAGGCAGCCCCCTGGGTCAAAACTGACGC…	0.000308832612723904	0.0147381785738796	0.0086473131562693	0.0249296547937684	0	0.000428934184338755	0	0.000223045775856153	0.0156475190446778	0.0088532015647519	0	0.000583350490700707	0	0	0.000617665225447807	0.000205888408482602	0.000257360510603253	0	0	0	0.00809827740031569	0.0267140210006177	0.00732619586850594	0	0.000480406286459406	0
TGAGGAATATTGGACAATGGGCGCAAGCCTGATCCAGCCATGCCGCGTGCAGGATGACGGTCCTATGGATTGTAAACTGCTTTTGTACAGGAAGAAACAGTTCTACGTGTAGAACCTTGACGGTACTGTAAGAATAAGGATCGGCTAACTCCGTGCCAGCAGCCGCGGTAATACGGAGGATCCAAGCGTTATCCGGAATCATTGGGTTTAAAGGGTCCGTAGGCGGTTAGATAAGTCAGTGGTGAAAGCCCATCGCTCAACGGTGGAACGGCCATTGATACTGTCTGACTTGAATTATTAGGAAGTAACTAGAATATGTAGTGTAGCGGTGAAATGCTTAGAGATTACATGGAATACCAATTGCGAAGGCAGGTTACTACTAATGGATTGACGCTGATG…	0.00624528172397227	0	0	0	0.00140690412463112	0.00360304714844554	0.00567908860064512	0.0119929997941116	0.00902477523848741	0.0118214261203761	0.000789238899183309	0.00737766797062659	0.00157847779836662	0.00274517877976803	0.00717177956214398	0.00178436620684922	0.000463248919085855	0	0	0.00142406149200467	0.00114954361402786	0.000703452062315558	0.00192162514583762	0.00209319881957312	0.00351726031157779	0.000737766797062659
TCGAGAATATTCCACAATGGGCGAAAGCCTGATGGAGCGACGCCGCGTGCGGGAAGAAGGCCTTCGGGTTGTAAACCGCTTTTAACTGGGAAGAAGTTCGCAAGAATTGACGGTACCAGTTGAATAAGGGGGTCCTAATTCTGTGCCAGCAGGAGCGGTAATACAGAACCCCCGAGCGTTATCCGGATTTATTGGGCGTAAAGCGCGAGTAGGAGGTTTATTAAGTCTAATGTTAAATCCCAGAGCCTAACTCTGGAACCGCATTGGATACTATTAGACTAGAGGACGCTATAGGCAGATGGAACAGCCGGTGTAGGGGTGAAATCCGTTGATATCGGCTGGAACACCAAAGGCGAAGGCAGTCTGCTGGGGCGTTCCTGACTCTGAATCGCGAAAGCG…	0.00483837759934116	0.00125248781826916	0.00187015304371697	0.00204172671745247	0.0082355363393041	0.00394619449591655	0.0038947223937959	0.00082355363393041	0.00126964518564271	0.000497563653832956	0.000703452062315558	0.00552467229428317	0.00562761649852447	0.00415208290439915	0.00439228604762885	0.00283096561663578	0.00197309724795827	0.0126278223869329	0	0.00701736325578203	0.000394619449591655	0.000377462082218104	0.000325989980097454	0.00404913870015785	0.0043751286802553	0.00446091551712305
TGGGGAATTTTGCACAATGGGCGAAAGCCTGATGCAGCGACGCCGCGTGGAGGATGAAGGTTTTCGGATTGTAAACTCCTTTTGTAGGGGAAAATAATGATGGTACCCTGCGAATAAGCCACGGCTAACTCTGTGCCAGCAGCCGCGGTAAGACAGAGGTGGCGAGCGTTGTTCGGAATTACTGGGCTTAAAGGGCGCGTAGGCGGTAAGATAAGTCTGTGGTGAAATCCTATGGCTTAACCATAGAATTGCCATGGAAACTGTTTTACTTGAGTCAGCGAGGGGATGGTGGAATTCCTGGTGTAGCAGTGAAATGCGTAGATATCCGGAGGAAGGCCGGTGGCGAAGGCGGCCATCTGGCGCTGAACTGACGCTGAGGCGCGAAAGCGTGGGTAGCAA…	0.00511289547731796	0.00187015304371697	0.000325989980097454	0.0043408139455082	0.00663990117356393	0.00617665225447807	0.00550751492690961	0.000137258938988402	0.00173289410472857	0.00111522887928076	0.00332852927046874	0.00838995264566605	0.00435797131288175	0.00211035618694668	0.000926497838171711	0.00147553359412532	0.000463248919085855	0.0155445748404365	0	0.0100027451787798	0.000120101571614851	0.000737766797062659	0	0.00188731041109052	0.00211035618694668	0.0038604076590488
TCGAGAGTCTTCCACAATGGGCGAAAGCCTGATGGAGCGACGCCGCGTGAATGATGAAGGGCTTCGGCCTGTAAAATTCTTTTCTCCGTGAGAAATCCGGGTTAAACCGGTATGATGTTAGCGGAGGAATAAGGGGTTGCTAAACTCGTGCCAGCAGCAGCGGTAATACGAGTGCCCCGAGCGTTATCCGGAATCACTGGGCGTAAAGGGTGTGTAGGAGGTAGCGTTAGTCTTGTCTTAAAGGTTTCGGCTTAACCGAAAACATGGACAGGAAACGGCGCAACTAGAGAGTGCGAGAGGTGTGCGGAACTCATGGTGTAGGGGTGAAATCCGTTGATATCATGGGGAACACCAAAGGCGAAGGCAGCACACTGGCGCATTTCTGACTCTGAAACACGA…	0.004615331823485	0.00101228467503946	0.00168142200260792	0.00140690412463112	0.00931645048383776	0.00633106856084003	0.00657127170406973	0.000703452062315558	0.000669137327568458	0.000463248919085855	0.00284812298400933	0.0040319813327843	0.0087845720952577	0.00231624459542928	0.00470111866035276	0.00183583830896987	0.00108091414453366	0.00998558781140622	0	0.00622812435659872	0	0.000892183103424611	0.000360304714844554	0.00295106718825063	0.00214467092169378	0.00341431610733649
TCGAGAGTCTTCCACAATGGGCGAAAGCCTGATGGAGCGACGCCGCGTGAATGATGAAGGGCTTCGGCCTGTAAAATTCTTTTCTCCGTGAGAAATCCGAGTCAAATCGGTATGATGTTAGCGGAGGAATAAGGGGTTGCTAAACTCGTGCCAGCAGCAGCGGTAATACGAGTGCCCCGAGCGTTATCCGGAATCACTGGGCGTAAAGGGTGTGTAGGAGGTAGCGTTAGTCTTGTCTTAAAGGTTTCGGCTTAACCGAAAACATGGACAGGAAACGGCGCGACTAGAGAGTGCGAGAGGCGCGCGGAACTCATGGTGTAGGGGTGAAATCCGTTGATATCATGGGGAACACCAAAGGCGAAGGCAGCGCGCTGGCGCATTTCTGACTCTGAAACACGA…	0.00617665225447807	0.00114954361402786	0.00118385834877496	0.00114954361402786	0.00538741335529476	0.00696589115366138	0.00821837897193055	0.000669137327568458	0.000634822592821357	0.000566193123327157	0.00192162514583762	0.00567908860064512	0.00241918879967058	0.00111522887928076	0.0045810170887379	0.00193878251321117	0.00199025461533182	0.00962528309656166	0	0.00785807425708599	0.000257360510603253	0.000651979960194908	0.000686294694942008	0.00241918879967058	0.00432365657813465	0.00574771807013932
TCAAGAATATTCCCCAATGGACGAAAGTCTGAGGGAGCGACGCCGCGTGCAGGAAGAAACCCCTCGGGGCGTAAACTGCTTTTCTCTGGGAATAACCCTGAAGGTACCAGAGGAATAAGAGGCTGCTAACTTCGTGCCAGCAGCAGCGGTAATACGAAGGCCTCAAGCGTTATCCGGATTTATTGGGCGTAAAGAGTTCAACGGCGGTTTGGAACGTTCTCGGTCAAATTGCATCGCTCAACGGTGCAACTGCTGGGAAAACGGCCAGACTCGAGCCTGGGAGAGGCAGACGGAATTGTCGGTGTAGTAGTAAAATGCGCTAATATCGACAAGAACACCAATAGCGAAGGCAGTCTGCTGGAACAGTGCTGACGCTTCACGAACGAAAGCGTGGGGAGC…	0.0046496465582321	0.00168142200260792	0.00236771669754993	0.00439228604762885	0.00497563653832956	0.00499279390570311	0.0084414247477867	0.000360304714844554	0.00221330039118798	0.000960812572918811	0.00149269096149887	0.00480406286459406	0.00224761512593508	0.0044780728844966	0	0.00187015304371697	0.00192162514583762	0.0140690412463112	0	0.00598792121336902	0.000257360510603253	0.00113238624665431	0.000205888408482602	0.00284812298400933	0.0084414247477867	0.00257360510603253
TGGGGAATATTGGACAATGGGCGAAAGCCTGATCCAGCCATGCCGCGTGTGTGAAGAAGGTCTTCGGATTGTAAAGCACTTTAAGTTGGGAGGAAGGGTTGTAGATTAATACTCTGCAATTTTGACGTTACCGACAGAATAAGCACCGGCTAACTCTGTGCCAGCAGCCGCGGTAATACAGAGGGTGCAAGCGTTAATCGGAATTACTGGGCGTAAAGCGCGCGTAGGTGGTTAGTTAAGTTGGATGTGAAATCCCCGGGCTCAACCTGGGAACTGCATTCAAAACTGACTGACTAGAGTATGGTAGAGGGTGGTGGAATTTCCTGTGTAGCGGTGAAATGCGTAGATATAGGAAGGAACACCAGTGGCGAAGGCGACCACCTGGACTGATACTGACAC…	0.00111522887928076	0.00356873241369844	0.00118385834877496	0.00303685402511839	0.000291675245350353	0.00142406149200467	0.00162994990048727	0.00130395992038982	0.00284812298400933	0.00195593988058472	0	0.00150984832887242	0.000205888408482602	0	0.0229394001784366	0.00252213300391188	0.00549035755953606	0	0	0.000549035755953606	0.00164710726786082	0.00156132043099307	0.00132111728776337	0.000772081531809759	0.00108091414453366	0.000394619449591655
TCGAGGATATTTAGCAATGGGCGAAAGCCTGACTATGCGACGCCGCGTGAGGGATGAAGGTTTTCGGATCTTAAACCTCTTTCGATGGGGAAGAAAATACCGGTGGTAACATCGGGACTGACGGTACCCATAGAAGAAGCCACGGCTAACTCCGTGCCAGCAGCCGCGGTAATACGGAGGTGGCAAGCGTTACTCGGATTTATTGGGTGTAAAGGGCAGGTAGGTGGTTCTGTAAGTTGGGAGTGAAATCCCCCGGCTCAACCGGGGAATTGCTTCCAAAACTGCGGAACTTGAGACTAGAAGAGGAAAGTGGAATTCCCGGTGTAAGGGTGAAATCTGTAGATATCGGGAGGAACACCAGTAGCGAAGGCGACTTTCTGGGCTAGTTCTGACACTGAG…	0.00554182966165672	0.000497563653832956	0	0.00156132043099307	0.0041692402717727	0.00327705716834809	0.00375746345480749	0	0.000566193123327157	0.000308832612723904	0.00686294694942008	0.00514721021206506	0.0041006108022785	0.00260791984077963	0	0.00120101571614851	0.000102944204241301	0.0283439709011049	0	0.00638254066296067	0	0.000360304714844554	8.5786836867751e-05	0.00368883398531329	0.00166426463523437	0.000686294694942008
TCGAGAATCTTTCGCAATGCCCGAAAGGGTGACGAAGCGACGCCGCGTGTGGGAAGAAGGCCTTCGGGTTGTAAACCACTGTCGGGAGTTAAGAAATGCAAGGGTGTTAATAGCATCCTTGCTTGACTAAGGCTCCGGAGGAAGCCACGGCTAACTCTGTGCCAGCAGCCGCGGTAATACAGAGGCGGCAAGCGTTGTTCGGAATTATTGGGCGTAAAGAGCACGTAGGCGGCCTTGTAAGTCAGTTGTGAAAGCCTTCCGCTCAACGGAAGAACAGCATCTGATACTGCAAGGCTAGAGTGCGGAAGGGGAGAGTGGAACTTCTGGTGGAGCGGTGAAATGCGTAGATATCAGAAGGAACACCGGCGGCGAAGGCGACTCTCTGGTCCGTAACTGACG…	0.00466680392560566	0.00159563516574017	0.000566193123327157	0.00301969665774484	0.00691441905154073	0.00367167661793974	0.00281380824926223	0	0.000960812572918811	0.000943655205545261	0.00372314872006039	0.0041006108022785	0.00442660078237595	0.00253929037128543	0.000754924164436209	0.00219614302381443	0.000205888408482602	0.0139317823073228	0	0.00319127033148034	0.000188731041109052	0.000737766797062659	0	0.00325989980097454	0.00404913870015785	0.00365451925056619
TGGGGAATATTGCACAATGGGCGCAAGCCTGATGCAGCCATGCCGCGTGTATGAAGAAGGCCTTCGGGTTGTAAAGTACTTTCAGCGGGGAGGAAGGGAGTAAAGTTAATACCTTTGCTCATTGACGTTACCCGCAGAAGAAGCACCGGCTAACTCCGTGCCAGCAGCCGCGGTAATACGGAGGGTGCAAGCGTTAATCGGAATTACTGGGCGTAAAGCGCACGCAGGCGGTTTGTTAAGTCAGATGTGAAATCCCCGGGCTCAACCTGGGAACTGCATCTGATACTGGCAAGCTTGAGTCTCGTAGAGGGGGGTAGAATTCCAGGTGTAGCGGTGAAATGCGTAGAGATCTGGAGGAATACCGGTGGCGAAGGCGGCCCCCTGGACGAAGACTGACGC…	3.43147347471004e-05	0.000600507858074257	0.00250497563653833	0.000514721021206506	0.00514721021206506	0.0368883398531329	0.00355157504632489	0.000137258938988402	0.000274517877976803	0.000446091551712305	0.00195593988058472	0.00192162514583762	0.00130395992038982	0.00101228467503946	0.000977969940292362	0.00495847917095601	0.000343147347471004	0	1.71573673735502e-05	0	0.000531878388580056	0.000549035755953606	0	0.000669137327568458	0	0
TCGAGAGTCTTCCACAATGGGCGAAAGCCTGATGGAGCGACGCCGCGTGAATGATGAAGGGCTTCGGCCTGTAAAATTCTTTTCTCCGTGAGAAATCCGAGTTAAATCGGTATGATGTTAGCGGAGGAATAAGGGGTTGCTAAACTCGTGCCAGCAGCAGCGGTAATACGAGTGCCCCGAGCGTTATCCGGAATCACTGGGCGTAAAGGGTGTGTAGGAGGCAGCGTTAGTCTTGTCTTAAAGGTTTCGGCTTAACCGAAAAAATGGACAGGAAACGGCGCAGCTAGAGAGTGCGAGAGGTATATGGAACTCATGGTGTAGGGGTGAAATCCGTTGATATCATGGGGAACACCAAAGGCGAAGGCAATATACTGGCGCATTTCTGACTCTGAAACACGA…	0.00247066090179123	0.00137258938988402	0	0.00243634616704413	0.00856152631940155	0.00466680392560566	0.00686294694942008	0.000566193123327157	0.00087502573605106	0.000291675245350353	0.00250497563653833	0.00518152494681216	0.00398050923066365	0.00185299567634342	0.00308832612723904	0.000960812572918811	0.00145837622675177	0.00603939331548967	0	0.00404913870015785	0	0.000549035755953606	0.000308832612723904	0.00180152357422277	0.00233340196280283	0.00497563653832956
TGGGGAATATTGGATAATGGGCGAAAGCCTGATCCAGCCATGCCGCGTGTGTGAAGAAGGTCTTCGGATTGTAAAGCACTTTAAGTTGGGAGGAAGGGCATTAACCTAATACGTTAGTGTTTTGACGTTACCGACAGAATAAGCACCGGCTAACTCTGTGCCAGCAGCCGCGGTAATACAGAGGGTGCAAGCGTTAATCGGAATTACTGGGCGTAAAGCGCGCGTAGGTGGTTTGTTAAGTTGGATGTGAAAGCCCCGGGCTCAACCTGGGAACTGCATTCAAAACTGACAAGCTAGAGTATGGTAGAGGGTGGTGGAATTTCCTGTGTAGCGGTGAAATGCGTAGATATAGGAAGGAACACCAGTGGCGAAGGCGACCACCTGGACTGATACTGACAC…	0	0	0	0	0	0	0	0	0	0	0.014686706471759	0	0	0.0171402100061767	0	0	0	0	0	0	0	0	0	0.0131768581428866	0	0.010260105689383
TGGGGAATATTGGACAATGGGCGAAAGCCTGATCCAGCCATGCCGCGTGTGTGAAGAAGGTCTTCGGATTGTAAAGCACTTTAAGTTGGGAGGAAGGGTTGTAGATTAATACTCTGCAATTTTGACGTTACCGACAGAATAAGCACCGGCTAACTCTGTGCCAGCAGCCGCGGTAATACAGAGGGTGCAAGCGTTAATCGGAATTACTGGGCGTAAAGCGCGCGTAGGTGGTTCGTTAAGTTGGATGTGAAATCCCCGGGCTCAACCTGGGAACTGCATTCAAAACTGTCGAGCTAGAGTATGGTAGAGGGTGGTGGAATTTCCTGTGTAGCGGTGAAATGCGTAGATATAGGAAGGAACACCAGTGGCGAAGGCGACCACCTGGACTGATACTGACAC…	0.00394619449591655	0	0	0	0.00248781826916478	0.00259076247340608	0.00130395992038982	0.00205888408482602	0.00082355363393041	0.00102944204241301	0	0.00327705716834809	0.000360304714844554	0.00116670098140141	0.0146523917370119	0.00543888545741541	0.00525015441630636	0	0	0.00494132180358246	0.000411776816965205	0	0	0.00147553359412532	0.00228192986068218	0.000789238899183309
TGGGGAATCTTGCGCAATGGGCGAAAGCCTGACGCAGCCATGCCGCGTGAATGATGAAGGTCTTAGGATTGTAAAATTCTTTCAGTAGGGACGATAATGACGGTACCTACAGAAGAAGCCCCGGCTAACTTCGTGCCAGCAGCCGCGGTAATACGAAGGGGGCTAGCGTTGCTCGGAATTACTGGGCGTAAAGGGAGCGTAGGCGGACATTTAAGTCAGGGGTGAAATCCCGGGGCTCAACCTCGGAATTGCCTTTGATACTGGGTGTCTTGAGTGTGAGAGAGGTATGTGGAACTCCGAGTGTAGAGGTGAAATTCGTAGATATTCGGAAGAACACCAGTGGCGAAGGCGACATACTGGCTCATTACTGACGCTGAGGCTCGAAAGCGTGGGGAGCAA…	0	0.000772081531809759	0.0150126964518564	0.00144121885937822	0.000428934184338755	0	0	0.00300253929037129	0.00156132043099307	0.00226477249330863	0	0.000926497838171711	0	0.000394619449591655	0.000171573673735502	0.00394619449591655	0.0144636606959028	0	0	0	0.00773797268547114	0.0148068080433738	0.0124047766110768	0	0	0
TGGGGAATTTTGGACAATGGGCGCAAGCCTGATCCAGCAATGCCGCGTGAGTGAAGAAGGCCTTCGGGTTGTAAAGCTCTTTTGTCAGGGAAGAAACGGCGGGAGCTAATATCTCTTGCTAATGACGGTACCTGAAGAATAAGCACCGGCTAACTACGTGCCAGCAGCCGCGGTAATACGTAGGGTGCAAGCGTTAATCGGAATTACTGGGCGTAAAGCGTGCGCAGGCGGTTTTGTAAGTCTGTCGTGAAATCCCCGGGCTCAACCTGGGAATTGCGATGGAGACTGCAAGGCTAGAGTTTGGCAGAGGGGGGTAGAATTCCACGTGTAGCAGTGAAATGCGTAGATATGTGGAGGAACACCGATGGCGAAGGCAGCCCCCTGGGTCAAAACTGACGC…	0.000188731041109052	0.00959096836181456	0.00579919017225997	0.0167970626587056	0	0	0	0.000188731041109052	0.00916203417747581	0.00569624596801867	0.000669137327568458	0	0	0	0	0	0.000154416306361952	0	0	0	0.00466680392560566	0.0150984832887242	0.00377462082218104	0	0	0
TCGAGAGTCTTCCACAATGGGCGAAAGCCTGATGGAGCGACGCCGCGTGAATGATGAAGGGCTTCGGCCTGTAAAATTCTTTTCTCCGTGAGAAATCCGGGTTAAACCGGTATGATGTTAGCGGAGGAATAAGGGGTTGCTAAACTCGTGCCAGCAGCAGCGGTAATACGAGTGCCCCGAGCGTTATCCGGAATCACTGGGCGTAAAGGGTGTGTAGGAGGTAGCGTTAGTCTTGTCTTAAAGGTTTCGGCTTAACCGAAAAAATGGACAGGAAACGGCGCGACTAGAGAGTGCGAGAGGCGCGCGGAACTCATGGTGTAGGGGTGAAATCCGTTGATATCATGGGGAACACCAAAGGCGAAGGCAGCGCGCTGGCGCATTTCTGACTCTGAAACACGA…	0.0043408139455082	0.00144121885937822	0.000669137327568458	0.00150984832887242	0.00629675382609292	0.00355157504632489	0.00482122023196761	0.000566193123327157	0.00108091414453366	0.000411776816965205	0.00281380824926223	0.00554182966165672	0.00233340196280283	0.00111522887928076	0.000686294694942008	0.00123533045089561	0.00085786836867751	0.00588497700912772	0	0.00938507995333196	0.000102944204241301	0.000394619449591655	0	0.00214467092169378	0.000634822592821357	0.00211035618694668
TCGAGAGTCTTCCACAATGGGCGAAAGCCTGATGGAGCGACGCCGCGTGAATGATGAAGGGCTTCGGCCTGTAAAATTCTTTTCTCCGTGAGAAATCCGAGTTAAATCGGTATGATGTTAGCGGAGGAATAAGGGGTTGCTAAACTCGTGCCAGCAGCAGCGGTAATACGAGTGCCCCGAGCGTTATCCGGAATCACTGGGCGTAAAGGGTGTGTAGGAGGTAGCGTTAGTCTTGTCTTAAAGGTTTCGGCTTAACCGAAAACATGGACAGGAAACGGCGCAACTAGAGAGTGCGAGAGGTATATGGAACTCATGGTGTAGGGGTGAAATCCGTTGATATCATGGGGAACACCAAAGGCGAAGGCAATATACTGGCGCATTTCTGACTCTGAAACACGA…	0.00338000137258939	0.00104659940978656	0.000566193123327157	0.00144121885937822	0.00368883398531329	0.00329421453572164	0.00300253929037129	0.000205888408482602	0.000720609429689108	0.000411776816965205	0.00567908860064512	0.004615331823485	0.00277949351451513	0.00159563516574017	0.000549035755953606	0.00157847779836662	0.000960812572918811	0.00751492690961499	0	0.00365451925056619	0.000325989980097454	0	0	0.00315695559673324	0.00128680255301627	0.0040319813327843
TGAGGAATTTTGCGCAATGGGCGAAAGCCTGACGCAGCAACGCCGCGTGGGGGATGAAGGCCTTCGGGTTGTAAACCCCTTTCGATCGGAAAGAAACTTTCAATGATGAATAATCATTGAAACTGACGGTACCGAGAGAAGAAGCCACGGCTAACTCTGTGCCAGCAGCCGCGGTAAGACAGAGGTGGCAAGCGTTGTTCGGATTTACTGGGCGTAAAGCGCGTGTAGGCGGTTTGGTAAGTCAGGCGTGAAATCCTATAGCTTAACTATAGAACTGCGTTTGATACTGCCTTACTTGAGTGCGGGAGAGGAGAGTGGAATTCCCGGTGTAGCGGTGAAATGCGTAGATATCGGGAAGAACACCGGTGGCGAAGGCGACTCTCTGGACCGCAACTGACG…	0.00439228604762885	0.000171573673735502	0	0.000463248919085855	0.00193878251321117	0.0044094434150024	0.00425502710864045	3.43147347471004e-05	0.000137258938988402	0.000188731041109052	0.000703452062315558	0.00490700706883536	0.00368883398531329	0.00217898565644088	0	0.000102944204241301	0	0.017243154210418	0	0.00977969940292362	0	0	0	0.00116670098140141	0.00111522887928076	0.00247066090179123
TCGAGAATATTCCACAATGGGCGAAAGCCTGATGGAGCGACGCCGCGTGCAGGATGAAGGCCTTCGGGTTGTAAACTGCTTTTCTATAGGAAAAAGTTCCGATGAAAATCGGGATTGATGGTACTGTGGGAATAAGGGGTGACTAACTACGTGCCAGCAGTAGCGGTAATACGTAGACCCCGAGCGTTATCCGGATTTATTGGGCGTAAAGAGTGCGTAGGAGGTTTGACGCGTTAACTGTAAAATTTTATTGCTCAACAATAAACGCGCGGTTAAAACGGTCAAACTAGAGGATACCAGAGGTCATTGGAACGTACGGTGTAGGGGTGAAATCCGTTGATATCGTACGGAACACCAAAGGCGAAGGCAAATGACTGGGGTATTCCTGACTCTGAGGCA…	0.00221330039118798	0.00116670098140141	0.000686294694942008	0.00168142200260792	0.00780660215496534	0.00468396129297921	0.00320842769885389	0.000205888408482602	0.000909340470798161	0.000325989980097454	0.000480406286459406	0.00288243771875643	0.00245350353441768	0.00187015304371697	0.00313979822935969	0.00135543202251047	0.00084071100130396	0.00605655068286322	0	0.00531878388580056	0.000223045775856153	0.000463248919085855	0.000291675245350353	0.00080639626655686	0.00283096561663578	0.00111522887928076
TCGAGAGTCTTCCACAATGGGCGAAAGCCTGATGGAGCGACGCCGCGTGAATGATGAAGGGCTTCGGCCTGTAAAATTCTTTTCTCCGTGAGAAATTCCCGCTTTTAGCGGGATATGATGTTAGCGGAGGAATAAGGGGTTGCTAAACTCGTGCCAGCAGCAGCGGTAATACGAGTGCCCCGAGCGTTATCCGGAATCACTGGGCGTAAAGGGTGTGTAGGAGGTAGCGTTAGTCTTGTCTTAAAGGTTTCGGCTTAACCGAAAACATGGACAGGAAACGGCGCAACTAGAGAGTGCGAGAGGTATATGGAACTCATGGTGTAGGGGTGAAATCCGTTGATATCATGGGGAACACCAAAGGCGAAGGCAATATACTGGCGCATTTCTGACTCTGAAACA…	0.00300253929037129	0.00082355363393041	0.000377462082218104	0.000943655205545261	0.00247066090179123	0.00631391119346647	0.000686294694942008	8.5786836867751e-05	0.000428934184338755	0.000154416306361952	0.0042378697412669	0.00308832612723904	0.00293390982087708	0.000703452062315558	0.00240203143229703	0.00121817308352206	0.00101228467503946	0.00617665225447807	0	0.00718893692951753	0.000223045775856153	0.000188731041109052	0.000291675245350353	0.00219614302381443	0.00259076247340608	0.00193878251321117
TGGGGAATTTTGGACAATGGGCGAAAGCCTGATCCAGCAATGCCGCGTGTGCGAAGAAGGCCTTCGGGTTGTAAAGCACTTTTGTCCGGAAAGAAATCCGTTCGGCTAATACCCGGATGGGATGACGGTACCGGAAGAATAAGCACCGGCTAACTACGTGCCAGCAGCCGCGGTAATACGTAGGGTGCAAGCGTTAATCGGAATTACTGGGCGTAAAGCGTGCGCAGGCGGCTATGCAAGACAGGTGTGAAATCCCCGGGCTTAACCTGGGAACTGCACTTGTGACTGCATGGCTAGAGTGCGTCAGAGGGAGGTGGAATTCCGCGTGTAGCAGTGAAATGCGTAGAGATGCGGAGGAACACCGATGGCGAAGGCAGCCTCCTGGGATGACACTGACGC…	0.000308832612723904	0	0	0	0.00187015304371697	0	0	0	0	0	0	0	0	0	0	0	0	0	0.0402511838583488	0.000566193123327157	0	0	0	0	0	0
TCGAGAATATTCCACAATGGACGAAAGTCTGATGGAGCGACACCGCGTGCAGGAAGAAGGCCTTCGGGTTGTAAACTGCTTTTCTAAGGGAAGAATTTTGACGGTACCTTAGGAATAAGGAGTGGCAAACTTCGTGCCAGCAGCTGCGGTAATACGAAGACTCCAAGCGTTATCCGAATTTATTGGGCGTAAAGCGTGCGTAGGGGGTTCGATGCGTCTATTGTTAAATCTCATCGCCCAACGATGAGACCGCAGTAGATACGGTCGGACTGGAAGGTGCGAGAGGTCTGTGGAACACATAGTGTAGGGGTGACATCCGTTGATATTATGTGGAACACCAAAGGCGAAGGCAGCAGACTGGCGCATTCTTGACCCTGAGGCACGAAAGCGTGGGTAGCG…	0.00286528035138288	0.00114954361402786	0.000531878388580056	0.00272802141239448	0.00286528035138288	0.00408345343490495	0.00485553496671471	0.000102944204241301	0.00080639626655686	0.000617665225447807	0.000102944204241301	0.0045810170887379	0.00605655068286322	0.00082355363393041	0.000428934184338755	0.000995127307665912	0.00106375677716011	0.00672568801043168	0	0.00561045913115092	0.000137258938988402	0.000325989980097454	8.5786836867751e-05	0.00178436620684922	0.000789238899183309	0.00303685402511839
TGGGGAATCTTGCGCAATGGGCGAAAGCCTGACGCAGCCATGCCGCGTGAATGATGAAGGTCTTAGGATTGTAAAATTCTTTCAGTAGGGACGATAATGACGGTACCTACAGAAGAAGCCCCGGCTAACTTCGTGCCAGCAGCCGCGGTAATACGAAGGGGGCTAGCGTTGCTCGGAATTACTGGGCGTAAAGGGAGCGTAGGCGGACATTTAAGTCAGGGGTGAAATCCCGGGGCTCAACCTCGGAATTGCCTTTGATACTGGGTGTCTTGAGTATGAGAGAGGTATGTGGAACTCCGAGTGTAGAGGTGAAATTCGTAGATATTCGGAAGAACACCAGTGGCGAAGGCGACATACTGGCTCATTACTGACGCTGAGGCTCGAAAGCGTGGGGAGCAA…	0.000223045775856153	0.000291675245350353	0.00660558643881683	0.000995127307665912	0	0	0	0.00641685539770778	0.00187015304371697	0.00267654931027383	0	0	0.00108091414453366	0	0.00150984832887242	0.0043751286802553	0.0142577722874202	0	0	0	0.00506142337519731	0.00240203143229703	0.00358588978107199	0.000360304714844554	0	0
TCGGGAATCTTGCACAATGGACGAAAGTCTGATGCAGCGACACCGCGTGTGGGAAGAAGGCCTTCGGGTCGTAAACCACTTAATTGTCATAAAGACGAGGATGAAGGGGCGGCTAACTACGTGCCAGCAGCAGCGGTAATACGTAGGCCTCAAGCGTTATCCGGTTTTATTGGGTGTAAAGCGTGTGTAGGCGGTTCAGTAAGTTTTGCCTTAAAGATCAAGGCTCAACCTTGGGACAGGGCAGAATACTACTGGACTGGAGGAAGTTAGGGGGTAGCGGAACGAACGGAGTAGCGGTGAAATGCTTTGATCCCGTTCGGAACACCAAAGGCGAAGGCAGCTACCTGGGACTTTCCTGACGCTGAGACACGAAAGCGTGGGGAGCGAAAC	0.00221330039118798	0.000943655205545261	0.00080639626655686	0.00157847779836662	0.00475259076247341	0.0038947223937959	0.00252213300391188	0.000772081531809759	0.00085786836867751	0.000703452062315558	0.00358588978107199	0.00164710726786082	0.00113238624665431	0.00212751355432023	0.00221330039118798	0.00166426463523437	0.000651979960194908	0.00667421590831103	0	0.0041006108022785	0.000154416306361952	0.000291675245350353	0	0.00265939194290028	0.00279665088188868	0.00271086404502093
TGGGGAATTTTGGACAATGGGCGAAAGCCTGATCCAGCAATGCCGCGTGAGTGAAGAAGGCCTTCGGGTTGTAAAGCTCTTTTGTCAGGGAAGAAACGGTGAGAGCTAATATCTCTTGCTAATGACGGTACCTGAAGAATAAGCACCGGCTAACTACGTGCCAGCAGCCGCGGTAATACGTAGGGTGCAAGCGTTAATCGGAATTACTGGGCGTAAAGCGTGCGCAGGCGGTTTTGTAAGTCTGATGTGAAATCCCCGGGCTCAACCTGGGAATTGCATTGGAGACTGCAAGGCTAGAATCTGGCAGAGGGGGGTAGAATTCCACGTGTAGCAGTGAAATGCGTAGATATGTGGAGGAACACCGATGGCGAAGGCAGCCCCCTGGGTCAAGATTGACGC…	0.000789238899183309	0.0120787866309793	0.0200741198270537	0.00240203143229703	0	0.000583350490700707	0.000257360510603253	0.00084071100130396	0.00132111728776337	0.00102944204241301	0	0.000686294694942008	0	0.000120101571614851	0.00149269096149887	0.00315695559673324	0.00307116875986549	0	0	0.00324274243360099	0.00221330039118798	0.00288243771875643	0.00293390982087708	0.000257360510603253	0	0.00166426463523437
TGAGGAATATTGGACAATGGGCGCAAGCCTGATCCAGCCATGCCGCGTGCAGGATGACGGTCCTATGGATTGTAAACTGCTTTTGCACAGGAAGAAACAACTCTACGTGTAGAGTCTTGACGGTACTGTGAGAATAAGGATCGGCTAACTCCGTGCCAGCAGCCGCGGTAATACGGAGGATCCAAGCGTTATCCGGAATCATTGGGTTTAAAGGGTCCGTAGGCGGCTTTATAAGTCAGTGGTGAAATCTCCCCGCTCAACGGGGAAACGGCCATTGATACTGTAAGGCTTGAATTATTAGGAAGTAACTAGAATATGTAGTGTAGCGGTGAAATGCTTAGAGATTACATGGAATACCAATTGCGAAGGCAGGTTACTACTAATGGATTGACGCTGATG…	0	0.00964244046393521	0.0513691579164093	0.00114954361402786	0	0	0	0	0	0	0	0	0	0	0	0	0	0	0	0	0.00193878251321117	0.0152357422277126	0.00518152494681216	0	0	0
TGGGGAATATTGGACAATGGGCGAAAGCCTGATCCAGCCATGCCGCGTGTGTGAAGAAGGTCTTCGGATTGTAAAGCACTTTAAGTTGGGAGGAAGGGCAGTAAATTAATACTTTACTGTTTTGACGTTACCGACAGAATAAGCACCGGCTAACTCTGTGCCAGCAGCCGCGGTAATACAGAGGGTGCAAGCGTTAATCGGAATTACTGGGCGTAAAGCGCGCGTAGGTGGTTTGTTAAGTTGGATGTGAAATCCCCGGGCTCAACCTGGGAACTGCATTCAAAACTGACAAGCTAGAGTATGGTAGAGGGTGGTGGAATTTCCTGTGTAGCGGTGAAATGCGTAGATATAGGAAGGAACACCAGTGGCGAAGGCGACCACCTGGACTGATACTGACAC…	0.00305401139249194	0.00449523025187015	0.00271086404502093	0.00106375677716011	0.00130395992038982	0.00113238624665431	0.000960812572918811	0.000634822592821357	0.00108091414453366	0.000566193123327157	0	0.00375746345480749	0	0	0.000926497838171711	0.000634822592821357	0.000411776816965205	0	0	0.00247066090179123	0.00500995127307666	0.016059295861643	0.0131253860407659	0.00118385834877496	0.00128680255301627	0.00120101571614851
TGGGGAATATTGGACAATGGGCGCAAGCCTGATCCAGCCATACCGCGTGGGTGAAGAAGGCCTTCGGGTTGTAAAGCCCTTTTGTTGGGAAAGAAAAGCAGTCGGCTAATACCCGGTTGTTCTGACGGTACCCAAAGAATAAGCACCGGCTAACTTCGTGCCAGCAGCCGCGGTAATACGAAGGGTGCAAGCGTTACTCGGAATTACTGGGCGTAAAGCGTGCGTAGGTGGTTGTTTAAGTCTGTTGTGAAAGCCCTGGGCTCAACCTGGGAATTGCAGTGGATACTGGGCGACTAGAGTGTGGTAGAGGGTAGTGGAATTCCCGGTGTAGCAGTGAAATGCGTAGAGATCGGGAGGAACATCCATGGCGAAGGCAGCTACCTGGACCAACACTGACAC…	0.000943655205545261	0.00281380824926223	0.00317411296410679	0.000446091551712305	0	0.00245350353441768	0	0.00679431747992588	0.0038604076590488	0.008201221604557	0	0.000463248919085855	0	0.000360304714844554	0.000943655205545261	0.00217898565644088	0.00324274243360099	0	0	0.00310548349461259	0.00219614302381443	0.000995127307665912	0.00187015304371697	0.00125248781826916	0.000977969940292362	0.00104659940978656
TGGGGAATATTGGACAATGGGCGAAAGCCTGATCCAGCCATGCCGCGTGTGTGAAGAAGGTCTTCGGATTGTAAAGCACTTTAAGTTGGGAGGAAGGGCAGTAAAATAATACTTTGCTGTTTTGACGTTACCGACAGAATAAGCACCGGCTAACTCTGTGCCAGCAGCCGCGGTAATACAGAGGGTGCAAGCGTTAATCGGAATTACTGGGCGTAAAGCGCGCGTAGGTGGTTTGTTAAGTTGGATGTGAAATCCCCGGGCTCAACCTGGGAACTGCATTCAAAACTGACAAGCTAGAGTATGGTAGAGGGTGGTGGAATTTCCTGTGTAGCGGTGAAATGCGTAGATATAGGAAGGAACACCAGTGGCGAAGGCGACCACCTGGACTGATACTGACAC…	0.00525015441630636	0.0041006108022785	0.00212751355432023	0.00125248781826916	0.00200741198270537	0.000977969940292362	0.000583350490700707	0.000308832612723904	0.00087502573605106	0.00085786836867751	0	0.00262507720815318	0.000360304714844554	0	0.000308832612723904	0.000617665225447807	0.000325989980097454	0	0	0.00221330039118798	0.00555898702903027	0.0146523917370119	0.0137087365314666	0.000892183103424611	0.000789238899183309	0.00116670098140141
TGGGGAATATTGGATAATGGGGGGAACCCTGATCCAGCCATGCCGCGTGTGTGAAGAAGGCCTTTTGGTTGTAAAGCACTTTAAGCGAGGAGGAGGCTACCGAGATTAATACTCTTGGATAGTGGACGTTACTCGCAGAATAAGCACCGGCTAACTCTGTGCCAGCAGCCGCGGTAATACAGAGGGTGCAAGCGTTAATCGGATTTACTGGGCGTAAAGCGCGCGTAGGTGGCCAATTAAGTCAAATGTGAAATCCCCGAGCTTAACTTGGGAATTGCATTCGATACTGGTTGGCTAGAGTATGGGAGAGGATGGTAGAATTCCAGGTGTAGCGGTGAAATGCGTAGAGATCTGGAGGAATACCGATGGCGAAGGCAGCCATCTGGCCTAATACTGACA…	0.00595360647862192	0.00159563516574017	0	0.00243634616704413	0.00377462082218104	0.00262507720815318	0	0.00307116875986549	0.00209319881957312	0.00199025461533182	0.000531878388580056	0.00497563653832956	0	0.000617665225447807	0.00132111728776337	0	0.00137258938988402	0	0	0	0.00197309724795827	0.00221330039118798	0	0.00156132043099307	0	0.00305401139249194
TGAGGAATATTGGACAATGGGCGCAAGCCTGATCCAGCCATGCCGCGTGCAGGATGACGGTCCTATGGATTGTAAACTGCTTTTGTACAGGAAGAAACCCTTTCACGTGTGGAAGATTGACGGTACTGTAAGAATAAGGATCGGCTAACTCCGTGCCAGCAGCCGCGGTAATACGGAGGATCCAAGCGTTATCCGGAATCATTGGGTTTAAAGGGTCCGTAGGCGGTCAAGTAAGTCAGTGGTGAAAGCCCATCGCTCAACGGTGGAACGGCCATTGATACTGCTTGACTTGAATTATTAGGAAGTAACTAGAATATGTAGTGTAGCGGTGAAATGCTTAGAGATTACATGGAATACCAATTGCGAAGGCAGGTTACTACTAATGGATTGACGCTGATG…	0.00187015304371697	0.000549035755953606	0.00269370667764738	0.000205888408482602	0.00130395992038982	0.00204172671745247	0.00219614302381443	0.00567908860064512	0.00312264086198614	0.0038260929243017	0	0.00272802141239448	0.000617665225447807	0.000737766797062659	0.00133827465513692	0.00247066090179123	0.00439228604762885	0	0	0	0.00247066090179123	0.000737766797062659	0.00217898565644088	0.000583350490700707	0	0.00111522887928076
TGGGGAATTTTGGACAATGGGCGAAAGCCTGATCCAGCAATGCCGCGTGTGTGAAGAAGGCCTTCGGGTTGTAAAGCACTTTTGTCCGGAAAGAAATCCGCCTGGCTAATACCCGGGCGGGATGACGGTACCGGAAGAATAAGCACCGGCTAACTACGTGCCAGCAGCCGCGGTAATACGTAGGGTGCGAGCGTTAATCGGAATTACTGGGCGTAAAGCGTGCGCAGGCGGCTCTGTAAGACAGATGTGAAATCCCCGGGCTCAACCTGGGAACTGCATTTGTGACTGCAAGGCTAGAGTGCGTCAGAGGGAGGTGGAATTCCGCGTGTAGCAGTGAAATGCGTAGAGATGCGGAGGAACACCGATGGCGAAGGCAGCCTCCTGGGATGACACTGACGC…	0	0	0	0	0	0	0	0	0	0	0	0	0	0	0	0	0	0	0.0344863084208359	0	0	0	0	0	0	0
ACGAGAATATTCCGCAATGGACGAAAGTCTGACGGAGCGACGCCGCGTGATCGATGAAGTGCTTCGGTACGTAAAGATCTTTTATCGGGGACGAAGTTTATTGACGGTACCCGATGAATAAGGGGCTCCTAACTCTGTGCCAGCAGGAGCGGTAATACAGAGGCCCCAAGCATTACCCGGAATCACTGGGCGTAAAGGGTGTCTAGGCGGCCATATTAGTCTCTCGTTAAATCCGTGGGCTCAACCTGCGGCTCGCGAGGGAAACGGTATGGCTCGAGGGCGTAAGAGGTGCACGGAACTCATGGTGGAGGGGTGAAATCCGTTGATATCATGGGGAACACCAAAGGCGAAGGCAGTGCACTGGTACGTTCCTGACGCTCAAACACGAAAGCCAGGGTA…	0.00233340196280283	0.000960812572918811	0.00164710726786082	0.00154416306361952	0.00216182828906733	0.00291675245350353	0.00286528035138288	0.000240203143229703	0.000617665225447807	0.000394619449591655	0.000480406286459406	0.00305401139249194	0.00176720883947567	0.00156132043099307	0.000514721021206506	0.00142406149200467	0.00108091414453366	0.0088532015647519	0	0.00511289547731796	0.000188731041109052	0	0	0.00178436620684922	0.000909340470798161	0.000634822592821357
TCAAGAACATTCGACAATGGGCGAAAGCCTGATCGAGCGACGCCGCGTGCAGGATGAAGGTCTTCGGATCGTAAACTGCTTTTATGTTTTAGAAAGTTATTGATCGAGACATGAATAAGGAGCTGCAAACTTCGTGCCAGCAGCCGCGGTAATACGAAGGCTCCAAGCGTTATCCGGATTTATTGGGCGTAAAGGGTGCGTAGGGGGTTTCATGTGTTTCCGGTTAAAGACCGAGGCTTAACTTCGGAGTTGCCGGGAAAACTATGAGACTTGAGGGTGTTAGAGGTCTGTGGAACGCACGGTGTAGGGGTGAAATCCGTTGATATCGTGCGGAACACCAAAGGCGAAGGCAGCAGACTGGGACATTCCTGACCCTGAGGCACGAAAGCGTGGGGAGCA…	0.00223045775856153	0.00142406149200467	0.000463248919085855	0.00241918879967058	0.00274517877976803	0.00279665088188868	0.00219614302381443	0	0.00087502573605106	0.000549035755953606	0.00303685402511839	0.0041006108022785	0.00305401139249194	0.000549035755953606	0.000377462082218104	0.000669137327568458	0.000772081531809759	0.00567908860064512	0	0.00425502710864045	1.71573673735502e-05	0.000497563653832956	0.000188731041109052	0.00157847779836662	0.000120101571614851	0.00108091414453366
TGGGGAATTTTGGACAATGGGCGCAAGCCTGATCCAGCAATGCCGCGTGAGTGAAGAAGGCCTTCGGGTTGTAAAGCTCTTTTGTCAGGGAAGAAACGGTGGGAGCTAATATCTCCTGCTAATGACGGTACCTGAAGAATAAGCACCGGCTAACTACGTGCCAGCAGCCGCGGTAATACGTAGGGTGCAAGCGTTAATCGGAATTACTGGGCGTAAAGCGTGCGCAGGCGGTTTTGTAAGTCTGATGTGAAATCCCCGGGCTCAACCTGGGAATTGCATTGGAGACTGCAAGGCTAGAATCTGGCAGAGGGGGGTAGAATTCCACGTGTAGCAGTGAAATGCGTAGATATGTGGAGGAACACCGATGGCGAAGGCAGCCCCCTGGGTCAAGATTGACGC…	0.000171573673735502	0.00217898565644088	0.00250497563653833	0.000188731041109052	0.000566193123327157	0.00154416306361952	0.000651979960194908	0.000257360510603253	0.000308832612723904	0.00192162514583762	0	0.00082355363393041	0	0	0.00262507720815318	0.000480406286459406	0.000497563653832956	0	0	0.000549035755953606	0.00686294694942008	0.00667421590831103	0.0269542241438474	0	0	0
TCGAGAATCTTCCACAATGGGCGAAAGCCTGATGGAGCGACGCCGCGTGCAGGATGAAGTTCTTCGGGACGTAAACTGCTTTTTGTTGGGAAGAAGTTATTGACGGTACCAACAGAATAAGGGCCTGCTAATCTCGTGCCAGCAGCCGCGGTAAGACGAGAGGCCCAAGCGTTGTCCGGATTAACTGGGCGTAAAGGGTGTGTAGGGGGTTTGGTTAGTCTTGCTTGAAATCTCCCGGCTTAACCGGGAACACGGGTGAGAAACGGCCAGACTTGAGGGTGCGAGAGGCAAATGGAACTCATGGTGGAGGGGTGAAATCCGTAGATATCATGGGGAACACCAAAGGCGAAGGCAATTTGCTGGCGCACACCTGACCCTGAAACACGAAAGCGTGGGGAT…	0.00138974675725757	0.000651979960194908	0.00195593988058472	0.00197309724795827	0.00332852927046874	0.00353441767895134	0.00190446777846407	0.000325989980097454	0.000651979960194908	0.000411776816965205	0.00272802141239448	0.00259076247340608	0.00101228467503946	0.000154416306361952	0.00114954361402786	0.000566193123327157	0.00084071100130396	0.00597076384599547	0	0.00344863084208359	0.000154416306361952	0.000549035755953606	0.000154416306361952	0.00108091414453366	0.00140690412463112	0.00116670098140141
TCGAGAATCTTCCACAATGGACGAAAGTCTGATGGAGCGACGCCGCGTGATTGATGAAGTCCCTCTGGGACGTAAAGATCTTTTATGAGGGAAGAAGTTTATTGACGGTACCTCATGAATAAGAGGCTCCTAATCTCGTGCCAGCAGGAGCGGTAATACGAGAGCCTCGAGCGTTATCCGGAATTATTGGGCGTAAAGGGTGCGTAGGTTGTTCTGTTAGTCTTTTGTTAAAACCCGAGGCTTAACTTCGGATATGCGGAAGAAACGGCAGAACTAGAAAGTGCGAGAGGTTTACGGAACTCATGGTGTAGGGGTGAAATCCGTTGATATCATGGGGAACACCAAATGCGAAGGCAGTAAACTGGCGCATATTTGACACTGAAGCACGAAAGCGTGGGT…	0.00118385834877496	0.000531878388580056	0.000789238899183309	0.00207604145219957	0.00135543202251047	0.00156132043099307	0.00226477249330863	0.000154416306361952	0.000720609429689108	0.000428934184338755	0.000977969940292362	0.00087502573605106	0.0046496465582321	0.000651979960194908	0.00303685402511839	0.00082355363393041	0.000669137327568458	0.00276233614714158	0	0.010414521995745	0.000102944204241301	0.000377462082218104	0	0.000171573673735502	0	0.00219614302381443
CTAGGAATATTGCGCAATGGGCGAAAGCCTGACGCAGCGACGCCGCGTGCGGGATGAAGGCCTTAGGGTCGTAAACCGCTGTGGAGAGGGAAAATAATGATGGTACCTCTCTAGAAAGCACCTGCTAACTACGTGCCAGAAGCCTCGGTGATACGTAGGGTGCAAGCATTATCCGGATTTACTGGGCGTAAAGAGTGTCGTAGGTGGTTTGGTAAGTGATTGGTGAAATCCTCTGGCTCAACCAGGGAACTGCCAGTCATACTGCCAAACTAGAGTGATTTCGGGAAGGCTGGAATTTTCGGTGTAGGGGTGAAATCCGTTGATATCGAAAAGAACACCAAGGGCGAAGGCAGGCCTTTAGGAATCTACTGACACTGATGAACGAAAGCTTGGGTAGCA…	0.00109807151190721	0.000463248919085855	0.00106375677716011	0.000960812572918811	0.00175005147210212	0.0039633518632901	0.00530162651842701	0.000634822592821357	0.000411776816965205	0.000343147347471004	0.000480406286459406	0.00087502573605106	0.000892183103424611	0.000428934184338755	0.00398050923066365	0.00102944204241301	0.00109807151190721	0.00790954635920664	0	0.00193878251321117	0.000205888408482602	0.000223045775856153	0.000120101571614851	0.00080639626655686	0.000772081531809759	0.00080639626655686
TGAGGAATATTGGACAATGGGCGCAAGCCTGATCCAGCCATGCCGCGTGCAGGATGACGGTCCTATGGATTGTAAACTGCTTTTGTACAGGAAGAAACAGTTCTACGTGTAGAACCTTGACGGTACTGTAAGAATAAGGATCGGCTAACTCCGTGCCAGCAGCCGCGGTAATACGGAGGATCCAAGCGTTATCCGGAATCATTGGGTTTAAAGGGTCCGTAGGCGGTTTAGTAAGTCAGTGGTGAAAGCCCATCGCTCAACGGTGGAACGGCCATTGATACTGCTAAACTTGAATTATTAGGAAGTAACTAGAATATGTAGTGTAGCGGTGAAATGCTTAGAGATTACATGGAATACCAATTGCGAAGGCAGGTTACTACTAATGGATTGACGCTGATG…	0.000377462082218104	0	0	8.5786836867751e-05	0.000102944204241301	0.00187015304371697	0.00216182828906733	0.00718893692951753	0.0038260929243017	0.00362020451581909	0	0.000308832612723904	0	0.000960812572918811	0.00487269233408826	0.00259076247340608	0.00157847779836662	0	0	0.000343147347471004	8.5786836867751e-05	0.000240203143229703	0.000583350490700707	0.000446091551712305	0.00303685402511839	0
TGGGGAATATTGGACAATGGGCGAAAGCCTGATCCAGCCATGCCGCGTGTGTGAAGAAGGTCTTCGGATTGTAAAGCACTTTAAGTTGGGAGGAAGGGCAGTAAATTAATACTTTGCTGTTTTGACGTTACCGACAGAATAAGCACCGGCTAACTCTGTGCCAGCAGCCGCGGTAATACAGAGGGTGCAAGCGTTAATCGGAATTACTGGGCGTAAAGCGCGCGTAGGTGGTTCGTTAAGTTGGATGTGAAATCCCCGGGCTCAACCTGGGAACTGCATTCAAAACTGTCGAGCTAGAGTATGGTAGAGGGTGGTGGAATTTCCTGTGTAGCGGTGAAATGCGTAGATATAGGAAGGAACACCAGTGGCGAAGGCGACCACCTGGACTGATACTGACAC…	0.00267654931027383	0	0	0	0.00102944204241301	0.00195593988058472	0.000188731041109052	0.00108091414453366	0.000549035755953606	0.000343147347471004	0	0.00205888408482602	0	0	0.00705167799052913	0.00428934184338755	0.00375746345480749	0	0	0.000549035755953606	0	0	0	0.000651979960194908	0.00214467092169378	0.000703452062315558
TCAAGAATATTCCACAATGGACGAAAGTCTGATGGAGCGACGCCGCGTGACTGATGACGCCCTTCGGGGTGTAAAGGTCTTTTATTAGGGAAGAACTTTTGACGGTACCTAATGAATAAGGGGTTGCTAACTCTGTGCCAGCAGCAGCGGTAATACAGAGACCCCAAGCGTTATCCGGATTTATTGGGCGTAAAGAGTGCGTAGACGGTTTTTTAAGTCTGTGGTTAAATCTTGGTGCTTAACATCGAGACTGCCATGGAAACTGGAAAACTAGAGGATGGAAGAGGTCAACGGAATTGCCAGTGTAACGGTAAAATGTGTTAATATTGGCAAGAACACCAGAAGCGAAAGCGGTTGACTGGTACAATCCTGACGTTGTTGCACGAAAGCGTGGGTAGC…	0.00152700569624597	0.00116670098140141	0	0.00243634616704413	0.00456385972136435	0.00253929037128543	0.00303685402511839	0.000257360510603253	0.000754924164436209	0.000514721021206506	0.000977969940292362	0.00123533045089561	0.00140690412463112	0.000995127307665912	0.000600507858074257	0.000669137327568458	0.00082355363393041	0.00506142337519731	0	0.00408345343490495	0.000120101571614851	0.00082355363393041	8.5786836867751e-05	0.000892183103424611	0.000120101571614851	0.00231624459542928
TCGAGAGTCTTCCACAATGGGCGAAAGCCTGATGGAGCGACGCCGCGTGAATGATGAAGGGCTTCGGCCTGTAAAATTCTTTTCTCCGTGAGAAATCCGAGTCAAATCGGTATGATGTTAGCGGAGGAATAAGGGGTTGCTAAACTCGTGCCAGCAGCAGCGGTAATACGAGTGCCCCGAGCGTTATCCGGAATCACTGGGCGTAAAGGGTGTGTAGGAGGCAGCGTTAGTCTTGTCTTAAAGGTTTCGGCTTAACCGAAAACATGGACAGGAAACGGCGCAGCTAGAGAGTGCGAGAGGTATATGGAACTCATGGTGTAGGGGTGAAATCCGTTGATATCATGGGGAACACCAAAGGCGAAGGCAATATACTGGCGCATTTCTGACTCTGAAACACGA…	0.00252213300391188	0.000926497838171711	0.000428934184338755	0.00125248781826916	0.00233340196280283	0.00315695559673324	0.00526731178367991	0	0.000583350490700707	0	0	0.00147553359412532	0.0046496465582321	0.00121817308352206	0.00142406149200467	0.000995127307665912	0.000600507858074257	0.00555898702903027	0	0.00200741198270537	0	0	0	0.00085786836867751	0.000943655205545261	0.000360304714844554
TCGAGAGTCTTCCACAATGGGCGAAAGCCTGATGGAGCGACGCCGCGTGAATGATGAAGGGCTTCGGCCTGTAAAATTCTTTTCTCCGTGAGAAATTCCCGCTTTTAGCGGGATATGATGTTAGCGGAGGAATAAGGGGTTGCTAAACTCGTGCCAGCAGCAGCGGTAATACGAGTGCCCCGAGCGTTATCCGGAATCACTGGGCGTAAAGGGTGTGTAGGAGGTAGCGTTAGTCTTGTCTTAAAGGTTTCGGCTTAACCGAAAACATGGACAGGAAACGGCGCAACTAGAGAGTGCGAGAGGTGCGCGGAACTCATGGTGTAGGGGTGAAATCCGTTGATATCATGGGGAACACCAAAGGCGAAGGCAGCGCGCTGGCGCATTTCTGACTCTGAAACA…	0.00154416306361952	0.000411776816965205	0.000549035755953606	0.00138974675725757	0.00135543202251047	0.00125248781826916	0.00200741198270537	0.000360304714844554	0.000617665225447807	0.000411776816965205	0.00236771669754993	0.00130395992038982	0.00245350353441768	0.00080639626655686	0.00118385834877496	0.00132111728776337	0.000995127307665912	0.004272184476014	0	0.00362020451581909	0.000223045775856153	0.000205888408482602	0	0.00207604145219957	0.00192162514583762	0.00274517877976803
TGGGGAATTTTGGACAATGGGCGAAAGCCTGATCCAGCCATGCCGCGTGAGTGAAGAAGGCCTTCGGGTTGTAAAGCTCTTTCGGCGGGGAAGAAATCGCATTCTCTAATACAGGATGTGGATGACGGTACCCGAATAAGAAGCACCGGCTAACTACGTGCCAGCAGCCGCGGTAATACGTAGGGTGCGAGCGTTAATCGGAATTACTGGGCGTAAAGCGTGCGCAGGCGGTTTCGTAAGACAGACGTGAAATCCCCGGGCTCAACCTGGGAACTGCGTTTGTGACTGCGAGGCTAGAGTTTGGCAGAGGGGGGTGGAATTCCACGTGTAGCAGTGAAATGCGTAGAGATGTGGAGGAACACCGATGGCGAAGGCAGCCCCCTGGGCCAATACTGACGC…	0	0.00219614302381443	0.00591929174387482	0.000274517877976803	0	0	0	0.00173289410472857	0.00085786836867751	0.00284812298400933	0	0	0	0	0.000789238899183309	0.000892183103424611	0.000617665225447807	0	0	0	0.00279665088188868	0.0187015304371697	0.0130910713060188	0	0	0
TCGAGAGTCTTCCACAATGGGCGAAAGCCTGATGGAGCGACGCCGCGTGAATGATGAAGGGCTTCGGCCTGTAAAATTCTTTTCTCCGTGAGAAATCCGGGTTAAACCGGTATGATGTTAGCGGAGGAATAAGGGGTTGCTAAACTCGTGCCAGCAGCAGCGGTAATACGAGTGCCCCGAGCGTTATCCGGAATCACTGGGCGTAAAGGGTGTGTAGGAGGTCGCGTTAGTCTTGTCTTAAAGGTTTCGGCTTAACCGAAAACATGGACAGGAAACGGCGCGACTAGAGAGTGCGAGAGGTATATGGAACTCATGGTGTAGGGGTGAAATCCGTTGATATCATGGGGAACACCAAAGGCGAAGGCAATATACTGGCGCATTTCTGACTCTGAAACACGA…	0.00322558506622744	0.000617665225447807	0.00140690412463112	0.00080639626655686	0.00358588978107199	0.00408345343490495	0.00365451925056619	0	0.000480406286459406	0.000274517877976803	0.00205888408482602	0.00166426463523437	0.00192162514583762	0.00113238624665431	0.000102944204241301	0.000566193123327157	0.000531878388580056	0.00380893555692814	0	0.000446091551712305	0	0	0	0.00156132043099307	0.000531878388580056	0.00135543202251047
TTAGGAATCTTCCACAATGGGCGAAAGCCTGATGGAGCGACGCCGCGTGAGGGATGAAGGCCTTAGGGTTGTAAACCTCTAAAAGAGGGACGATAATGACGGTACCTCTTGAAAAGCACCGGCTAACTCCGTGCCAGCAGCCGCGGTAATACGGAGGGTGCGAGCGTTATCCGGAATCACTGGGCGTAAAGGGCGCGTAGGCGGTTTGTTAAGTCCGATGTTAAACCCCGGGGCTCAACCCCGGATCAGCGTTGGATACTGGCAGGCTCGACGGTTGGAGAGGCGAGTGGAATTACCAGTGTAGCGGTGGAATGCGTAGATACTGGTAGGAACACCCATTGCGAAGGCAGCTCGCTGGACAACACGTGACGCTGAGGCGCGAAAGTGTGGGGAGCAAACC	0	0	0	0	0	0	0	0	0	0	0	0	0	0	0	0	0	0	0.0262679294489054	0	0	0	0	0	0	0
TGGGGAATTTTGCACAATGGGCGAAAGCCTGATGCAGCGACGCCGCGTGGAGGATGAAGGCCTTCGGGTTGTAAACTCCTTTTGTAGGGGAAAATAATGATGGTACCCTGCGAATAAGCCACGGCTAACTCTGTGCCAGCAGCCGCGGTAAGACAGAGGTGGCAAGCGTTGTTCGGAATTACTGGGCTTAAAGGGCGCGTAGGCGGTAAGATAAGTCTGTGGTGAAATCCTATGGCTTAACCATAGAATTGCCATGGAAACTATTTTACTTGAGTCAGCGAGGGGATGGTGGAATTCCTGGTGTAGCAGTGAAATGCGTAGATATCCGGAGGAAGGCCGGTGGCGAAGGCGGCCATCTGGCGCTGAACTGACGCTGAGGCGCGAAAGCGTGGGTAGCAA…	0.00137258938988402	0.00085786836867751	0	0.00195593988058472	0.00214467092169378	0.00145837622675177	0.00289959508612998	0	0.000634822592821357	0.000377462082218104	0.00178436620684922	0.00329421453572164	0.000720609429689108	0.00181868094159632	0.000720609429689108	0.00137258938988402	0.000325989980097454	0.00790954635920664	0	0.000651979960194908	0	0	0.000343147347471004	0.000446091551712305	0.000977969940292362	0.00132111728776337
TGGGGAATATTGGACAATGGGCGAAAGCCTGATCCAGCCATGCCGCGTGTGTGAAGAAGGTCTTCGGATTGTAAAGCACTTTAAGTTGGGAGGAAGGGCAGTAAGTTAATACCTTGCTGTTTTGACGTTACCGACAGAATAAGCACCGGCTAACTTCGTGCCAGCAGCCGCGGTAATACGAAGGGTGCAAGCGTTAATCGGAATTACTGGGCGTAAAGCGCGCGTAGGTGGTTCGTTAAGTTGGATGTGAAAGCCCCGGGCTCAACCTGGGAACTGCATCCAAAACTGGCGAGCTAGAGTATGGCAGAGGGTGGTGGAATTTCCTGTGTAGCGGTGAAATGCGTAGATATAGGAAGGAACACCAGTGGCGAAGGCGACCACCTGGGCTAATACTGACAC…	0	5.14721021206506e-05	0	0.000205888408482602	0	0	0	0	0.000102944204241301	0	0	0	0	0	0	0	0	0	0.0193191956626175	0	0.00814974950243635	0.000514721021206506	0.000446091551712305	0	0	0
TCGAGGATATTTAGCAATGGGCGAAAGCCTGACTATGCGACGCCGCGTGAGGGATGAAGGCTTTCGGGTCGTAAACCTCTTTCAATGGAGAAGAAACCTTTGCTTTAATAGGCAAAGCTGACGGTACCCAGAGAAGAAGCCACGGCCAACTCCGTGCCAGCAGCCGCGGTAATACGGAGGTGGCAAGCGTTACTCGGATTTATTGGGTGTAAAGGGCAGGTAGGTGGTCTTGTAAGTCGGGAGTGAAATCCCTCGGCTCAACCGGGGAACTGCTTTCGAAACTGCAGGACTTGAGACTAGAAGAGGAGAACGGAATTCCCGGTGTAAGGGTGAAATCTGTAGATATCGGGAGGAACACCAGTAGCGAAGGCGGTTCTCTGGGCTAGTTCTGACACTGAG…	0.00159563516574017	0.000669137327568458	3.43147347471004e-05	0.00175005147210212	0.00576487543751287	0.00104659940978656	0.00279665088188868	0	0.000703452062315558	0.000223045775856153	0.000240203143229703	0.00235055933017638	0	0.000754924164436209	0.000120101571614851	0.000600507858074257	0.000325989980097454	0.0105860956694805	0	0.00116670098140141	0	0.000308832612723904	0	0.000514721021206506	3.43147347471004e-05	0.00247066090179123
ACGAGAATATTCCGCAATGGACGAAAGTCTGACGGAGCGACGCCGCGTGATCGATGAAGTGCTTCGGTACGTAAAGATCTTTTATCGGGGACGAAGTTTATTGACGGTACCCGATGAATAAGGGGCTCCTAACTCTGTGCCAGCAGGAGCGGTAATACAGAGGCCCCAAGCATTACCCGGAATCACTGGGCGTAAAGGGTGTCTAGGCGGCCATATTAGTCTCTCGTTAAATCCGCGGGCTCAACCTGCGGCTCGCGAGGGAAACGGTATGGCTCGAGGGCGTAAGAGGTGCACGGAACTCATGGTGGAGGGGTGAAATCCGTTGATATCATGGGGAACACCAAAGGCGAAGGCAGTGCACTGGTACGTTCCTGACGCTCAAACACGAAAGCCAGGGTA…	0.00216182828906733	0.000686294694942008	0	0.00087502573605106	0.00084071100130396	0.00260791984077963	0.00144121885937822	0.000291675245350353	0.000343147347471004	0	0	0.0039633518632901	0.00252213300391188	0.000394619449591655	0.000600507858074257	0.00085786836867751	0.000892183103424611	0.00729188113375884	0	0.00295106718825063	0	0	0.000257360510603253	0.000669137327568458	0.000943655205545261	0.00113238624665431
TGGGGAATATTGCACAATGGGCGCAAGCCTGATGCAGCCATGCCGCGTGTGTGAAGAAGGCCTTAGGGTTGTAAAGCACTTTCAGCGAGGAGGAAGGGTTCAGTGTTAATAGCACTGTACATTGACGTTACTCGCAGAAGAAGCACCGGCTAACTCCGTGCCAGCAGCCGCGGTAATACGGAGGGTGCAAGCGTTAATCGGAATTACTGGGCGTAAAGCGCACGCAGGCGGTTTGTTAAGTCAGATGTGAAATCCCCGAGCTTAACTTGGGAACTGCATTTGAAACTGGCAAGCTAGAGTCTTGTAGAGGGGGGTAGAATTCCAGGTGTAGCGGTGAAATGCGTAGAGATCTGGAGGAATACCGGTGGCGAAGGCGGCCCCCTGGACAAAGACTGACGC…	0.000274517877976803	0.00487269233408826	0.0171402100061767	0.000343147347471004	0	0	0	0.000549035755953606	0	0.00085786836867751	0	0	0	0	0	0	0.000171573673735502	0	0	0	0.00929929311646421	0.00538741335529476	0.00535309862054766	0	0	0.000514721021206506
TCGAGAATCTTCCACAATGGACGAAAGTCTGATGGAGCGACGCCGCGTGATTGATGAAGTCCCTCTGGGACGTAAAGATCTTTTATGAGGGAAGAAGTTTATTGACGGTACCTCATGAATAAGAGGCTCCTAATCTCGTGCCAGCAGGAGCGGTAATACGAGAGCCTCGAGCGTTATCCGGAATTATTGGGCGTAAAGGGTGCGTAGGTTGTTTTGTTAGTCTTTTGTCAAAGCCCCGAGCTTAACTTGGGATCCGCAAAAGAAACGGCAAAACTTGAAAGTGCGAGAGGTATACGGAACTCATGGTGTAGGGGTAAAATCCGTTGATATCATGGGGAACACCAAATGCGAAAGCAGTATACTGGCGCATATTTGACACTGAAGCACGAAAGCGTGGGT…	0.00204172671745247	0.00132111728776337	0.000463248919085855	0.00229908722805573	0	0	0.00233340196280283	0.000377462082218104	0.00101228467503946	0.000549035755953606	0.00197309724795827	0.00135543202251047	0.00233340196280283	0.000446091551712305	0.00111522887928076	0.00109807151190721	0.000892183103424611	0.00499279390570311	0	0.00286528035138288	0	0.000514721021206506	0.000223045775856153	0.00214467092169378	0	0.00114954361402786
TGGGGAATCTTGCGCAATGGGCGAAAGCCTGACGCAGCCATGCCGCGTGAATGATGAAGGTCTTAGGATTGTAAAATTCTTTCACCGGGGACGATAATGACGGTACCCGGAGAAGAAGCTCCGGCTAACTTCGTGCCAGCAGCCGCGGTAATACGAAGGGGGCTAGCGTTGCTCGGAATTACTGGGCGTAAAGGGCGCGTAGGCGGACAGCTTAGTCAGAGGTGAAAGCCCAGGGCTCAACCTTGGAACTGCCTTTGATACTGGCTGTCTTGAGTTTGGGAGAGGTGTGTGGAACTCCGAGTGTAGAGGTGAAATTCGTAGATATTCGGAAGAACACCAGTGGCGAAGGCGACACACTGGCCCAATACTGACGCTGAGGCGCGAAAGCGTGGGGAGCAA…	5.14721021206506e-05	5.14721021206506e-05	0	5.14721021206506e-05	0	0.00109807151190721	0	0.00672568801043168	0.00271086404502093	0.00260791984077963	0	0.000154416306361952	0	0.000514721021206506	0.0043408139455082	0.00319127033148034	0.00293390982087708	0.000120101571614851	0	0.000583350490700707	0	0	0	0	0	0.000308832612723904
TGGGGAATCTTGCGCAATGGGCGAAAGCCTGACGCAGCCATGCCGCGTGAATGATGAAGGTCTTAGGATTGTAAAATTCTTTCACCGAGGACGATAATGACGGTACTCGGAGAAGAAGCCCCGGCTAACTTCGTGCCAGCAGCCGCGGTAATACGAAGGGGGCTAGCGTTGCTCGGAATTACTGGGCGTAAAGGGAGCGTAGGCGGATAGTTTAGTCAGAGGTGAAAGCCCAGGGCTCAACCTTGGAATTGCCTTTGATACTGGCTATCTTGAGTACGGAAGAGGTATGTGGAACTCCGAGTGTAGAGGTGAAATTCGTAGATATTCGGAAGAACACCAGTGGCGAAGGCGACATACTGGTCCGTTACTGACGCTGAGGCTCGAAAGCGTGGGGAGCAA…	0	0.000120101571614851	0.00193878251321117	0.000154416306361952	0.00109807151190721	0.000977969940292362	0	0.00102944204241301	0.00085786836867751	0.00327705716834809	0	0	0	6.86294694942008e-05	0.000892183103424611	0.00120101571614851	0.0103458925262508	0	0	0	0.000651979960194908	0.00162994990048727	0.00238487406492348	0	0.000360304714844554	0.000497563653832956
TGGGGAATATTGGACAATGGGGGGAACCCTGATCCAGCCATGCCGCGTGTGTGAAGAAGGCCTTTTGGTTGTAAAGCACTTTAAGCGAGGAGGAGGCTACCGAGATTAATACTCTTGAATAGTGGACGTTACTCGCAGAATAAGCACCGGCTAACTCTGTGCCAGCAGCCGCGGTAATACAGAGGGTGCAAGCGTTAATCGGATTTACTGGGCGTAAAGCGCGCGTAGGTGGCCAATTAAGTCAAATGTGAAATCCCCGAGCTTAACTTGGGAATTGCATTCGATACTGGTTGGCTAGAGTATGGGAGAGGATGGTAGAATTCCAGGTGTAGCGGTGAAATGCGTAGAGATCTGGAGGAATACCGATGGCGAAGGCAGCCATCTGGCCTAATACTGACA…	0.00245350353441768	0.000583350490700707	0	0	0.00116670098140141	0.00214467092169378	0.00360304714844554	0.00212751355432023	0	0.00116670098140141	0.00156132043099307	0.00128680255301627	0	0.000772081531809759	0.00154416306361952	0	0.000583350490700707	0	0	0.00550751492690961	0	0	0.00149269096149887	0.00106375677716011	0.00111522887928076	0
TGGGGAATATTGGACAATGGGCGAAAGCCTGATCCAGCCATGCCGCGTGTGTGAAGAAGGTCTTCGGATTGTAAAGCACTTTAAGTTGGGAGGAAGGGCAGTAAGTTAATACCTTGCTGTTTTGACGTTACCGACAGAATAAGCACCGGCTAACTCTGTGCCAGCAGCCGCGGTAATACAGAGGGTGCAAGCGTTAATCGGAATTACTGGGCGTAAAGCGCGCGTAGGTGGTTTGTTAAGTTGGATGTGAAAGCCCCGGGCTCAACCTGGGAACTGCATCCAAAACTGGCAAGCTAGAGTATGGTAGAGGGTGGTGGAATTTCCTGTGTAGCGGTGAAATGCGTAGATATAGGAAGGAACACCAGTGGCGAAGGCGACCACCTGGACTGATACTGACAC…	0	0.00518152494681216	0	0.0110836593233134	0	0	3.43147347471004e-05	0	0.00765218584860339	0.00422071237389335	0	0	0	0	0	0	0	0	0	0	0	0.00175005147210212	0	0	0	0
TGGGGAATATTGCACAATGGGCGGAAGCCTGATGCAGCAACGCCGCGTGCGGGATGACGGCCTTCGGGTTGTAAACCGCTTTCGCCTGTGACGAAGCGTGAGTGACGGTAATGGGTAAAGAAGCACCGGCTAACTACGTGCCAGCAGCCGCGGTGATACGTAGGGTGCGAGCGTTGTCCGGATTTATTGGGCGTAAAGGGCTCGTAGGTGGTTGATCGCGTCGGAAGTGTAATCTTGGGGCTTAACCCTGAGCGTGCTTTCGATACGGGTTGACTTGAGGAAGGTAGGGGAGAATGGAATTCCTGGTGGAGCGGTGGAATGCGCAGATATCAGGAGGAACACCAGTGGCGAAGGCGGTTCTCTGGGCCTTTCCTGACGCTGAGGAGCGAAAGCGTGGGG…	0.000411776816965205	0.000274517877976803	0	0.000411776816965205	0	0.00229908722805573	0.00281380824926223	0.000360304714844554	0.000171573673735502	8.5786836867751e-05	0.00108091414453366	0.000377462082218104	0.00161279253311372	0.000583350490700707	0.00655411433669618	0.000188731041109052	8.5786836867751e-05	0	0	0.00279665088188868	3.43147347471004e-05	3.43147347471004e-05	0	0.000308832612723904	0.000754924164436209	0.000171573673735502
ACGAGAATATTCCGCAATGGACGAAAGTCTGACGGAGCGACGCCGCGTGATTGATGAAGTGCTTCGGTACGTAAAGATCTTTTATCGGGGACGAAGTTTATTGACGGTACCCGATGAATAAGGGGCTCCTAACTCTGTGCCAGCAGGAGCGGTAATACAGAGGCCCCAAGCATTACCCGGAATCACTGGGCGTAAAGGGTGTCTAGGCGGCCATATTAGTCTTGTGTTAAATCCGTGGGCTCAACCTGCGGTCTGCATGAGAAACGGTATGGCTCGAGGGCGTGAGAGGTGCATGGAACTCATGGTGGAGGGGTGAAATCCGTTGATATCATGGGGAACACCAAAGGCGAAGGCAGTGCACTGGTACGTTCCTGACGCTCAAACACGAAAGCCAGGGTA…	0.00106375677716011	0.000360304714844554	0	0.00084071100130396	0.00260791984077963	0.00271086404502093	0.00216182828906733	0.000789238899183309	0.000377462082218104	0.000205888408482602	0.000360304714844554	0.000789238899183309	0.00310548349461259	0.000600507858074257	0	0.000531878388580056	0.000754924164436209	0.00506142337519731	0	0.00269370667764738	0.000137258938988402	0	0	0.00084071100130396	0	0.00138974675725757
TGGGGAATATTGGATAATGGGCGAAAGCCTGATCCAGCCATGCCGCGTGTGTGAAGAAGGTCTTCGGATTGTAAAGCACTTTAAGTTGGGAGGAAGGGCAGTAAGCTAATACCTTGCTGTTTTGACGTTACCGACAGAATAAGCACCGGCTAACTCTGTGCCAGCAGCCGCGGTAATACAGAGGGTGCAAGCGTTAATCGGAATTACTGGGCGTAAAGCGCGCGTAGGTGGTTTGTTAAGTTGGATGTGAAAGCCCCGGGCTCAACCTGGGAACTGCATCCAAAACTGGCAAGCTAGAGTATGGTAGAGGGTGGTGGAATTTCCTGTGTAGCGGTGAAATGCGTAGATATAGGAAGGAACACCAGTGGCGAAGGCGACCACCTGGACTGATACTGACAC…	0.000600507858074257	0.00344863084208359	0	0.00425502710864045	0	0	0	0	0.00265939194290028	0.00157847779836662	0	0.000617665225447807	0	0	0	0	0	0	0	0	0.00977969940292362	0.00471827602772631	0	0	0	0.000343147347471004
TCAAGAATATTCCTCAATGGGCGAAAGCCTGAAGGAGCGACGCCGCGTGTAGGATGAAGGTTTTCGGATTGTAAACTACTTTTATATGGGACGAATTCGTGACGGTACCATATGAATAAGAGGTTGCTAACTCTGTGCCAGCAGCAGCGGTAATACAGAGACCTCGAGCGTTATCCGGATTTATTGGGCGTAAAGCGTCCGCAGGTGGCTTGGCGGGTCAGTGGTCAAATCTTCGCGCTTAACGCGAGGGCTGCCACTGAAACTACCAAACTAGAGAACGGAAGAGGTAAGCGGAATTGCAGGTGTAGTCGTAATAAGCGTTGATATCTGCAAGAACACCAAATGCGAAGGCAGCTTACTAGTACGTTTCTGACACTCATGGACGAAAGCGTGGGGAGC…	0.00169857936998147	0.000617665225447807	0	0.00102944204241301	0.00207604145219957	0.00149269096149887	0.00205888408482602	0.000188731041109052	0.000394619449591655	0.000257360510603253	8.5786836867751e-05	0.00104659940978656	0.00183583830896987	0.000394619449591655	0.00156132043099307	0.00084071100130396	0.000651979960194908	0.00324274243360099	0	0.00216182828906733	0	0.000188731041109052	0.000171573673735502	0.00080639626655686	0.00157847779836662	0.000995127307665912
TCGAGAATCTTCCACAATGGGCGAAAGCCTGATGGAGCGACGCCGCGTGCAGGATGAAGTTCTTCGGGACGTAAACTGCTTTTTGTTGGGAAGAAGTTATTGACGGTACCAACAGAATAAGGGCCTGCTAATCTCGTGCCAGCAGCCGCGGTAAGACGAGAGGCCCAAGCGTTGTCCGGATTAACTGGGCGTAAAGGGTGTGTAGGGGGTTTGGTTAGTCCTGTTTGAAATCTCCCGGCTTAACCGGGAACACGGATGGGAAACGGCCAGACTTGAGGGTGCGAGAGGCATATGGAACTCATGGTGGAGGGGTGAAATCCGTAGATATCATGGGGAACACCAAAGGCGAAGGCAATATGCTGGCGCACACCTGACCCTGAAACACGAAAGCGTGGGGAT…	0.00133827465513692	0.000531878388580056	0.00135543202251047	0.000583350490700707	0	0.00240203143229703	0	0.000497563653832956	0.000566193123327157	0.000343147347471004	0	0.00175005147210212	0.00123533045089561	0	0.00262507720815318	0.000549035755953606	0.000720609429689108	0.00466680392560566	0	0.00243634616704413	0.000154416306361952	0.000205888408482602	0	0.000137258938988402	0.00150984832887242	0.00104659940978656
TGGGGAATATTGGACAATGGGCGCAAGCCTGATCCAGCCATACCGCGTGGGTGAAGAAGGCCTTCGGGTTGTAAAGCCCTTTTGTTGGGAAAGAAAAGCAGTCGGTTAATACCCGGTTGTTCTGACGGTACCCAAAGAATAAGCACCGGCTAACTTCGTGCCAGCAGCCGCGGTAATACGAAGGGTGCAAGCGTTACTCGGAATTACTGGGCGTAAAGCGTGCGTAGGTGGTTGTTTAAGTCTGTTGTGAAAGCCCTGGGCTCAACCTGGGAATTGCAGTGGATACTGGGCGACTAGAGTGTGGTAGAGGGTAGTGGAATTCCCGGTGTAGCAGTGAAATGCGTAGAGATCGGGAGGAACATCCATGGCGAAGGCAGCTACCTGGACCAACACTGACAC…	0.000909340470798161	0.00156132043099307	0.00187015304371697	0	0.00113238624665431	0	0.000411776816965205	0.00298538192299774	0.00199025461533182	0.0041692402717727	0	0	0.000240203143229703	0	0.000789238899183309	0.00114954361402786	0.00145837622675177	0	0	0.00150984832887242	0.00114954361402786	0.000566193123327157	0.00137258938988402	0.00123533045089561	0.000531878388580056	0.000634822592821357
TCGAGAATATTCCACAATGGGCGAAAGCCTGATGGAGCGACGCCGCGTGCGGGATGAAGGCCTTCGGGTCGTAAACCGCTTTTCCACGGGAGAAATCTTCGGATGATAGTACCGTGGGAATAAGAGGTTGCTAACTCTGTGCCAGCAGCAGCGGTAATACAGAGACCTCGAGCGTTATCCGGATTTATTGGGCGTAAAGCGCGAGTAGGAGGTTTGGTAAGTTTGGCGTTAAATCTTAGGGCTTAACCTTGAGGCTGCGTTGAATACTGCCAGACTAGAGGGCGCCAGAGGCAGATGGAACAGCCGGTGTAGGGGTGAAATCCGTTGATATCGGCTGGAACACCAAAGGCGAAGGCATTCTGCTGGGACGTTCCTGACTCTCATTCGCTAAAGCGTGGG…	0.000583350490700707	0.000634822592821357	0.00114954361402786	0.00104659940978656	0.00289959508612998	0.000703452062315558	0.00150984832887242	0.000343147347471004	0.000411776816965205	0.000240203143229703	0.00247066090179123	0.00130395992038982	0.00147553359412532	0.00133827465513692	0.000102944204241301	0.000703452062315558	0.000583350490700707	0.00226477249330863	0	0.0044437581497495	0.000360304714844554	0	0.000188731041109052	0.000549035755953606	0.000686294694942008	0
TGGGGAATCTTGGACAATGGGGGCAACCCTGATCCAGCAATGCCGCGTGTGTGAAGAAGGCCTTCGGGTTGTAAAGCACTTTCGGTGGGGACGAACATGGTCGGGTGAATATCCCGGCCCTTGACGGTACCCAAAGAAGAAGCACCGGCTAACTCTGTGCCAGCAGCCGCGGTAATACAGAGGGTGCAAGCGTTAATCGGAATTACTGGGCGTAAAGCGTGCGTAGGTGGTTTGATAAGTCAGATGTGAAATCCCTGGGCTCAACCTGGGAACTGCATTTGATACTGTCGAACTCGAGTTCAGTAGAGGGTAGTAGAATTCCCGGTGTAGCGGTGAAATGCGTAGATATCGGGAGGAATACCAGTGGCGAAGGCGGCTACCTGGACTGAAACTGACACT…	0.000394619449591655	0.000137258938988402	0	0.000223045775856153	0.00216182828906733	0.000394619449591655	0	0	0	0	0	0.000600507858074257	0.000428934184338755	0.000446091551712305	0	0	0	0.0244320911399355	0	0	0	5.14721021206506e-05	0	0.000240203143229703	0.00082355363393041	0.000394619449591655
TCGAGAATATTCCATAATGGGCGAAAGCCTGATGGAGCGACGCCGCGTGCAGGAAGAAGGTCTTCGGATTGTAAACTGCTTTTCTAAAGGAGGAAGTCGCAAGATTGACAGTACTTTAGGAATAAGGGGTTCCTAACTCTGTGCCAGCAGGAGCGGTAATACAGAGACCCCGAGCGTTATCCGGATTTATTGGGCGTAAAGTGCGGGCAGGAGGTTCGGTAAGTTTAATGTTAAATTCCGGCGCCTAACGTCGGAGCCGCATTGAATACTGCCAAACTAGAGGACGTTAGAGGCAGATGGAACATACGGTGTAGGGGTGAAATCCGTTGATATCGTATGGAACACCAAAGGCGAAGGCATTCTGCTGGGACGTTCCTGACTCTGAGCCGCGAAAGCGTG…	0.00181868094159632	0.00102944204241301	0	0.00178436620684922	0.00236771669754993	0.00192162514583762	0	0.000360304714844554	0.000926497838171711	0.000531878388580056	0.00130395992038982	0.00199025461533182	0	0.00104659940978656	0.00114954361402786	0	0.00082355363393041	0	0	0	0	0	0	0.00130395992038982	0	0.00101228467503946
TGGGGAATTTTGGACAATGGACGCAAGTCTGATCCAGCCATGCCGCGTGCGGGAAGAAGGCCTTCGGGTTGTAAACCGCTTTTGTCAGGGAAGAAACGGTCTGGGTTAATACCTCGGGCTAATGACGGTACCTGAAGAATAAGCACCGGCTAACTACGTGCCAGCAGCCGCGGTAATACGTAGGGTGCAAGCGTTAATCGGAATTACTGGGCGTAAAGCGTGCGCAGGCGGTTATGCAAGACAGATGTGAAATCCCCGGGCTCAACCTGGGAACTGCATTTGTGACTGCATGGCTAGAGTACGGTAGAGGGGGATGGAATTCCGCGTGTAGCAGTGAAATGCGTAGATATGCGGAGGAACACCGATGGCGAAGGCAATCCCCTGGACCTGTACTGACGC…	0.00116670098140141	0	0	0	0.00116670098140141	0.000703452062315558	0.000977969940292362	0.00178436620684922	0.000789238899183309	0.00104659940978656	0	0.00329421453572164	0.000497563653832956	0.000497563653832956	0.000703452062315558	0.00082355363393041	0.00238487406492348	6.86294694942008e-05	0	0.00114954361402786	0	0	0	0.00142406149200467	0.00281380824926223	0.000892183103424611
TCGAGAATATTCCACAATGGGCGAAAGCCTGATGGAGCGACGCCGCGTGCAGGAAGAAGGCCTTCGGGTCGTAAACTGCTTTTATCCCCGAGGAAGCCGAAAGGCTGACTGTAAGGGAAGAATAAGGGGTTGCAAACTTCGTGCCAGCAGCCGCGGTAATACGAAGGCCCCAAGCGTTATCCGGATTTATTGGGCGTAAAGCGTTTGTAAGCGGTTCGTTTCGTTGAAAAACGAAGGGGTTTTCGCGATTAAGCGGAAATTCGCAAGTCGGGTGTTAAATGCCAAAGCTTAACTTTGGCGCCGCATCCGATACTGGCGAACTAGAGGGTGTCTTAGGCTAGCAGAATTCCCGGTGTAGGGGTGAAATCCGTTGATATCGGGAGGAATACCAAAGGCGAA…	0.00135543202251047	0.000205888408482602	0.000377462082218104	6.86294694942008e-05	0.00132111728776337	0.00157847779836662	0.00082355363393041	0.000102944204241301	0.000102944204241301	0.000102944204241301	0.00238487406492348	0.00253929037128543	0.000772081531809759	0.000205888408482602	0.00126964518564271	0.000480406286459406	0.000514721021206506	0.00348294557683069	0	0.00169857936998147	0.000257360510603253	1.71573673735502e-05	0	0.00154416306361952	0.00111522887928076	0.000789238899183309
TGGGGAATATTGGACAATGGGCGAAAGCCTGATCCAGCCATGCCGCGTGTGTGAAGAAGGTCTTCGGATTGTAAAGCACTTTAAGTTGGGAGGAAGGGCAGTTACCTAATACGTGATTGTTTTGACGTTACCGACAGAATAAGCACCGGCTAACTCTGTGCCAGCAGCCGCGGTAATACAGAGGGTGCAAGCGTTAATCGGAATTACTGGGCGTAAAGCGCGCGTAGGTGGTTAGTTAAGTTGGATGTGAAATCCCCGGGCTCAACCTGGGAACTGCATTCAAAACTGACTGACTAGAGTATGGTAGAGGGTGGTGGAATTTCCTGTGTAGCGGTGAAATGCGTAGATATAGGAAGGAACACCAGTGGCGAAGGCGACCACCTGGACTGATACTGACAC…	0	0.00351726031157779	0	0.00626243909134582	0	0	0.000188731041109052	0	0.0040662960675314	0.00221330039118798	0	0.000171573673735502	0	0	0.000703452062315558	0.00260791984077963	0.00207604145219957	0	0	0	0	0.00082355363393041	0	0	0.000566193123327157	0
TGGGGAATATTGGACAATGGGCGCAAGCCTGATCCAGCCATACCGCGTGGGTGAAGAAGGCCTTCGGGTTGTAAAGCCCTTTTGTTGGGAAAGAAAAGCAGTCGGCTAATACCCGATTGTTCTGACGGTACCCAAAGAATAAGCACCGGCTAACTTCGTGCCAGCAGCCGCGGTAATACGAAGGGTGCAAGCGTTACTCGGAATTACTGGGCGTAAAGCGTGCGTAGGTGGTTGTTTAAGTCTGTTGTGAAAGCCCTGGGCTCAACCTGGGAATTGCAGTGGATACTGGGCGACTAGAGTGTGGTAGAGGGTAGTGGAATTCCCGGTGTAGCAGTGAAATGCGTAGAGATCGGGAGGAACATCCATGGCGAAGGCAGCTACCTGGACCAACACTGACAC…	0.000360304714844554	0.000343147347471004	0.00271086404502093	0.000291675245350353	0.000428934184338755	0.000463248919085855	0.000669137327568458	0.00338000137258939	0.00150984832887242	0.00243634616704413	0.000617665225447807	0	0	0	0.000995127307665912	0.000703452062315558	0.00133827465513692	0	0	0	0.00168142200260792	0.000789238899183309	0.00133827465513692	0	0.00468396129297921	0.000703452062315558
TGGGGAATATTGGACAATGGGCGAAAGCCTGATCCAGCCATGCCGCGTGTGTGAAGAAGGTCTTCGGATTGTAAAGCACTTTAAGTTGGGAGGAAGGGTACTTACCTAATACGTGAGTATTTTGACGTTACCGACAGAATAAGCACCGGCTAACTCTGTGCCAGCAGCCGCGGTAATACAGAGGGTGCAAGCGTTAATCGGAATTACTGGGCGTAAAGCGCGCGTAGGTGGTTCGTTAAGTTGAATGTGAAATCCCCGGGCTCAACCTGGGAACTGCATCCAAAACTGGCGAGCTAGAGTATGGTAGAGGGTGGTGGAATTTCCTGTGTAGCGGTGAAATGCGTAGATATAGGAAGGAACACCAGTGGCGAAGGCGACCACCTGGACTGATACTGACAC…	0.00126964518564271	0	0	0	0.00104659940978656	0.00161279253311372	0.000240203143229703	0.000274517877976803	0.000188731041109052	0.00574771807013932	0.000223045775856153	0.00216182828906733	0	0.000240203143229703	0.000223045775856153	0.00252213300391188	0.000977969940292362	0	0	0.00332852927046874	0.000240203143229703	0.000463248919085855	0.000154416306361952	0.000428934184338755	0.00173289410472857	0.000325989980097454
TCGAGAATATTCCACAATGGGCGAAAGCCTGATGGAGCGACGCCGCGTGCGGGATGAAGGCCTTCGGGTCGTAAACCGCTTTTCCACGGGAGAAATCTTCGGATGATAGTACCGTGGGAATAAGAGGTTGCTAACTCTGTGCCAGCAGCAGCGGTAATACAGAGACCTCGAGCGTTATCCGGATTTATTGGGCGTAAAGCGCGAGTAGGAGGTTTGGTAAGTTTGGCGTTAAATCTCAGGGCTTAACCTTGAGGCTGCGTTGAATACTGCCAGACTAGAGGGCGCCAGAGGCAGATGGAACAGCCGGTGTAGGGGTGAAATCCGTTGATATCGGCTGGAACACCAAAGGCGAAGGCATTCTGCTGGGACGTTCCTGACTCTCATTCGCTAAAGCGTGGG…	0.000943655205545261	0.000549035755953606	0.000377462082218104	0.00108091414453366	0.00360304714844554	0.00219614302381443	0.00185299567634342	0	0.000291675245350353	0	0	0.00228192986068218	0.00087502573605106	0.000892183103424611	0	0.000480406286459406	0.000754924164436209	0.00257360510603253	0	0.00353441767895134	0	0	0	0.000463248919085855	0	0.000480406286459406
TGGGGAATTTTGGATAATGGGCGCAAGCCTGATCCAGCAATGCCGCGTGCAGGAAGAAGGCCTTCGGGTTGTAAACTGCTTTTGTCAGGGAAGAAATCTTCTGGGCTAATACCCCGGGAGGATGACGGTACCTGAAGAATAAGCACCGGCTAACTACGTGCCAGCAGCCGCGGTAATACGTAGGGTGCGAGCGTTAATCGGAATTACTGGGCGTAAAGCGTGCGCAGGCGGCTTTGCAAGACAGATGTGAAATCCCCGGGCTCAACCTGGGAACTGCATTTGTGACTGCAAGGCTAGAGTACGGCAGAGGGGGATGGAATTCCGCGTGTAGCAGTGAAATGCGTAGATATGCGGAGGAACACCAATGGCGAAGGCAATCCCCTGGGCCTGTACTGACGC…	0.000720609429689108	0.00255644773865898	0	0.00360304714844554	0	0.000274517877976803	0	0.00137258938988402	0.00269370667764738	0.00211035618694668	0	0.00087502573605106	0	0	0.000634822592821357	0	0.00114954361402786	0	0	0	0.00149269096149887	0.00109807151190721	0	0.000772081531809759	0	0.000737766797062659
TGGGGAATATTGCGCAATGGGGGAAACCCTGACGCAGCGACGTCGTGTGAGGGAAGAAGGCCTTCGGGTCGTAAACCTCTGTCAGAAGGGAAGAACATCCGGGAGTCGAACAGCCTCCCGGCCTGACGGTACCTTCAGAGGAAGCGCCGGCTAACTCCGTGCCAGCAGCCGCGGTAATACGGAGGGCGCAAGCGTTAATCGGAATCACTGGGCGTAAAGCGTGCGTAGGCTGTTTGATAAGTCAGGCGTGAAATCCCTCGGCTCAACCGGGGAACTGCGTTTGATACTGTTGAACTAGAGTCCTGGAGAGGGTGGCGGAATTCCTGGTGTAGGAGTGAAATCCGTAGATATCAGGAGGAACACCGGTGGCGAAGGCGGCCACCTGGACAGGTACTGACG…	0	0	0	0	0	0	0	0	0	0	0	0	0	0	0	0	0	0	0	0	0	0.0271429551849564	0.0148582801454945	0	0	0
TGGGGAATATTGGACAATGGGGGGAACCCTGATCCAGCCATGCCGCGTGTGTGAAGAAGGCCTTATGGTTGTAAAGCACTTTAAGCGAGGAGGAGGCTCTCTTGGTTAATACCCAAGATGAGTGGACGTTACTCGCAGAATAAGCACCGGCTAACTCTGTGCCAGCAGCCGCGGTAATACAGAGGGTGCGAGCGTTAATCGGATTTACTGGGCGTAAAGCGTGCGTAGGCGGCTTTTTAAGTCGGATGTGAAATCCCCGAGCTTAACTTGGGAATTGCATTCGATACTGGGAAGCTAGAGTATGGGAGAGGATGGTAGAATTCCAGGTGTAGCGGTGAAATGCGTAGAGATCTGGAGGAATACCGATGGCGAAGGCAGCCATCTGGCCTAATACTGACG…	0	0.00446091551712305	0	0.00977969940292362	0	0	0	0	0.0045467023539908	0.00265939194290028	0	0	0	0	0	0	0	0	0	0	0	0.00168142200260792	0	0	0	0
TCAAGAACCTTCGGCAATGGGCGAAAGCCTGACCGAGCGACGCCGCGTGGTTGATGAAGTCCTTCGGGACGTAAAAACCTTTTATGATTAAGAAAGTTTATTGATCTGATCATGAATAAGGGGCTACTAACTCTGTGCCAGCAGTAGCGGTAATACAGAGGCCCCAAGCGTTGTCCGGAATCACTGGGCGTAAAGGGTGTGTAGGTGGTTTTGTTAGTCTTTCGTTAAAACCCGCGGCTCAACCGCGGAAGTGCGAAGGAAACGGCAAAACTTAGAGAGTGCGAGGGGTGAATGGAACTCATGGAGTAGGGGTGAAATCCGTTGATATCATGGGGAACACCAAAAGCGAAGGCAATTCACTGGCGCATTTCTGACACTGAAACACGAAAGCGTAGGTAG…	0.00082355363393041	0.00085786836867751	0.000102944204241301	0.00221330039118798	0.000497563653832956	0.00084071100130396	0.000531878388580056	0	0.000892183103424611	0.000463248919085855	0.00085786836867751	0.00240203143229703	0.00140690412463112	0.00108091414453366	0.000411776816965205	0.000325989980097454	0.000308832612723904	0.00298538192299774	0	0	0	0.000566193123327157	0	0.000291675245350353	0.00173289410472857	0.00082355363393041
TGGGGAATATTGGACAATGGGCGAAAGCCTGATCCAGCCATGCCGCGTGTGTGAAGAAGGTCTTCGGATTGTAAAGCACTTTAAGTTGGGAGGAAGGGTTGTAGATTAATACTCTGCAATTTTGACGTTACCGACAGAATAAGCACCGGCTAACTCTGTGCCAGCAGCCGCGGTAATACAGAGGGTGCAAGCGTTAATCGGAATTACTGGGCGTAAAGCGCGCGTAGGTGGTTTGTTAAGTTGGATGTGAAATCCCCGGGCTCAACCTGGGAACTGCATTCAAAACTGACTGACTAGAGTATGGTAGAGGGTGGTGGAATTTCCTGTGTAGCGGTGAAATGCGTAGATATAGGAAGGAACACCAGTGGCGAAGGCGACCACCTGGACTAATACTGACAC…	0.00183583830896987	0.00154416306361952	0	0.00307116875986549	0.000480406286459406	0.00259076247340608	0	0.000360304714844554	0.00190446777846407	0.00108091414453366	0	0.00085786836867751	0	0.000566193123327157	0.000154416306361952	0.000651979960194908	0.000343147347471004	0	0	0.00123533045089561	0.000497563653832956	0	0.000566193123327157	0.000583350490700707	0.000377462082218104	0.000549035755953606
TGGGGAATATTGCACAATGGGCGCAAGCCTGATGCAGCCATGCCGCGTGTGTGAAGAAGGCCTTCGGGTTGTAAAGCACTTTCAGCGAGGAGGAAGGGTTCAGTGTTAATAGCACTGTACATTGACGTTACTCGCAGAAGAAGCACCGGCTAACTCCGTGCCAGCAGCCGCGGTAATACGGAGGGTGCAAGCGTTAATCGGAATTACTGGGCGTAAAGCGCACGCAGGCGGTTTGTTAAGTCAGATGTGAAATCCCCGCGCTTAACGTGGGAACTGCATTTGAAACTGGCAAGCTAGAGTCTTGTAGAGGGGGGTAGAATTCCAGGTGTAGCGGTGAAATGCGTAGAGATCTGGAGGAATACCGGTGGCGAAGGCGGCCCCCTGGACAAAGACTGACGC…	0	0.0123876192437032	0.00152700569624597	0	0	0	0	0	0	0	0	0	0	0	0	0	0	0	0	0	0.0044780728844966	0.00221330039118798	0.00224761512593508	0.000377462082218104	0	0
TGGGGAATATTGGACAATGGGCGAAAGCCTGATCCAGCCATGCCGCGTGTGTGAAGAAGGTCTTCGGATTGTAAAGCACTTTAAGTTGGGAGGAAGGGCGGTTACCTAATACGTATCTGTTTTGACGTTACCGACAGAATAAGCACCGGCTAACTCTGTGCCAGCAGCCGCGGTAATACAGAGGGTGCAAGCGTTAATCGGAATTACTGGGCGTAAAGCGCGCGTAGGTGGTTCGTTAAGTTGGATGTGAAATCCCCGGGCTCAACCTGGGAACTGCATTCAAAACTGACGAGCTAGAGTATGGTAGAGGGTGGTGGAATTTCCTGTGTAGCGGTGAAATGCGTAGATATAGGAAGGAACACCAGTGGCGAAGGCGACCACCTGGACTGATACTGACAC…	0.00231624459542928	0	0	0	0.00199025461533182	0.00101228467503946	0.00159563516574017	0.000291675245350353	0	0.000188731041109052	0.000497563653832956	0.00267654931027383	0	0.000669137327568458	0	0.000223045775856153	0	0	0	0.00161279253311372	0.000789238899183309	0.00205888408482602	0.004615331823485	0.00104659940978656	0.000686294694942008	0.000514721021206506
TGAGGAATCTTCCGCAATGGGGGCAACCCTGACGGAGCGACACCGCGTGGAGGATGAAGTCTTTTTTAGATGTAAACTCCTGTTCTGAGGGACGAAATTTTTGACGGTACCTCAGGAGAAAGCACCGGCTAATTCTGTGCCAGCAGCCGCGGTAAGACAGAAGGTGCAAGCGTTACTCGGAATTACTGGGCGTAAAGCGTCTGCAGGCGTCCCGAAAAGTCTGGCGTAAAAGCACTGGAGCTTAACTCCGTGTTCGTGCTGGAAACTGTCGGGATTGAGTCACTGAGAGGTATCTGGAATGTCGTGTGTAGGGGTAAAATCCGTAGATCCACGATGGAATGCCGAAAGCGAAAGCAGGATACTGGCAGTGTACTGACGCTCAGAGACGAAAGCGTGGGG…	0.00142406149200467	0.000291675245350353	0.000223045775856153	0.000720609429689108	0.000120101571614851	0.00133827465513692	0	0.000223045775856153	0.000325989980097454	0.000154416306361952	0.00102944204241301	0.00228192986068218	0.00178436620684922	0.000205888408482602	0	0.000223045775856153	0.000617665225447807	0.0042378697412669	0	0.00113238624665431	0.000102944204241301	0.000171573673735502	0	0.000154416306361952	0.00080639626655686	0.00188731041109052
TGGGGAATTTTGGACAATGGGCGCAAGCCTGATCCAGCAATGCCGCGTGAGTGAAGAAGGCCTTCGGGTTGTAAAGCTCTTTTGTCAGGGAAGAAACGGTGGGAGCTAATATCTCTTACTAATGACGGTACCTGAAGAATAAGCACCGGCTAACTACGTGCCAGCAGCCGCGGTAATACGTAGGGTGCAAGCGTTAATCGGAATTACTGGGCGTAAAGCGTGCGCAGGCGGTTTTGTAAGTCTGTCGTGAAAGCCCCGGGCTCAACCTGGGAATTGCGATGGAGACTGCAAGGCTTGAATCTGGCAGAGGGGGGTAGAATTCCACGTGTAGCAGTGAAATGCGTAGAGATGTGGAGGAACACCGATGGCGAAGGCAGCCCCCTGGGTCAAGATTGACGC…	0.00138974675725757	0	0.000205888408482602	0	0.000600507858074257	0.000892183103424611	0.000892183103424611	0.00126964518564271	0.000394619449591655	0.000428934184338755	0	0.00277949351451513	0.000411776816965205	0.000463248919085855	0.000943655205545261	0.00171573673735502	0.00267654931027383	0	0	0.000463248919085855	0	0	0	0.00111522887928076	0.000188731041109052	0.000428934184338755
TGGGGAATCTTGCGCAATGGGCGAAAGCCTGACGCAGCCATGCCGCGTGAATGATGAAGGTCTTAGGATTGTAAAATTCTTTCACCGGGGACGATAATGACGGTACCCGGAGAAGAAGCCCCGGCTAACTTCGTGCCAGCAGCCGCGGTAATACGAAGGGGGCTAGCGTTGCTCGGAATTACTGGGCGTAAAGGGCGCGTAGGCGGACATTTAAGTCAGGGGTGAAATCCCAGAGCTCAACTCTGGAACTGCCTTTGATACTGGGTGTCTTGAGTGTGAGAGAGGTATGTGGAACTCCGAGTGTAGAGGTGAAATTCGTAGATATTCGGAAGAACACCAGTGGCGAAGGCGACATACTGGCTCATTACTGACGCTGAGGCGCGAAAGCGTGGGGAGCAA…	0	0.000154416306361952	0.00525015441630636	0.00085786836867751	0	0.000617665225447807	0	0.00101228467503946	0.000531878388580056	0.000686294694942008	0	0	0	0	0	0.000325989980097454	0.000703452062315558	0	0	0.000720609429689108	0.00595360647862192	0.00247066090179123	0.00677716011255233	0	0	0
TGGGGAATATTGGACAATGGGGGCAACCCTGATCCAGCCATGCCGCGTGAGTGATGAAGGCCCTAGGGTTGTAAAGCTCTTTTGTGCGGGAAGATAATGACGGTACCGCAAGAATAAGCCCCGGCTAACTTCGTGCCAGCAGCCGCGGTAATACGAAGGGGGCTAGCGTTGCTCGGAATCACTGGGCGTAAAGGGTGCGTAGGCGGGTCTTTAAGTCAGGGGTGAAATCCTGGAGCTCAACTCCAGAACTGCCTTTGATACTGAAGATCTTGAGTTCGGGAGAGGTGAGTGGAACTGCGAGTGTAGAGGTGAAATTCGTAGATATTCGCAAGAACACCAGTGGCGAAGGCGGCTCACTGGCCCGATACTGACGCTGAGGCACGAAAGCGTGGGGAGCAA…	0	0.000137258938988402	0.000411776816965205	0.000205888408482602	0.00240203143229703	0.00332852927046874	0.00269370667764738	0.000205888408482602	0	0	0.00101228467503946	0.00104659940978656	0.000754924164436209	0.000531878388580056	0.000497563653832956	0	0	0	0	0	5.14721021206506e-05	0	0	0.000308832612723904	0.0038947223937959	0.000995127307665912
TGGGGAATTTTGCACAATGGGCGAAAGCCTGATGCAGCGACGCCGCGTGGAGGATGAAGGCCTTCGGGTTGTAAACTCCTTTTGTAGGGGAAAATAATGATGGTACCCTGCGAATAAGCCACGGCTAACTCTGTGCCAGCAGCCGCGGTAAGACAGAGGTGGCAAGCGTTGTTCGGAATTACTGGGCTTAAAGGGCGCGTAGGCGGTAAGATAAGTCTGTGGTGAAATCTTAGGGCTTAACCCTAAAATTGCCATGGAAACTGTTTTACTTGAGTCAGCGAGGGGATGGTGGAATTCCTGGTGTAGCAGTGAAATGCGTAGATATCCGGAGGAAGGCCGGTGGCGAAGGCGGCCATCTGGCGCTGAACTGACGCTGAGGCGCGAAAGCGTGGGTAGCAA…	0.00111522887928076	0.000291675245350353	0	0.000240203143229703	0.000977969940292362	0.000291675245350353	0.00197309724795827	0	0	0	0.000960812572918811	0.00114954361402786	0.000892183103424611	0.00126964518564271	0.000926497838171711	0.00087502573605106	0	0.0039633518632901	0	0.000463248919085855	0	0	0	0.000463248919085855	0.00259076247340608	0.000120101571614851
TGGGGAATATTGGACAATGGGCGAAAGCCTGATCCAGCCATGCCGCGTGTGTGAAGAAGGTCTTCGGATTGTAAAGCACTTTAAGTTGGGAGGAAGGGCATTAACCTAATACGTTAGTGTTTTGACGTTACCGACAGAATAAGCACCGGCTAACTCTGTGCCAGCAGCCGCGGTAATACAGAGGGTGCAAGCGTTAATCGGAATTACTGGGCGTAAAGCGCGCGTAGGTGGTTTGTTAAGTTGGATGTGAAAGCCCCGGGCTCAACCTGGGAACTGCATTCAAAACTGACAAGCTAGAGTATGGTAGAGGGTGGTGGGATTTCCTGTGTAGCGGTGAAATGCGTAGATATAGGAAGGAACACCAGTGGCGAAGGCGACCACCTGGACTGATACTGACAC…	0	0	0	0	0	0	0	0	0	0	0	0	0.0123704618763297	0	0	0	0	0	0	0	0	0	0	0	0.00838995264566605	0
TGAGGAATATTGGACAATGGGCGCAAGCCTGATCCAGCCATGCCGCGTGCAGGATGACGGTCCTATGGATTGTAAACTGCTTTTGCACAGGAAGAAACACTACTTCGTGAAGTAGCTTGACGGTACTGTGAGAATAAGGATCGGCTAACTCCGTGCCAGCAGCCGCGGTAATACGGAGGATCCAAGCGTTATCCGGAATCATTGGGTTTAAAGGGTCCGTAGGCGGTTTAGTAAGTCAGTGGTGAAAGCCCATCGCTCAACGGTGGAACGGCCATTGATACTGCTAAACTTGAATTATTAGGAAGTAACTAGGATATGTAGTGTAGCGGTGAAATGCTTAGAGATTACATGGAATACCAATTGCGAAGGCAGGTTACTACTAATGGATTGACGCTGATG…	0	0	0	0	0	0	0.00482122023196761	0	0	0	0	0	0.00265939194290028	0	0	0.0124562487131974	0	0	0	0.00204172671745247	0	0	0.00111522887928076	0	0.00216182828906733	0
TGGGGAATATTGGACAATGGGCGAAAGCCTGATCCAGCCATGCCGCGTGTGTGAAGAAGGTCTTCGGATTGTAAAGCACTTTAAGTTGGGAGGAAGGGCATTAACCTAATACGTTAGTGTTTTGACGTTACCGACAGAATAAGCACCGGCTAACTTCGTGCCAGCAGCCGCGGTAATACGAAGGGTGCAAGCGTTAATCGGAATTACTGGGCGTAAAGCGCGCGTAGGTGGTTTGTTAAGTTGAATGTGAAAGCCCCGGGCTCAACCTGGGAACTGCATCCAAAACTGGCAAGCTAGAGTATGGCAGAGGGTGGTGGAATTTCCTGTGTAGCGGTGAAATGCGTAGATATAGGAAGGAACACCAGTGGCGAAGGCGACCACCTGGGCTAATACTGACAC…	0.000737766797062659	0.000154416306361952	0.000274517877976803	0	0.000377462082218104	0.00133827465513692	0.000497563653832956	0.00106375677716011	0.000360304714844554	0.000446091551712305	0	0.000446091551712305	0	0	0.000325989980097454	0.000291675245350353	0.000240203143229703	0	0	0.000171573673735502	0.00145837622675177	0.0121988882025942	0.00209319881957312	0.000325989980097454	0	0
TAAAGAATCTTCCACAATGGACGAAAGTCTGATGGAGCGACACCGCGTGCAGGATGAAGGCCCTTGGGTTGTAAACTGCTTTTTTGGGGGAATAATTTTGAATGTACCCTAAGAATAAGTACCGGCAAATCATGTGCCAGCAGCCGCGGTAATACATGAGGTACAAACGTTACCCGGAATTATTGGGCGTAAAGCGTCCGTAGGTGGCGTATTAAGTCAGGTGTTAAATCTTGAGGCTCAACTTCAAGTCTGTGCCTGAAACTGATATGCTAGAGTATTGGAGAGGTTAGTGGAATTCTGTGTGTAGGGGTAAAATCCGTAGATACACAGAGGAACACCAAAAGCGAAGGCAGCTAACTGGCCAATTACTGACACTGATGGACGAAAGCGTGGGGAGCG…	0.000446091551712305	0.000446091551712305	0.000240203143229703	0.00120101571614851	0	0.00130395992038982	0.00418639763914625	0.000154416306361952	0.000446091551712305	0.000120101571614851	0.000995127307665912	0	0.000909340470798161	0.00101228467503946	0	0.000188731041109052	8.5786836867751e-05	0.00298538192299774	0	0	0	0.000171573673735502	0.000137258938988402	0.000514721021206506	0.000102944204241301	0.00161279253311372
TCGAGAATCTTCCACAATGGACGAAAGTCTGATGGAGCGACGCCGCGTGATTGATGAAGTCCCTTTGGGACGTAAAGATCTTTTATGAGGGAAGAAGTTTATTGACTGTACCTCATGAATAAGAGGCTCCTAATCTCGTGCCAGCAGGAGCGGTAATACGAGAGCCTCGAGCGTTATCCGGAATTATTGGGCGTAAAGGGTGTGTAGGTTGTTCTGTTAGTCTTTTGTTAAAGCCCCGAGCTTAACTTGGGAAGGGCGAAAGATACGGCAGAACTAGAAAGTGTGAGAGGCGTACGGAACTCATGGTGTAGGGGTGAAATCCGTTGATATCATGGGGAACACCAAAAGCGAAGGCAGTACGCTGGCGCATATTTGACACTGAAACACGAAAGCGTGGGT…	0.00233340196280283	0.000600507858074257	0	0.00199025461533182	0.00128680255301627	0	0.00121817308352206	0	0.000686294694942008	0.000343147347471004	0	0	0.000634822592821357	0.000892183103424611	0	0.000566193123327157	0.000325989980097454	0.00243634616704413	0	0.00422071237389335	0	0.000257360510603253	0	0.000171573673735502	0	0.00080639626655686
TCGAGAATCTTCCACAATGGACGAAAGTCTGATGGAGCGACGCCGCGTGATTGATGAAGTCCCTCTGGGACGTAAAGATCTTTTATGAGGGAAGAAGTTTATTGACTGTACCTCATGAATAAGAGGCTCCTAATCTCGTGCCAGCAGGAGCGGTAATACGAGAGCCTCGAGCGTTATCCGGAATTATTGGGCGTAAAGGGTGCGTAGGTTGTTCTGTTAGTCTTTTGTCAAACTCGCTGGCTCAACTGGCGGCATGCGAAAGAAACGGCAGAACTTGAAAGTGCGAGAGGCGTACGGAACTTATGGTGTAGGGGTGAAATCCGTTGATATCATAGGGAACACCAAATGCGAAGGCAGTACGCTGGCGCATATTTGACACTGAAGCACGAAAGCGTGGGT…	0.000634822592821357	0	0.000360304714844554	0.000497563653832956	0.000617665225447807	0.00087502573605106	0.000360304714844554	0	0	0.000171573673735502	0	0.00145837622675177	0	0.000549035755953606	0.00126964518564271	0.000566193123327157	0.000514721021206506	0.00262507720815318	0	8.5786836867751e-05	0	0	0	0.000926497838171711	0.00166426463523437	0.00226477249330863
TCGAGAGTCTTCCACAATGGGCGAAAGCCTGATGGAGCGACGCCGCGTGAATGATGAAGGGCTTCGGCCTGTAAAATTCTTTTCTCCGTGAGAAATCCGAGTTAAATCGGTATGATGTTAGCGGAGGAATAAGGGGTTGCTAAACTCGTGCCAGCAGCAGCGGTAATACGAGTGCCCCGAGCGTTATCCGGAATCACTGGGCGTAAAGGGTGTGTAGGAGGCAGCGTTAGTCTTGTCTTAAAGGTTTCGGCTTAACCGAAAACATGGACAGGAAACGGCGCAGCTAGAGAGTGCGAGAGGTATATGGAACTCATGGTGTAGGGGTGAAATCCGTTGATATCATGGGGAACACCAAAGGCGAAGGCAATATACTGGCGCATTTCTGACTCTGAAACACGA…	0.00084071100130396	0.000240203143229703	0.000137258938988402	0.000274517877976803	0.000960812572918811	0.00372314872006039	0.000566193123327157	0.000205888408482602	0.000223045775856153	5.14721021206506e-05	0.000549035755953606	0.00169857936998147	0.000737766797062659	0	0.000291675245350353	0.000291675245350353	0.000188731041109052	0.00164710726786082	0	0.000240203143229703	0.000171573673735502	0.000154416306361952	0	0.00152700569624597	0.000583350490700707	0.000909340470798161
TCGAGAATCTTTCGCAATGCCCGAAAGGGTGACGAAGCGACGCCGCGTGTGGGAAGAAGGCCTTCGGGTTGTAAACCACTGTCGGGAGTTAGGAAATGCAGGTGCGTTAATAGCGCACTTGCTTGACTAAGGCTCCAGAGGAAGCCACGGCTAACTCTGTGCCAGCAGCCGCGGTAATACAGAGGCGGCAAGCGTTGTTCGGAATTATTGGGCGTAAAGAGCACGTAGGCGGCCTTGCAAGTCAGTTGTGAAAGCCTTCCGCTTAACGGAAGAACGGCATCTGATACTACAGGGCTTGAGTACGGGAGGGGAGAGTGGAGCTTCTGGTGGAGCGGTGAAATGCGTAGATATCAGAAGGAACGCCGGCGGCGAAAGCGACTCTCTGGTCCGAAACTGACG…	0	0	0	0	0	0	0.00252213300391188	0	0	0	0	0	0	0	0	0	0	0	0.0115812229771464	0.00149269096149887	0	0	0	0	0	0
TCAAGAACCTTCCACAATGGACGAAAGTCTGATGGAGCGACGCCGCGTGATGGATGAAGTCCCTAGGGACGTAAACATCTTTTGTCGGGGAGAAAGTTATTGATAGTACCCGAAGAATAAGGGGTTGCTAAACTCGTGCCAGCAGCAGCGGTAATACGAGTGCCCCAAGCGTTATCCGGAATCATTGGGCGTAAAGGGTGTGTAGGTGGTTCGGTTAGTCTTCTGTTAAAACTCTTGGCTTAACCAAGAGACCGCGGAGGAAACGGCCGAACTAGAGGATGCGAGGGGTGAATGGAACTCATGGAGTAGGGGTGAAATCCGTTGATATCATGGGGAACACCAAAAGCGAAGGCAATTCACTGGCGCATTCCTGACACTGAAACACGAAAGCGTGGGGAG…	0.00137258938988402	0.000360304714844554	0.000274517877976803	0.00114954361402786	0.00152700569624597	0	0.00243634616704413	3.43147347471004e-05	0.000411776816965205	8.5786836867751e-05	0.000497563653832956	0.00132111728776337	0.00120101571614851	0.000205888408482602	0.00120101571614851	0.000394619449591655	0.000120101571614851	0.00162994990048727	0	0	0	0.000120101571614851	0.000102944204241301	0.000377462082218104	0.00082355363393041	0.000480406286459406
TCGAGAATCTTTCGCAATGCCCGAAAGGGTGACGAAGCGACGCCGCGTGTGGGAAGAAGGCCTTCGGGTTGTAAACCACTGTCGGGAGTTAGGAAATGCAGGTGCGTTAATAGCGCACTTGCTTGACTAAGGCTCCAGAGGAAGCCACGGCTAACTCTGTGCCAGCAGCCGCGGTAATACAGAGGCGGCAAGCGTTGTTCGGAATTATTGGGCGTAAAGAGCACGTAGGCGGCCTTGCAAGTCAGTTGTGAAAGCCTTCCGCTTAACGGAAGAACGGCATCTGATACTACAGGGCTTGAGTACGGGAGGGGAGAGTGGAACTTCTGGTGGAGCGGTGAAATGCGTAGATATCAGAAGGAACGCCGGCGGCGAAAGCGACTCTCTGGTCCGAAACTGACG…	0	0	0	0	0	0	0.00271086404502093	0	0	0	0	0	0	0	0	0	0	0	0.0114268066707844	0.00171573673735502	0	0	0	0	0	0
CTAGGAATATTGCGCAATGGACGAAAGTCTGACGCAGCGACGCCGCGTGGGGGATGAAGGCCTTCGGGTCGTAAACCCCTTTTGGTCCGATGTACATCGGACAGAATAAGCACTGACTAACTACGTGCCAGCAGTAGCGGTAATACGTAGGGTGCAAGCGTTATCCGGATTTATTGGGCGTAAAGAGTTCGTAGGCGTCCCGATGCATCTCGTTTTAAATTCCAAGGCTTAACCTTGGGCTAGGACGAGATATGATCGGGATCGAGTCGACTAGGGGGTACTGGAACTGTCGGTGTAGCAGTGAAATGCGTTGATATCGATAGGAACACCAAGGGCGAAGGCAGGTACCTGGGGTTAGACTGACGCTGAGGAACGAAAGCTAGGGGAGCGAAAG	0.000377462082218104	0.000137258938988402	0.000343147347471004	0.000772081531809759	0.00157847779836662	0.00113238624665431	0.000188731041109052	0.000257360510603253	0.000171573673735502	0.000154416306361952	0.000703452062315558	0.00087502573605106	0.000566193123327157	0	0.00159563516574017	0.00084071100130396	0.000446091551712305	0.00265939194290028	0	0.000428934184338755	8.5786836867751e-05	8.5786836867751e-05	6.86294694942008e-05	0.000154416306361952	0.00149269096149887	0.000617665225447807
TGGGGAATTTTGGACAATGGGCGAAAGCCTGATCCAGCAATGCCGCGTGAGTGAAGAAGGCCTTAGGGTTGTAAAGCTCTTTTGTCAGGGAAGAAACGGTGAGAGCTAATATCTCTTGCTAATGACGGTACCTGAAGAATAAGCACCGGCTAACTACGTGCCAGCAGCCGCGGTAATACGTAGGGTGCAAGCGTTAATCGGAATTACTGGGCGTAAAGCGTGCGCAGGCGGTTTTGTAAGTCTGATGTGAAATCCCCGGGCTCAACCTGGGAATTGCATTGGAGACTGCAAGGCTAGAATCTGGCAGAGGGGGGTAGAATTCCACGTGTAGCAGTGAAATGCGTAGATATGTGGAGGAACACCGATGGCGAAGGCAGCCCCCTGGGTCAAGATTGACGC…	0.000137258938988402	0.00456385972136435	0.00796101846132729	0.000789238899183309	0.000240203143229703	0.000428934184338755	0	0.000377462082218104	0	0	0	0.000651979960194908	0	0	0	0.00113238624665431	0.00121817308352206	0	0	0	0.00082355363393041	0.000789238899183309	0.000892183103424611	0.000531878388580056	0.000583350490700707	0.000240203143229703
TCGAGAATCTTCCACAATGGACGAAAGTCTGATGGAGCGACGCCGCGTGATTGATGAAGTCCCTCTGGGACGTAAAGATCTTTTATGAGGGAAGAAGTTTATTGACGGTACCTCATGAATAAGAGGCTCCTAATCTCGTGCCAGCAGGAGCGGTAATACGAGAGCCTCGAGCGTTATCCGGAATTATTGGGCGTAAAGGGTGCGTAGGTTGTTTTGTTAGTCTTTTGTCAAAGCCCCGGGCTTAACCTGGGATACGCGAAGGAAACGGCAAAACTTGAAAGTGCGAGAGGTGTACGGAACTCATGGTGTAGGGGTGAAATCCGTTGATATCATGGGGAACACCAAAAGCGAAAGCAGTACACTGGCGCATATTTGACACTGAAGCACGAAAGCGTGGGT…	0.000137258938988402	0.000360304714844554	0	0.000909340470798161	0.00223045775856153	0.00123533045089561	0	0.000188731041109052	0.000428934184338755	0	0.00137258938988402	0.000686294694942008	0.000995127307665912	0	0.000325989980097454	0.000428934184338755	0.000531878388580056	0.00228192986068218	0	0.00181868094159632	0	0	0	0.000960812572918811	0	0.00101228467503946
TGAGGAATTTTGCGCAATGGGCGAAAGCCTGACGCAGCGACGCCGCGTGGGGGATGAAGGCCTTCGGGTTGTAAACCCCTTTCGTGAGGGAAAAAGTCCCGAGCAATCGGGATGATGGTACTTCAGGAAGAAGCCACGGCTAACTCTGTGCCAGCAGCCGCGGTAAGACAGAGGTGGCAAGCGTTGTTCGGAATTACTGGGCTTAAAGGGCGCGTAGGCGTTTCAATAAGTCAGATGTGGAATCCTTAGGCTTAACCTAAGAATTGCATTTGAAACTGTTGGGATTGAGTAAGGCTGGGGAGGGCAGAATTCCTGGTGTAGCGGTGAAATGCGTAGATATCAGGAGGAAGGCCAGTGGCGAAGGTGGCCCTCTGGGCCTTAACTGACGCTGAGGCGCGA…	0.00145837622675177	0	0	0.000377462082218104	0.00145837622675177	0.00147553359412532	0	0	0.000171573673735502	0	8.5786836867751e-05	0.000943655205545261	0.000463248919085855	0.00104659940978656	0.000480406286459406	0.000120101571614851	5.14721021206506e-05	0.0038260929243017	0	0	0	0.000137258938988402	0	0.00113238624665431	0.00152700569624597	0.000480406286459406
CTGGGAATCTTTGGCAATGGGCGAAAGCCTGACCAAGCGACGCCGCGTGGAGGATGAAGGCCTTCGGGTTGTAAACTCCTTTTGATCGAATATCATGTTCGGTAGAATAAGCACCTGCTAACTACGTGCCAGCAGCCGCGGTGATACGTAGGGTGCAAGCGTTACCCGGATTTATTGGGCGTAAAGAGTGCGTAGGCGGTTTTGAAAGTCATTATTGAAATCTTGGGGCTCAACCCCAAGCCTGGTAGTGATACTTCAAGACTAGATTACTTGAGGGGGTACCGGAACAGTTGGTGGAGCAGTGAAATGCGTTGAGATCAACTGGAACACCAAAGGCGAAGGCAGGTACCTGGCAAGTTTATGACGCTGTTGCACGAAAGCGTGGGGAGCAAAAC	0.000754924164436209	0.000634822592821357	0.000257360510603253	0.000514721021206506	0.000960812572918811	0.00161279253311372	0.00200741198270537	0.000154416306361952	0.000291675245350353	5.14721021206506e-05	0.000360304714844554	0.00080639626655686	0.000325989980097454	0.000257360510603253	0.000514721021206506	0.000325989980097454	0.000171573673735502	0.00259076247340608	0	0.00339715873996294	8.5786836867751e-05	0.000188731041109052	0.000171573673735502	0.000549035755953606	0.000102944204241301	0.000205888408482602
TCGAGAATCTTTCGCAATGCCCGAAAGGGTGACGAAGCGACGCCGCGTGTGGGAAGAAGGCCTTCGGGTTGTAAACCACTGTCGGGAGTTAGGAAATGTAAGGGTGCTAATAGTATCCTTACTTGACTAAGGCTCCGGAGGAAGCCACGGCTAACTCTGTGCCAGCAGCCGCGGTAATACAGAGGCGGCAAGCGTTGTTCGGAATTATTGGGCGTAAAGAGCACGTAGGCGGCTTTGTAAGTCAGTTGTGAAAGCCTTCTGCTTAACGGAAGAACAGCATCTGATACTGCAAGGCTAGAGTGCGGAAGGGGAGAGTGGAACTTCTGGTGGAGCGGTGAAATGCGTAGATATCAGAAGGAACACCGGCGGCGAAGGCGACTCTCTGGTCCGTAACTGACG…	0.00180152357422277	0.000325989980097454	0	0.00102944204241301	0.00164710726786082	0.00082355363393041	0.00135543202251047	0	0.000411776816965205	0	0.000583350490700707	0.000926497838171711	0	0.000892183103424611	0	0	0	0.00221330039118798	0	0.00325989980097454	0	0	0	0.000617665225447807	0	0.000583350490700707
TGGGGAATATTGGACAATGGGGGGAACCCTGATCCAGCCATGCCGCGTGTGTGAAGAAGGCCTTTTGGTTGTAAAGCACTTTAAGCGAGGAGGAGGCTACCGAGATTAATACTCTTGGATAGTGGACGTTACTCGCAGAATAAGCACCGGCTAACTCTGTGCCAGCAGCCGCGGTAATACAGAGGGTGCAAGCGTTAATCGGATTTACTGGGCGTAAAGCGCGCGTAGGTGGCCAATTAAGTCAAATGTGAAATCCCCGAGCTTAACTTGGGAATTGCATTCGATACTGGTTGGCTAGAGTATGGGAGAGGATGGTAGGATTCCAGGTGTAGCGGTGAAATGCGTAGAGATCTGGAGGAATACCGATGGCGAAGGCAGCCATCTGGCCTAATACTGACA…	0	0	0.00509573810994441	0	0	0	0.0042378697412669	0	0	0	0	0	0.000394619449591655	0	0	0.00269370667764738	0	0	0	0.00363736188319264	0	0	0.00483837759934116	0	0.00428934184338755	0
TGAGGAATATTGGACAATGGGCGCAAGCCTGATCCAGCCATGCCGCGTGCAGGAAGACGGTCCTATGGATTGTAAACTGCTTTTATACAGGAAGAAACACTCCGACGTGTCGGAGCTTGACGGTACTGTAGGAATAAGGATCGGCTAACTCCGTGCCAGCAGCCGCGGTAATACGGAGGATCCAAGCGTTATCCGGAATCATTGGGTTTAAAGGGTCCGTAGGCGGTTTAATAAGTCAGTGGTGAAATCTGGTCGCTCAACGATCAAACGGCCATTGATACTGTTAGACTTGAATTATAAGGAAGTAACTAGAATATGTAGTGTAGCGGTGAAATGCTTAGATATTACATGGAATACCAATTGCGAAGGCAGGTTACTACTTATGGATTGACGCTGATG…	0.000205888408482602	0.000102944204241301	0	0.000428934184338755	0	0.000583350490700707	0	0.000274517877976803	0.000188731041109052	0.000188731041109052	0	0	0	0.000480406286459406	0.000549035755953606	0	0.00773797268547114	0	0	0	5.14721021206506e-05	6.86294694942008e-05	0.000240203143229703	0	0	0.000274517877976803
CTAGGAATATTGCGCAATGGACGAAAGTCTGACGCAGCGACGCCGCGTGGAGGATGAAGGCCTTCGGGTTGTAAACTCCTTTTGGTCCGATGTACATCGGACAGAATAAGCACCCACTAACTACGTGCCAGCAGTTGCGGTAATACGTAGGGTGCAAGCGTTATCCGGATTTATTGGGCGTAAAGAGTTCGTAGGCGTCCCGATGCATCTCGCTTTAAATTCCAAGGCTTAACCTTGGGCAGGGGCGAGATATGATCGGGATCGAGTCGATTAGGGGGTACTGGAACTGTCGGTGTAGCAGTGAAATGCGTTGATATCGACAAGAACACCAAGGGCGAAGGCAGGTACCTGGGATTCGACTGACGCTGAGGAACGAAAGCTAGGGGAGCGAAAG	0.000737766797062659	0.000308832612723904	0.000102944204241301	0.000926497838171711	0.00082355363393041	0.000634822592821357	0.0042378697412669	0.000188731041109052	0.000428934184338755	0.000240203143229703	0.00207604145219957	0.000428934184338755	0.000531878388580056	0	0.000428934184338755	0.000634822592821357	0.000360304714844554	0.00176720883947567	0	0.000600507858074257	6.86294694942008e-05	0	0	0.000531878388580056	0.000411776816965205	0.000325989980097454
TCGAGAATATTCCACAATGGGCGAAAGCCTGATGGAGCGACGCCGCGTGCAGGATGAAGGCCTTCGGGTTGTAAACTGCTTTTAACTGGGAAGAAGTCGCAAGACTGACGGTACCAGTTGAATAAGAGGTTGCTAACTCTGTGCCAGCAGCAGCGGTAATACAGAGACCTCGAGCGTTATCCGGATTTATTGGGCGTAAAGCGCGAGTAGGAGGATCGGCAAGTCTGTTGTTAAATCCCAGGGCTTAACCTTGGAATCGCAGCGGATACTGCCGAACTTGAGGGCGTTAGAGGCAAATGGAACAGCCGGTGTAGGGGTGAAATCCGTTGATATCGGCTGGAACACCAAAGGCGAAGGCATTTTGCTGGAGCGTCCCTGACTCTGAATCGCTAAAGCGTG…	0.000651979960194908	0.000257360510603253	0.000360304714844554	0.000240203143229703	0.00188731041109052	0.00125248781826916	0.00116670098140141	0.000171573673735502	8.5786836867751e-05	6.86294694942008e-05	0	0.000411776816965205	0.00183583830896987	0	0	0.000274517877976803	0.000446091551712305	0.00161279253311372	0	0.00209319881957312	0	0	0	0.00262507720815318	0.00104659940978656	0
TGGGGAATCTTAGACAATGGGCGCAAGCCTGATCTAGCCATGCCGCGTGGACGATGAAGGCCCTAGGGTTGTAAAGTCCTTTCGCTGGGGAAGATAATGACTGTACCCAGTAAAGAAGCCCCGGCTAACTCCGTGCCAGCAGCCGCGGTAATACGGAGGGGGCTAGCGTTGTTCGGAATTACTGGGCGTAAAGCGCACGTAGGCGGATCAGCAAGTTAGGGGTGAAATCCCGGGGCTCAACCCCGGAACTGCCTTTAAAACTGCAGGTCTAGAGTTCGAGAGAGGTGAGTGGAATTCCGAGTGTAGAGGTGAAATTCGTAGATATTCGGAGGAACACCAGTGGCGAAGGCGGCTCACTGGCTCGATACTGACGCTGAGGTGCGAAAGCGTGGGGAGCAA…	0.000171573673735502	6.86294694942008e-05	0	0.000154416306361952	0.000343147347471004	0.000943655205545261	0.000154416306361952	0	1.71573673735502e-05	3.43147347471004e-05	0	0.00216182828906733	0	0	0	0	0	0	0.00724040903163819	0.00173289410472857	0	0	0	0	0	0
TGGGGAATTTTGGACAATGGGCGCAAGCCTGATCCAGCAATGCCGCGTGAGTGAAGAAGGCCTTCGGGTTGTAAAGCTCTTTTGTCAGGGAAGAAACGGTGAGGGCTAATATCCTTTGCTAATGACGGTACCTGAAGAATAAGCACCGGCTAACTACGTGCCAGCAGCCGCGGTAATACGTAGGGTGCAAGCGTTAATCGGAATTACTGGGCGTAAAGCGTGCGCAGGCGGTTTTGTAAGTCTGATGTGAAATCCCCGGGCTCAACCTGGGAATTGCATTGGAGACTGCAAGGCTAGAATCTGGCAGAGGGGGGTAGAATTCCACGTGTAGCAGTGAAATGCGTAGATATGTGGAGGAACACCGATGGCGAAGGCAGCCCCCTGGGTCAAGATTGACGC…	0	0.000960812572918811	0.00144121885937822	0	0	0.000394619449591655	0	0	0	0.00082355363393041	0	0	0.000411776816965205	0	0.00084071100130396	0.000171573673735502	0.000257360510603253	0	0	0	0.00301969665774484	0.00322558506622744	0.0105174661999863	0	0	0
TCAAGAATATTCCTCAATGGGCGAAAGCCTGAAGGAGCGACGCTGCGTGAAGGATGAAGGCCTTCGGGTTGTAAACTTCTTTTTTGCGGGAAGAACTCTGACGGTACCGCAAGAATAAGCCGCTGCAAACTTCGTGCCAGCAGCCGCGGTAAGACGAAGGCGGCGAGCGTTATCCGGATTTACTGGGCGTAAAGAGCTCAACGGCGGTTTTGTGCGTCACGAGTTAAATCCCGAGGCTCAACTTCGGGACTGCTCTTGATACGGCAAAACTAGAGGGTGGAAGAGGTAAGCGGAACGCGCGGTGGAGCAGTGAAATGCGTTGATATCGCGCGGAACACCAATTGCGAAGGCAGCTTACTGGAACACTTCTGACGCTCCAAGAGCGAAAGCGTGGGGAGC…	0.000343147347471004	0	0.000651979960194908	0.000137258938988402	0.000960812572918811	0.00192162514583762	0.00192162514583762	0.000377462082218104	6.86294694942008e-05	5.14721021206506e-05	0.000480406286459406	0.000394619449591655	0.000909340470798161	0	0.00104659940978656	0.000428934184338755	0.000308832612723904	0.00267654931027383	0	0.00120101571614851	0	0	0.000205888408482602	8.5786836867751e-05	0	0.000428934184338755
TGAGGAATATTGGACAATGGGCGCAAGCCTGATCCAGCCATGCCGCGTGCAGGATGACGGTCCTATGGATTGTAAACTGCTTTTATACGAGAAGAAACACTGCTTCGTGAAGCAGCTTGACGGTATCGTAAGAATAAGGATCGGCTAACTCCGTGCCAGCAGCCGCGGTAATACGGAGGATCCAAGCGTTATCCGGAATCATTGGGTTTAAAGGGTCCGTAGGCGGTTTAATAAGTCAGTGGTGAAAGCCCATCGCTCAACGGTGGAACGGCCATTGATACTGTTAAACTTGAATTATTAGGAAGTAACTAGAATATGTAGTGTAGCGGTGAAATGCTTAGAGATTACATGGAATACCAATTGCGAAGGCAGGTTACTACTAATGGATTGACGCTGATG…	0.00140690412463112	0	0	0	0	0	0	0.00188731041109052	0.00111522887928076	0.00109807151190721	0	0.00080639626655686	0	0	0	0.00150984832887242	0.00082355363393041	0	0	0.00183583830896987	0.000120101571614851	0	0	0.000497563653832956	0.000737766797062659	0.00169857936998147
TCAAGAATATTCCACAATGGACGAAAGTCTGATGGAGCGACGCCGCGTGACTGATGACGCCCTTCGGGGTGTAAAGGTCTTTTATTAGGGAAGAACTTTTGACGGTACCTAATGAATAAGGGGTTGCTAACTCTGTGCCAGCAGCAGCGGTAATACAGAGACCCCGAGCGTTATCCGGATTTATTGGGCGTAAAGAGTGCGTAGACGGTTTTTTAAGTCTGTGGTTAAATCTTGGTGCTTAACATCGAGACTGCCATGGAAACTGGAAAACTAGAGGATGGAAGAGGTCAACGGAATTGCCAGTGTAACGGTAAAATGTGTTAATATTGGCAAGAACACCAGAAGCGAAAGCGGTTGACTGGTACAATCCTGACGTTGTTGCACGAAAGCGTGGGTAGC…	0	0.000634822592821357	0.000634822592821357	0.00108091414453366	0.00159563516574017	0.00175005147210212	0	0	0.000634822592821357	0.000171573673735502	0	0.000257360510603253	0.00212751355432023	0.000325989980097454	0.000566193123327157	0	0.000497563653832956	0.00205888408482602	0	0.00173289410472857	0	0	0	0.000651979960194908	0	0
TGAGGAATCTTCCGCAATGGGCGAAAGCCTGACGGAGCAACACCGCGTGAAGGATGAAGTGGTTCGCCATGTAAACTTCTTTTCTGAGGGAAGAATTCTGACGGTACCTTAGGAATAAGCACCGGCTAACTCTGTGCCAGCAGCCGCGGTAATACAGAGGGTGCGAGCGTTATCCGGAATCATTGGGCGTAAAGCGTATGTAGGCGGGGCAATAAGTCGAGGATTAAATCTTCATGCTCAACATGAAATCTGTTCTCGAAACTGTTGTCCTATAGAAGTATGCAGAGGCAAATGGAATTCCGTGTGTAGGGGTAAAATCCGTAGATACACGGAGGAACGCCAAAAGCGAAAGCAGTTTGCCGGGCATATCTTGACGCTGAGATACGAAAGCGTGGGTAG…	0.00137258938988402	0.000257360510603253	0.000223045775856153	0.00087502573605106	0	0.00104659940978656	0.00137258938988402	0	0.000394619449591655	0.000171573673735502	0.000257360510603253	0.00108091414453366	0.000789238899183309	6.86294694942008e-05	0.00102944204241301	0.000223045775856153	0.000308832612723904	0.00341431610733649	0	3.43147347471004e-05	1.71573673735502e-05	0.000137258938988402	0.000102944204241301	0.000651979960194908	0	0.000223045775856153
TGGGGAATCTTGGACAATGGGGGCAACCCTGATCCAGCAATGCCGCGTGTGTGAAGAAGGCCTTCGGGTTGTAAAGCACTTTCGGTGGGGACGAACATGGTCGGGTGAATATCCCGGCCCTTGACGGTACCCAAAGAAGAAGCACCGGCTAACTCTGTGCCAGCAGCCGCGGTAATACAGAGGGTGCAAGCGTTAATCGGAATTACTGGGCGTAAAGCGTGCGTAGGTGGTTTGATAAGTCAGATGTGAAATCCCTGGGCTCAACCTGGGAACTGCATTTGATACTGTTGAACTCGAGTTCAGTAGAGGGTAGTAGAATTCCCGGTGTAGCGGTGAAATGCGTAGATATCGGGAGGAATACCAGTGGCGAAGGCGGCTACCTGGACTGAAACTGACACT…	0.000240203143229703	0	0	0	0	0.000600507858074257	0.00082355363393041	0	0	0	0.000274517877976803	0.000257360510603253	0.00114954361402786	0.000977969940292362	0	0	0	0.0120273145288587	0	0	0	0	0	0.000514721021206506	0	0.000120101571614851
TCGAGAATCTTCCGCAATGCACGAAAGTGTGACGGAGCGACACCGCGTGCAGGATGAAGGCCTTCGGGTTGTAAACTGCTTTTCTGTCTGAACAAGCTTCGGCTGAGTGTAAGACAGGAATAAGGGGCTGCTAATCACGTGCCAGCAGCAGCGGTAATACGTGAGCCCCAAGCGTTATCCGGAATTATTGGGCGTAAAGCGTTCGTAGGCTGTTTTGTTAGTCTTGTGTTAAATATCTGGGCTCAACCCAGTTGTTGCGCAGGAAACGGCAAGACTAGAAGGTGTGAGAGGTCTGTGGAACTCATGGTGTAGGGGTGAAATCCGTTGATATCATGGGGAACACCAAAGGCGAAGGCAGCAGACTGGCACAACCTTGACGCTGAGGAACGAAAGCTAGGG…	0.000325989980097454	0.000188731041109052	0	0.000446091551712305	0.000772081531809759	0.00114954361402786	0.00147553359412532	8.5786836867751e-05	0.000188731041109052	8.5786836867751e-05	0	0.000703452062315558	0.00147553359412532	0.00084071100130396	0.00114954361402786	0.000291675245350353	0.000446091551712305	0.000977969940292362	0	0.00193878251321117	1.71573673735502e-05	8.5786836867751e-05	0	0	5.14721021206506e-05	0
TGGGGAATTTTGCGCAATGGGCGAAAGCCTGACGCAGCGACGCCGCGTGGGGGATGAAGGCCTTCGGGTTGTAAACCCCTTTCGTGAGGGAAAAAGTCCCGAGCAATCGGGATGATGGTACCTCAGGAAGAAGCCACGGCTAACTCTGTGCCAGCAGCCGCGGTAAGACAGAGGTGGCAAGCGTTGTTCGGAATTACTGGGCTTAAAGGGCGCGTAGGCGTTCCAATAAGTCAGATGTGGAATCCTTAGGCTTAACCTAAGAATTGCATTTGAAACTGTTGGAATTGAGTAAGGCTGGGGAGGGCAGAATTCCTGGTGTAGCGGTGAAATGCGTAGATATCAGGAGGAAGGCCAGTGGCGAAGGTGGCCCTCTGGGCCTTAACTGACGCTGAGGCGCGA…	0.000892183103424611	0.000257360510603253	0	0.000171573673735502	0.00195593988058472	0.000223045775856153	0.000446091551712305	0	0	0	0	0.00197309724795827	0.00109807151190721	0.000137258938988402	0.000411776816965205	0	0	0.00332852927046874	0	0.000926497838171711	0	0	0	0.00142406149200467	0.000549035755953606	0
TAAGGAATCTTCCACAATGGACGAAAGTCTGATGGAGCAACGCCGCGTGCAGGACGAAGGCCTTCGGGTCGTAAACTGCTTTTGTTAGCGAAGAATTTGACGGTAACTAACGAATAAGGATCGGCTAACTCCGTGCCAGCAGCCGCGGTCATACGGAGGATCCAAGCGTTATCCGGAGTGACTGGGCGTAAAGAGTTGCGTAGGTGGTTATGTAAGTGAATAGTGAAACCTGGTGGCTCAACCATACAGACTATTATTCAAACTGCATAACTCGAGAATGGTAGAGGTAGCTGGAATTTCTAGTGTAGGAGTGAAATCCGTAGATATTAGAAGGAACACCAATGGCGTAGGCAGGCTACTGGACCATTTCTGACACTAAGGCACGAAAGCGTGGGGAGC…	0.00145837622675177	0.000600507858074257	0.000651979960194908	0.00082355363393041	0.00126964518564271	5.14721021206506e-05	0.000669137327568458	0.000137258938988402	0.000291675245350353	0.000137258938988402	0	0	0.00140690412463112	0.000154416306361952	0.00145837622675177	0.000686294694942008	0.000617665225447807	0.00133827465513692	0	3.43147347471004e-05	5.14721021206506e-05	0.000137258938988402	0.000171573673735502	0.000514721021206506	0.000583350490700707	0
TCGAGAGTCTTCCACAATGGGCGAAAGCCTGATGGAGCGACGCCGCGTGAATGATGAAGGGCTTCGGCCTGTAAAATTCTTTTCTCCGTGAGAAATCCGGGTTAAACCGGTATGATGTTAGCGGAGGAATAAGGGGTTGCTAAACTCGTGCCAGCAGCAGCGGTAATACGAGTGCCCCGAGCGTTATCCGGAATCACTGGGCGTAAAGGGTGTGTAGGAGGTCGCGTTAGTCTTGTCTTAAAGGTTTCGGCTTAACCGAAAACATGGACAGGAAACGGCGCGACTAGAGAGTGCGAGAGGTGTGCGGAACTCATGGTGTAGGGGTGAAATCCGTTGATATCATGGGGAACACCAAAGGCGAAGGCAGCACACTGGCGCATTTCTGACTCTGAAACACGA…	0.000703452062315558	0.000274517877976803	0.000308832612723904	0.000549035755953606	0.00185299567634342	0.00176720883947567	0.00130395992038982	0	0.000325989980097454	0.000171573673735502	0.00104659940978656	0	0	0	0	0	0.000394619449591655	0.00159563516574017	0	0.00147553359412532	0	0	0	0.000566193123327157	0.00173289410472857	0.000514721021206506
TGGGGAATATTGGACAATGGGCGAAAGCCTGATCCAGCCATGCCGCGTGTGTGAAGAAGGTCTTCGGATTGTAAAGCACTTTAAGTTGGGAGGAAGGGTAGTAACTTAATACGTTGCTACTTTGACGTTACCGACAGAATAAGCACCGGCTAACTTCGTGCCAGCAGCCGCGGTAATACGAAGGGTGCAAGCGTTAATCGGAATTACTGGGCGTAAAGCGCGCGTAGGTGGTTCAGTAAGTTGGAAGTGAAATCCCCGGGCTCAACCTGGGAACTGCTTTCAAAACTGCTGAGCTAGAGTACGGTAGAGGGTGGTGGAATTTCCTGTGTAGCGGTGAAATGCGTAGATATAGGAAGGAACACCAGTGGCGAAGGCGACCACCTGGACTGATACTGACAC…	0.000909340470798161	0.000188731041109052	0	0	0.00243634616704413	0.000257360510603253	0	0.00133827465513692	0	0.000531878388580056	0	0.00173289410472857	0	0	0.000223045775856153	0	0.000257360510603253	0	0	0.00267654931027383	0.000154416306361952	0.000102944204241301	0.00104659940978656	0.000343147347471004	0.00125248781826916	0
TCGAGAATCTTCCACAATGGACGAAAGTCTGATGGAGCGACGCCGCGTGACTGATGAAGTCCTTCGGGATGTAAAGGTCTTTTATGAGGGAGAAAGTTATTGATAGTACTTCATGAATAAGGGGTTGCTAAACTCGTGCCAGCAGCAGCGGTAATACGAGTGCCCCGAGCGTTATCCGGAATCACTGGGCGTAAAGGGTGTGTAGGCGGTTTTGTTAGTCTTTTGTCAAAACCTCGGGCTTAACCCGAGAACCGCAAAAGAAACGGCAAAACTTTGAGGATGCGAGAGGTTTGCGGAACTCATGGTGTAGGGGTGAAATCCGTTGATATCATGGGGAACACCAAATGCGAAGGCAGCAAACTGGCGCACTCCTGACGCTGAAACACGAAAGCGTAGGTA…	0.000600507858074257	0.000480406286459406	0	0.00137258938988402	0	0.00085786836867751	0.00085786836867751	0	0.000549035755953606	0.000188731041109052	0.00118385834877496	0.000583350490700707	0	0.000394619449591655	1.71573673735502e-05	0.000257360510603253	0.000480406286459406	0.00231624459542928	0	0.00137258938988402	5.14721021206506e-05	0.000325989980097454	6.86294694942008e-05	0.000909340470798161	0	0.000463248919085855
TCAAGAACATTCGACAATGGGCGAAAGCCTGATCGAGCGACGCCGCGTGCAGGATGAAGGTCTTCGGATCGTAAACTGCTTTTCTACCTCAAAAAGTTATTGATTAGGGTAGGAATAAGGAGCTGCAAACTTCGTGCCAGCAGCCGCGGTAATACGAAGGCTCCAAGCGTTATCCGGATTTATTGGGCGTAAAGGGTGCGTAGGGGGTTTCATGTGTTTCCGGTTAAAGACCGAGGCTTAACTTCGGAGTTGCCGGGAAAACTATGAGACTTGAGGGTGTTAGAGGTCTGTGGAACGCACGGTGTAGGGGTGAAATCCGTTGATATCGTGCGGAACACCAAAGGCGAAGGCAGCAGACTGGGACATTCCTGACCCTGAGGCACGAAAGCGTGGGGAGCA…	6.86294694942008e-05	0.000360304714844554	0.000137258938988402	0.00101228467503946	0.000188731041109052	0.000205888408482602	0.000343147347471004	0.000102944204241301	0.000583350490700707	0.000291675245350353	0.000463248919085855	0.00236771669754993	0	0.000308832612723904	0.00082355363393041	0.000514721021206506	0.000480406286459406	0.00195593988058472	0	0.00169857936998147	0	0.000102944204241301	0	0.000325989980097454	0	0.000377462082218104
CCGGGAATTTTGCGCAATGGACGAAAGTCTGACGCAGCGACGCCTCGTGAGGGATGAAGGTCTTAGGATCGTAAACCTCTTTTGACAGTTCACATGAATTGTAGAATAAGCACCTGCTAACCACGTGCCAGCAGCCGCGGTAATACGTGGGGTGCAAGCGTTATCCGGATTTATTGGGCGTAAAGAGTTCGTAGGCCTCTAGCCAAGTTTCGTATGAAAGTCCAAGGCTTAACTTTGGTTCTGTGCGAAAAACTGGTTAGATTAGAGTTTGCTAGGGGGTACTGGAACTGATAGTGTAGCAGTGAAATGCGTTGATATTATCAGGAACACCGAGGGCGAAGGCAGGTACCTGGGGCAACACTGACGCTGAGGAACGAAAGCTAGGGGAGCGAAAG	0.000394619449591655	0.000291675245350353	0.000171573673735502	0.000583350490700707	0.000394619449591655	0.00166426463523437	5.14721021206506e-05	0.000188731041109052	0.000274517877976803	0.000171573673735502	0.000411776816965205	0.000531878388580056	0.000205888408482602	0.000205888408482602	0.00183583830896987	0.000514721021206506	0.000291675245350353	0.00187015304371697	0	0.000995127307665912	0	8.5786836867751e-05	0	0.000102944204241301	0.000325989980097454	5.14721021206506e-05
TGGGGAATTTTGGACAATGGGCGAAAGCCTGATCCAGCAATGCCGCGTGCAGGAAGAAGGCCTTCGGGTTGTAAACTGCTTTTGTACGGAACGAAAAGGCTCTTTCTAATAAAGAGGGCCCATGACGGTACCGTAAGAATAAGCACCGGCTAACTACGTGCCAGCAGCCGCGGTAATACGTAGGGTGCGAGCGTTAATCGGAATTACTGGGCGTAAAGCGTGCGCAGGCGGTTCTATAAGACAGATGTGAAATCCCCGGGCTCAACCTGGGAATGGCATTTGTGACTGTAGAGCTAGAGTACGGTAGAGGGGGATGGAATTCCGCGTGTAGCAGTGAAATGCGTAGATATGCGGAGGAACACCGATGGCGAAGGCAATCCCCTGGACCTGTACTGACGC…	0.000737766797062659	0	5.14721021206506e-05	0	0.000754924164436209	0.000943655205545261	0.00281380824926223	0.000120101571614851	0	0	0.000257360510603253	0.00144121885937822	0.000257360510603253	0.000977969940292362	0.000531878388580056	0.000703452062315558	1.71573673735502e-05	0.00084071100130396	0.000240203143229703	0.000360304714844554	0	0	0	0.000137258938988402	0	0.000943655205545261
TGGGGAATATTGGACAATGGGCGAAAGCCTGATCCAGCCATGCCGCGTGAGTGATGAAGGCCTTAGGGTTGTAAAGCTCTTTCAGTGGGGACGATAATGACGGTACCCACAGAAGAAGCCCCGGCTAACTTCGTGCCAGCAGCCGCGGTAATACGAAGGGGGCTAGCGTTGTTCGGATTTACTGGGCGTAAAGCGCACGTAGGCGGATCGTTAAGTCGGGGGTGAAATCCTGGAGCTCAACTCCAGAACTGCCTTCGATACTGGCGATCTTGAGTCCGGAAGAGGTGAGTGGAACTCCTAGTGTAGAGGTGGAATTCGTAGATATTAGGAAGAACACCAGTGGCGAAGGCGGCTCACTGGTCCGGTACTGACGCTGAGGTGCGAAAGCGTGGGGAGCAA…	0	0.000102944204241301	0	0.000291675245350353	0	0	0	0	0.000120101571614851	0	0	0.000325989980097454	0	0	0	0	0	0	0.00943655205545261	0	0	0	0	0	0	0
TCAAGAATCTTCCACAATGGGCGAAAGCCTGATGGAGCGACGCCGCGTGCAGGATGAAGGCCTTCGGGTCGTAAACTGCTTTTATAGGGGACGAATTAGTGACGGTACCCTAAGAATAAGAGGTTGCTAACTCTGTGCCAGCAGCAGCGGTAATACAGAGACCTCAAGTGTTATCCGGATTTATTGGGCGTAAAGCGTCCGCAGATTGTTTGACGGGTTAGGGGTTAAAACCCAGTGCTTAACACTGGGGTTGCCTTTAAAACTATCAAACTAGAGGGTGGAAGAGGTAAGCGGAATTGCAGGTGTAGTCGTAATAAGCGTTGATATCTGCAAGAACACCAAAGGCGAAGGCAGCTTACTGGTACACTTCTGACATTCATGGACGAAAGCGTGGGGAGC…	0.000377462082218104	0.000188731041109052	0.000205888408482602	0.000600507858074257	0.00176720883947567	0.000205888408482602	0.00130395992038982	0.000102944204241301	0.000291675245350353	8.5786836867751e-05	0	0.00291675245350353	0	0.000205888408482602	0.000703452062315558	0.000274517877976803	0.000325989980097454	0.00205888408482602	0	0	3.43147347471004e-05	0	0	0.000325989980097454	0	0
TGGGGAATATTGGACAATGGGCGCAAGCCTGATCCAGCCATGCCGCGTGAGTGATGAAGGCCCTAGGGTTGTAAAGCTCTTTCACCGGTGAAGATAATGACGGTAACCGGAGAAGAAGCCCCGGCTAACTTCGTGCCAGCAGCCGCGGTAATACGAAGGGGGCTAGCGTTGTTCGGATTTACTGGGCGTAAAGCGCACGTAGGCGGACTATTAAGTCAGGGGTGAAATCCCGGGGCTCAACCCCGGAACTGCCTTTGATACTGGTAGTCTTGAGTTCGAGAGAGGTGAGTGGAATTCCGAGTGTAGAGGTGAAATTCGTAGATATTCGGAGGAACACCAGTGGCGAAGGCGGCTCACTGGCTCGATACTGACGCTGAGGTGCGAAAGCGTGGGGAGCAA…	0	6.86294694942008e-05	0	0.000120101571614851	0	0.000308832612723904	0	0	6.86294694942008e-05	0	0	0	0	0	0.00327705716834809	0.00126964518564271	0.00289959508612998	0	0	0	0	0	0	0	0	0.000240203143229703
CTGGGAATATTGCGCAATGGGGGAAACCCTGACGCAGCGACGCCGCGTGGAGGATGAAGGCTTTCGGGTCGTAAACTCCTTTTGATGAGCCGTTCACAGCTCATAGAATAAGCCTCTACTAACTACGTGCCAGAAGTCTCGGTAATACGTAGGAGGCAAGCATTATCCGGATTTATTGGGCGTAAAGTGTGCGTAGGCGTTCTTCAAAGTCGCATCTTAAAGACTGAGGCTTAACCTCGGGATTGGATGCGATACTCGGAGAATTGAGGATTGACAGGGAAGCTGGAACAGTATGTGTAGCAGTGAAATGCGTTGATATATACTGGAACACCGATGGCGAAGGCAGGCTTCTGGGTTTTTCCTGACGCTGAGGCACGAAAGCTGGGGTAGCGAAAC	0.00101228467503946	0.000171573673735502	0.000428934184338755	0.000171573673735502	0.00132111728776337	0.000909340470798161	0.00140690412463112	0.000325989980097454	0.000240203143229703	6.86294694942008e-05	0.00152700569624597	0.000480406286459406	0.000583350490700707	0.000120101571614851	0.000446091551712305	0.000120101571614851	0.000531878388580056	0.00221330039118798	0	1.71573673735502e-05	6.86294694942008e-05	5.14721021206506e-05	6.86294694942008e-05	8.5786836867751e-05	0.000137258938988402	0.000154416306361952
TGAGGAATATTGGTCAATGGGCGGGAGCCTGAACCAGCCATCCCGCGTGCAGGATGACGGCCCTACGGGTTGTAAACTGCTTTTCCGCGCCAAGAACGGCCCCGACGTGTCGGGGTTTGACGGTAGCGCGGGAATAAGCACCGGCTAACTCCGTGCCAGCAGCCGCGGTAATACGGAGGGTGCAAGCGTTATCCGGATTCATTGGGTTTAAAGGGTGCGCAGGTGGGGGCGTAAGTCAGTGGTGAAATTCTGCCGCTCAACGGTAGGACTGCCATTGATACTGCGTTTCTTGAGTATGGTTGAGGTAGGCGGAATGTGTCGTGTAGCGGTGAAATGCATAGATATGACACAGAACGCCGATTGCGAAGGCAGCTTACTAAGCCATTACTGACACTGAGG…	0	0	0	0	0	0.000257360510603253	0	0	0	0	0	0	0	0	0	0	0	0	0.00914487681010226	0	0	0	0	0	0	0
TGGGGAATATTGGACAATGGGCGCAAGCCTGATCCAGCAATGCCGCGTGAGTGAAGAAGGCCCTAGGGTTGTAAAGCTCTTTCGTCAGGGAAGATAATGACGGTACCTGAAGAAGAAGCCCCGGCTAACTCCGTGCCAGCAGCCGCGGTAATACGGAGGGGGCAAGCGTTGTTCGGAATTACTGGGCGTAAAGCGCACGTAGGCGGCTAACCAAGTTGGGGGTGAAAGCCCAGGGCTTAACCCTGGAACTGCCTTCAAGACTGGTTGGCTAGAGGCCGAGAGAGGTAAGGGGAATTCCTAGTGTAGAGGTGAAATTCGTAGATATTAGGAAGAACACCGGTGGCGAAGGCGCCTTACTGGCTCGGAACTGACGCTGAGGTGCGAAAGCGTGGGGATCAA…	0	0	0	0	0	0	0	0	0	0	0	0	0	0	0	0	0	0	0.00960812572918811	0	0	0	0	0	0	0
TGGGGAATATTGGACAATGGGCGCAAGCCTGATCCAGCAATGCCGCGTGAGTGATGAAGGCCTTAGGGTTGTAAAGCTCTTTCGCACGCGACGATGATGACGGTAGCGTGAGAAGAAGCCCCGGCTAACTTCGTGCCAGCAGCCGCGGTAATACGAAGGGGGCTAGCGTTGTTCGGAATTACTGGGCGTAAAGGGCGCGTAGGCGGCCTGTTTAGTCAGAAGTGAAAGCCCCGGGCTCAACCTGGGAATAGCTTTTGATACTGGCAGGCTTGAGTTCCGGAGAGGATGGTGGAATTCCCAGTGTAGAGGTGAAATTCGTAGATATTGGGAAGAACACCGGTGGCGAAGGCGGCCATCTGGACGGACACTGACGCTGAGGCGCGAAAGCGTGGGGAGCAA…	0	0.00904193260586096	0.00162994990048727	0	0	0	0	0	0	0	0	0	0	0	0	0	0	0	0	0	0.000377462082218104	0.00248781826916478	0.000325989980097454	0	0	0
TGAGGAATCTTCCGCAATGGGCGAAAGCCTGACGGAGCAACACCGCGTGAAGGATGAAGTTTTTCGGAATGTAAACTTCTTTTCTGAGGGAAGAATTTTGACGGTACCTTAGGAATAAGTGACGGCAAACTCTGTGCCAGCAGCCGCGGTAAGACAGAGGTCACGAGCGTTATCCGGAATTATTGGGCGTAAAGGGTGTGTAGGCGGAGCATTAAGTCGAGGGTTAAATCTTCCAGCTCAACTGGAAATCTGTTCTCGAAACTAATGTTCTTTTGAAGCATTCAGGGGCAAGTGGAATTCTGTGTGTAGGGGTAAAATCCGTAGATACACGGAGGAACACCAAAAGCGAAAGCAGCTTGCCGGGAATGTCTTGACGCTGAGACACGAAAGCGTGGGTAG…	0.000651979960194908	0.000171573673735502	0.000463248919085855	0.000240203143229703	0.00101228467503946	0.00216182828906733	0.000325989980097454	6.86294694942008e-05	6.86294694942008e-05	0.000120101571614851	0.000634822592821357	0	0.00114954361402786	0	0.000446091551712305	0.000291675245350353	0.000291675245350353	0.00168142200260792	0	0	3.43147347471004e-05	6.86294694942008e-05	0	0.000360304714844554	0.000772081531809759	0
CCGAGAATCTTCCGCAATGGGCGAAAGCCTGACGGAGCGACATCGCGTGGTGGATGAAGCCCTTCGGGGCGTAAACACCTTTTATTGGGGAGAAAACCGCCGCAAGGCGGAGTGATAGTACCCGATGAATAAGGGGTTGCTAAACTCGTGCCAGCAGCAGCGGTAAGACGAGTACCCCAAGCGTTATCCGGAATCACTGGGCGTAAAGCGTGCGTAGGCGGTCTAGTTTGTCTGTTGTCAAAGCCTCCGGCTTAACCGGGGATCCGCGACAGAAACGGCTAGACTCGAGGGGGCGAGAGGTCTATGGAACTCATGGTGTAGGGGTGAAATCCGTTGATATCATGGGGAACACCAAAAGCGAAGGCAGTAGACTAGCGCCTCTCTGACGCTGCAGCACGA…	0.000154416306361952	0.000120101571614851	0	0.000566193123327157	0.000205888408482602	0.000960812572918811	0	0.000240203143229703	0.000205888408482602	3.43147347471004e-05	0.000205888408482602	0.000583350490700707	0.00238487406492348	0	0	0.000480406286459406	0.000274517877976803	0.00087502573605106	0	0.00245350353441768	5.14721021206506e-05	8.5786836867751e-05	0	0.000343147347471004	0	0.00087502573605106
TGGGGAATTTTGGACAATGGGCGAAAGCCTGATCCAGCAATGCCGCGTGTGTGAAGAAGGCCTTCGGGTTGTAAAGCACTTTTGTCCGGAAAGAAATGGCTCTGGTTAATACCTGGGGTCGATGACGGTACCGGAAGAATAAGGACCGGCTAACTACGTGCCAGCAGCCGCGGTAATACGTAGGGTCCAAGCGTTAATCGGAATTACTGGGCGTAAAGCGTGCGCAGGCGGTTGTGCAAGACCGATGTGAAATCCCCGAGCTTAACTTGGGAATTGCATTGGTGACTGCACGGCTAGAGTGTGTCAGAGGGGGGTAGAATTCCACGTGTAGCAGTGAAATGCGTAGAGATGTGGAGGAATACCGATGGCGAAGGCAGCCCCCTGGGATAACACTGACGC…	0	0	0	0	0	0.000343147347471004	0	0	0	0	0	0	0	0	0.00271086404502093	0.00106375677716011	0.00408345343490495	0	0	0	0	0	0	0	0	0
TGGGGAATCTTGCGCAATGGGCGAAAGCCTGACGCAGCCATGCCGCGTGTATGATGAAGGTCTTAGGATTGTAAAATACTTTCACCGGTGAAGATAATGACTGTAGCCGGAGAAGAAGCCCCGGCTAACTTCGTGCCAGCAGCCGCGGTAATACGAAGGGGGCTAGCGTTGCTCGGAATTACTGGGCGTAAAGGGAGCGTAGGCGGACATTTAAGTCAGAGGTGAAATCCCGGAGCTTAACTTCGGAACTGCCTTTGATACTGGGTGTCTTGAGTGTGAGAGAGGTATGTGGAACTCCGAGTGTAGAGGTGAAATTCGTAGATATTCGGAAGAACACCAGTGGCGAAGGCGACATACTGGCTCATTACTGACGCTGAGGCTCGAAAGCGTGGGGAGCAA…	0	8.5786836867751e-05	0	0.000188731041109052	0.000274517877976803	0.000583350490700707	0	0.00283096561663578	0.00178436620684922	0.00116670098140141	0.000772081531809759	0	0.000223045775856153	0	0	0.00118385834877496	0.00168142200260792	0	0	0	0	0	0	0	0	0
TCGAGAATATTCGACAATGGGCGAAAGCCTGATCGAGCGACACCGCGTGGTGGATGAAGTCCTTCGGGACGTAAACATCTTTTATGAGGGAGGAAGTTATTGACGTTACCTCATGAATAAGGGGCTCCTAACTCTGTGCCAGCAGGAGCGGTAATACAGAGGCCCCAAGCATTACCCGGAATCACTGGGCGTAAAGGGTGTGTAGGTGGTCATATTAGTCGAGCGTTAAATCTCAGGGCTTAACCCTGAAATCGCGTTCGAAACGGTACGACTGGAGAGCGTAAGGGGTGAATGGAACTCATGGTGTAGGGGTGAAATCCGTTGATATCATGGGGAACACCGAAAGCGAAAGCAATTCACTGGTACGTTTCTGACACTGAAACACGAAAGCGTGGGTAG…	0.000617665225447807	6.86294694942008e-05	8.5786836867751e-05	0.000137258938988402	0.000737766797062659	0.000308832612723904	0.000943655205545261	0.000102944204241301	5.14721021206506e-05	3.43147347471004e-05	0	0.000583350490700707	0.00116670098140141	0.000377462082218104	0.00106375677716011	0.000497563653832956	0.000240203143229703	0.00288243771875643	0	0	0	0.000102944204241301	0	0.000325989980097454	0.000343147347471004	0.000394619449591655
TCGAGAATCTTCCACAATGGACGAAAGTCTGATGGAGCGACGCCGCGTGATTGATGAAGTCCCTTTGGGACGTAAAGATCTTTTATGAGGGAAGAAGTTTATTGACTGTACCTCATGAATAAGAGGCTCCTAATCTCGTGCCAGCAGGAGCGGTAATACGAGAGCCTCGAGCGTTATCCGGAATTATTGGGCGTAAAGGGTGTGTAGGTTGTTCTGTTAGTCTTTTGTTAAAGCCCCGAGCTTAACTTGGGATATGCAAAAGAAACGGCAGAACTAGAAAGTGCGAGAGGCGTACGGAACTCATGGTGTAGGGGTGAAATCCGTTGATATCATGGGGAACACCAAAAGCGAAGGCAGTACGCTAGCGCATATTTGACACTGAAACACGAAAGCGTGGGT…	0.000463248919085855	0.000325989980097454	0	0.000686294694942008	0.00104659940978656	0.000943655205545261	0	0.000428934184338755	0.000377462082218104	0	0	0.000480406286459406	0	0	0.00147553359412532	0.000343147347471004	0.000394619449591655	0.00137258938988402	0	0	0.000120101571614851	0	0	0	0.000960812572918811	0.000720609429689108
TCGAGAATCTTCCACAATGGACGAAAGTCTGATGGAGCGACGTCGCGTGATTGATGAAGTCCTTCGGGATGTAAAGATCTTTTATGAGGGAAGAAGTCTATTGACGGTACCTCATGAATAAGGGGTTGCTAAACTCGTGCCAGCAGCAGCGGTAATACGAGTGCCCCAAGTGTTATCCGGAATTACTGGGCGTAAAGGGTGCGTAGGTGGTGACATTAGTCTTTTGTTAAATCCCGGGGCTTAACCCCGGGCATGCGAAAGAAACGGCGTCACTAGAGGATGCGAGAGGTCTATGGAACTCATGGTGTAGGGGTGAAATCCGTTGATATCATGGGGAACACCAAATGCGAAGGCAATAGACTGGCGCACTCCTGACACTGAGGCACGAAAGCGTGGGTC…	0	0	0	0.000360304714844554	0.000772081531809759	0.000291675245350353	0.000428934184338755	0	0	0	0.000772081531809759	0.00133827465513692	0	0.000360304714844554	0.000600507858074257	0.000223045775856153	0.000669137327568458	0.00202456935007892	0	0.00257360510603253	0.000102944204241301	0	0	0.000394619449591655	0.000737766797062659	0
TCGAGAATATTCCCCAATGGCCGAAAGGCTGAGGGAGCGACGCCGCGTGCGGGACGAAGGGCTTCGGCTCGTAAACCGCTTTTCTCAAGGACGAACACTGACGGTACTTGAGGAATAAGAGGTTGCTAACTCTGTGCCAGCAGCAGCGGTAATACAGAGACCTCGAACGTTGTCCGGATTCATTGGGCGTAAAGGGTCCGTAGGCGGCTTTACACGTCGCCGGTAAAAACTCGGGGCTCAACCCCGAGACCGCCGGCGATACGGTTAGGCTCGAGCATGGGAGAGGTAAGCGGAATTGCCGGTGTAGTAGTAAAATGCGTTAATATCGGCAAGAACACCAAATGCGAAGGCAGCTTACTGGAACATTGCTGACGCTCAGGGACGAAAGCGTGGGTAGCG…	0.000463248919085855	0.000446091551712305	0.000137258938988402	0.000703452062315558	0.00175005147210212	0.00109807151190721	0.000566193123327157	0.000257360510603253	0.000137258938988402	0.000120101571614851	0.00108091414453366	0	0.000651979960194908	0.000257360510603253	0	0	0.000514721021206506	0.00219614302381443	0	0	1.71573673735502e-05	0.000120101571614851	0	0.000257360510603253	0.000240203143229703	0.000428934184338755
CTGGGAATCTTGCGCAATGGACGAAAGTCTGACGCAGCGACGCCGCGTGTGGGAAGAAGGCCTTCGGGTCGTAAACCACTGTGGAAAGGGAATAAAAAAATGAAGGTACCTTTCTAGAAAGCACCTGCTAACTACGTGCCAGAAGCCTCGGTAATACGTAGGGTGCAAGCGTTATCCGGATTTATTGGGCGTAAAGCGTTCTGTAGGCGGTTTTGTAAGTATATGGTTAAAGGCTCTGGCTCAACCAGAGACATGCTGTGTAAACTACAAGACTAGATGGTTATCGGGAGTATCGGAATTCTTGGTGGAGGGGTGAAATCCGTTGATATCAAGAGGAACACCAAAGGCGAAGGCAGATACTTAGGTAACTCATGACGCTGATAGACGACAGCTAGGGGA…	0.000583350490700707	0.000102944204241301	0	5.14721021206506e-05	0	0	0.00200741198270537	0.000102944204241301	0.000257360510603253	8.5786836867751e-05	0.00150984832887242	0.000325989980097454	0.00164710726786082	0	0.00101228467503946	0.000188731041109052	0.000137258938988402	0.00087502573605106	0	0.000977969940292362	0	0	0	0.000120101571614851	0	0.000325989980097454
TCGAGAGTCTTCCACAATGGGCGAAAGCCTGATGGAGCGACGCCGCGTGAATGATGAAGGGCTTCGGCCTGTAAAGTTCTTTTCTCCGTGAAAAATCCGAGTTAAATCGGTATGATGTTAGCGGAGGAATAAGGGGTTGCTAAACTCGTGCCAGCAGCAGCGGTAATACGAGTGCCCCAAGCGTTATCCGGAATCACTGGGCGTAAAGGGTGTGTAGGAGGTTGCGTTAGTCTTGTTTTAAAGGTTTCGGCTTAACCGAAAACATGGGCAGGAAACGGCGCAACTAGAGAGTGCGAGAGGTGTGCGGAACTCATGGTGTAGGGGTGAAATCCGTTGATATCATGGGGAACACCAAAGGCGAAGGCAGCACACTGGCGCATTTCTGACTCTGAAACACGA…	0.00102944204241301	0.000137258938988402	0	0.000205888408482602	0	0.00104659940978656	0.000686294694942008	5.14721021206506e-05	8.5786836867751e-05	0	0	0.000360304714844554	0.00135543202251047	0.000343147347471004	0	0.000308832612723904	0.000102944204241301	0.00164710726786082	0	0.00267654931027383	6.86294694942008e-05	0	0	0.000772081531809759	0	0.000428934184338755
TGGGGAATTTTGGACAATGGGCGAAAGCCTGATCCAGCAATGCCGCGTGAGTGAAGAAGGCCTTCGGGTTGTAAAGCTCTTTTGTCAGGGAAGAAACGGTGAGGGCTAATATCCCTTGCTAATGACGGTACCTGAAGAATAAGCACCGGCTAACTACGTGCCAGCAGCCGCGGTAATACGTAGGGTGCAAGCGTTAATCGGAATTACTGGGCGTAAAGCGTGCGCAGGCGGTTTTGTAAGTCTGTCGTGAAATCCCCGGGCTCAACCTGGGAATTGCGATGGAGACTGCAAGGCTAGAATCTGGCAGAGGGGGGTAGAATTCCACGTGTAGCAGTGAAATGCGTAGAGATGTGGAGGAACACCGATGGCGAAGGCAGCCCCCTGGGTCAAGATTGACGC…	0.00104659940978656	0.000257360510603253	0	0.000549035755953606	0.000789238899183309	0.000549035755953606	0.000720609429689108	0.000514721021206506	0.000549035755953606	0.000497563653832956	0.000291675245350353	0.000257360510603253	0	0	0.00123533045089561	0.000497563653832956	0.000514721021206506	0	0	0.000514721021206506	0	0	0	0.000428934184338755	0.00087502573605106	0
TCGAGGATATTTAGCAATGGGCGAAAGCCTGACTATGCGACGCCGCGTGAGGGATGAAGGTTTTCGGATCTTAAACCTCTTTCGATGGGGAAGAAAATACCGGTGGTAACATCGGGACTGACGGTACCCATAGAAGAAGCCACGGCTAACTCCGTGCCAGCAGCCGCGGTAATACGGAGGTGGCAAGCGTTACTCGGATTTATTGGGTGTAAAGGGCAGGTAGGTGGTTCTGTAAGTTGGGAGTGAAATCCCCCGGCTCAACCGGGGAATTGCTTTCAAAACTGCGGAACTTGAGACTAGAAGAGGAAAGTGGAATTCCCGGTGTAAGGGTGAAATCTGTAGATATCGGGAGGAACACCAGTAGCGAAGGCGACTTTCTGGGCTAGTTCTGACACTGAG…	0	0.000205888408482602	0	0.000566193123327157	0.00130395992038982	0	0	0	0	0	0	0.000686294694942008	0.000669137327568458	0.000943655205545261	0.000137258938988402	0	0	0.00260791984077963	0	0.00372314872006039	0	0	0	0.000549035755953606	0	0.000531878388580056
TGGGGAATATTGGACAATGGGGGCAACCCTGATCCAGCGATGCCGCGTGTGTGAAGAAGGCCTAAGGGTTGTAAAGCACTTTCAGTGGGGAGGAGTATTTGTAGGTTAAGAGCTAGCGAATAGGACGTTACCCACAGAAGAAGCACCGGCTAACTCCGTGCCAGCAGCCGCGGTAATACGGAGGGTGCAAGCGTTAATCGGAATTACTGGGCGTAAAGGGTGCGTAGGCGGTTTAATAAGTTAAGTGTGAAAGTGCTGGGCTCAACCTGGTGTTGTCACTTAATACTGTTAGACTAGAGTATAGGAGAGGGTAGTGGAATTTCCGGTGTAGCGGTGAAATGCGTAGAGATCGGAAGGAACACCAGTGGCGAAGGCGGCTACCTGGCCTAATACTGACGC…	0.000686294694942008	0.000120101571614851	0.000205888408482602	0	0.000909340470798161	0.000137258938988402	0.00123533045089561	6.86294694942008e-05	0	5.14721021206506e-05	0.000977969940292362	0.000463248919085855	0	0.000291675245350353	0.000428934184338755	0.000394619449591655	0.000205888408482602	0.000531878388580056	0	0.00272802141239448	3.43147347471004e-05	0	0	0.00084071100130396	0	0
TCGAGAATATTCCACAATGGGCGAAAGCCTGATGGAGCGACGCCGCGTGCAGGATGAAGGCCCTCGGGTTGTAAACTGCTTTTCTTCGGGAAGAACTAAAGTGACGGTACCGAAGGAATAAGGGGCTGCTAACTTCGTGCCAGCAGCAGCGGTAATACGAAGGCCCCGAGCGTTATCCGGATTTATTGGGCGTAAAGCGCGTGTAGGAGGCTCGGCGCGTCTCTTGTTAAATTTCACCGCTCAACGGTGAAACCGCAAGAGATACGGCCGGACTAGAGGGTGCGAGAGGTTGATGGAACGCACGGTGTAGGGGTGAAATCCGTTGATATCGTGCGGAACACCAAAGGCGAAGGCAGTCAACTGGCGCACTCCTGACTCTAAGGCGCGAAAGCGTGGGGA…	0.000960812572918811	0.000377462082218104	0	8.5786836867751e-05	0	0.000960812572918811	0.00106375677716011	0.000274517877976803	0.000137258938988402	0	0	0.00156132043099307	0.00123533045089561	0.000188731041109052	0	0.000531878388580056	0.000394619449591655	0.00130395992038982	0	0.00192162514583762	5.14721021206506e-05	6.86294694942008e-05	0	0	0	0
TGGGGAATTTTGCACAATGGGGGAAACCCTGATGCAGCGACGCCGCGTGGAGGATGAAGGCCTTCGGGTTGTAAACTCCTTTTGTAGGGGACAATGATGATGGTACCCTGCGAATAAGCCACGGCTAACTCTGTGCCAGCAGCCGCGGTAAGACAGAGGTGGCGAGCGTTGTTCGGAATCACTGGGCTTAAAGGGCGCGTAGGTGGTAGAGCAAGTCTGAGGTGGAATCCTGGGGCTTAACCCCAGAACAGCCTTGGAAACTGCATTACTTGAGTCAGTGAGGGGAGGGTAGAATTCCTGGTGTAGCGGTGAAATGCGTAGATATCAGGAGGAAGGCCTGTGGTGAAGACGGCCCTCTGGCGCTGAACTGACACTGAGGCGCGAAAGCGTGGGTAGCAA…	0.000892183103424611	0.000120101571614851	0	0.000120101571614851	0	0.000480406286459406	0.00144121885937822	0	6.86294694942008e-05	0	0	0.000634822592821357	0.000686294694942008	0	0	0.000377462082218104	8.5786836867751e-05	0.00325989980097454	0	0.000154416306361952	0	0	0	0.000325989980097454	0.00415208290439915	0
TGAGGAATATTGGACAATGGGCGCAAGCCTGATCCAGCCATGCCGCGTGCAGGATGACGGTCCTATGGATTGTAAACTGCTTTTGTACAGGAAGAAACCCTGGCTCGTGAGCCAGATTGACGGTACTGTAAGAATAAGGATCGGCTAACTCCGTGCCAGCAGCCGCGGTAATACGGAGGATCCAAGCGTTATCCGGAATCATTGGGTTTAAAGGGTCCGTAGGCGGTCTGGTAAGTCAGTGGTGAAAGCCCATCGCTCAACGGTGGAACGGCCATTGATACTGCCAGACTTGAATTACTAGGAAGTAACTAGAATATGTAGTGTAGCGGTGAAATGCTTAGATATTACATGGAATACCAATTGCGAAGGCAGGTTACTACTGGTTGATTGACGCTGATG…	0.000257360510603253	0	0	0	0.00126964518564271	0	0	0.000205888408482602	0.000102944204241301	0.000205888408482602	0	0	0	0	0	0.00190446777846407	0.0042035550065198	0	0	0	0	0.000789238899183309	0.00214467092169378	8.5786836867751e-05	0	0.000137258938988402
TGGGGAATATTGGACAATGGGCGAAAGCCTGATCCAGCCATGCCGCGTGTGTGAAGAAGGTCTTCGGATTGTAAAGCACTTTAAGTTGGGAGGAAGGGCAGTAAATTAATACTTTGCTGCTTTGACGTTACCGACAGAATAAGCACCGGCTAACTCTGTGCCAGCAGCCGCGGTAATACAGAGGGTGCAAGCGTTAATCGGAATTACTGGGCGTAAAGCGCGCGTAGGTGGTTAGTTAAGTTGGATGTGAAATCCCCGGGCTCAACCTGGGAACTGCATTCAAAACTGACTGACTAGAGTATGGTAGAGGGTGGTGGAATTTCCTGTGTAGCGGTGAAATGCGTAGATATAGGAAGGAACACCAGTGGCGAAGGCGACCACCTGGACTGATACTGACAC…	0	0.00164710726786082	0	0.00463248919085855	0	0	0	0	0.00267654931027383	0.00150984832887242	0	0	0	0	0	0	0	0	0	0	0	0	0	0	0	0
TAAGGAATCTTTCGCAATGGGGGAAACCCTGACGAAGCGACACCGCGTGAACGATGAAGGTCGGAAGATCGTAAAGTTCTTTTTTGAGGGAAAAATTCTGATGGTACCTCAAGAATAAGCACCGGCTAACTCCGTGCCAGCAGCCGCGGTAAGACGGAGGGTGCAAGCGTTATCCGGAATCATTGGGCGTAAAGTGTTCTCAGGTGGTCTTTTAAGTCGGATGTCAAAGCCTGAAGCTCAACTTCAGTCAGGTATTCGATACTGGAAGACTCGAGATCTGGAGGGGCAAGTGGAATTTTGCGTGTAGGGGTAAAATCCGTTGATACGCAAAGGAACACCAAAAGCGAAAGCAGCTTGCTGGCCAGTTTCTGACACTTATGAACGAAAGCGTGGGGAGCG…	0.000446091551712305	0.000120101571614851	0	5.14721021206506e-05	0.000428934184338755	0.00291675245350353	0.000137258938988402	6.86294694942008e-05	0.000120101571614851	1.71573673735502e-05	0	0.000720609429689108	0.00164710726786082	0.000394619449591655	0	5.14721021206506e-05	0.000188731041109052	0.00154416306361952	0	0	5.14721021206506e-05	1.71573673735502e-05	8.5786836867751e-05	0.000291675245350353	0	0
TGGGGAATATTGGACAATGGGCGAAAGCCTGATCCAGCCATGCCGCGTGTGTGAAGAAGGTCTTCGGATTGTAAAGCACTTTAAGTTGGGAGGAAGGGTAGTAACTTAATACGTTGCTACTTTGACGTTACCGACAGAATAAGCACCGGCTAACTTCGTGCCAGCAGCCGCGGTAATACGAAGGGTGCAAGCGTTAATCGGAATTACTGGGCGTAAAGCGCGCGTAGGTGGTTCAGTAAGTTGGATGTGAAATCCCCGGGCTCAACCTGGGAACTGCATCCAAAACTGCTGAGCTAGAGTACGGTAGAGGGTGGTGGAATTTCCTGTGTAGCGGTGAAATGCGTAGATATAGGAAGGAACACCAGTGGCGAAGGCGACCACCTGGACTGATACTGACAC…	0.000360304714844554	0	0.000463248919085855	6.86294694942008e-05	0	0.000583350490700707	0	0.00132111728776337	0.000583350490700707	0.00080639626655686	0.000377462082218104	0.00080639626655686	0	0.000102944204241301	0.000497563653832956	0.000411776816965205	0.00128680255301627	0	0	0	0	0	0	0	0.00084071100130396	0
TGAGGAATATTGGACAATGGGCGCAAGCCTGATCCAGCCATGCCGCGTGCAGGATGACGGTCCTATGGATTGTAAACTGCTTTTGCACAGGAAGAAACAACGCTACGTGTAGCGTCTTGACGGTACTGTGAGAATAAGGATCGGCTAACTCCGTGCCAGCAGCCGCGGTAATACGGAGGATCCAAGCGTTATCCGGAATCATTGGGTTTAAAGGGTCCGTAGGCGGTTTGGTAAGTCAGTGGTGAAAGCCCATCGCTCAACGGTGGAACGGCCATTGATACTGCCAGACTTGAATTATTAGGAAGTAACTAGAATATGTAGTGTAGCGGTGAAATGCTTAGAGATTACATGGAATACCAATTGCGAAGGCAGGTTACTACTAATGGATTGACGCTGATG…	0	0.00204172671745247	0.00509573810994441	0	0	0.000480406286459406	0	0	0	0	0	0	0	0	0	0	0	0	0	0	0.00353441767895134	0.00193878251321117	0.000703452062315558	0	0	0
TGGGGAATTTTGGACAATGGGCGAAAGCCTGATCCAGCAATGCCGCGTGCAGGAAGAAGGCCTTCGGGTTGTAAACTGCTTTTGTACGGAACGAAAAGGTCTGCCCTAATACGGCGGGCCCATGACGGTACCGTAAGAATAAGCACCGGCTAACTACGTGCCAGCAGCCGCGGTAATACGTAGGGTGCGAGCGTTAATCGGAATTACTGGGCGTAAAGCGTGCGCAGGCGGTTATGTAAGACAGTTGTGAAATCCCCGGGCTCAACCTGGGAATTGCATCTGTGACTGCATAGCTAGAGTACGGTAGAGGGGGATGGAATTCCGCGTGTAGCAGTGAAATGCGTAGATATGCGGAGGAACACCGATGGCGAAGGCAATCCCCTGGACCTGTACTGACGC…	0.000102944204241301	5.14721021206506e-05	0.000634822592821357	6.86294694942008e-05	0	0.00152700569624597	0	0.00080639626655686	0.000308832612723904	0.000463248919085855	0.00085786836867751	0.000325989980097454	0	0.000583350490700707	0.000291675245350353	0.000703452062315558	0.000772081531809759	0	0	0	6.86294694942008e-05	0	0	0.000308832612723904	0	0.000772081531809759
TAAGGAATATTGGTCAATGGAGGCAACTCTGAACCAGCCATGCCGCGTGCAGGAAGACAGCCCTCTGGGTCGTAAACTGCTTTTATTCGGGAATAAACCTACTTACGTGTAAGTAGCTGAATGTACCGAAGGAATAAGGATCGGCTAACTCCGTGCCAGCAGCCGCGGTAATACGGAGGATCCAAGCGTTATCCGGATTTATTGGGTTTAAAGGGTGCGTAGGCGGCCTGTTAAGTCAGGGGTGAAAGACGGTAGCTCAACTATCGCAGTGCCCTTGATACTGATGGGCTTGAATACACTAGAGGTAGGCGGAATGTGACAAGTAGCGGTGAAATGCATAGATATGTCACAGAACACCGATTGCGAAGGCAGCTTACTATGGTGTCATTGACGCTGAGG…	0	0	0	0	0	0	0	0	0	0	0	0	0	0	0.000772081531809759	0	0.00619380962185162	0	0	0	0	0	0.000343147347471004	0	0	0
TCGAGAGTCTTCCACAATGGGCGAAAGCCTGATGGAGCGACGCCGCGTGAATGATGAAGGGCTTCGGCCTGTAAAATTCTTTTCTCCGTGAGAAATCCGGGTTAAACCGGTATGATGTTAGCGGAGGAATAAGGGGTTGCTAAACTCGTGCCAGCAGCAGCGGTAATACGAGTGCCCCGAGCGTTATCCGGAATCACTGGGCGTAAAGGGTGTGTAGGAGGTAGCGTTAGTCTTGTCTTAAAGGTTTCGGCTTAACCGAAAACATGGACAGGAAACGGCGCGACTAGAGAGTGCGAGAGGTGTGCGGAACTCATGGTGTAGGGGTGAAATCCGTTGATATCATGGGGAACACCAAAGGCGAAGGCAGCACACTGGCGCATTTCTGACTCTGAAACACGA…	0.00116670098140141	0.000120101571614851	0	0.000600507858074257	0.000686294694942008	0.000960812572918811	0.00135543202251047	0	0.000154416306361952	8.5786836867751e-05	0.000497563653832956	1.71573673735502e-05	0.000360304714844554	3.43147347471004e-05	1.71573673735502e-05	0.000394619449591655	0.000171573673735502	0.00113238624665431	0	3.43147347471004e-05	0.000120101571614851	0	0	0.000754924164436209	0	0.00120101571614851
CCGAGAATATTCGACAATGGGCGAAAGCCTGATCGAGCGACGCCGCGTGCAGGAGGAAGTCCTTCGGGACGTAAACTGCTTTTATAGGGGAGGAATACGCTGAAAGGCGCATGACTGTACCCTATGAATAAGGACTTGCTAATCTCGTGCCAGCAGCCGCGGTAATACGAGAGGTCCAAGCGTTATCCGGATTTACTGGGCGTAAAGGGTGCGTAGGAGGATTTGTTAGTCTTTCGTTAAAGCTCCCGGCTTAACCGGGAAAATGCGAAAGATACGGCAAAACTTAGAGGATGCCAGAGGCAAACGGAACTCACGGTGTAGGGGTGAAATCCGTTGATATCGTGGGGAACACCAAAGGCGAAGGCAGTTTGCTGGGGCAGTCCTGACTCTGAGGCACGA…	0.000463248919085855	0.000325989980097454	0	0.000549035755953606	0.00135543202251047	0.000120101571614851	0	5.14721021206506e-05	0.000171573673735502	0.000120101571614851	0	0	0.000789238899183309	0	0.000308832612723904	0.000223045775856153	0.000274517877976803	0.00109807151190721	0	0.00334568663784229	3.43147347471004e-05	6.86294694942008e-05	0	0.000566193123327157	0.000223045775856153	0.000343147347471004
TCGAGAATCTTTCGCAATGCCCGAAAGGGTGACGAAGCGACGCCGCGTGTGGGAAGAAGGCCTTCGGGTTGTAAACCACTGTCGGGAGTTAAGAAATGTAAGGGTGTTAACAGCACCCTTACTTGACTAAGGCTCCGGAGGAAGCCACGGCTAACTCTGTGCCAGCAGCCGCGGTAATACAGAGGCGGCAAGCGTTGTTCGGAATTATTGGGCGTAAAGAGCACGTAGGCGGCCTTGCAAGTCAGTTGTGAAATCCTTCTGCTTAACGGAAGAACAGCAGCTGATACTACAGGGCTTGAGTGCGGGAGGGGAGAGTGGAACTTCTGGTGGAGCGGTGAAATGCGTAGATATCAGAAGGAACGCCGGCGGCGAAAGCGGCTCTCTGGCCCGTAACTGACG…	0.000737766797062659	0.000634822592821357	0	0.00147553359412532	0.00193878251321117	0.000497563653832956	0	0.000171573673735502	0.000549035755953606	0.000497563653832956	0.000446091551712305	0.000120101571614851	0	0	0.000120101571614851	0.000223045775856153	0	0.00259076247340608	0	0	0	0.000257360510603253	0	0	0	0.000274517877976803
TCGAGAATTTTCCTCAATGGACGAAAGTCTGAAGGAGCGACGCCGCGTGCAGGAAGACGCCCCTTGGGGTGTAAACTGCTTTTCTCTGGGAAAAACTTTGATGGTACCAGAGGAATAAGAGACTGCTAACTTCGTGCCAGCAGCAGCGGTAATACGAAGGTCTCAAGCGTTATCCGGATTTATTGGGCGTAAAGCGTTAATCGGTGGTTTTGCGCGTCCGTGGGTAAATCGATCAGCTCAACTGATCGCCATCTGCGGATACGGCGAAACTCGAGGTCGGAAGAGGCGAGCGGAATGGTCGGTGTAGTAGTAAAATGCGTTAATATCGACCAGAACACCAAATGCGAAGGCAGCTCGCTAGTACGATCCTGACACTCAATAACGACAGCGTGGGGAGCG…	0.000343147347471004	0.000223045775856153	0.000651979960194908	0.000154416306361952	0.00164710726786082	0.000754924164436209	0.000892183103424611	8.5786836867751e-05	0.000154416306361952	8.5786836867751e-05	0.00125248781826916	0.00084071100130396	0	0.000171573673735502	0	0.000549035755953606	0.000360304714844554	0.00164710726786082	0	3.43147347471004e-05	0.000102944204241301	6.86294694942008e-05	0	0.000549035755953606	0	0
TTTGGAATTTTGGTCAATGGGGGAAACCCTGAACCAGCGACGCCGCGTGGACGAAGAAGGCCTTCGGGTTGTAAAGTCCTTTTAGCAGGGAAAAATTTTGATTGTACCTGCAGAATAAGAGGTTGCTAACTCTGTGCCAGCAGCAGCGGTAATACAGAGACCTCAAGCGTTATCCGGAATCATTGGGCGTAAAGCGTACCGATAGGTGGTTTTGAAAGTCAGAGGTGAAATTCCGAAGCTTAACTTCGGAACTGTCCTTTGAAACTTCAAGACTAGAGGGGCAAAGAGGAAGCTGGAACAAACGGTGTAGTAGTGAAATGCGTTGATATCGTTTGGAACACCAATAGCGTAGGCAGGCTTCTGGGTGCCACCTGACACTGCTAGGACGAAAGCGTGGGG…	0	0.000343147347471004	0.000120101571614851	0.000205888408482602	0	0.00169857936998147	0.00126964518564271	0.000120101571614851	0.000102944204241301	0.000171573673735502	0.000531878388580056	0.000583350490700707	0.000772081531809759	0.000360304714844554	0	6.86294694942008e-05	0.000274517877976803	0.00175005147210212	0	0	5.14721021206506e-05	5.14721021206506e-05	6.86294694942008e-05	0	0.000772081531809759	0.000583350490700707
TCGAGGATATTTAGCAATGGGCGAAAGCCTGACTATGCGACGCCGCGTGAGGGATGAAGGTTTTCGGATCGTAAACCTCTTTCGATGGGGAAGAAACCTTTGCTTTAATAGGCAAAGCTGACGGTACCCAGAGAAGAAGCCACGGCCAACTCCGTGCCAGCAGCCGCGGTAATACGGAGGTGGCAAGCGTTACTCGGATTTATTGGGTGTAAAGGGCAGGTAGGTGGTCTTGTAAGTTGGGAGTGAAATCCCCCGGCTCAACCGGGGAACTGCTTTCAAAACTGCAAGACTTGAGACTAGAAGAGGAGAACGGAATTCCCGGTGTAAGGGTGAAATCTGTAGATATCGGGAGGAACACCAGTAGCGAAGGCGGTTCTCTGGGCTAGTTCTGACACTGAG…	0.000446091551712305	0.000188731041109052	0	0.000343147347471004	0.000480406286459406	0.000463248919085855	0	0	0.000223045775856153	8.5786836867751e-05	0	0	0.000428934184338755	0.00080639626655686	0.000171573673735502	0	0	0.00360304714844554	0	0	0	0	0	0.000754924164436209	0	0.00109807151190721
TGGGGAATATTGGACAATGGGCGCAAGCCTGATCCAGCAATGCCGCGTGGGTGAAGAAGGCCTTCGGGTTGTAAAGCCCTTTTGTACGGGAAGAAAGCTTTCGGGTTAATACCCTGGGAGGATGACGGTACCGTAAGAATAAGCACCGGCTAACTTCGTGCCAGCAGCCGCGGTAATACGAAGGGTGCAAGCGTTAATCGGAATTACTGGGCGTAAAGCGTGCGTAGGTGGTTGTTTAAGTCTGTCGTGAAAGCCCTGGGCTCAACCTGGGAATGGCGATGGATACTGGGCGACTAGAGTGCGGTAGAGGATGGCGGAATTCCCGGTGTAGCGGTGAAATGCGTAGAGATCGGGAGGAACATTCGTGGCGAAGGCGGCCATCTGGACCAGCACTGACAC…	0.000137258938988402	0	0	0	0	0	0	0	0	0	0	0	0	0	0	0	0	0	0.00703452062315558	0	0	0	0	0	0	0
TGGGGAATTTTGGACAATGGGCGCAAGCCTGATCCAGCAATGCCGCGTGAGTGAAGAAGGCCTTCGGGTTGTAAAGCTCTTTTGTCAGGGAAGAAACGGTGGAGGCTAATATCCTCTGCTAATGACGGTACCTGAAGAATAAGCACCGGCTAACTACGTGCCAGCAGCCGCGGTAATACGTAGGGTGCAAGCGTTAATCGGAATTACTGGGCGTAAAGCGTGCGCAGGCGGTTTTGTAAGTCTGATGTGAAATCCCCGGGCTCAACCTGGGAATTGCATTGGAGACTGCAAGGCTAGAATCTGGCAGAGGGGGGTAGAATTCCACGTGTAGCAGTGAAATGCGTAGATATGTGGAGGAACACCGATGGCGAAGGCAGCCCCCTGGGTCAAGATTGACGC…	8.5786836867751e-05	0.000634822592821357	0.000892183103424611	0	0.00080639626655686	0.000308832612723904	0	0	0	0.000480406286459406	0	0.000205888408482602	0	0	0.000686294694942008	0.000223045775856153	0	0	0	0	0.00175005147210212	0.00140690412463112	0.00550751492690961	0	0	0.000205888408482602
CTGGGAATTTTGCGCAATGGACGAAAGTCTGACGCAGCGACACCGCGTGAGGGATGAAGGCCTTAGGGTCGTAAACCTCTTTTGATTCGACACACGTCGAGTAGAATAAGCACTGACTAACTACGTGCCAGCAGTAGCGGTAATACGTAGGGTGCAAGCGTTATCCGGATTTATTGGGCGTAAAGAGTTCGTAGGTTTTTGGTCAAGTTTTGTTTGAAAGCCCGAGGCTCAACCTCGGACCCGGACAAAAAACTGGCCGGATCGAGTCTGTTAGGGGGTACTGGAACTGATAGTGTAGCAGTGAAATGCGTTGATATTATCAGGAACACCGAGGGCGAAGGCAGGTACCTGGGACATGACTGACACTGAGGAACGAAAGCTAGGGGAGCGAAAG	0	0	0.000205888408482602	0.000325989980097454	0	0.00181868094159632	0.00362020451581909	0.000120101571614851	0	0	0	0	0	0.000308832612723904	0.000583350490700707	0	0	0.00126964518564271	0	3.43147347471004e-05	0	0	0	0.000977969940292362	0.00164710726786082	0
TCGAGAATCTTTCGTAATGCCCGAAAGGGTGACGAAGCGACGCCGCGTGTGGGAAGAAGGCCTTCGGGTTGTAAACCACTGTCGGGAGTTAGGAAATGCAGGTGCGTTAATAGCGCACTTGCTTGACTAAGGCTCCAGAGGAAGCCACGGCTAACTCTGTGCCAGCAGCCGCGGTAATACAGAGGCGGCAAGCGTTGTTCGGAATTATTGGGCGTAAAGAGCACGTAGGCGGCCTTGCAAGTCAGTTGTGAAAGCCTTCCGCTTAACGGAAGAACGGCATCTGATACTACAGGGCTTGAGTACGGGAGGGGAGAGTGGAACTTCTGGTGGAGCGGTGAAATGCGTAGATATCAGAAGGAACGCCGGCGGCGAAAGCGACTCTCTGGTCCGAAACTGACG…	0.000909340470798161	0	0	0.000549035755953606	0.00207604145219957	0.00205888408482602	0	0	0	0	0	0.00262507720815318	0	0	0	0	0	0	0	0	0	0	0	0	0	0
TGAGGAATATTGGACAATGGGTGAGAGCCTGATCCAGCCATCCCGCGTGCAGGAAGACGGCCTTATGGGTTGTAAACTGCTTTTATACAGGAATAAACCATCTTACGAGTAGGGTGTTGAAGGTACTGTATGAATAAGCACCGGCTAACTCCGTGCCAGCAGCCGCGGTAATACGGAGGGTGCAAGCGTTATCCGGATTTATTGGGTTTAAAGGGTCCGCAGGCGGGTCTGTAAGTCAGGGGTGAAATCCGGCAGCTTAACTGTCGAACTGCCTTTGATACTGCAGGTCTTGAGTGGGAATGAAGCAGCTGGGATGTGTGGTGTAGCGGTGAAATGCATAGATATCACACAGAACACCGATAGCGAAGGCAGGTTGCTAATTCTCAACTGACGCTGAGG…	0	0	0	0	0	0	0	0	0	0	0	0	0	0	0	0	0	0	0.00720609429689109	0	0	0	0	0	0	0
TGGGGAATTTTGGACAATGGGCGAAAGCCTGATCCAGCAATGCCGCGTGAGTGAAGAAGGCCTTCGGGTTGTAAAGCTCTTTTGTCAGGGAAGAAACGGTGAGGGCTAATATCTCTTGCTAATGACGGTACCTGAAGAATAAGCACCGGCTAACTACGTGCCAGCAGCCGCGGTAATACGTAGGGTGCAAGCGTTAATCGGAATTACTGGGCGTAAAGCGTGCGCAGGCGGTTTTGTAAGTCTGTCGTGAAATCCCCGGGCTCAACCTGGGAATTGCGATGGAGACTGCAAGGCTAGAATCTGGCAGAGGGGGGTAGAATTCCACGTGTAGCAGTGAAATGCGTAGAGATGTGGAGGAACACCGATGGCGAAGGCAGCCCCCTGGGTCAAGATTGACGC…	0.00144121885937822	0	0	0	0.000892183103424611	0	0	0	0	0	0	0.00157847779836662	0.000497563653832956	0.000171573673735502	0.00084071100130396	0.000789238899183309	0.000240203143229703	0	0	0	0	0	0	0	0	0.000892183103424611
TGGGGAATATTGCACAATGGGCGCAAGCCTGATGCAGCCATGCCGCGTGTGTGAAGAAGGCCTTAGGGTTGTAAAGCACTTTCAGCGAGGAGGAAGGGTTCAGTGTTAATAGCACTGTGCATTGACGTTACTCGCAGAAGAAGCACCGGCTAACTCCGTGCCAGCAGCCGCGGTAATACGGAGGGTGCAAGCGTTAATCGGAATTACTGGGCGTAAAGCGCACGCAGGCGGTTTGTTAAGTCAGATGTGAAATCCCCGCGCTTAACGTGGGAACTGCATTTGAAACTGGCAAGCTAGAGTCTTGTAGAGGGGGGTAGAATTCCAGGTGTAGCGGTGAAATGCGTAGAGATCTGGAGGAATACCGGTGGCGAAGGCGGCCCCCTGGACAAAGACTGACGC…	0	0.00404913870015785	0.00286528035138288	1.71573673735502e-05	0	0	0	8.5786836867751e-05	8.5786836867751e-05	0	0	0	0	0	0	0	0	0	0	0	0.00217898565644088	0.00106375677716011	0.00085786836867751	0	0	0
TCGAGAATATTCCACAATGGGCGAAAGCCTGATGGAGCGACGCCGCGTGCAGGATGAAGGCCTTCGGGTTGTAAACTGCTTTTAACTGGGAAGAAGTCGCAAGACTGACGGTACCAGTTGAATAAGAGGTTGCTAACTCTGTGCCAGCAGCAGCGGTAATACAGAGACCTCGAGCGTTATCCGGATTTATTGGGCGTAAAGCGCGAGTAGGAGGTTTGGTAAGTCTGTTGTTAAATCCCAGGGCTTAACCTTGGAATCGCAGTGGATACTGCCGAACTTGAGGGCGTTAGAGGCAAATGGAACAGCCGGTGTAGGGGTGAAATCCGTTGATATCGGCTGGAACACCAAAGGCGAAGGCATTTTGCTGGAGCGTCCCTGACTCTGAATCGCTAAAGCGTG…	0.000703452062315558	0.000120101571614851	0	0.000102944204241301	0	0.000566193123327157	0.00082355363393041	0	0	0	0	0.000497563653832956	0.00152700569624597	0	0	0.000154416306361952	0.000154416306361952	0.00130395992038982	0	0.000583350490700707	0	0	0	0.000188731041109052	0.00123533045089561	0.00116670098140141
TCGAGAATCTTTCGCAATGCCCGAAAGGGTGACGAAGCGACGCCGCGTGTGGGAAGAAGGCCTTCGGGTTGTAAACCACTGTCGGGAGTTAAGAAATGTAAGGGTGCTAATAGTATCCTTGCTTGACTAAGGCTCCGGAGGAAGCCACGGCTAACTCTGTGCCAGCAGCCGCGGTAATACAGAGGCGGCAAGCGTTGTTCGGAATTATTGGGCGTAAAGAGCACGTAGGCGGCCTTGTAAGTCAGTTGTGAAAGCCTTCTGCTTAACAGAAGAACAGCAGCTGATACTGCAAGGCTAGAGTGCGGAAGGGGAGAGTGGAACTTCTGGTGGAGCGGTGAAATGCGTAGATATCAGAAGGAACACCGGCGGCGAAGGCGACTCTCTGGTCCGTAACTGACG…	0.000480406286459406	0	0	0	0.00168142200260792	0.000789238899183309	0.000789238899183309	0	0	0	0.000497563653832956	0.000617665225447807	0	0	0	0	0	0.00243634616704413	0	0.000600507858074257	0	0	0	0.00108091414453366	0.00145837622675177	0
TGGGGAATTTTGGACAATGGGCGCAAGCCTGATCCAGCAATGCCGCGTGAGTGAAGAAGGCCTTCGGGTTGTAAAGCTCTTTTGTCAGGGAAGAAACGGTGGGAGCTAATATCTCCTACTAATGACGGTACCTGAAGAATAAGCACCGGCTAACTACGTGCCAGCAGCCGCGGTAATACGTAGGGTGCAAGCGTTAATCGGAATTACTGGGCGTAAAGCGTGCGCAGGCGGTTTTGTAAGTCTGTCGTGAAAGCCCCGGGCTCAACCTGGGAATTGCGATGGAGACTGCAAGGCTTGAATCTGGCAGAGGGGGGTAGAATTCCACGTGTAGCAGTGAAATGCGTAGAGATGTGGAGGAACACCGATGGCGAAGGCAGCCCCCTGGGTCAAGATTGACGC…	0.000325989980097454	0	0.000205888408482602	0	0.000531878388580056	0.000686294694942008	0	0.00080639626655686	0	0.000154416306361952	0	0.000531878388580056	0.000772081531809759	0.000291675245350353	0.000308832612723904	0.000566193123327157	0.00152700569624597	0	0	0	0	0	0	0	0	0.000754924164436209
TCGAGAGTCTTCCACAATGGGCGAAAGCCTGATGGAGCGACGCCGCGTGAATGATGAAGGGCTTCGGCCTGTAAAATTCTTTTCTCCGTGAGAAATCCGGGTTAAACCGGTATGATGTTAGCGGAGGAATAAGGGGTTGCTAAACTCGTGCCAGCAGCAGCGGTAATACGAGTGCCCCGAGCGTTATCCGGAATCACTGGGCGTAAAGGGTGTGTAGGAGGCAGCGTTAGTCTTGTCTTAAAGGTTTCGGCTTAACCGAAAACATGGACAGGAAACGGCGCAGCTAGAGAGTGCGAGAGGTATATGGAACTCATGGTGTAGGGGTGAAATCCGTTGATATCATGGGGAACACCAAAGGCGAAGGCAATATACTGGCGCATTTCTGACTCTGAAACACGA…	0	0	0.000566193123327157	0.000497563653832956	0.000428934184338755	0.000720609429689108	0.000566193123327157	0	0	0	0.000892183103424611	0.000531878388580056	0	0.000308832612723904	0.000463248919085855	0	0	0.00142406149200467	0	0	0	0	0	0	0.000583350490700707	0.00106375677716011
TCGAGAATCTTCCGCAATGGACGAAAGTCTGACGGAGCGACGCCGCGTGATTGATGAAGTCCCTCTGGGACGTAAAGATCTTTTATGAGGGAAGAAGTTTATTGACGGTACCTCATGAATAAGAGGCTCCTAATCTCGTGCCAGCAGGAGCGGTAATACGAGAGCCTCGAGCGTTATCCGGAATTATTGGGCGTAAAGGGTGCGTAGGTGGTTCTGTTAGTCTTTTGTCAAAGCCCCGAGCTTAACTTGGGATCCGCAAAAGAAACGGCAGAACTTGAAAGTGCGAGAGGCGTACGGAACTCATGGTGTAGGGGTGAAATCCGTTGATATCATGGGGAACACCAAATGCGAAGGCAGTACGCTGGCGCATATTTGACACTGAAGCACGAAAGCGTGGGT…	0.000669137327568458	0.000137258938988402	0	0.000154416306361952	0.000995127307665912	0.000463248919085855	0.000137258938988402	0.000308832612723904	8.5786836867751e-05	0	0	6.86294694942008e-05	0.00164710726786082	0	0	0.000291675245350353	0.000223045775856153	0.00123533045089561	0	0	0	0	0	0	0.00178436620684922	0.000634822592821357
TCGAGAATCTTCCACAATGGACGCAAGTCTGATGGAGCGACGCCGCGTGCTAAACGAAGCCCTTCGGGGTGTAAATAGCTTTTCTAGGGGACGAATTCGTGACGGTACCTTAGGAATAAGAGGTTGCTAACTCTGTGCCAGCAGCAGCGGTAATACAGAGACCTCGAGCGTTATCCGGAGTTACTGGGCGTAAAGCGTCCGCAGGTGGCCGTGTGCGTCATGCGTCAAAACTTGGTGCTCAACATCAAGATCGCGCGTGATACGACACGGCTAGAGGCCGGGAGAGGTGATTGGAATTGCTGGTGTAGCGGTAAAATGCGTTAATATCAGCAAGAACGCCAAATGCGAAAGCAGATCACTGGAACGCGCCTGACACTCATGGACGAAAGCGTGGGGAGC…	0.000394619449591655	8.5786836867751e-05	0.000394619449591655	0.000137258938988402	0.000154416306361952	0	0.00121817308352206	0	0	0	0.00104659940978656	0.000308832612723904	0.00243634616704413	0	0	0.000154416306361952	0.000102944204241301	0.000943655205545261	0	0	6.86294694942008e-05	5.14721021206506e-05	0	0.000308832612723904	0.000394619449591655	0.000480406286459406
TGGGGAATATTGGACAATGGGCGCAAGCCTGATCCAGCCATACCGCGTGGGTGAAGAAGGCCTTCGGGTTGTAAAGCCCTTTTGTTGGGAAAGAAAAGCAGCCGGTTAATACCTGGTTGTTCTGACGGTACCCAAAGAATAAGCACCGGCTAACTTCGTGCCAGCAGCCGCGGTAATACGAAGGGTGCAAGCGTTACTCGGAATTACTGGGCGTAAAGCGTGCGTAGGTGGTTGTTTAAGTCTGTCGTGAAAGCCCTGGGCTCAACCTGGGAATTGCGATGGAAACTGGGCGACTAGAGTGTGGCAGAGGATAGTGGAATTCCTGGTGTAGCAGTGAAATGCGTAGAGATCAGGAGGAACATCCGTGGCGAAGGCGACTGTCTGGGCCAACACTGACAC…	0	0.0045467023539908	0	0	0	0	0	0	0	0	0	0	0	0	0	0	0.00135543202251047	0	0	0	0.000223045775856153	0	0.000497563653832956	0.00221330039118798	0	0
CCGGGAATTTTGCGCAATGGGCGAAAGCCTGACGCAGCGACACCGCGTGGTCGATGAAGCCTCTCGGGGTGTAAAGACCTGTGGAGGGGGAAGAAGTCCCGATTTTCGGGACGGACGGTACCCTTCTAGAAAGCACCTGCAAACTACGTGCCAGAAGCATCGGTAATACGTAGGGTGCGAGCGTTATCCGGATTTATTGGGCGTAAAGAGTTCGTAGGCGGTTCGCCGCATCTCGTTTAAAATCCTTCGGCTCAACCGAAGAACTGGACGAGAGATGGGCGGGCTTGAATTTGTTAGGGGGGACTGGAACGCATGGAGTAGGGGTGAAATCCATTGATACCATGCAGAACACCAAGAGCGAAGGCAGGTCCCTGGGACAATATTGACGCTGAGGAACGA…	0.000463248919085855	0.000291675245350353	0.000188731041109052	0.000188731041109052	0.000634822592821357	0.000617665225447807	0.000720609429689108	0.000102944204241301	0.000171573673735502	0.000102944204241301	0.000497563653832956	0.000754924164436209	0.000343147347471004	0	0.000411776816965205	0.000343147347471004	0.000188731041109052	0.00229908722805573	0	0.000205888408482602	1.71573673735502e-05	0	0	0	0	0.000137258938988402
CCGAGAATATTCGACAATGGGCGAAAGCCTGATCGAGCGATACCGCGTGGTGGATGAAGCGCTTCGGCGCGTAAACACCTTTTATGAGGGAAGAAGTTATTGACATTACCTCATGAATAAGGGGCTCCTAACTCTGTGCCAGCAGGAGCGGTAATACAGAGGCCCCAAGCGTTACCCGGAATTACTGGGCGTAAAGAGTGCGTAGGTGGTCGTGTTAGTCGTCCGTCAAAACCCAGGGCTCAACCCTGGATCCGCGGGCGAAACGGCACGACTTGAGAGCGTGAGAGGTACATGGAACTCATGGTGTAGGGGTGAAATCCGTTGATATCATGGGGAACACCGAAAGCGAAGGCAATGTACTGGCGCGTTTCTGACACTCAAGCACGAAAGCGTGGGTAG…	0.000600507858074257	0.000325989980097454	0	0.00085786836867751	0.000274517877976803	0.000531878388580056	0	1.71573673735502e-05	0.000171573673735502	0.000154416306361952	0	0.000566193123327157	0.00080639626655686	0.000566193123327157	0	0.000188731041109052	0.000188731041109052	0.00212751355432023	0	0	3.43147347471004e-05	0.000120101571614851	0	0.000308832612723904	0.000137258938988402	0.000617665225447807
TCAAGAATCTTCCTCAATGGACGCAAGTCTGAAGGAGCAATGCCGCGTGCAGGATGAAGGCCCTCGGGTCGTAAACTGCTTTTATTTGGGACGAACAAATGACGGTACCAAATGAATAAGGGGCTGCTAATCACGTGCCAGCAGCAGCGGTAATACGTGAGCCCCAAGCGTTATCCGGATTTATTGGGCGTAAAGCGTCTGTAGGTTGTTTTGTGTGTCATATGTCAAATCTTCGGGCTTAACCCGAAGGCTGCGTGTGAAACTGCAAAACTAGAGAGTGGGAGAGGTGCACGGAATTACTGGTGTAGCGGTAAAATGCGTTAATATCAGTAAGAACACCAAAGGCGAAGGCAGTGCACTGGAACATTTCTGACACTCAGAGACGAAAGCGTGGGTAGC…	0.000205888408482602	0.000291675245350353	0.000205888408482602	0.000343147347471004	0.00171573673735502	0.00104659940978656	0	8.5786836867751e-05	0.000137258938988402	0.000137258938988402	0.00080639626655686	0.000600507858074257	0.000240203143229703	0	0	0.000240203143229703	0.000205888408482602	0.00169857936998147	0	0	8.5786836867751e-05	8.5786836867751e-05	0	0.000291675245350353	0.00101228467503946	0
TCGAGAATATTCCACAATGGGCGAAAGCCTGATGGAGCGACGCCGCGTGCAGGAAGAAGGTCTTCGGATTGTAAACTGCTTTTCTAAAGGAGGAAGTCGCAAGATTGACAGTACTTTAGGAATAAGGGGTTCCTAACTCTGTGCCAGCAGGAGCGGTAATACAGAGACCCCGAGCGTTATCCGGATTTATTGGGCGTAAAGTGCGGGCAGGAGGTTCGGTAAGTTTAATGTTAAATTCCGGCGCCTAACGTCGGAGCCGCATTGAATACTGCCAAACTAGAGGACGTTAGAGGCAGATGGGACATACGGTGTAGGGGTGAAATCCGTTGATATCGTATGGAACACCAAAGGCGAAGGCATTCTGCTGGGACGTTCCTGACTCTGAGCCGCGAAAGCGTG…	0	0	0	0	0	0	0.00259076247340608	0	0	0	0	0	0.00150984832887242	0	0	0.00118385834877496	0	0.00281380824926223	0	0.00217898565644088	0	0	0	0	0.000789238899183309	0
TGGGGAATTTTGGACAATGGGCGAAAGCCTGATCCAGCAATGCCGCGTGAGTGAAGAAGGCCTTCGGGTTGTAAAGCTCTTTTGTCAGGGAAGAAACGGTGAGAGCTAATATCTTTTGCTAATGACGGTACCTGAAGAATAAGCACCGGCTAACTACGTGCCAGCAGCCGCGGTAATACGTAGGGTGCAAGCGTTAATCGGAATTACTGGGCGTAAAGCGTGCGCAGGCGGTTTTGTAAGTCTGATGTGAAATCCCCGGGCTCAACCTGGGAATTGCATTGGAGACTGCAAGGCTAGAATCTGGCAGAGGGGGGTAGAATTCCACGTGTAGCAGTGAAATGCGTAGATATGTGGAGGAACACCGATGGCGAAGGCAGCCCCCTGGGTCAAGATTGACGC…	0	0.00126964518564271	0	0.00267654931027383	0.000480406286459406	0.00087502573605106	0	0	0.00183583830896987	0.00084071100130396	0	0.000205888408482602	0	0	0	0	0	0	0	0	0	0	0	0	0	0
TGGGGAATATTGGACAATGGGCGCAAGCCTGATCCAGCCATGCCGCGTGAGTGATGAAGGTCTTAGGATTGTAAAGCTCTTTCACCGGAGAAGATAATGACGGTATCCGGAGAAGAAGCCCCGGCTAACTTCGTGCCAGCAGCCGCGGTAATACGAAGGGGGCTAGCGTTGTTCGGAATTACTGGGCGTAAAGCGCACGTAGGCGGATATTTAAGTCAGGGGTGAAATCCCAGAGCTCAACTCTGGAACTGCCTTTGATACTGGGTATCTAGAGTATGGAAGAGGTGAGTGGAATTCCGAGTGTAGAGGTGAAATTCGTAGATATTCGGAGGAACACCAGTGGCGAAGGCGGCTCACTGGTCCATTACTGACGCTGAGGTGCGAAAGCGTGGGGAGCAA…	0	0.000137258938988402	0.00133827465513692	0.000154416306361952	0	0	0	6.86294694942008e-05	0	0	0	0	0	0	0	0	0	0	0	0	0.00200741198270537	0.00603939331548967	0.00377462082218104	0	0	0
TCGAGAATATTTGACAATGGGCGCAAGCCTGATCAAGCGACGCCGCGTGCAGGAAGACGGTCTTCGGATTGTAAACTGCTTTTCATGGAGATAAAGGTCACCGCAAGGTGGCTTGATAGTACTCATGGAATAAGAGGCGGCAAACTTCGTGCCAGCAGCCGCGGTAATACGAAGGCCTCAAGCGTTATCCGGATTTATTGGGCGTAAAGGGTGTGTAGGGGGTTTGGTGCGTCTTTCCGTAAAATCTTATCGCTCAACGATAAGCCTGCGGGGGATACGGCCAGACTAGAGGATGCGAGAGGTTTGTAGAACGCACGGTGTAGGGGTGAAATCCGTTGATATCGTGCGGAATACCAAAGGCGAAGGCAGCAAACTGGCGCATTACTGACCCTGAAACAC…	0.000411776816965205	0.000188731041109052	0.000360304714844554	0.000120101571614851	1.71573673735502e-05	0.00140690412463112	0	6.86294694942008e-05	5.14721021206506e-05	3.43147347471004e-05	0.00085786836867751	0.000343147347471004	0.000909340470798161	0.000531878388580056	0	0.000154416306361952	0.000205888408482602	0.00135543202251047	0	0	5.14721021206506e-05	0	0	0	0	0
TGGGGAATATTGGACAATGGGGGGAACCCTGATCCAGCCATGCCGCGTGTGTGAAGAAGGCCTTTTGGTTGTAAAGCACTTTAAGCGAGGAGGAGGCTACCGAGATTAATACTTTTGGATAGTGGACGTTACTCGCAGAATAAGCACCGGCTAACTCTGTGCCAGCAGCCGCGGTAATACAGAGGGTGCAAGCGTTAATCGGATTTACTGGGCGTAAAGCGCGCGTAGGTGGCCAATTAAGTCAAATGTGAAATCCCCGAGCTTAACTTGGGAATTGCATTCGATACTGGTTGGCTAGAGTATGGGAGAGGATGGTAGAATTCCAGGTGTAGCGGTGAAATGCGTAGAGATCTGGAGGAATACCGATGGCGAAGGCAGCCATCTGGCCTAATACTGACA…	0	0	0	0	0	0	0	0	0	0	0.00082355363393041	0	0	0.000394619449591655	0	0.00703452062315558	0	0	0	0.00284812298400933	0	0	0	0	0	0
TCAAGAATCTTCCACAATGGGCGAAAGCCTGATGGAGCGACGCCGCGTGCAGGAAGAAGCCCTTCGGGGTGTAAACTGCTTTTATAAGGGACGAATTCGTGACGGTACCTTAAGAATAAGAGGTTGCTAACTCTGTGCCAGCAGCAGCGGTAATACAGAGACCTCAAACGTTATCCGGATTTACTGGGCGTAAAGCGTCCGTAGGTGGGTTGGTAAGTTGATGGTTAAATCCTGGGGCTTAACTTCAGGTCTGCTGTCAATACTGTCAATCTAGAGGTTGGGAGAGGCAAGCGGAACTGCCGGTGTAGTCGTAATAAGCGCTGATATCGGCAGGAACACCAAAGGCAAAGGCAGCTTGCTAGAACATGCCTGACACTCAAGGACGAAAGCGTGGGGAGC…	0.000411776816965205	0.000463248919085855	0	0.000325989980097454	0.00106375677716011	0.000360304714844554	0	0	0.000120101571614851	8.5786836867751e-05	0.000737766797062659	0.000617665225447807	0.00084071100130396	0.000102944204241301	0	0.000308832612723904	0.000205888408482602	0.00125248781826916	0	0	0	5.14721021206506e-05	0	0.000154416306361952	0.000308832612723904	0.000669137327568458
TGGGGAATCTTGGACAATGGGGGCAACCCTGATCCAGCAATGCCGCGTGTGTGAAGAAGGCCTTCGGGTTGTAAAGCACTTTCGGTGGGGACGAACATGGTCGGGTGAATATCCCGGCCCTTGACGGTACCCAAAGAAGAAGCACCGGCTAACTCTGTGCCAGCAGCCGCGGTAATACAGAGGGTGCAAGCGTTAATCGGAATTACTGGGCGTAAAGCGTGCGTAGGTGGTTTGATAAGTCAGATGTGAAATCCCTGGGCTCAACCTGGGAACTGCATTTGATACTGTCGAACTCGAGTTCAGTAGAGGGTAGTAGAATTCCCGGTGTAGCGGTGAAATGCGTAGATATCGGGAGGAATACCAGTGGCGAAGGCGGCTACCTGGACTGAAACTGACACT…	0	0	0	0	0.000669137327568458	0	0.000634822592821357	0	0.000154416306361952	8.5786836867751e-05	0.000428934184338755	0.000274517877976803	0	0	0	0	0	0.00667421590831103	0	0.000995127307665912	0	0	0	0	0	0
TGAGGAATATTGGACAATGGGCGCAAGCCTGATCCAGCCATGCCGCGTGCAGGATGACGGTCCTATGGATTGTAAACTGCTTTTGCACAGGAAGAAACAACATTACGTGTAATGTCTTGACGGTACTGTGAGAATAAGGATCGGCTAACTCCGTGCCAGCAGCCGCGGTAATACGGAGGATCCAAGCGTTATCCGGAATCATTGGGTTTAAAGGGTCCGTAGGCGGTCTTATAAGTCAGTGGTGAAATCTCCCCGCTCAACGGGGAAACGGCCATTGATACTGTAGGACTTGAATTATTAGGAAGTAACTAGAATATGTAGTGTAGCGGTGAAATGCTTAGAGATTACATGGAATACCAATTGCGAAGGCAGGTTACTACTAATGGATTGACGCTGATG…	0.000154416306361952	0	0	0	0	0	0	0.00125248781826916	0.00080639626655686	0.000583350490700707	0	0.000977969940292362	0	0	0	0.000480406286459406	0.000377462082218104	0	0	0.00343147347471004	0	0	0	0	0	0
TGGGGAATCTTGCGCAATGGGCGAAAGCCTGACGCAGCCATGCCGCGTGTATGATGAAGGTCTTAGGATTGTAAAATACTTTCACCGGTGAAGATAATGACTGTAGCCGGAGAAGAAGCCCCGGCTAACTTCGTGCCAGCAGCCGCGGTAATACGAAGGGGGCTAGCGTTGCTCGGAATTACTGGGCGTAAAGGGAGCGTAGGCGGACATTTAAGTCAGAGGTGAAATCCCGGAGCTTAACTTCGGAACTGCCTTTGATACTGGATGTCTTGAGTGTGAGAGAGGTATGTGGAACTCCGAGTGTAGAGGTGAAATTCGTAGATATTCGGAAGAACACCAGTGGCGAAGGCGACATACTGGCTCATTACTGACGCTGAGGCTCGAAAGCGTGGGGAGCAA…	0.000102944204241301	0	0.000308832612723904	0	0	0	0.000308832612723904	0.00164710726786082	0.000634822592821357	0.000446091551712305	0	0	0	0	0.00114954361402786	0.00142406149200467	0.000583350490700707	0	0	0	8.5786836867751e-05	0	0.000154416306361952	0	0	0
TCGAGAGTCTTCCACAATGGGCGAAAGCCTGATGGAGCGACGCCGCGTGAATGATGAAGGGCTTCGGCCTGTAAAATTCTTTTCTCCGTGAGAAAGCCGGGTTAAACCGGATTGATATTAGCGGAGGAATAAGGGGTTGCTAAACTCGTGCCAGCAGCAGCGGTAATACGAGTGCCCCGAGCGTTATCCGGAATCACTGGGCGTAAAGGGTGTGTAGGAGGTAGCGTTAGTCTTGTCTTAAAGGTTTCGGCTTAACCGAAAACATGGACAGGAAACGGCGCGACTAGAGAGTGCGAGAGGTGTGCGGAACTCATGGTGTAGGGGTGAAATCCGTTGATATCATGGGGAACACCAAAGGCGAAGGCAGCACACTGGCGCATTTCTGACTCTGAAACACGA…	0.000514721021206506	0.000120101571614851	0	8.5786836867751e-05	0	0.00118385834877496	0.00108091414453366	0	5.14721021206506e-05	3.43147347471004e-05	0.000188731041109052	0	0.000892183103424611	0.000137258938988402	0	0.000120101571614851	0.000137258938988402	0.000634822592821357	0	0.00082355363393041	3.43147347471004e-05	0	0	0.000274517877976803	0	0.000583350490700707
CTAGGAATATTGCGCAATGGACGAAAGTCTGACGCAGCGACGCCGCGTGGAGGATGAAGGCCTTCGGGTTGTAAACTCCTTTTGTCCCCGCATATGCGGGGGAGAATAAGCACCCACTAACTACGTGCCAGCAGTTGCGGTAATACGTAGGGTGCAAGCGTTATCCGGATTTATTGGGCGTAAAGAGTTCGTAGGCGTCCCGATGCATCTCGCTTTAAATTCCAAGGCTTAACCTTGGGCAGGGGCGAGATATGATCGGGATTGAGTCAATTAGGGGGTACTGGAATTGTCGGTGTAGCAGTGAAATGCGTTGATATCGACAAGAACACCAAGGGCGAAGGCAGGTACCTGGGATTTGACTGACGCTGAGGAACGAAAGCTAGGGGAGCGAAAG	0.000394619449591655	0.000257360510603253	0	0.000446091551712305	8.5786836867751e-05	0.00113238624665431	0.00162994990048727	0	6.86294694942008e-05	5.14721021206506e-05	0	0.000308832612723904	0	0	0.000411776816965205	0.000120101571614851	0.000205888408482602	0.000926497838171711	0	0.00200741198270537	0	1.71573673735502e-05	0	0.000188731041109052	0	0
TGAGGAATCTTCCGCAATGGGCGAAAGCCTGACGGAGCGACACCGCGTGAAGGATGAAGCCATTTTTTGGTGTAAACTTCTGTTGTGAGGGAAGAAATTTTTGACGGTACCTCACGAGAAAGCATCGGCTAATTCTGTGCCAGCAGCCGCGGTAAGACAGAAGATGCAAGCGTTACTCGGAATTACTGGGCGTAAAGGGTCCGCAGGTGACTTGTCACGTCTGGGGTTAAAGCACGTCGCTCAACGGCGTGTATGTCCCGGAAACGAACAGGATAGAGCCATTCAGAGGTATCTGGAATGCTGTGTGTAGGGGTAAAATCCGTTGATCCACAGTGGAACGCCAAAAGCGAAAGCAGGATACTGGGAATGTGCTGACACTCAGGGACGAAAGCGTGGGGA…	0.000703452062315558	0.000137258938988402	0.000325989980097454	0.000240203143229703	0	0	0	0.000188731041109052	6.86294694942008e-05	1.71573673735502e-05	0	0	0.00132111728776337	0	0.000514721021206506	0.000154416306361952	0.000188731041109052	0.000977969940292362	0	0.00217898565644088	8.5786836867751e-05	0	0	0	0	0.000634822592821357
TGGGGAATATTGGACAATGGGGGCAACCCTGATCCAGCAATGCCGCGTGCGTGATGAAGGCCTTAGGGTTGTAAAGCGCTTTCGGCGGGGAAGATGATGACGGTACCCGCAGAAGAAGCCCCGGCTAACTCCGTGCCAGCAGCCGCGGTAATACGGAGGGGGCTAGCGTTGTTCGGAATTACTGGGCGTAAAGGGCGCGTAGGCGGCGATTTAAGTTAGGCGTGAAAGCCCCGGGCTTAACCTGGGAACTGCGCTTGATACTGGATTGCTTGAGGACGGGAGAGGGTAGTGGAATTCCCAGTGTAGAGGTGAAATTCGTAGATATTGGGAAGAACACCAGTGGCGAAGGCGACTGCCTGGCCCGTTACTGACGCTGAGGCGCGAAAGCGTGGGGAGCAA…	0	0	0	0	0	0.000446091551712305	0	0	0	0	0	0	0	0	0	0	0	0	0.00591929174387482	0	0	0	0	0	0	0
TCAAGAATATTCCGCAATGGACGAAAGTCTGACGGAGCGACGCCGCGTGCAGGAAGACGCCCTTCGGGGTGTAAACTGCTTTTCTTAGGGACGAATTATTGACGGTACTTAAGGAATAAGAGGTTGCTAACTCTGTGCCAGCAGCAGCGGTAATACAGAGACCTCAAACGTTATCCGGATTCATTGGGCGTAAAGCGTCCGCAGGTGGTTTTTTAAGTTAGTGGTTAAATCCTGGAGCTTAACTTCAGGACTGCTGTTAATACTGATAAACTCGAGGTTGGGAGAGGTAAGCGGAATTCTCGGTGTAGTCGTAATAAGCGCTGATATCGAGAAGAACACCAAATGCAAAGGCAGCTTACTAGAACATACCTGACACTCATGGACTAAAGCGTGGGTAGC…	0.000446091551712305	8.5786836867751e-05	0	6.86294694942008e-05	0.000772081531809759	0.00102944204241301	0	0.000137258938988402	5.14721021206506e-05	0	0	0.00144121885937822	0.000772081531809759	0	0	5.14721021206506e-05	0.000171573673735502	0.00185299567634342	0	0	1.71573673735502e-05	0	0	0	0	0
TGAGGAATATTGGTCAATGGACGCAAGTCTGAACCAGCCATGCCGCGTGCAGGATGACGGTCCTATGGATTGTAAACTGCTTTTATACAGGAAGAAACACTCCCTCGTGAGGGAGCTTGACGGTACTGTAGGAATAAGGATCGGCTAACTCCGTGCCAGCAGCCGCGGTAATACGGAGGATCCAAGCGTTATCCGGAATCATTGGGTTTAAAGGGTCCGTAGGCGGTTTAATAAGTCAGTGGTGAAAGCCTATCGCTTAACGATAGAACGGCCATTGATACTGTTAGACTTGAATTAGTGGGAAGTAACTAGAATATGTAGTGTAGCGGTGAAATGCTTAGATATTACATGGAATACCAATTGCGAAGGCAGGTTACTATCACTATATTGACGCTGATG…	0.000205888408482602	0	0	0	0	0	0	0	0.000120101571614851	0	0	0.000737766797062659	0	0	0	0	0	0	0	0	0.00612518015235742	5.14721021206506e-05	0	0.000171573673735502	0	0
TCGAGAATATTCGACAATGGGCGAAAGCCTGATCGAGCGACACCGCGTGTGGGAAGAAGGCCTGCGGGTTGTAAACCACTTTTATCGGGGAAAAATTTTGATTGTACCCGTTGAATAAGGGGCTGCTAACTTCGTGCCAGCAGCAGCGGTAATACGAAGGCCCCGAGCGTTATCCGGAATCATTGGGCGTAAAGCGTGTGTAGGTGGTAGATATTGTCAAAGGTTAAAGACCAAGGCCTAACCTTGGGAATGCTTTTGAAACGTATCAACTAGAAGGTGTGAGAGGTGAGCGGAACTCATGGTGTAGGGGTGAAATCCGTTGATATCATGGGGAACACCAAAGGCGAAGGCAGCTCACTGGTGCACTCTTGACACTGAGACACGAAAGCGTGGGGATCA…	0	0	0	0	0.00164710726786082	0.000274517877976803	0.00130395992038982	0	0	0	0.00101228467503946	0	0.00118385834877496	0	3.43147347471004e-05	0.000325989980097454	0	0.000617665225447807	0	0	0	0	0	0.000600507858074257	0	0.000377462082218104
TGGGGAATCTTAGACAATGGGGGAAACCCTGATCTAGCCATGCCGCGTGATCGATGAAGGCCTTAGGGTTGTAAAGATCTTTCAGATGGGAAGATAATGACGGTACCATCAGAAGAAGCCCCGGCTAACTCCGTGCCAGCAGCCGCGGTAATACGGAGGGGGCTAGCGTTATTCGGAATTACTGGGCGTAAAGCGCACGTAGGCGGATCAGAAAGTCAGAGGTGAAATCCCAGGGCTCAACCTTGGAACTGCCTTTGAAACTCCTGGTCTTGAGGTCGAGAGAGGTGAGTGGAATTCCGAGTGTAGAGGTGAAATTCGTAGATATTCGGAGGAACACCAGTGGCGAAGGCGGCTCACTGGCTCGATACTGACGCTGAGGTGCGAAAGCGTGGGGAGCAA…	8.5786836867751e-05	0.000102944204241301	0	0.000102944204241301	0.00104659940978656	0	0.00248781826916478	0.00159563516574017	0.000463248919085855	0.000360304714844554	0	0	0.000446091551712305	0	0.000240203143229703	0.000223045775856153	0.000274517877976803	6.86294694942008e-05	0	0	0	0	0	0	0	0
TTTGGAATATTGGACAATGGGCGAAAGCCTGATCCAGCGACGCCGCGTGGACGATGAAGGCCTTCGGGTTGTAAAGTCCTTTTGGCAGGGAAAAATTTTTGATTGTACCTGCAGAATAAGAGGTTGCTAACTCTGTGCCAGCAGCAGCGGTAATACAGAGACCTCAAGCGTTATCCGGAATCATTGGGCGTAAAGCGTGCCGACAGGTGGTTTTGCAAGTCAGAAGTGAAATCTTTAAGCTTAACTTAGAGTCTGTCTTTTGAAACTGCAAAACTAGAGGGGCAAAGAGGAAGCTGGAACAAACGGTGTAGTAGTGAAATGCGTTGATATCGTTTGGAACACCAATAGCGAAGGCAAGCTTCTGGGTGCCACCTGACACTGCTAGGACGAAAGCGTGGG…	0.000308832612723904	0.000120101571614851	0	0.000514721021206506	0.00082355363393041	0.000737766797062659	0.000720609429689108	5.14721021206506e-05	0.000291675245350353	0	0	0	0.000754924164436209	0.000137258938988402	0.000360304714844554	0.000171573673735502	0.000188731041109052	0.00161279253311372	0	5.14721021206506e-05	1.71573673735502e-05	8.5786836867751e-05	0	0.000188731041109052	0.000531878388580056	0
TCGAGAATCTTCCACAATGGACGAAAGTCTGATGGAGCGACGCCGCGTGATTGATGAAGTCCCTTTGGGACGTAAAGATCTTTTATGAGGGAAGAAGTTTATTGACTGTACCTCATGAATAAGAGGCTCCTAATCTCGTGCCAGCAGGAGCGGTAATACGAGAGCCTCGAGCGTTATCCGGAATTATTGGGCGTAAAGGGTGTGTAGGTTGTTCTGTTAGTCTTTTGTTAAAGCCCCGAGCTTAACTTGGGATGTGCAAAAGAAACGGCAGAACTAGAAAGTGCGAGAGGCGTACGGAACTCATGGTGTAGGGGTGAAATCCGTTGATATCATGGGGAACACCAAAAGCGAAGGCAGTACGCTAGCGCATATTTGACACTGAAACACGAAAGCGTGGGT…	0.000154416306361952	0	0.000240203143229703	0.000205888408482602	0	0.000360304714844554	0	0	0	0	0	0	0.00180152357422277	0	0.00145837622675177	0	0	0.000669137327568458	0	0	0	0	0	0	0	0.000480406286459406
ACGAGAATATTCCGCAATGGGCGAAAGCCTGACGGAGCGACGCCGCGTGATTGATGAAGTGCTTCGGTACGTAAAGATCTTTTATCGGGGACGAAGTTTATTGACGGTACCCGATGAATAAGGGGCTCCTAACTCTGTGCCAGCAGGAGCGGTAATACAGAGGCCCCAAGCATTACCCGGAATCACTGGGCGTAAAGGGTGTCTAGGCGGCCATATTAGTCTTGCGTTAAATCTGTGGGCTCAACCTGCAGTCTGCGTGAGAAACGGTATGGCTCGAGGGCGTAAGAGGTGCATGGAACTCATGGTGGAGGGGTGAAATCCGTTGATATCATGGGGAACACCAAAGGCGAAGGCAATGCACTGGTACGTTCCTGACGCTCAAACACGAAAGCCAGGGTA…	0.000205888408482602	0	0.000308832612723904	0.000120101571614851	0	0	0.00101228467503946	0.000137258938988402	0	6.86294694942008e-05	0.000772081531809759	0.00113238624665431	0.00080639626655686	0	0.000308832612723904	0.000274517877976803	0.000514721021206506	0.00150984832887242	0	0	0.000102944204241301	0	5.14721021206506e-05	0.000223045775856153	0	0.000154416306361952
CAGGGAATTTTGCGCAATGGGCGAAAGCCTGACGCAGCAACGCCGCGTGGGGGATGAAGGCTCTTGGGTCGTAAACCCCTTTTGCCGGGGAAGATAATGACGGTACCCGGCGAATAAGCCACGGCTAACTACGTGCCAGCAGCCGCGGTAATACGTAGGTGGCAAGCGTTGTCCGGATTTATTGGGCGTAAAGAGCGCGCAGGCGGTTTGTTAAGTCCGAGGTGAAATCTCCCGGCTCAACTGGGAGGGGTCTTCGGATACTGGCCGACTTGAGGAGAGCAGAGGTGAGTGGAATTCTCGGTGTAGTGGTGAAATGCGTAGATATCGAGAGGAACACCAGCGGCGAAGGCGGCTCACTGGGCTCCACCTGACGCTGAGGCGCGAAAGCGTGGGGAGCGA…	5.14721021206506e-05	0.000154416306361952	0	0.000394619449591655	0.000428934184338755	0.000154416306361952	0.000308832612723904	6.86294694942008e-05	0.000120101571614851	5.14721021206506e-05	0.000549035755953606	0.000257360510603253	0.00224761512593508	0	0.000205888408482602	0.000360304714844554	0.000137258938988402	0.000772081531809759	0	0	0	5.14721021206506e-05	0	0.000171573673735502	0.000531878388580056	5.14721021206506e-05
CCGAGAATCTTCCGCAATGGACGAAAGTCTGACGGAGCGACGTCGCGTGGTTGATGAAGTCCTTCGGGACGTAAAGACCTTTTATAGGGGAAGAATCCGCCGTAAGGCGGAGTGACTGTACCTTATGAATAAGGGGTTGCTAAACTCGTGCCAGCAGCAGCGGTAATACGAGTGCCCCAAGCGTTATCCGGAATTATTGGGCGTAAAGGGTGCGTAGGTGGTTTAGTTAGTCTCTGGTCAAAGCCCCCGACTTAATCGGGGACCGGCGAGAGAAACGGCTAAACTAGAGGAGGTGAGAGGTTTACGGAACTCATGGTGTAGGGGTGAAATCCGTTGATATCATGGGGAACACCAAAAGCGAAGGCAGTAAACTGGCGCCTACCTGACACTGAAGCACGA…	0.000291675245350353	0.000240203143229703	0	0.000497563653832956	0.000240203143229703	0.000909340470798161	0.000137258938988402	0.000223045775856153	0.000325989980097454	0.000102944204241301	0.000171573673735502	0.000909340470798161	0.000274517877976803	0	0	0.000120101571614851	0.000257360510603253	0.00156132043099307	0	0.000308832612723904	0	5.14721021206506e-05	0	0.000308832612723904	0	5.14721021206506e-05
TAGGGAATCTTGGACAATGGGCGAAAGCCTGATCCAGCCATGCCGCGTGAGTGATGAAGGCCTTAGGGTTGTAAAGCTCTTTCGCCAGGGAAGATAATGACGGTACCTGGATAAGAAGCCCCGGCTAACTCCGTGCCAGCAGCCGCGGTAATACGGAGGGGGCTAGCGTTGTTCGGAATTACTGGGCGTAAAGCGCACGTAGGCGGCTTTTCAAGTTGGGGGTGAAATCCCCGGGCTTAACCCGGGAACTGCCTCCAAAACTGAAAAGCTCGAGTCCGAGAGAGGTGAGTGGAATTTCCAGTGTAGAGGTGAAATTCGTAGATATTGGAAAGAACACCAGTGGCGAAGGCGGCTCACTGGCTCGGTACTGACGCTGAGGTGCGACAGCGTGGGGAGCAA…	0	0	0	0	0	0	0	0	0	0	0	0.000308832612723904	0	0	0	0	0	0	0.00504426600782376	0	0	0	0	0	0	0
CCAGGGATATTGGGCAATGGACGCAAGTCTGACCCAGCGACGCCGCGTGAAGGAAGAAGGTCTTAGGATCGTAAACTTCTTTTGATAGTCTTTTCACGGACTATAGAATAAGCCCCTACTAACTACGTGCCAGAAGTCTCGGTAATACGTAGGGGGCAAGCGTTATCCGGATTTATTGGGCGTAAAGTGTGCGTAGGCGCCTTTTCAAGTTTTCGTTTAAAGACCAAGGCTTAACCTTGGAAAAAGCGAGAATACTGTTAAGGTTGAGGATTGTCAGGGATGCTGGAACAGTAGGTGTAGCAGTGAAATGCGTTGATATCTACTGGAACACCAAAGGCGAAGGCAGGCATCTGGGATTTTTCCTGACGCTGAGGCACGAAAGCTGGGGTAGCGAAAC	0.000617665225447807	0.000205888408482602	0.000205888408482602	0.000257360510603253	0.000377462082218104	0.000137258938988402	1.71573673735502e-05	0.000223045775856153	0.000154416306361952	6.86294694942008e-05	0.000360304714844554	0.000446091551712305	0.000446091551712305	0	0	6.86294694942008e-05	0.000171573673735502	0.00216182828906733	0	0.00116670098140141	5.14721021206506e-05	3.43147347471004e-05	0	6.86294694942008e-05	0	0
TTTGGAATTTTGGACAATGGGCGAAAGCCTGATCCAGCGACGCCGCGTGGACGATGAAGGCCTTCGGGTCGTAAAGTCCTTTTGCTCGGGAACAATATTATGAGCGTACCGAGAGAATAAGAGGTTGCTAACTCTGTGCCAGCAGCAGCGGTAATACAGAGACCTCAAGCGTTATCCGGAATCATTGGGCGTAAAGCGTACCGATAGGTGGTTTTACAAGTCAGAAGTGAAATCTTAAGGCTCAACCTTGAGACTGTCTTTTGAAACTGTAAAACTAGAGGGGCAAAGAGGAAGCTGGAACAAACGGTGTAGTAGTGAAATGCGTTGATATCGTTTGGAACACCAATAGCGTAGGCAGGCTTCTGGGTGCCACCTGACACTGCTAGGACGAAAGCGTGG…	0.000308832612723904	0.000154416306361952	0.000188731041109052	5.14721021206506e-05	0.000549035755953606	0	0	3.43147347471004e-05	0	0	0	0.000617665225447807	3.43147347471004e-05	0.000120101571614851	0.000480406286459406	0.000257360510603253	0.000223045775856153	0.00178436620684922	0	0.00223045775856153	0	0	6.86294694942008e-05	0	0	0
TAGGGAATATTGGGCAATGGACGGAAGTCTGACCCAGCCATCCCGCGTGCAGGAAGAAGGTTCTCTGGATTGTAAACTGCTTTTGTTTGGGAAGAAAGAGTTCCGTTATCGGGATATTGACGGTACCAGACGAATAAGCACCGGCTAACTCCGTGCCAGCAGCCGCGGTAATACGGAGGGTGCAAGCGTTATCCGGATTTACTGGGTTTAAAGGGTGCGTAGGCGTCTCAACAAGTTTTCGGTGAAAGCTTTCCGCTTAACGGGAAAACTGCCGAAAAAACTGTTGAGATTGAATTTAGGTGAAGTGAGTGGAATACAACAAGTAGCGGTGAAATGCTTAGATATGTTGTAGAACACCGATTGCGAAGGCATCTCACTAATCTAACATTGACGCTGAGG…	0	0	0	0	0	0	0	0	0	0	0	0	0	0	0	0	0	0	0.00574771807013932	0	0	0	0	0	0	0
TGGGGAATTTTGGACAATGGGCGCAAGCCTGATCCAGCCATTCCGCGTGCAGGACGAAGGCCTTCGGGTTGTAAACTGCTTTTGTACGGAACGAAAAGGCCTCGGTCAATACCCGGGGTTCATGACGGTACCGTAAGAATAAGCACCGGCTAACTACGTGCCAGCAGCCGCGGTAATACGTAGGGTGCGAGCGTTAATCGGAATTACTGGGCGTAAAGCGTGCGCAGGCGGTCTTGCAAGACAGTGGTGAAATCCCCGGGCTCAACCTGGGAACTGCCATTGTGACTGCAAGGCTGGAGTACGGCAGAGGGGGATGGAATTCCGCGTGTAGCAGTGAAATGCGTAGATATGCGGAGGAACACCGATGGCGAAGGCAGTCCCCTGGGCCTGTACTGACGC…	0	0	0	0	0	0	0	0	0	0	0	0	0	0	0	0	0	0	0.00480406286459406	0	0	0	0	0	0	0
TCGAGAATCTTTCGCAATGCCCGAAAGGGTGACGAAGCGACGCCGCGTGGGTGAGGAAGGCCTTCGGGTTGTAAAGCCCTGTCAGGAGTTATGAAATGTAAGTGCGATAATACTGTGCTTATTTGACAAAGGCTCCAAAGGAAGCCACGGCTAACTCTGTGCCAGCAGCCGCGGTAATACAGAGGTGGCAAGCGTTGTTCGGAATTATTGGGCGTAAAGAGCACGTAGGTGGATTTGTAAGTCAGATGTGAAAGCCTTCTGTTCAACGGAAGAATTGCATCTGAAACTGTAAACCTTGAGTGTAGGAGGGGAGAATGGAACTTCTGGTGGAGCGGTGAAATGCGTAGATATCAGAAGGAACGCCGGCGGCGAAAGCGATTCTCTAGCCTATAACTGACA…	0.000428934184338755	0.000789238899183309	0	0.00164710726786082	0.000154416306361952	0	0	0	0.00087502573605106	0.000428934184338755	0.000566193123327157	0	0	0	0	0	0	0.00147553359412532	0	0	0	0.000137258938988402	0	3.43147347471004e-05	0	3.43147347471004e-05
TCGAGAATCTTCCACAATGGACGAAAGTCTGATGGAGCGACGTCGCGTGATTGATGAAGTCCTTCGGGATGTAAAGATCTTTTATGAGGGAAGAAGTCTATTGACGGTACCTCATGAATAAGGGGTTGCTAAACTCGTGCCAGCAGCAGCGGTAATACGAGTGCCCCAAGTGTTATCCGGAATTACTGGGCGTAAAGGGTGCGTAGGTGGTGACATTAGTCTTTTGTTAAATCCCGGGGCTTAACCCCGGGCATGCGAAAGAAACGGTGTCACTAGAGGATGCGAGAGGTCTATGGAACTCATGGTGTAGGGGTGAAATCCGTTGATATCATGGGGAACACCAAATGCGAAGGCAATAGACTGGCGCACTCCTGACACTGAGGCACGAAAGCGTGGGTC…	0.000737766797062659	0.000291675245350353	0	0.000411776816965205	0	0	0	0.000137258938988402	0.000291675245350353	0.000205888408482602	0.00085786836867751	0.000308832612723904	0.000617665225447807	0	0	0	0	0.000772081531809759	0	0	0	0.000137258938988402	0	0	0.000480406286459406	0.000583350490700707
TGAGGAATTTTGCGCAATGGGCGAAAGCCTGACGCAGCAACGCCGCGTGAGGGAAGAAGGCCTTCGGGTTGTAAACCTCTTTCGACTGGAAAGAAGTTCCCCGCAAGGGGGATTGACGGTACCAGGAGAAGAAGCCACGGCTAACTCTGTGCCAGCAGCCGCGGTAAGACAGAGGTGGCAAGCGTTGTTCGGAATTACTGGGCGTAAAGGGTGTGTAGGTGGTTGGATAAGTCAGAGGTGAAAGCCCACAGCTTAACTGTGGAAGTGCCTTTGAAACTGTCTGACTTGAGTGCAGGAGAGGAGGGTGGAATTCCCGGTGTAGAGGTGAAATTCGTAGATATCGGGAGGAACACCAGCGGCGAAGGCGGCCCTCTGGACTGCAACTGACACTGAAACACG…	0.000360304714844554	8.5786836867751e-05	0	0	0.000754924164436209	0.000463248919085855	0.000188731041109052	0	0.000171573673735502	0	0	0.000686294694942008	0.000617665225447807	0	0.000325989980097454	0	0	0.00113238624665431	0	8.5786836867751e-05	0	8.5786836867751e-05	0	0.000360304714844554	0	0.000531878388580056
TCGGGAATTTTGCGCAATGGGCGAAAGCCTGACGCAGCGACGCCGCGTGAAGGATGAAGGCCTTCGGGTTGTAAACTTCTGAAAATAGCACCGGCTAACTACGTGCCAGCAGCAGCGGTCATACGTAGGGTGCAAGCATTATCCGGATTTATTGGGCGTAAAGAGTTCTGTAGGCGGTTATGTAAGTCGGGGGTTAAATCCCACAGCTCAACTGTGGAACTGCTTTCGATACTGCATTTACTAGAGTTGGTTAGGGGGTAGCGGAACTTACGGTGGAGCAGTGAAATGCGTTGATATCGTAGGGAACACCAAGGGGGAAGCCAGCTACCTGGGGCCACACTGACGCTGAGAGACGAAAGCGTGGGCAGAAAAAC	8.5786836867751e-05	6.86294694942008e-05	5.14721021206506e-05	0.000257360510603253	0.000428934184338755	0	0.00425502710864045	0	0	0	0.000377462082218104	0	0	0	0	0	0.000137258938988402	0.000411776816965205	0	0.00154416306361952	0	0	0	0.000171573673735502	0.000377462082218104	0
TTGGGAATTTTGCACAATGGACGAAAGTCTGATGCAGCAACACTGCGTGAAGGATGAAGGTTTTCGGATCGTAAACTTCTTTTATCTGGGAATAATCATGAAGGTACCAGATGAATAAGCGCCGGCTAACTACGTGCCAGCAGCCGCGGTAATACGTAGGGCGCAAACGTTATCCGGATTTATTGGGCGTAAAGAGCTCGTAGGTGGTTTTGTAAGTTAGATATTAAATACTTTGGCTCAACCAAAGAAATGTATCTAAAACTGCATAACTTGAGGTATGTAGGGGAGGATGGAACTTACAGTGTAGCAGTGAAATGCGTAGATATTGTAAGGAACGCCAATGGTGAAGACAGTCCTCTGGACATTACCTGACACTGAGGAGCGAAAGCGTGGGGAGCG…	0	0.000102944204241301	0	0.000480406286459406	0	0.000428934184338755	0.000583350490700707	0.000205888408482602	0.000154416306361952	0.000102944204241301	8.5786836867751e-05	0.000909340470798161	0	0	0	8.5786836867751e-05	8.5786836867751e-05	0.000583350490700707	0	0	0	5.14721021206506e-05	0	0	0.00216182828906733	0.000617665225447807
CAGGGAATTTTGCACAATGGACGAAAGTCTGATGCAGCGACGCCGCGTGGGGGATGAATGCCTTCGGGTTGTAAACCCCTTTCAGGAGGGACGAAGCGAAAGTGACGGTACCTTCAGAAGAAGCCCCGGCCAACTACGTGCCAGCAGCCGCGGTAATACGTAGGGGGCGAACGTTGTCCGGATTTATTGGGCGTAAAGAGCTCGTAGGCGGCTCAGCAAGTCGGCCGTGAAAACCCGGGGCTCAACCCCGGGACGCCGGTCGAAACTGCTGTGGCTAGGGTCCGGTAGAGGAGAGTGGAATTCCCGGTGTAGCGGTGAAATGCGCAGATATCGGGAGGAACACCAGTAGCGAAGGCGGCTCTCTGGGCCGGTACCGACGCTGAGGAGCGAAAGCTAGGG…	0.000480406286459406	0.000171573673735502	0	0.000343147347471004	0.000480406286459406	0.00101228467503946	0.000411776816965205	0	0.000120101571614851	8.5786836867751e-05	0.000549035755953606	0	0	0.000274517877976803	0	0	0	0.00195593988058472	0	0.000120101571614851	0	5.14721021206506e-05	0	0.000240203143229703	0.000257360510603253	0
TCAAGAACCTTCCGCAATGGACGAAAGTCTGACGGAGCGACGCCGCGTGATGGATGAAGTCCCTCTGGGACGTAAACATCTTTTATGAGGGAGAAATTTTTGATAGTACCTCAAGAATAAGGGGTTGCTAAACTCGTGCCAGCAGCAGCGGTAATACGAGTGCCCCAAGCGTTATCCGGAATCATTGGGCGTAAAGGGTGTGTAGGTGGTCTGTTTAGTCTCTTGTTAAATTCTTCGGCTCAACCGGGGGTATGCAAGGGAAACGGGCAGACTGGAGGATGCGAGGGGTGAATGGAACTCATGGAGTAGGGGTGAAATCCGTTGATATCATGGGGAACACCGAAAGCGAAGGCAATTCACTGGCGCATTCCTGACACTGAAACACGAAAGCGTGGGTAG…	5.14721021206506e-05	0	0	0	0.000892183103424611	0.000394619449591655	0.00171573673735502	1.71573673735502e-05	0	0	0	0.000154416306361952	0	0	0.00113238624665431	3.43147347471004e-05	1.71573673735502e-05	0.000566193123327157	0	0.000960812572918811	3.43147347471004e-05	0	0	0.000205888408482602	0.000137258938988402	0.000291675245350353
ACGAGAATATTCCGCAATGGACGAAAGTCTGACGGAGCGACGCCGCGTGATGGATGAAGTGCCTTGGTACGTAAACATCTTTTATCGGGGACGAAGTTTATTGACGGTACCCGATGAATAAGGAGCTCCTAACTCTGTGCCAGCAGGAGCGGTAATACAGAGGCTCCAAGCATTACCCGGAATCACTGGGCGTAAAGGGTGTCTAGGCGGCCATATTAGTCTCTCGTTAAATGTCCGAGCTCAACTTGGTCACTGCGGGGGAAACGGTATGGCTCGAGGGCGTGAGAGGTGCATGGAACTCATGGTGGAGGGGTGAAATCCGTTGATATCATGGGGAACACCAAAGGCGAAGGCAATGCACTGGTACGTTCCTGACGCTCAAACACGAAAGCCAGGGTA…	0.000514721021206506	5.14721021206506e-05	0	0.000154416306361952	0	0.000102944204241301	0.00147553359412532	0	5.14721021206506e-05	6.86294694942008e-05	0.000171573673735502	0.00085786836867751	0.000188731041109052	0.00080639626655686	0	0.000274517877976803	6.86294694942008e-05	0.00145837622675177	0	0	0	0	0	0.000463248919085855	0	0
CCGAGAATATTCGACAATGGGCGAAAGCCTGATCGAGCGACGCCGCGTGTGGGAAGAAGATCTGCGGATTGTAAACCACTTTTATCGGGGAAAAATTTTGATTGTACCCGGTGAATAAGGGGCTGCTAACTTCGTGCCAGCAGCAGCGGTAATACGAAGGCCCCGAGCGTTATCCGGAATCATTGGGCGTAAAGCGTGTGTAGGCGGTTGGTATCGTCGGAGGTTAAATATCCTGGCCTAACCGGGAAAATGCTTTCGAAACGTACCGACTGGAGGGTGTGAGAGGCGAGCGGAACTTACGGTGTAGGGGTGAAATCCGTTGATATCGTAAGGAACACCAAAGGCGAAGGCAGCTCGCTGGCGCACTCCTGACGCTGAGACACGAAAGCGTGGGGATCA…	0	0.000188731041109052	0	0.000154416306361952	0.000549035755953606	0.000497563653832956	0.000446091551712305	5.14721021206506e-05	0.000291675245350353	8.5786836867751e-05	0	6.86294694942008e-05	0.000926497838171711	0	0.00084071100130396	0	0	0.000651979960194908	0	0	0	0.000137258938988402	0	0	0	0.000549035755953606
TGGGGAATTTTGGACAATGGGCGAAAGCCTGATCCAGCAATGCCGCGTGAGTGAAGAAGGCCTTCGGGTTGTAAAGCTCTTTTGTCAGGGAAGAAACGGTGAAAGCTAATATCTTTTGCTAATGACGGTACCTGAAGAATAAGCACCGGCTAACTACGTGCCAGCAGCCGCGGTAATACGTAGGGTGCAAGCGTTAATCGGAATTACTGGGCGTAAAGCGTGCGCAGGCGGTTTTGTAAGTCTGATGTGAAATCCCCGGGCTCAACCTGGGAATTGCATTGGAGACTGCAAGGCTAGAATCTGGCAGAGGGGGGTAGAATTCCACGTGTAGCAGTGAAATGCGTAGATATGTGGAGGAACACCGATGGCGAAGGCAGCCCCCTGGGTCAAGATTGACGC…	0	0.00104659940978656	0	0.00166426463523437	0	0	0	0	0.00125248781826916	0.000549035755953606	0.000205888408482602	0.000274517877976803	0	0	0.000257360510603253	0	0	0	0	0	0	0.000240203143229703	0	0	0	0.000240203143229703
TCAAGAATATTCCACAATGGGCGAAAGCCTGATGGAGCGACGCCGCGTGGAGGAAGAAGGCCTTCGGGTTGTAAACTCCTTTTATTTGGGACGAATTCTGACGGTACCAAATGAATAAGAGGTTCCTAACTCTGTGCCAGCAGGAGCGGTAATACAGAGACCTCAAGCGTTATCCGGATTTACTGGGCGTAAAGGGTCCGCAGGTGGTTTTGAAAGTCTTTCGTAAAATGGCGACGCTCAACGTCGTCACCGCGGGAGATACTTCAAGGCTCGAGGCCGGGAGAGGTAAGCGGAATTGCCGGTGTAGTAGTAAAATGCGTTTATATCGGCAAGAACACCAGAGGCGAAAGCGGCTTACTAGAACGGTCCTGACACTCAGGGACGAAAGCGTGGGGAGCA…	0.000549035755953606	0.000120101571614851	0.000377462082218104	6.86294694942008e-05	0.000154416306361952	0.000428934184338755	0.00235055933017638	1.71573673735502e-05	6.86294694942008e-05	0	0	0	0.00144121885937822	0.000514721021206506	0	5.14721021206506e-05	0.000102944204241301	0.000892183103424611	0	0	0	0	0	0	0	0
CCAGGAATATTGGGCAATGGACGCAAGTCTGACCCAGCGACGCCGCGTGGAGGAAGAAGGTCTTAGGATCGTAAACTCCTTTTGATAGTCCTTTCACGGACTATAGAATAAGCCTCTACTAACTACGTGCCAGAAGTCTCGGTAATGCGTAGGAGGCAAGCGTTATCCGGATTCACTGGGCGTAAAGTGTGCGTAGGCGCCTCTTCAAGTTTCTGTTTAAATACCAAGGCTTAACCTTGGAAAAGGCGGAAATACTGTTGGGGTTGAGGATTGTCAGGGATGCTGGAACAGTAGGTGTAGCAGTGAAATGCGTTGATATCTACTGGAACACCAAAGGCGAAGGCAGGCATCTGGGATTTTTCCTGACGCTGAGGCACGAAAGCTAGGGTAGCGAAAC	0.000257360510603253	6.86294694942008e-05	0.000291675245350353	0.000223045775856153	0	0	0.00135543202251047	5.14721021206506e-05	0.000102944204241301	0	0	0.000291675245350353	0.000549035755953606	0.000137258938988402	0.00082355363393041	8.5786836867751e-05	0.000188731041109052	0.00106375677716011	0	0.000428934184338755	5.14721021206506e-05	0	6.86294694942008e-05	6.86294694942008e-05	0	0
TCGAGAATATTCGACAATGGGCGAAAGCCTGATCGAGCGACGCCGCGTGCAGGATGAAGGTCTTAGGATTGTAAACTGCTTTTCTACGGGAAGAAGGTACGATAAGTACTGTGACGGTACTGTAGGAATAAGTGGCTGCAAACTTCGTGCCAGCAGCCGCGGTAATACGAAGGCCACAAGCGTTATCCGGATTTATTGGGTGTAAAGGGCGCGTAGGTGGTCCGATGCGTCTTCTGTTAAATTTCACGGCTCAACCGTGAAGCTGCAGAGGATACGGTCGGACTTGAGAGCGTTAGAGGCAAATGGAACTCATGGTGTAGGGGTGAAATCCGTTGATATCATGGGGAACACCGAAGGCGAAGGCAATTTGCTGGGACGTTTCTGACACTGAGGCGCGAA…	0	0.000137258938988402	0	0.000308832612723904	0	0.00128680255301627	0.00085786836867751	0	0.000257360510603253	6.86294694942008e-05	0.000977969940292362	0.000428934184338755	0	0	0.000617665225447807	5.14721021206506e-05	8.5786836867751e-05	0.000205888408482602	0	0	1.71573673735502e-05	0	0	0	0	0
TGGGGAATATTGCACAATGGGCGAAAGCCTGATGCAGCGACGCCGCGTGAGGGATGACGGCCTTCGGGTTGTAAACCTCTTTCAGTAGGGAAGAAGCGAAAGTGACGGTACCTGCAGAAGAAGCACCGGCTAACTACGTGCCAGCAGCCGCGGTAATACGTAGGGTGCGAGCGTTATCCGGAATTATTGGGCGTAAAGAGCTCGTAGGCGGTTTGTCGCGTCTGTCGTGAAAGTCCGGGGCTTAACCCCGGATCTGCGGTGGGTACGGGCAGACTAGAGTGCAGTAGGGGAGACTGGAATTCCTGGTGTAGCGGTGGAATGCGCAGATATCAGGAGGAACACCGATGGCGAAGGCAGGTCTCTGGGCTGTAACTGACGCTGAGGAGCGAAAGCATGGGG…	0	0.000102944204241301	0	0	0	0.00248781826916478	6.86294694942008e-05	0	0	0	0	0	0	0	0.000617665225447807	0	0.00181868094159632	0	0	0	6.86294694942008e-05	0.000137258938988402	0	0	0	0
CTGGGAATTTTGCGCAATGGACGAAAGTCTGACGCAGCGACACCGCGTGAGGGATGAAGGCCTTAGGGTCGTAAACCTCTTTTGATTCGACACATGTCGAGTAGAATAAGCACTGACTAACTACGTGCCAGCAGTAGCGGTAATACGTAGGGTGCAAGCGTTATCCGGATTTATTGGGCGTAAAGAGTTCGTAGGTTTTTGGTCAAGTTTTGTTTGAAAGCCCGAGGCTCAACCTCGGACCCGGACAAAAAACTGATCGGATTGAGTCTGTTAGGGGGTACTGGAACTGATAGTGTAGCAGTGAAATGCGTTGATATTATCAGGAACACCGAGGGCGAAGGCAGGTACCTGGGACATGACTGACACTGAGGAACGAAAGCTAGGGGAGCGAAAC	0.000617665225447807	0.000102944204241301	0	0.000240203143229703	0	0.00149269096149887	0.000411776816965205	0	0.000102944204241301	0.000102944204241301	0	0.000428934184338755	0	0	0.000772081531809759	0.000188731041109052	0.000240203143229703	0.000617665225447807	0	0	0	0.000137258938988402	0	0.000257360510603253	0	0
CTAGGAATAGTCGGCAATGGGCGAAAGCCTGACCGCGCGACGCCGCGTGTGGGATGACGGCCTACGGGTCGTAAACCACTCAATTCCGCCCTATCGGGCGGAAGGATCAAGTCTCCGCTAACTACGTGCCAGAAGCTTCGGTAATACGTAGGAGACAAACATTATCCGGATTTATTGGGCGTAAAGCGAATGTAGGCGCCCCGTCGCATCTTGTCTTAAATACTAAGGCTCAACCTTAGAACCGGACAAGAGATGAGCGGGGTTGAATGATAGAGGGATAGCTGGAACTCTCGGTGTAGGGGTGAAATTCGTTGATATCGAGAGGAACACCAAGGGCGAAGGCAGGCTATTGGCTATCTATTGACGCTGAGATTCGAAAGCTAGGGGAGCGAAAG	0.000154416306361952	0.000188731041109052	0	0.000360304714844554	0.000325989980097454	0.00144121885937822	8.5786836867751e-05	0	0.000291675245350353	3.43147347471004e-05	0	0	0	0.000223045775856153	0.00082355363393041	3.43147347471004e-05	0.000171573673735502	0.00154416306361952	0	0	1.71573673735502e-05	3.43147347471004e-05	0	0.000171573673735502	0	0
TCGAGAATATTCGACAATGGGCGAAAGCCTGATCGAGCGACGCCGCGTGCAGGAAGAAGGTCTTCGGATTGTAAACTGCTTTTGCGTGGGAAGAATTTTGACGGTACCACGAGAATAAGGGGTTGCTAACTCTGTGCCAGCAGCAGCGGTAATACAGAGACCCCGAGCGTTATCCGGAATTACTGGGCGTAAAGGACAAGTAGTCGGTAGTTATAGTCTGATGTTAAATCTCATCGCTCAACGGTGAGGCCGCATGAGAAACGTAACTGCTAGAGCGGGTCAGGGGCAAGCGGAACGTGCGGTGTAGCGGTGAAATGCATTGATATCACACGGAACACCAAAAGCGAAGGCAGCTTGCTAGGGCTTTGCTGACGATCAATTGTGAAAGCGTGGGGATCA…	0.000257360510603253	0.000325989980097454	0	0.000617665225447807	0	0.000154416306361952	0	0.000171573673735502	0.000188731041109052	0.000102944204241301	0	0.000531878388580056	0.000411776816965205	0	0	0	0.000205888408482602	0.00147553359412532	0	0	6.86294694942008e-05	0.000120101571614851	0	0.000120101571614851	0.00241918879967058	0
TCGAGAATATTCGACAATGGGCGAAAGCCTGATCGAGCGACACCGCGTGTGGGAAGAAGGCCTGCGGGTTGTAAACCACTTTTATCGGGGAAAAATTTTGATTGTACCCGTTGAATAAGGGGCTGCTAACTTCGTGCCAGCAGCAGCGGTAATACGAAGGCCCCGAGCGTTATCCGGAATCATTGGGCGTAAAGCGTGTGTAGGTGGTAGATATTGTCAAAGGTTAAAGATCAAGGCCTAACCTTGGGAATGCTTTTGAAACGTATCAACTAGAAGGTGTGAGAGGTGAGCGGAACTCATGGTGTAGGGGTGAAATCCGTTGATATCATGGGGAACACCAAAGGCGAAGGCAGCTCACTGGTGCACTCTTGACACTGAGACACGAAAGCGTGGGGATCA…	0.000480406286459406	0.000257360510603253	0	0.000480406286459406	0	0.000617665225447807	0	3.43147347471004e-05	0.000325989980097454	0.000205888408482602	0	0	0	0.000411776816965205	0	0	0.000325989980097454	0.00190446777846407	0	0.000566193123327157	0	0.000205888408482602	0.000137258938988402	0.000531878388580056	0	0
TGGGGAATATTGGACAATGGGCGAAAGCCTGATCCAGCAATGCCGCGTGAGTGATGAAGGCCCTAGGGTTGTAAAGCTCTTTTACCCGGGAAGATAATGACTGTACCGGGAGAATAAGCCCCGGCTAACTCCGTGCCAGCAGCCGCGGTAATACGGAGGGGGCTAGCGTTGTTCGGAATTACTGGGCGTAAAGCGCACGTAGGCGGCTTTGTAAGTCAGAGGTGAAAGCCTGGAGCTCAACTCCAGAACTGCCTTTGAGACTGCATCGCTTGAATCCAGGAGAGGTCAGTGGAATTCCGAGTGTAGAGGTGAAATTCGTAGATATTCGGAAGAACACCAGTGGCGAAGGCGGCTGACTGGACTGGTATTGACGCTGAGGTGCGAAAGCGTGGGGAGCAA…	0.000240203143229703	0.000463248919085855	0.00102944204241301	0.000205888408482602	0	0	0	0.000789238899183309	0.000360304714844554	0.000205888408482602	0.000549035755953606	0	0	0	0	0.000617665225447807	0.000514721021206506	0	0	0	8.5786836867751e-05	0.000154416306361952	6.86294694942008e-05	0.000360304714844554	0.000789238899183309	0.000223045775856153
TGGGGAATTTTGGACAATGGGCGCAAGCCTGATCCAGCAATGCCGCGTGCAGGATGAAGGCCTTCGGGTTGTAAACTGCTTTTGTACGGAGCGAAAAGGCTCTCTCTAATACAGGGGGCTCATGACGGTACCGTAAGAATAAGCACCGGCTAACTACGTGCCAGCAGCCGCGGTAATACGTAGGGTGCAAGCGTTAATCGGAATTACTGGGCGTAAAGCGTGCGCAGGCGGTTATGTAAGACAGATGTGAAATCCCCGGGCTCAACCTGGGAACTGCATTTGTGACTGCATAGCTAGAGTACGGCAGAGGGGGATGGAATTCCGCGTGTAGCAGTGAAATGCGTAGATATGCGGAGGAACACCGATGGCGAAGGCAATCCCCTGGGCCTGTACTGACGC…	0.000120101571614851	0	0	5.14721021206506e-05	0.000274517877976803	0	0.00157847779836662	0	0	5.14721021206506e-05	0.00137258938988402	0.000926497838171711	0	0	0	0	0	0.000205888408482602	0.000120101571614851	0	0	0	0	0.000205888408482602	0.000703452062315558	0.000514721021206506
TCGAGAATCTTTCGCAATGCCCGAAAGGGTGACGAAGCGACGCCGCGTGTGGGAAGAAGGCCTTCGGGTTGTAAACCACTGTCGGGAGTTAAGAAATGTAAGGGTGCTAATAGTATCCTTACTTGACTAAGGCTCCGGAGGAAGCCACGGCTAACTCTGTGCCAGCAGCCGCGGTAATACAGAGGCGGCAAGCGTTGTTCGGAATTATTGGGCGTAAAGAGCACGTAGGCGGCCTTGTAAGTCAGTTGTGAAAGCCTTCTGCTTAACAGAAGAACAGCAGCTGATACTGCAAGGCTAGAGTGCGGAAGGGGAGAGTGGAACTTCTGGTGGAGCGGTGAAATGCGTAGATATCAGAAGGAACACCGGCGGCGAAGGCGACTCTCTGGTCCGTAACTGACG…	0.000394619449591655	0.000394619449591655	0	0.00106375677716011	0.000360304714844554	0.000154416306361952	0	0	0.000257360510603253	0.000205888408482602	0	0.000480406286459406	0.000171573673735502	8.5786836867751e-05	0	0	0	0.00188731041109052	0	0	0	0	0	0.000411776816965205	3.43147347471004e-05	0
TCGAGAGTCTTCCACAATGGGCGAAAGCCTGATGGAGCGACGCCGCGTGAATGATGAAGGGCTTCGGCCTGTAAAATTCTTTTCTCCGTGAGAAATCCGAGTCAAATCGGTATGATGTTAGCGGAGGAATAAGGGGTTGCTAAACTCGTGCCAGCAGCAGCGGTAATACGAGTGCCCCGAGCGTTATCCGGAATCACTGGGCGTAAAGGGTGTGTAGGAGGTAGCGTTAGTCTTGTCTTAAAGGTTTCGGCTTAACCGAAAACATGGACAGGAAACGGCGCGGCTAGAGAGTGCGAGAGGCGCGCGGAACTCATGGTGTAGGGGTGAAATCCGTTGATATCATGGGGAACACCAAAGGCGAAGGCAGCGCGCTGGCGCATTTCTGACTCTGAAACACGA…	0.000703452062315558	0.000411776816965205	0	0.000480406286459406	0.00106375677716011	0.000703452062315558	0	0	0.000325989980097454	0	0	0	0.00106375677716011	0	0	0	0	0.00108091414453366	0	0	0	0	0	0	0	0
TGGGGAATATTGGACAATGGGCGAAAGCCTGATCCAGCCATGCCGCGTGTGTGAAGAAGGTCTTCGGATTGTAAAGCACTTTAAGTTGGGAGGAAGGGCAGTAAATTAATACTTTGCTGTTTTGACGTTACCGACAGAATAAGCACCGGCTAACTCTGTGCCAGCAGCCGCGGTAATACAGAGGGTGCAAGCGTTAATCGGAATTACTGGGCGTAAAGCGCGCGTAGGTGGTTAGTTAAGTTGGATGTGAAATCCCCGGGCTCAACCTGGGAACTGCATTCAAAACTGACTGACTAGAGTATGGTAGAGGGTGGTGGGATTTCCTGTGTAGCGGTGAAATGCGTAGATATAGGAAGGAACACCAGTGGCGAAGGCGACCACCTGGACTGATACTGACAC…	0	0	0.00377462082218104	0	0	0	0	0	0	0	0	0	0	0	0	0.00190446777846407	0	0	0	0.000617665225447807	0	0	0.00348294557683069	0	0.00118385834877496	0
TGGGGAATTTTGCACAATGGGCGAAAGCCTGATGCAGCGACGCCGCGTGGAGGATGAAGGCCTTCGGGTTGTAAACTCCTTTTGCAGGGGAAAATAATGATGGTACCCTGCGAATAAGCCACGGCTAACTCTGTGCCAGCAGCCGCGGTAAGACAGAGGTGGCAAGCGTTGTTCGGAATTACTGGGCTTAAAGGGCGCGTAGGCGGTGAGATAAGTCTGAGGTGAAATCCTATGGCTTAACCATAGAACTGCCTTGGAAACTGTTTTACTTGAGTCAGCGAGGGGATGGTGGAATTCCCGGTGTAGCAGTGAAATGCGTAGATATCGGGAGGAAGGCCGGTGGCGAAGGCGGCCATCTGGCGCTGAACTGACGCTGAGGCGCGAAAGCGTGGGTAGCAA…	0.000223045775856153	0.000154416306361952	0	0.000205888408482602	0	0.00104659940978656	0.00108091414453366	0	0.000137258938988402	5.14721021206506e-05	0	0.000669137327568458	0.000651979960194908	0	0	0	0	0.00173289410472857	0	0	0	0	0	0.000223045775856153	0.000120101571614851	0
TCGAGAATCTTTCGCAATGCCCGAAAGGGTGACGAAGCGACGCCGCGTGTGGGAAGAAGGCCTTCGGGTTGTAAACCACTGTCGGGAGTTAAGAAATGTAAGGGTGTTAATAGTATCCTTACTTGACTAAGGCTCCGGAGGAAGCCACGGCTAACTCTGTGCCAGCAGCCGCGGTAATACAGAGGCGGCAAGCGTTGTTCGGAATTATTGGGCGTAAAGAGCACGTAGGCGGCTTTGTAAGTCAGTTGTGAAAGCCTTCTGCTCAACGGAAGAACAGCATCTGATACTGCAAGGCTAGAGTGCGGAAGGGGAGAGTGGAACTTCTGGTGGAGCGGTGAAATGCGTAGATATCAGAAGGAACACCGGCGGCGAAGGCGACTCTCTGGTCCGTAACTGACG…	0.000291675245350353	0.000223045775856153	0	0.000549035755953606	0	0	0.000325989980097454	0	0.000308832612723904	0.000188731041109052	0.00104659940978656	0.000360304714844554	0	0	0	0	0	0.00168142200260792	0	0.00181868094159632	0	0	0	0	0	0
TCGAGAATATTCCTCAATGGACGAAAGTCTGAAGGAGCGACGCCGCGTGCAGGAAGAAGCCCTTCGGGGTGTAAACTGCTTTTGTGGGGGACGAATTTGTGACGGTACCCCAAGAATAAGAGGTTGCTAACTCTGTGCCAGCAGCAGCGGTAATACAGAGACCTCAAACGTTATCCGGATTCATTGGGCGTAAAGCGTCCGCAGGTGGTTTAATAAGTTGAAGGTTAAATCCTGGGGCTTAACTTCAGGACCGCCATCAATACTGTTAAACTGGAGGCTGGTAGAGGCAAGCGGAACTATCGGTGTAGTCGTAATAAGCGCTGATATCGATAGGAACACCAAAGGCGAAGGCAGCTTGCTAGAACATGCCTGACACTCAGGGACGAAAGCGTGGGGAGC…	0.000720609429689108	0.000102944204241301	0.000343147347471004	0.000205888408482602	0.000892183103424611	0.000995127307665912	0	0	6.86294694942008e-05	6.86294694942008e-05	0.000463248919085855	0.000223045775856153	0	0	0	8.5786836867751e-05	0	0.000754924164436209	0	5.14721021206506e-05	0	5.14721021206506e-05	0	0	0	0
TGGGGAATATTGCACAATGGGCGCAAGCCTGATGCAGCGACGCCGCGTGAGGGATGACGGCCTTCGGGTTGTAAACCTCTTTCAGTAGGGAAGAAGCGAAAGTGACGGTACCTGCAGAAGAAGCACCGGCTAACTACGTGCCAGCAGCCGCGGTAATACGTAGGGTGCGAGCGTTATCCGGAATTATTGGGCGTAAAGAGCTCGTAGGCGGTTTGTCGCGTCTGTCGTGAAAGTCCGGGGCTTAACCCCGGATCTGCGGTGGGTACGGGCAGACTAGAGTGCAGTAGGGGAGACTGGAATTCCTGGTGTAGCGGTGGAATGCGCAGATATCAGGAGGAACACCGATGGCGAAGGCAGGTCTCTGGGCTGTAACTGACGCTGAGGAGCGAAAGCATGGGG…	6.86294694942008e-05	0	0	0.000137258938988402	0	0.000686294694942008	0	0	0	0	0	0.000343147347471004	0	0	0.000737766797062659	6.86294694942008e-05	0.00183583830896987	0	0	0	0	0	0	0.000240203143229703	0	0
TCGAGAATCTTCCGCAATGGGCGAAAGCCTGACGGAGCGACGCCGCGTGAACGATGAAGTGCTTCGGCATGTAAAGTTCTTTTGCCAGGGAGAAAGTTTATTGATAGTACTTGGCGAATAAGAGGTTGCTAAACTCGTGCCAGCAGCAGCGGTAATACGAGTGCCTCAAGCGTTATCCGGAATCATTGGGCGTAAAGGTTGTGTAGGTGGTTGTATTAGTCTTTTGTTAAATTCTTCGGCTTAACCGGGGACATGCAAGGGAAACGGTACAACTAGAGGATGCGAGGGGTCTGCGGAACTCATAGTGTAGCGGTGAAATGCGTTGATATTATGGGGAACACCAAAAGCGAAGGCAGCAGACTGGAGCACTCCTGACACTGAAACAAGAAAGCGTGGGTC…	0.000223045775856153	5.14721021206506e-05	0	0.000360304714844554	0	0.000480406286459406	0.00087502573605106	0	0.000120101571614851	5.14721021206506e-05	0	0.000772081531809759	0	0.000497563653832956	0	8.5786836867751e-05	0.000137258938988402	0.00118385834877496	0	0	3.43147347471004e-05	6.86294694942008e-05	0	0.000463248919085855	0	0.000377462082218104
TAAAGAATATTTCGCAATGGGCGCAAGCCTGACGAAGCGATACCGCGTGGGCGATGAAGGTCGTAAGATTGTAAAGCCCTTTTCTGAGGGAATAATTCTGAAGGTACCTCAGGAATAAGCACCGGCTAACTCCGTGCCAGCAGCCGCGGTAATACGGAGGGTGCAAGCGTTACCCGGAATTATTGGGCGTAAAGCGTCCGCAGGTGGTTTTTTAAGTTGAGTATTAAATCTTGAAGCCCAACTTCAAGGCTGTGCTCAAAACTGGAAAACTAGAGTCTTTCAGAGGTACACGGAATTCTGTGTGTAGGGGTAAAATCCGTAGATATACAGAGGAACACCAAAAGCGAAGGCAGTGTACTGGGAAACGACTGACACTCATGGACGAAAGCGTGGGGAGCG…	0.000137258938988402	0.000223045775856153	0.000171573673735502	0.000291675245350353	0	0.000343147347471004	0	5.14721021206506e-05	8.5786836867751e-05	3.43147347471004e-05	0.000411776816965205	0	0.000325989980097454	0.00132111728776337	0.000343147347471004	0	0	0.000497563653832956	0	0	0	5.14721021206506e-05	0	0	0.000274517877976803	0
CCGAGAATATTCCACAATGGGCGAAAGCCTGATGGAGCGACGCCGCGTGGAGGACGAAGTGCTTCGGCATGTAAACTCCTTTTGTACACTAGAAAGTTTATTGATCGGTGTAAGAATAAGAGGTTGCTAAACTCGTGCCAGCAGCAGCGGTAATACGAGTGCCTCGAGCGTTATCCGGAATTATTGGGCGTAAAGGGTGTGTAGGCGGCTTTGTTAGTCCTTGGTCAAATTCTTCGGCTTAACCGGGGGTCCGCCAAGGAAACGGCAAAGCTTGAGGGTGCGAGAGGTGAATGGAACTCTAGGTGTAGGGGTGAAATCCGTTGATATCTAGGGGAACACCAAAAGCGAAGGCAATTCACTGGCGCACTTCTGACGCTGAAACACGAAAGCGTGGGTAGC…	0.000325989980097454	0	0.000274517877976803	0	6.86294694942008e-05	0	0	0	0	0	0	0.000703452062315558	0.00130395992038982	0	0.000651979960194908	0	0	0.000343147347471004	0	3.43147347471004e-05	0	0	0	0	0.00185299567634342	0
TGAGGAATTTTCCGCAATGGGCGAAAGCCTGACGGAGCGACGCCGTGTGTGCGATGAAGTCTTTCGGGATGTAAAGCACTGTCAGAGGGAACGATATTGACGGTACCCTCAGAGGAAGGCCCGGCTAACTACGTGCCAGCAGCCGCGGTAATACGTAGGGGCCAAGCGTTGTCCGGAATCACTGGGCGTAAAGCGTATGTAGGTTGCTTGATAAGTCAGATGTTAAATTCCCGAGCTCAACTCGGGACCGCATTTGATACTGTCAGACTAGAGAATGGTAGAGGAAAGCGGAACTTCCGGTGTAGCGGTGAAATGCGTAGATATCGGAAGGAACACCAGTGGCGAAGGCGGCTTTCTGGGCCATTTCTGACACTGAGATACGAAAGCCAGGGGAGCAAA…	0.000343147347471004	0	0	0	0	0.000960812572918811	0	0	0	0	0	0.00109807151190721	0.000720609429689108	0	0	0	0	0.000686294694942008	0	0.000102944204241301	0	0	0	0.000205888408482602	0.00082355363393041	0.000291675245350353
TCGAGAGTCTTCCACAATGGGCGAAAGCCTGATGGAGCGACGCCGCGTGAATGATGAAGGGCTTCGGCCTGTAAAATTCTTTTCTCCGTGAGAAATCCGAGTTAAATCGGTATGATGTTAGCGGAGGAATAAGGGGTTGCTAAACTCGTGCCAGCAGCAGCGGTAATACGAGTGCCCCGAGCGTTATCCGGAATCACTGGGCGTAAAGGGTGTGTAGGAGGTAGCGTTAGTCTTGTCTTAAAGGTTTCGGCTTAACCGAAAAAATGGACAGGAAACGGCGCGACTAGAGAGTGCGAGAGGTATATGGAACTCATGGTGTAGGGGTGAAATCCGTTGATATCATGGGGAACACCAAAGGCGAAGGCAATATACTGGCGCATTTCTGACTCTGAAACACGA…	0.000257360510603253	0.000102944204241301	0	0.000205888408482602	0.000463248919085855	0.000686294694942008	0	0	0.000120101571614851	0	0.000720609429689108	0.000411776816965205	0	0	0	0	0.000154416306361952	0.000566193123327157	0	0.000120101571614851	0	0	0	0	0	0.000789238899183309
TGGGGAATATTGCACAATGGGCGCAAGCCTGATGCAGCCATGCCGCGTGTATGAAGAAGGCCTTCGGGTTGTAAAGTACTTTCAGCGGGGATGAAGGGAGTAAAGTTAATACCTTTGCTCATTGACGTTACCCGCAGAAGAAGCACCGGCTAACTCCGTGCCAGCAGCCGCGGTAATACGGAGGGTGCAAGCGTTAATCGGAATTACTGGGCGTAAAGCGCACGCAGGCGGTTTGTTAAGTCAGATGTGAAATCCCCGGGCTCAACCTGGGAACTGCATCTGATACTGGCAAGCTTGAGTCTCGTAGAGGGGGGTAGAATTCCAGGTGTAGCGGTGAAATGCGTAGAGATCTGGAGGAATACCGGTGGCGAAGGCGGCCCCCTGGACGAAGACTGACGC…	0	0	0	0	0	0.00415208290439915	0	0	0	0	0	0	0	0	0	0	0	0	0	0	0	0	0	0	0	0
TGGGGAATTTTGCGCAATGGGGGAAACCCTGACGCAGCAACGCCGCGTGCGGGATGAAGGCCTTCGGGTTGTAAACCGCTTTCGAGGGGAAAGAAGCCCCTGGGGGTGAATAATCTCCAGGGATGACGGTACCCCGAGAAGAAGCCCCGGCTAACTCTGTGCCAGCAGCCGCGGTAAGACAGAGGGGGCGAGCGTTGTTCGGAATGATTGGGCGTAAAGGGCGTGTAGGCGGTCCAGCCAGTCGGATGTCTAATCCCGGGGCTCAACCCCGGACCGGCGTTCGATACTACTGGACTTGAGGCTCGGAGAGGCGCGTGGAATTCCTGGTGTAGCGGTGAAATGCGTAGATATCAGGAGGAACACCGGTGGCGAAGGCGGCGCGCTGGCCGAGATCTGACG…	0.000360304714844554	0	0	0	0.000343147347471004	0.000720609429689108	0.000308832612723904	0	0	0	1.71573673735502e-05	0.000240203143229703	0.000686294694942008	3.43147347471004e-05	0	0	6.86294694942008e-05	0.000943655205545261	0	0.00132111728776337	0	0	0	0.000240203143229703	0	0.000257360510603253
TCGAGAGTCTTCCACAATGGGCGAAAGCCTGATGGAGCGACGCCGCGTGAATGATGAAGGGCTTCGGCCTGTAAAATTCTTTTCTCCGTGAGAAATCCGAGTCAAATCGGTATGATGTTAGCGGAGGAATAAGGGGTTGCTAAACTCGTGCCAGCAGCAGCGGTAATACGAGTGCCCCGAGCGTTATCCGGAATCACTGGGCGCAAAGGGTGTGTAGGAGGTAGCGTTAGTCTTGTCTTAAAGGTTTCGGCTTAACCGAAAACATGGACAGGAAACGGCGCGACTAGAGAGTGCGAGAGGCGCGCGGAACTCATGGTGTAGGGGTGAAATCCGTTGATATCATGGGGAACACCAAAGGCGAAGGCAGCGCGCTGGCGCATTTCTGACTCTGAAACACGA…	0.00085786836867751	0	0	0.000411776816965205	0	0.000308832612723904	0	0	0	0	0	0.000651979960194908	0	0.000480406286459406	0	0	0	0.000926497838171711	0	0.000995127307665912	0	0	0	0.00080639626655686	0	0
TGAGGAATATTGCGCAATGCCCGAAAGGGTGACGCAGCGACGCCGCGTGAAGGATGAAGGCCCTATGGGTTGTAAACTTCTGTAGAGAGGAAAGAATATTTCGCTATACGCGGAATTGACGGTACCTCTAAAGTAAGGATCGGCCAACTACGTGCCAGCAGCCGCGGTAATACGTAGGATCCAAGCGTTGTCCGGATTTACTGGGTGTAAAGGGAGCGCAGGCGGACTTTCAAGTCGGTGGTGAAATCTCGAGGCTCAACCTCGAAACTGCCTCCGATACTGTTAGTCTTGAATCTAGAAGAGGGCGATGGAATTCATGGTGTAGCAGTGAAATGCGTAGATATCATGAAGAACACCAGCGGCGAAGGCGGTCGCCTAGTCTAGTATTAACGCTCAGGC…	8.5786836867751e-05	0.000154416306361952	0	0.000377462082218104	0.000394619449591655	0	0	0	0.000154416306361952	0.000223045775856153	0	0	0	0	0	0	0	0.00492416443620891	0	0	0	0.000171573673735502	0	0	0	0
TGGGGAATATTGGGCAATGGAGGAAACTCTGACCCAGCGACGCCGCGTGCGGGATGAAGGCCTTCGGGTTGTAAACCGCTTTCAGCAGGGAAGAAGCGAAAGTGACGGTACCTGCAGAAGAAGCACCGGCTAACTATGTGCCAGCAGCCGCGGTAATACATAGGGTGCAAGCGTTGTCCGGAATTATTGGGCGTAAAGAGCTCGTAGGTGGTTCGTCACGTCGGATGTGAAAATCTGGGGCTCAACCCCAGACCTGCATTCGATACGGGCGAGCTAGAGTTTGGTAGGGGAGACTGGAATTCCTGGTGTAGCGGTGGAATGCGCAGATATCAGGAGGAACACCAATGGCGAAGGCAGGTCTCTGGGCCAATACTGACACTGAGGAGCGAAAGCGTGGGG…	0.000137258938988402	0.000205888408482602	0	0.000257360510603253	0	0.000308832612723904	0	0	0.000102944204241301	0.000102944204241301	0	0.000308832612723904	0.000960812572918811	0.00084071100130396	0	0.000171573673735502	0	0.000583350490700707	0	0	0	5.14721021206506e-05	0	0	0.00162994990048727	0
TCGAGAATATTCCACAATGCACGAAAGTGTGATGGAGCGACGCCGCGTGTTGAACGAAGGCCTTCGGGTCGTAAACAACTTTTCTCAGGGACGAATTTTGACGGTACCTGAGGAATAAGGGGTTGCTAACTCTGTGCCAGCAGCAGCGGTAATACAGAGACCCCAAGCATTATCCGGATTTATTGGGCGTAAAGCGTACGTAGGCGGTTTCGTAAGTCATTTGTTAAATCTTCAGGCTTAACCTGGAGGCTGCGGGTGATACTGCGAGGCTAGAGTATGGGAGAGGTTAGCGGAATGCCTAGTGTAGCGGTAAAATGCGTTAATATTAGGTAGAACACCAAATGCGAAAGCAGCTAACTGGAACATTACTGACGCTCAGTGTACGAAAGCGTGGGTAGC…	0.000240203143229703	6.86294694942008e-05	0	0	0	0.000977969940292362	0	0	0.000102944204241301	1.71573673735502e-05	0.000411776816965205	0	0.00162994990048727	0	0	0	5.14721021206506e-05	0.000977969940292362	0	0.000120101571614851	3.43147347471004e-05	0	0	0	0	0
TGGGGAATTTTGCGCAATGGGCGAAAGCCTGACGCAGCGACGCCGCGTGAGGGAAGAAGGTTCTCGGATCGTAAACCTCTGTCGGGGGGGAAGAAACTTCTGGTGGTTAATACCCATCAGGATTGACGGTACCCCTTAAGGAAGCATCGGCTAACTACGTGCCAGCAGCCGCGGTAATACGTAGGATGCAAGCGTTGCTCGGAATTATTGGGTGTAAAGGGCGCGTAGGTGGCCTGATAAGTCATGGGTGAAAGCCCTCGGCTCAACCGAGGAATTGCCTATGATACTGTCGGGCTTGAGTATGGGAGAGGGAAGTGGAATTCCTGGTGTAGCGGTGAAATGCGTAGATATCAGGAGGAACACCGGCGGCGAAGGCGGCTTCCTGGACCAATACTGACA…	0.000257360510603253	6.86294694942008e-05	0	8.5786836867751e-05	0	0	0	0	0	0	0	0	0.000977969940292362	0	0	0	0	0.000926497838171711	0	0.00344863084208359	0	0	0	0	0	0.000549035755953606
TCGAGAATCTTTCGCAATGCCCGAAAGGGTGACGAAGCGACGCCGCGTGTGGGAAGAAGGCCTTCGGGTTGTAAACCACTGTCGGGAGTTAGGAAATGCAGGTGCGTTAATAGCGCACTTGCTTGACTAAGGCTCCAGAGGAAGCCACGGCTAACTCTGTGCCAGCAGCCGCGGTAATACAGAGGCGGCAAGCGTTGTTCGGAATTATTGGGCGTAAAGAGCACGTAGGCGGCCTTGCAAGTCAGTTGTGAAAGCCTTCCGCTTAACGGAAGAACGGCATCTGATACTACAGGGCTTGAGTACGGGAAGGGAGAGTGGAACTTCTGGTGGAGCGGTGAAATGCGTAGATATCAGAAGGAACGCCGGCGGCGAAAGCGACTCTCTGGTCCGAAACTGACG…	0	0	0	0	0	0.00214467092169378	0	0	0	0	0	0.00200741198270537	0	0	0	0	0	0	0	0	0	0	0	0	0	0
CTGGGAATCTTGCGCAATGGACGAAAGTCTGACGCAGCGACGCCGCGTGTGGGATGAAGGCCTTCGGGTCGTAAACCACTGTGGAAAGGGAATAAAAAAATGAAGGTACCTTTCTAGAAAGCACCTGCTAACTACGTGCCAGAAGCCTCGGTAATACGTAGGGTGCAAGCGTTATCCGGATTTATTGGGCGTAAAGCGTTCTGTAGGCGGTTTTGTAAGTATGTGGTTAAAGGCTCCCGCTCAACGGGAGACATGCTGTGTAAACTACAAGACTAGATGGTTATCGGGGGTATCGGAATTCTCGGTGGAGGGGTGAAATCCGTTGATATCGAGAGGAACACCAAAGGCGAAGGCAGATACCTAGGTAATTCATGACGCTGATAGACGACAGCTAGGGGA…	0.000171573673735502	0.000120101571614851	0	0.000377462082218104	0	0.000171573673735502	0.00120101571614851	0	0.000154416306361952	5.14721021206506e-05	0	0.00111522887928076	0	0.000120101571614851	0	0.000120101571614851	0.000102944204241301	0.00121817308352206	0	0	8.5786836867751e-05	0	0	0	0.000737766797062659	0
TTGGGAATCGTTCGCAATGGAGGAAACTCTGACGACGCGACGCCGCGTGGAGGAAGAAGGCCTTCGGGTTGTAAACTCCTTTTCTCAGGGAAGATACTGACGGTACCTGAGGAATAAGGACCGGCTAACTACGTGCCAGCAGCCGCGGTAAGACGTAGGGTCCAAGCGTTATCCGGATTTACTGGGCGTAAAGCGTGGGTAGGTGGTTTGGTTAGTCTATGGTTAAAGCCCGCAGCTCAACTGCGGAAGTGCCCTAGATACTGCCAGACTTTTGAGGCTAGCAGGGGCAAGCGGAATTTCCGGTGTAGGGGTGAAATCCGTTGATATCGGAAGGAACACCAGTGGCGAAGGCGGCTTGCTAGGCTAGAACTGACACTGATCCACGAAAGCGTGGGGAGC…	5.14721021206506e-05	0.000188731041109052	0	0.000360304714844554	0.00166426463523437	0.000977969940292362	0	3.43147347471004e-05	0.000188731041109052	6.86294694942008e-05	0	0	0	0.000514721021206506	0.000360304714844554	5.14721021206506e-05	0.000188731041109052	0.000463248919085855	0	0	0	0	3.43147347471004e-05	0	0	0
TCGAGAATATTCCACAATGGGCGAAAGCCTGATGGAGCGACGCCGCGTGCAGGATGAAGGTCTTCGGATTGTAAACTGCTTTTCTATGGGAGAAATCTTCGGATGATAGTACTATAGGAATAAGGGGTTGCTAACTCTGTGCCAGCAGCAGCGGTAATACAGAGACCCCGAGCGTTATCCGGATTTATTGGGCGTAAAGTGCGGGTAGGAGGTTTAGTAAGTTTGATGTTAAATCTCAGAGCTTAACTTTGAGGCTGCATTAAATACTGTTAGACTAGAGGGCGCCAGAGGCAAATGGAACAGCCGGTGTAGGGGTGAAATCCGTTGATATCGGCTGGAACACCAAAGGCGAAGGCATTTTGCTGGGACGTCCCTGACTCTAAGCCGCGAAAGCGTGGG…	8.5786836867751e-05	0.000120101571614851	0	0.000308832612723904	0.00133827465513692	0	0	0	5.14721021206506e-05	8.5786836867751e-05	0	0	0.000686294694942008	0	0.000463248919085855	8.5786836867751e-05	0.000137258938988402	0.00087502573605106	0	0.000257360510603253	0	0	0	0	0.000291675245350353	0.000120101571614851
TGGGGAATATTGCACAATGGGCGCAAGCCTGATGCAGCCATGCCGCGTGTGTGAAGAAGGCCTTAGGGTTGTAAAGCACTTTCAGCGAGGAGGAAGGCATCATACTTAATACGTGTGGTGATTGACGTTACTCGCAGAAGAAGCACCGGCTAACTCCGTGCCAGCAGCCGCGGTAATACGGAGGGTGCAAGCGTTAATCGGAATTACTGGGCGTAAAGCGCACGCAGGCGGTTTGTTAAGTCAGATGTGAAATCCCCGCGCTTAACGTGGGAACTGCATTTGAAACTGGCAAGCTAGAGTCTTGTAGAGGGGGGTAGAATTCCAGGTGTAGCGGTGAAATGCGTAGAGATCTGGAGGAATACCGGTGGCGAAGGCGGCCCCCTGGACAAAGACTGACGC…	0	0.000772081531809759	0.00128680255301627	0.000171573673735502	0	0	0	0	0	0	0	0	0	0	0	0	0	0	0	0	0.00240203143229703	0.00116670098140141	0.00156132043099307	0	0	0
CCGCGAATATTCCTCAATGGGCGAAAGCCTGAAGGAGCAACACCGCGTGTAGGATTAAGTCCTTCGGGATGTAAACTACTTTTATTAGGGAAGAACAAATGACGGTACCTAATGAATAAGGAGCCGCCAACCTCGTGCCAGCAGCGGCGGTAATACGAGGGCTCCAAGCGTTATCCGGATTTACTGGGCGTAAAGCGTCCGCAGGTGGTTTTGTAAGTCGTTTGTGAAAGACCCATGCTCAACATGGGGAACGCGGGCGATACTGCAAAACTTGAGGCTGGAAGAGGCGAGTGGAATTGCCGGTGTAGGGGTAAAATCCGTTTATATCGGCAAGAACACCAAATGCGAAGGCAACTCGCTAGTACAAGCCTGACACTCAGGGACGAAAGCGTGGGGAGC…	3.43147347471004e-05	6.86294694942008e-05	0.000274517877976803	0.000120101571614851	0	0.000343147347471004	0.00114954361402786	0	0	3.43147347471004e-05	0	0	0.00130395992038982	0.000137258938988402	0.000154416306361952	0	6.86294694942008e-05	0.00108091414453366	0	0	0	1.71573673735502e-05	0	0	0	0.000308832612723904
TCAAGAATCTTCCTCAATGGCCGAAAGGCTGAAGGAGCGACGCCGCGTGACTGATGAAGCCCTTCGGGGCGTAAAGGTCTTTTTTTAGGGAAGAAACAATGACGGTACCTAAAGAATAAGGGGCTGCTAACTTCGTGCCAGCAGCAGCGGTAATACGAAGGCCCCAAGCGTTATCCGGATTTATTGGGCGTAAAGAGTATGTAGGTGGTTTGTCACATCTTCTGTTAAATCCCGAAGCTCAACTTCGGGGCCGCGGAAGAGATGGATAAGCTAGAGACTGGAAAAGGCAAGTGGAATTGCTGGTGTAGGGGTTAAATCCGTTAATATCAGCAGGAACACCAAATGCGAAGGCAGCTTGCTAGGACAGTTCTGACACTGAGATACGAAAGCGTGGGGAGC…	0	3.43147347471004e-05	0	8.5786836867751e-05	0	1.71573673735502e-05	0	0	5.14721021206506e-05	6.86294694942008e-05	0	0	0	0.000360304714844554	0.000669137327568458	0.000240203143229703	0	0.00113238624665431	0	0.00120101571614851	0	5.14721021206506e-05	0	0	0	0.000960812572918811
TAGGGAATATTGGACAATGGGCGAAAGCCTGATCCAGCAATGCCGCGTGAGTGATGAAGGCCTTAGGGTTGTAAAGCTCTTTTACCCGAGATGATAATGACAGTATCGGGAGAATAAGCTCCGGCTAACTCCGTGCCAGCAGCCGCGGTAATACGGAGGGAGCTAGCGTTGTTCGGAATTACTGGGCGTAAAGCGCACGTAGGCGGCGATTTAAGTCAGAGGTGAAAGCCCGGGGCTCAACCCCGGAACTGCCTTTGAGACTGGATTGCTAGAATCTTGGAGAGGCGAGTGGAATTCCGAGTGTAGAGGTGAAATTCGTAGATATTCGGAAGAACACCAGTGGCGAAGGCGGCTCGCTGGACAAGTATTGACGCTGAGGTGCGAAAGCGTGGGGAGCAA…	0.000257360510603253	0	0.000308832612723904	0	0	0	0	0.000514721021206506	0.000171573673735502	0.000223045775856153	0	0.000188731041109052	0	0	0	0	0.000137258938988402	0	0.00190446777846407	0	0.00101228467503946	0	0	0	0	0
TCGAGAATTTTCCACAATGACCGAAAGGTTGATGGAGCGACACCGCGTGCAGGATGAAGGTTTTCGGATTGTAAACTGCTTTTACCAGGGAAAAACTAGCGATGGTACCTGGTGAATAAGAGGTTGCTAACTCTGTGCCAGCAGCAGCGGTAATACAGAGACCTCAAACGTTATCCGGATTTATTGGGCGTAAAGAGCTAAAAGGCGGTTCAGAAAGTTAGGCATAAAATCCCGGAGCTCAACTCCGGACCTGTGCCTAAAACTACTGGACTAGAGAATGGAAGAGGCAAGCGGAATGGCTGGTGTAGCAGTAAAATGCGTTAATATCAGCCAGAACACCGATGGCGAAGGCAGCTTGCTGGGACATTTCTGACGCTATATAGCGAAAGCGTGGGGAGC…	0.000120101571614851	0.000240203143229703	0	0.000703452062315558	0.000480406286459406	0.00181868094159632	0	0	0.000291675245350353	0.000137258938988402	0	0	0	0	0	0.000291675245350353	0	0.000789238899183309	0	0	1.71573673735502e-05	0.000205888408482602	0	0	0	0
TCGAGAATCTTCCACAATGGACGAAAGTCTGATGGAGCGACGCCGCGTGATGGATGAAGTTCTTCGGAATGTAAACATCTTTTATAGGCTAGAAATTTTTGATCAGCCTATGAATAAGGGGTTGCTAAACTCGTGCCAGCAGCAGCGGTAATACGAGTGCCCCAAGCGTTATCCGGAATCACTGGGCGTAAAGCGTGTTCAGGTGGTCATGTTAGTCCATAGTCAAATTCTTCGGCTTAACCGGGGGTCCGCTATGGAAACGGCACGACTAAGAGGGTGCAAGGGGTCTGTAGAATTCATGGTGTAGGGGTGAAATCCGTTGATATCATGGAGAATACCGAAAGCGAAGGCAGCAGACTGGTGCATTTCTGACACTTATACACGAAAGCGTGGGTAGCG…	0.000549035755953606	0.000120101571614851	0	0.000257360510603253	0	0.000205888408482602	0	0.000154416306361952	0.000120101571614851	1.71573673735502e-05	0	0	0.00140690412463112	1.71573673735502e-05	0.000308832612723904	5.14721021206506e-05	1.71573673735502e-05	0.000566193123327157	0	0	0	5.14721021206506e-05	0	0	0	0.000325989980097454
TCGAGAATCTTCCGCAATGGACGAAAGTCTGACGGAGCGACGCCGCGTGGTGGATGAAGTCCTTCGGGACGTAAACATCTTTTATGAGGGATGACATTTCGACAGTACCTCATGAATAAGGGGCTCCTAACTCTGTGCCAGCAGGAGCGGTAATACAGAGGCCCCAAGCGTTACCCGGAATCACTGGGCGTAAAGGGTGCGTAGGTGGCGTCATTAGTCCTTCTTAAAATTCTCCGAGCTCAACTCGGAGACTCGGGAGGAAACGGTGATGCTTGAGGGTGTACGAGGTGTGTAGAACTCACGGTGTAGGGGTGAAATCCGTTGATATCGTGGGGAATACCAAATGCGAAGGCAACACACTGGGACATTCCTGACACTGAGGCACGAAAGCGTGGGTAG…	0.000463248919085855	0.000102944204241301	0.000291675245350353	0.000223045775856153	6.86294694942008e-05	0.000274517877976803	0	8.5786836867751e-05	3.43147347471004e-05	0.000154416306361952	0.000634822592821357	0.000549035755953606	8.5786836867751e-05	0	0	0.000274517877976803	3.43147347471004e-05	0.00123533045089561	0	0	0	3.43147347471004e-05	0	0	0	0.000137258938988402
TGGGGAATCTTGCGCAATGGGCGAAAGCCTGACGCAGCGACGCCGCGTGAGTGATGAAGGCCCTCGGGTTGTAAAGCTCTGTGGAGGGGAACGAATAAGGGCTGGCCAATACCCAGCTTGATGACGGTACCCCTTTAGCAAGCACCGGCTAACTCTGTGCCAGCAGCCGCGGTAAGACAGAGGGTGCAAACGTTGTTCGGAATTACTGGGCGTAAAGCGCGTGTAGGCGGCTCGGAAAGTCGGATGTGAAAGCCCTGGGCTCAACCCAGGAAGTGCACCCGAAACTCCCGAGCTCGAGTCCTGGAGAGGAAGGCGGAATTCTCGGTGTAGAGGTGAAATTCGTAGATATCGAGAGGAACACCGGTGGCGAAGGCGGCCTTCTGGACAGTGACTGACGCT…	0	0	0	0	0	0	0	0	0	0	0	0.000102944204241301	0	0	0	0	0	0	0.00368883398531329	0	0	0	0	0	0	0
TCGAGAATCTTTCGCAATGCCCGAAAGGGTGACGAAGCGACGCCGCGTGTGGGAAGAAGGCCTTCGGGTTGTAAACCACTGTCGGGAGTTAAGAAATGTAAGGGTGTTAATAGCATCCTTACTTGACTAAGGCTCCGGAGGAAGCCACGGCTAACTCTGTGCCAGCAGCCGCGGTAATACAGAGGCGGCAAGCGTTGTTCGGAATTATTGGGCGTAAAGAGCACGTAGGCGGCTTTGTAAGTCAGTTGTGAAAGCCTTCTGCTCAACGGAAGAACAGCATCTGATACTGCAAGGCTAGAGTGCGGAAGGGGAGAGTGGAACTTCTGGTGGAGCGGTGAAATGCGTAGATATCAGAAGGAACACCGGCGGCGAAGGCGACTCTCTGGTCCGTAACTGACG…	0.000463248919085855	0	0	0	0.00176720883947567	0	0	0	0	0	0	0	0	0	0	0	0	0.00252213300391188	0	0	0	0	0	0.000463248919085855	0.000617665225447807	0
TCGAGAATATTCGACAATGGGCGAAAGCCTGATCGAGCGACGCCGCGTGCAGGAAGAAGGGCTTCGGTCTGTAAACTGCTTTTCTACGGGAAAAAGTTATTGATTGTACCGTGGGAATAAGTGGCTGCAAACTTCGTGCCAGCAGCCGCGGTAATACGAAGGCCACAAGCGTTATCCGGATTTATTGGGCGTAAAGCGCGCGTAGGAGGTTTAACACGTCTCCCGTTAAATCTTAGGGCTCAACCCTGAGGCTGCGGAGGATACGATTAAACTAGAGGACGTCAGAGGCTGATGGAACGCACGGTGTAGGGGTGAAATCCGTTGATATCGTGCGGAACACCAAAGGCGAAGGCATTCAGCTGGGACGTTTCTGACTCTAAGGCGCGAAAGCGTGGGGAG…	0.000446091551712305	5.14721021206506e-05	0	5.14721021206506e-05	0	0.00156132043099307	0	0.000188731041109052	0	0	0	0	0	0.000446091551712305	0	0.000102944204241301	0	0.00080639626655686	0	0	0	0	0	0	0.00133827465513692	0
TGGGGAATATTGCGCAATGGGGGAAACCCTGACGCAGCAACGCCGCGTGGGTGAAGAAGGCCTTCGGGTCGTAAAGCCCTTTCGGACGGGACGAACGTTTCGCGGGGACAATCCGCGAAGCTTGACGGTACCGTAAGAAGAAGCACCGGCTAACTCCGTGCCAGCAGCCGCGGTAATACGGAGGGTGCAAGCGTTGTTCGGAATTACTGGGCGTAAAGCGCGTGTAGGCGGCCTTACAAGTCAGATGTGAAAGCCCTCGGCTTAACCGGGGAAGTGCATCTGAAACTGTTTGGCTTGAGTACCGGAGAGGGAGGCGGAATTCCCAGTGTAGAGGTGAAATTCGTAGATATTGGGAGGAACACCGGTGGCGAAAGCGGCCTCCTGGACGGATACTGACGC…	0.000240203143229703	6.86294694942008e-05	0	3.43147347471004e-05	0.00082355363393041	0	0.000394619449591655	0	0	0	0	0.000411776816965205	0	0.00080639626655686	0	0.000188731041109052	0	0.000995127307665912	0	0	0	0	0	0.000188731041109052	0	0.000308832612723904
TCGAGAATATTCCCCAATGGGCGAAAGCCTGAGGGAGCGACGCCGCGTGTGCGATGAAGGGCTTCGGCTCGTAAAGCACTTTTGCCGAGGAAGAATCATGACGGTACTCGGAGAATAAGAGGTTGCTAACTCTGTGCCAGCAGCAGCGGTAATACAGAGACCTCAAGCATTATCCGGATTTATTGGGCGTAAAGGGTCCGCAGGTGGTTTGGTGCGTCATCGGTTAAATCTACGGGCTCAACCCGTAAACCGCCGATGATACGGCCAGACTAGAGGGTGGGAGAGGCAAGCAGAATTACCGGTGTAGTAGTAAAATGCGTTAATATCGGTAAGAATACCAAATGCGAAGGCAGCTTGCTGGAACACTTCTGACACTCAGGGACGAAAGCGTGGGTAGCG…	0.000257360510603253	0.000137258938988402	0	0	0.000188731041109052	0.000566193123327157	0.000154416306361952	0.000257360510603253	3.43147347471004e-05	0	0	0	0	0	0	0.000651979960194908	0.000308832612723904	0.00178436620684922	0	5.14721021206506e-05	0	0	0	0.000154416306361952	0.00137258938988402	0
TCGAGAATCTTCCACAATGGACGAAAGTCTGATGGAGCGACGCCGCGTGATTGATGAAGTCCCTCTGGGACGTAAAGATCTTTTATGAGGGAAGAAGTTTATTGACTGTACCTCATGAATAAGAGGCTCCTAATCTCGTGCCAGCAGGAGCGGTAATACGAGAGCCTCGAGCGTTATCCGGAATTATTGGGCGTAAAGGGTGCGTAGGTTGTTCTGTTAGTCTTTTGTCAAACTCGCTGGCTCAACCGGCGGCATGCGAAAGAAACGGCAGAACTTGAAAGTGCGAGAGGCGTACGGAACTTATGGTGTAGGGGTGAAATCCGTTGATATCATAGGGAACACCAAATGCGAAGGCAGTACGCTGGCGCATATTTGACACTGAAGCACGAAAGCGTGGGT…	0	0	0	0.000720609429689108	0.000480406286459406	0.000634822592821357	0	0.000463248919085855	0.000291675245350353	0	0	0	0	0	0	0	0	0.000943655205545261	0	0	6.86294694942008e-05	0	0	0.000308832612723904	0	0.000634822592821357
TTGGGAATCGTACGCAATGGACGAAAGTCTGACGTCGCGACGCCGCGTGGAGGAAGACGCATTTCGGTGTGTAAACTCCTTTTATAGGGGAAGATTATGACGGTACCCTATGAATAAGGACCTGCTAACTACGTGCCAGCAGCAGCGGTAATACGTAGGGTCCGAGCGTTATCCGGAATTATTGGGCGTAAAGGGTCTCTAGGTGGTCAAGCGGGTCTTTGGTTAAATCCCCACGCTTAACGTGGGTATCGCCTAAGAAACTACTTGGCTTGATGGTAGCAGGGGCAGATGGAATTCCCGGTGTAGCAGTGAAATGCGTTGATATCGGGAAGAACACCAATGGCGCAGGCAGTCTGCTAGGCTACTCATGACACTGAAGGACGAAAGCGTGGGGAGCGA…	0.000257360510603253	0	0	0.000137258938988402	0	0.000274517877976803	0	5.14721021206506e-05	8.5786836867751e-05	0	0	0	0.00149269096149887	0.000154416306361952	0	0.000137258938988402	0.000120101571614851	0.00080639626655686	0	0	1.71573673735502e-05	5.14721021206506e-05	0	0	0	0.000566193123327157
TGGGGAATCTTGCGCAATGGGCGAAAGCCTGACGCAGCCATGCCGCGTGAATGATGAAGGTCTTAGGATTGTAAAATTCTTTCACCGGGGACGATAATGACGGTACCCGGAGAAGAAGCCCCGGCTAACTTCGTGCCAGCAGCCGCGGTAATACGAAGGGGGCTAGCGTTGCTCGGAATTACTGGGCGTAAAGGGCGCGTAGGCGGACATTTAAGTCAGGGGTGAAATCCCGGGGCTCAACCTCGGAACTGCCTTTGATACTGGGTGTCTTGAGTGTGAGAGAGGTATGTGGAACTCCGAGTGTAGAGGTGAAATTCGTAGATATTCGGAAGAACACCAGTGGCGAAGGCGACATACTGGCTCATTACTGACGCTGAGGCGCGAAAGCGTGGGGAGCAA…	0	0	0	0	0	0	0.000274517877976803	0.000634822592821357	0.000377462082218104	0.000257360510603253	0	0	0	0	0.000772081531809759	0.00142406149200467	0.000325989980097454	0	0	0	0	0	0	0.000171573673735502	0	0
TCGAGAATATTCCTCAATGGACGAAAGTCTGAAGGAGCGACGCCGCGTGCAGGAAGAAGCCCCTCGGGGTGTAAACTGCTTTTACGAGGGACGAATTCGTGACGGTACCTCGTGAATAAGAGGTTGCTAACTCTGTGCCAGCAGCAGCGGTAATACAGAGACCTCAAACGTTATCCGGATTCATTGGGCGTAAAGGGTCCGCAGGTGGTTTGGAAAGTCGGTGGTTAAATCCTGACGCTTAACGTCAGGACCGCTGTCGATACTTCCAAGCTTGAGACTGGGAGAGGCACATGGAATTGTCGGTGTAGTCGTAATAAGCGCTGATATCGACAAGAACACCAAAGGCGAAGGCAATGTGCTAGAACAGTTCTGACACTCAGGGACGAAAGCGTGGGTAGC…	8.5786836867751e-05	5.14721021206506e-05	0.000514721021206506	0	0	0	0.00217898565644088	0	0	0	0	0	0	0.000308832612723904	0.000274517877976803	0.000120101571614851	6.86294694942008e-05	0.000360304714844554	0	0	0	0	0	0	0.00245350353441768	0
TGGGGAATATTGGACAATGGGCGAAAGCCTGATCCAGCAATGCCGCGTGAGTGATGAAGGCCTTAGGGTTGTAAAGCTCTTTTACCCGGGATGATAATGACAGTACCGGGAGAATAAGCTCCGGCTAACTCCGTGCCAGCAGCCGCGGTAATACGGAGGGAGCTAGCGTTATTCGGAATTACTGGGCGTAAAGCGCACGTAGGCGGCTTTGTAAGTTAGAGGTGAAAGCCTGGAGCTCAACTCCAGAATTGCCTTTAAGACTGCATCGCTTGAATCCAGGAGAGGTGAGTGGAATTCCGAGTGTAGAGGTGAAATTCGTAGATATTCGGAAGAACACCAGTGGCGAAGGCGGCTCACTGGACTGGTATTGACGCTGAGGTGCGAAAGCGTGGGGAGCAA…	0	0	0	0	0	0.000360304714844554	0	0	0	0	0.000137258938988402	0.000240203143229703	0	0	0.00118385834877496	0.000720609429689108	0.000377462082218104	0	0	0	0	0	0	0	0	0
TCGAGAATCTTCCACAATGGACGAAAGTCTGATGGAGCGACACCGCGTGTGGGATGAAGGCCTTCGGGTCGTAAACCACTTTTATATGGGATGAACCTTCGGGTGACAGTACCATACGAATAAGAGGTTGCTAACTCTGTGCCAGCAGCAGCGGTAATACAGAGACCTCAAGCGTTATCCGGATTTATTGGGCGTAAAGAGTCTGTAGGCGGTTTGCGTTTCTCTCCGCAAGGGGAGAACTTCAAGTTCGATGTTAAATCTCAGGGCTCAACTCTGAAACCGCATCGGATACTGACAAACTAGAGAGCAGGAGAGGTGTGTAGAACTTATGGTGTAGGGGTGAAATCCGTTGATATCATAGGGAATACCAAAGGCGAAGGCATCACACTGGCCTGACTC…	0.000257360510603253	6.86294694942008e-05	0.000188731041109052	5.14721021206506e-05	0.000686294694942008	0.000240203143229703	0.000394619449591655	0.000137258938988402	0.000102944204241301	3.43147347471004e-05	0	0.000789238899183309	0	0	0.000205888408482602	5.14721021206506e-05	0.000308832612723904	0.000995127307665912	0	0	0	0	0	5.14721021206506e-05	0	0
TGGGGAATTTTGCGCAATGGGCGAAAGCCTGACGCAGCAACGCCGCGTGGAGGATGAAGGTTCTCGGATTGTAAACTCCTTTCAGTAGGGACGAAGCCGCAAGGTGACGGTACCTGCAGAAGAAGCCCCGGCTAACTACGTGCCAGCAGCCGCGGTAATACGTAGGGGGCAAGCGTTGTCCGGAATTATTGGGCGTAAAGCGCGCGTAGGCGGCTTGCTAAGTCAGATGTGAAATCCCTCGGCTCAACCGAGGACCTGCATTTGAAACTGGTAGGCTAGAGTTCAGGAGAGGGAAGCGGAATTCCTAGTGTAGCGGTGAAATGCGCAGATATTAGGAAGAACACCGGTGGCGAAGGCGGCTTCCTGGACTGTAACTGACGCTGAGGTGCGAAAGCTAGG…	0.000171573673735502	0	0	0	0	0	0	3.43147347471004e-05	0	0	0	0	0.000909340470798161	0	0.000943655205545261	0.000137258938988402	0.000120101571614851	0.000463248919085855	0	0.00113238624665431	5.14721021206506e-05	0	0	0.000274517877976803	0	0
TGAGGAATCTTCCGCAATGGGCGAAAGCCTGACGGAGCAACACCGCGTGAAGGATGAAGTCTTTCGGGATGTAAACTTCTTTTCTGGGAGAAGAATTCTGACGGTATCCTAGGAATAAGCACCGGCTAACTCTGTGCCAGCAGCCGCGGTAAGACAGAGGGTGCAAGCGTTATCCGGAATCATTGGGCGTAAAGCGTGTGTAGGCGGAAAGTTAAGTCGGGGGTTAAATCTCCAAGCCCAACTTGGAATCTGTTCCCGATACTGGCATTCTTAGAAGCATTCAGAGGCAGATGGAATTCTGTGTGTAGGGGTAAAATCCGTAGATACACGGAGGAACACCAAAAGCGAAAGCAGTCTGCTGGGAATGTCTTGACGCTGAGACACGAAAGCGTGGGGAGC…	0.000120101571614851	5.14721021206506e-05	0	0	0	0.00101228467503946	0	0	0	0	0	0	0.000566193123327157	0.000223045775856153	0	6.86294694942008e-05	6.86294694942008e-05	0.000497563653832956	0	0.00226477249330863	0	0	0	0	0.000188731041109052	0
TGGGGAATTTTGCGCAATGGGCGAAAGCCTGACGCAGCAACGCCGCGTGGGTGATGAAGGCTTTCGGGTCGTAAAGCCCTGTCGGATGGAAAGAAACGGCTGGTGCTAATACCACCAGTTTTGACGGTACCATCAAAGGAAGTCACGGCTAACTCTGTGCCAGCAGCCGCGGTAATACAGAGGTGACAAGCGTTGTTCGGAATTATTGGGCGTAAAGCGCGTGTAGGCGGTTTGTTAAGTCAGATGTGAAAGCCCAGGGCTTAACCCTGGAAGTGCATTTGATACTGGCGAACTTGAGTACGGGAGAGGGTAGTGGAATTCCGAGTGTAGAGGTGAAATTCGTAGATATTCGGAGGAACACCGGTGGCGAAGGCGGCTACCTGGACCGATACTGACGCT…	0	6.86294694942008e-05	0	0.000154416306361952	0	0	0	0	8.5786836867751e-05	3.43147347471004e-05	0	0.000720609429689108	0	0	0	0	3.43147347471004e-05	0.000566193123327157	0	0.00377462082218104	0	0	0	0	6.86294694942008e-05	0
TCGAGGATATTTAGCAATGGACGAAAGTCTGACTATGTGACGCCGCGTGAGGGATGAAGGTCTTCGGATTGTAAACCTCTTTCGATGGGGAAGAAAACCTGCTTTAATACAGCAGACTGACGGTACCCAGAGAAGAAGCCACGGCCAACTCTGTGCCAGCAGCCGCGGTAATACAGAGGTGGCGAGCGTTACTCGGATTTATTGGGTGTAAAGGGCAAGTAGGCGTCTTAACAAGTTAGAAGTGAAATCCTGCAGCTCAACTGCAGAACTGCTTTTAAAACTGTTGAGATTGAGTCTGGGAGAGGAAAGCGGAATTCTCGGTGTAAGAGTGAAATCTGTAGATATCGAGAGGAACACCAGTGGCGAAGGCGGCTTTCTGGTCCAGTACTGACGCTGAAT…	0.000205888408482602	0	0	0.000291675245350353	0.00123533045089561	0	0	0	0.000120101571614851	5.14721021206506e-05	0	0.000995127307665912	0	0	0.000257360510603253	0	0	0.000960812572918811	0	5.14721021206506e-05	0	0	0	0	0	0
TCGAGAATATTCGGCAATGGCCGCAAGGCTGACCGAGCGACGCCGCGTGCAGGAAGACGGCCTTCGGGTTGTAAACTGCTTTTTTCAGGGACGAATTCTGACGGTACCTGGAGAATAAGAGGTTGCTAACTCTGTGCCAGCAGCAGCGGTAATACAGAGACCTCAAGCGTTATCCGGATTTATTGGGCGTAAAGCGTCCGCAGACGGTTCGGTACGTCCTACGTCAAATGCCGAGGCTCAACCTCGGCACTGCGCGGGAAACGGCCGGGCTCGAGACTGGGAGAGGCAAGCGGAATTACCGGTGTAGTAGTAAAATGCGTTAATATCGGTAAGAACACCAACGGCGAAGGCAGCTTGCTAGAACAGTTCTGACGTTCATGGACGAAAGCGTGGGGAGCG…	0.000308832612723904	6.86294694942008e-05	0.000514721021206506	0.000325989980097454	0.000892183103424611	0.000188731041109052	0	8.5786836867751e-05	6.86294694942008e-05	0	0	0.000102944204241301	0	0	0	8.5786836867751e-05	0.000377462082218104	0.00080639626655686	0	0.000737766797062659	0	0	0	0	0	0.000308832612723904
TCAAGAATATTCCCCAATGGCCGAAAGGCTGAGGGAGCGACGCCGCGTGCAGGAAGAAGGCCTTCGGGTCGTAAACTGCTTTTACCAGGGACGAACAAATGACGGTACCTGGTGAATAAGAGGTTGCTAACTCTGTGCCAGCAGCAGCGGTAATACAGAGACCTCAAGCGTTATCCGGATTTATTGGGCGTAAAGGGTCCGCAGGCGGCTTTGCACGTCCTTTGTTAAACCTTCTCGCTCAACGAGAAGCCTGCGAAGGATACGACAAGGCTAGAGGATGGGAGAGGCATACGGAATTGCCGGTGTAGTAGTAAAATGCGTTGATATCGGCAAGAACACCAAAGGCGAAGGCAGTATGCTGGAACATTCCTGACGCTCAGGGACGAAAGCGTGGGGAGC…	1.71573673735502e-05	0.000120101571614851	0	0.000188731041109052	0.000394619449591655	0.000274517877976803	0.000772081531809759	0	8.5786836867751e-05	6.86294694942008e-05	0	0.000497563653832956	0.000977969940292362	0	0	0	0.000137258938988402	0.000754924164436209	0	0	1.71573673735502e-05	1.71573673735502e-05	0	0.000223045775856153	0	0
TGGGGAATATTGGACAATGGGCGAAAGCCTGATCCAGCCATGCCGCGTGTGTGAAGAAGGTCTTCGGATTGTAAAGCACTTTAAGTTGGGAGGAAGGGCATTAACCTAATACGTTGGTGTCTTGACGTTACCGACAGAATAAGCACCGGCTAACTCTGTGCCAGCAGCCGCGGTAATACAGAGGGTGCAAGCGTTAATCGGAATTACTGGGCGTAAAGCGCGCGTAGGTGGTTCGTTAAGTTGGATGTGAAATCCCCGGGCTCAACCTGGGAACTGCATTCAAAACTGACGAGCTAGAGTATGGTAGAGGGTGGTGGAATTTCCTGTGTAGCGGTGAAATGCGTAGATATAGGAAGGAACACCAGTGGCGAAGGCGACCACCTGGACTGATACTGACAC…	0	0.00082355363393041	0	0.00187015304371697	0	0	0	0	0.000892183103424611	0.000428934184338755	0	0	0	0	0	0	0	0	0	0	0	0.000205888408482602	0	0	0	0
TAAGGAATATTGGTCAATGGAGGGAACTCTGAACCAGCCATGCCGCGTGCAGGATGACTGCCCTATGGGTTGTAAACTGCTTTTGTCAGGGAATAAACCTTTCTACGTGTAGGAAGCTGAATGTACCTGAAGAATAAGGATCGGCTAACTCCGTGCCAGCAGCCGCGGTAATACGGAGGATCCAAGCGTTATCCGGATTTATTGGGTTTAAAGGGTGCGTAGGCGGTCCTATAAGTCAGTGGTGAAAGACGGCAGCTTAACTGTCGCAGTGCCTTTGATACTGTAGGACTTGAATCTATTTGAAGTGGGCGGAATAAGACAAGTAGCGGTGAAATGCATAGATATGTCTTAGAACTCCGATTGCGAAGGCAGCTCACTAAGTTAGTATTGACGCTGATG…	0	0	0.00235055933017638	0.000223045775856153	0	0	0	0.000154416306361952	0	0	0	0	0.00104659940978656	0	0	0.000274517877976803	0	0	0	0	0.000977969940292362	0.000343147347471004	0.000995127307665912	0	0	0
TCGAGAATCTTCCGCAATGGGCGAAAGCCTGACGGAGCAATGCCGCGTGAAGGATGAAGGTCTTTGGATTGTAAACTTCTGTCACCGGGGATGAATAATGACAGTACCCGGGGAGGAAGCACCGGCTAACTACGTGCCAGCAGCCGCGGTAATACGTAGGGTGCGAGCGTTGTTCGGAATTATTGGGCGTAAAGGGTTCGTAGGAGGTTCATTAAGATTGGTGTGAAATCCCAAGGCTCAACCTTGGAACTGCATTGATTACTGATGAACTAGAGTATCGTAGAGGAGAGCGGAATTCCAGGTGTAGCGGTGGAATGCGTAGATATCTGGAAGAACACCGACAGCGAAGGCAGCTCTCTGGGCGAAAACTGACTCTGAGGAACGAAAGCGTGGGTAGCA…	0.000137258938988402	0.000188731041109052	0.000154416306361952	0.000154416306361952	0	0	0.000188731041109052	0	0.000120101571614851	6.86294694942008e-05	0	0.000394619449591655	0	0	0.000600507858074257	8.5786836867751e-05	0	0.000737766797062659	0	0.00190446777846407	0	0	0	0.000154416306361952	0	0
TCGAGAATCTTCCACAATGGACGAAAGTCTGATGGAGCGACGCCGCGTGATTGATGAAGTCCCTCTGGGACGTAAAGATCTTTTATGAGGGAAGAAGTTTATTGACTGTACCTCATGAATAAGAGGCTCCTAATCTCGTGCCAGCAGGAGCGGTAATACGAGAGCCTCGAGCGTTATCCGGAATTATTGGGCGTAAAGGGTGCGTAGGTTGTTCTATTAGTCTTTTGTCAAAACCCCGAGCTTAACTTGGGATATGCGGAAGAAACGGTAGAACTTGAAAGTGTGAGAGGCGTACGGAACTTATGGTGTAGGGGTGAAATCCGTTGATATCATAGGGAACACCAAATGCGAAGGCAGTACGCTGGCGCATATTTGACACTGAAGCACGAAAGCGTGGGT…	0	0.000205888408482602	0	0.000669137327568458	0.00114954361402786	0	0	0	0.000137258938988402	6.86294694942008e-05	0	0	0.000428934184338755	0	0.000772081531809759	0	0.000171573673735502	0.000274517877976803	0	0	0	0.000120101571614851	0	0	0	0
TGGGGAATATTGGACAATGGGCGAAAGCCTGATCCAGCAATGCCGCGTGAGTGATGAAGGCCTTAGGGTTGTAAAGCTCTTTTACCCGGGATGATAATGACAGTACCGGGAGAATAAGCTCCGGCTAACTCCGTGCCAGCAGCCGCGGTAATACGGAGGGAGCTAGCGTTATTCGGAATTACTGGGCGTAAAGCGCACGTAGGCGGCTTTGTAAGTAAGAGGTGAAAGCCCAGAGCTCAACTCTGGAATTGCCTTTTAGACTGCATCGCTTGAATCATGGAGAGGTCAGTGGAATTCCGAGTGTAGAGGTGAAATTCGTAGATATTCGGAAGAACACCAGTGGCGAAGGCGGCTGACTGGACATGTATTGACGCTGAGGTGCGAAAGCGTGGGGAGCAA…	0	0.000137258938988402	0.000377462082218104	0.000102944204241301	0	0.000377462082218104	0	0.000154416306361952	0	5.14721021206506e-05	0.000446091551712305	0	0	0.000514721021206506	0	0.000411776816965205	0.000600507858074257	0	0	0	0	0	0	0	0.000446091551712305	0.000446091551712305
CCGGGAATCGTGCGCAATGGACGAAAGTCTGACGCCGCGACGTCGCGTGAAGGATGAAGGCCTTACGGTCGTAAACTTCTTTTGCCATATGTGTGAACATATGGAGAATAAGCACCTGCTAACTCTGTGCCAGCAGCCGCGGTAATACAGAGGGTGCAAGCGTTATCCGGATTTATTGGGCGTAAAGCGTTTCGTAGGTGGTTTTGTAAGTTAAACTTCAAAGACTAGGGCTTAACCCGAGGAAGGGGTTTAATACTGCAAGACTCGAGAATTTTAGGGGCAATCGGAACTGTTGGTGTAGGGGTGAAATCCGTTGATATCAACAGGAACGTCAAGGGCGTAGGCAGATTGCTGGGAAATTTCTGACACTGAGGAACGAAAGCTAGGGGAGCGAAAG	0	3.43147347471004e-05	0	0.000137258938988402	0	0	0.00082355363393041	0	0.000120101571614851	3.43147347471004e-05	0	0.000394619449591655	8.5786836867751e-05	0	0.000960812572918811	0.000291675245350353	0.000223045775856153	0.000943655205545261	0	0	0	3.43147347471004e-05	0	0	0	0
TGGGGAATTTTGCACAATGGGCGGAAGCCTGATGCAGCGACGCCGCGTGGAGGAAGAAGGCCTTCGGGTTGTAAACTTCTTTTTTTGGGGACGATAATGACGGTACCCAAGGAATAAGCCACGGCTAACTCTGTGCCAGCAGCCGCGGTAAGACAGAGGTGGCGAGCGTTGTTCGGAATCACTGGGCTTAAAGGGCGCGTAGGCGGTAGTGTAAGTCTGGGGTGGAATCTTAGGGCTTAACCCTAAAATTGCCCTGGAAACTGCATTACTTGAGTCAGCGAGGGGAGGGTAGAATTCCTGGTGTAGCGGTGAAATGCGTAGATATCAGGAGGAAGGCCTGTGGTGAAGACGGCCCTCTGGTGCTGTACTGACGCTGAGGCGCGAAAGCGTGGGTAGCAA…	0.000137258938988402	0.000205888408482602	0	0.000651979960194908	0	0	0	0	0.000240203143229703	0.000188731041109052	0.000463248919085855	0	0	0	0	0	0	0.000600507858074257	0	0.00183583830896987	0	8.5786836867751e-05	0	0.000274517877976803	0	0
TCAGGAATCTTCCCCAATGGACGAAAGTCTGAGGGAGCGACGCCGCGTGCAGGATGAAGCCCTTCGGGGTGTAAACTGCTTTTGCCGGGGACGAAGCCGCAAGGCTGACGGTACCCGGCGAATAAGAGGTTGCTAACTCTGTGCCAGCAGCAGCGGTAATACAGAGACCTCGAGCATTATCCGGATTTACTGGGCGTAAAGGGTCCGCAGGTGGTTTTGAAAGTCATTCGTCAAATCCCGAAGCTCAACTTCGGAACTGCGGGTGATACTTCAAGACTCGAGGACGGGAGAGGCAAACGGAACTACCGGTGTAGCGGTAAAATGCGTTAATATCGGTAGGAACACCAAAGGCGAAGGCAGTTTGCTGGAACGTACCTGACACTCATGGACGAAAGCGTG…	0	0	0.000480406286459406	0	0	0.000754924164436209	0	0	0	0	0	0.000257360510603253	0	1.71573673735502e-05	0.00120101571614851	5.14721021206506e-05	8.5786836867751e-05	0.000514721021206506	0	1.71573673735502e-05	0	0	0	0	0	0.000154416306361952
TGGGGAATATTGGACAATGGGCGAAAGCCTGATCCAGCCATGCCGCGTGTGTGAAGAAGGTCTTCGGATTGTAAAGCACTTTAAGTTGGGAGGAAGGGCAGTAAGTTAATACCTTGCTGTTTTGACGTTACCAACAGAATAAGCACCGGCTAACTTCGTGCCAGCAGCCGCGGTAATACGAAGGGTGCAAGCGTTAATCGGAATTACTGGGCGTAAAGCGCGCGTAGGTGGTTCAGCAAGTTGGATGTGAAATCCCCGGGCTCAACCTGGGAACTGCATCCAAAACTACTGAGCTAGAGTACGGTAGAGGGTGGTGGAATTTCCTGTGTAGCGGTGAAATGCGTAGATATAGGAAGGAACACCAGTGGCGAAGGCGACCACCTGGACTGATACTGACAC…	0	0	0	0	0	0	0	0	0	0	0	0	0	0	0	0	0	0	0.00367167661793974	0	0	0	0	0	0	0
CCGAGAATATTCCACAATGGGCGAAAGCCTGATGGAGCGACGCCGCGTGGAGGACGAAGTGCTTCGGCATGTAAACTCCTTTTGTACACTAGAAAGTTTATTGATCGGTGTAAGAATAAGAGGTTGCTAAACTCGTGCCAGCAGCAGCGGTAATACGAGTGCCTCGAGCGTTATCCGGAATTATTGGGCGTAAAGGGTGTGTAGGCGGCTTTGTTAGTCCTTGGTCAAATTCTTCGGCTTAACCGGGGGTCCGCCAAGGAAACGGCAAAGCTTGAGGGTGCGAGAGGTGAATGGAACTCTAGGTGTAGGGGTGAAATCCGTTGATATCTAGGGGAACACCAAAAGCGAAGGCAATTCACTGGCGCACTCCTGACGCTGAAACACGAAAGCGTGGGTAGC…	0	0	0	0	0.00108091414453366	0.000394619449591655	3.43147347471004e-05	0	0	0	0.000325989980097454	0	0.00121817308352206	0	0	0	6.86294694942008e-05	0	0	0.000892183103424611	0	0	0	0.000188731041109052	0	0
TGAGGAATATTGCGCAATGGGGGAAACCCTGACGCAGCAACGCCGCGTGGGTGAAGAAGGCCTTCGGGTCGTAAAGCCCTTTCGGACGGGACGAACGCTCCGCGGTGACAAGCCGCGGAGTCTGACGGTACCGTAGGAAGAAGCACCGGCTAACTCCGTGCCAGCAGCCGCGGTAATACGGAGGGTGCGAGCGTTGTTCGGAATTACTGGGCGTAAAGCGCGTGTAGGCGGCCTTGCAAGTCAGGCGTGAAAGCCCTCGGCTTAACCGGGGAAGTGCGTCTGAAACTGCTTGGCTTGAGTACGGGAGAGGGAGGCGGAATTCCCAGTGTAGAGGTGAAATTCGTAGATATTGGGAGGAACACCGGTGGCGAAAGCGGCCTCCTGGACCGATACTGACGC…	0	0	0	0.000205888408482602	0	0	0.000394619449591655	0	0.000137258938988402	8.5786836867751e-05	0.000102944204241301	0	0	0.000223045775856153	0	0.000240203143229703	1.71573673735502e-05	0.00152700569624597	0	0.000137258938988402	0	5.14721021206506e-05	0	0	0	0.000772081531809759
TAAAGAATATTTCGCAATGGAGGAAACTCTGACGAAGCGATACCGCGTGAGCGAAGAATGCCGAAAGGTTGTAAAGCTCTTTTCTGGGGGAATAATTTTGAATGTACCCCAGGAATAAGCACCTGCTAACTACGTGCCAGCAGCAGCGGTAATACGTAGGGTGCAAGCGTTACCCGGAATCATTGGGCGTAAAGCGTCCGCAGGTGGTTTGTTAAGTTAGGTATTAAATCTTGAAGCTCAACTTCAAGGCTGTATCTAAAACTGGCATACTAGAGTTTTTCATAGGTACGTGGAATTCTGTGTGTAGGGGTAAAATCCGTAGATACACAGAGGAACACCAAAAGCGAAGGCAGCGTACTAGGAAACAACTGACACTCATGGACGAAAGCGTGGGGAGCG…	0.000377462082218104	0.000154416306361952	0.000549035755953606	0.000428934184338755	0	0	0	5.14721021206506e-05	0.000188731041109052	0.000102944204241301	0.00101228467503946	0.000497563653832956	0	0	0	3.43147347471004e-05	0	0.00111522887928076	0	8.5786836867751e-05	1.71573673735502e-05	0	0	0	5.14721021206506e-05	0
TAGGGAATCTTTCGCAATGGGGGAAACCCTGACGAAGCAACGCCGCGTGAAGGATGAAGGTCGAAAGGTTGTAAACTTCTTTTCTGAGGGAATAATTCTGAAGGTACCTCAGGAATAAGCACCGGCTAACTCCGTGCCAGCAGCCGCGGTAATACGGAGGGTGCAAGCGTTATCCGGAATCATTGGGCGTAAAGGGTCCGCAGGCGGTTTTATAAGTCGGATATTAAATCTTGGGGCTCAACCCCAAAATTGTATCCGAAACTATAAAACTTGAGAACTGTAGAGGTACACGGAATTCTGCATGTAGGGGTAAAATCCGTAGATATGCAGAGGAACACCAAAAGCGAAGGCAGTGTACTGGGCAGTTTCTGACGCTCATGGACGAAAGCGTGGGGAGCG…	0.000274517877976803	5.14721021206506e-05	0.000137258938988402	0.000154416306361952	0	0	0	6.86294694942008e-05	8.5786836867751e-05	0	0.000909340470798161	0	0	0	0	6.86294694942008e-05	3.43147347471004e-05	0.000497563653832956	0	0.00188731041109052	0	3.43147347471004e-05	5.14721021206506e-05	0.000137258938988402	0.000549035755953606	0
TGGGGAATATTGGACAATGGGGGCAACCCTGATCCAGCAATGCCGCGTGTGCGATGAAGGCCTGAGGGTTGTAAAGCACTTTCGGTGGGGAAAAAATATCCGCAGCTAATAACTGCGAAGGCTGATATCACCCACAAAAGAAGCACCGGCTAACTCTGTGCCAGCAGCCGCGGTAATACAGAGGGTGCAAGCGTTAATCGGAGTTACTGGGCGTAAAGCGTGCGTAGGCGGATATCTAAGTCGGATGTGAAATCCTTGGGCTTAACCTGAGAATTGCATTCGATACTGGGTATCTAGAGTATGGTAGAGGAAAGTGGAATTCCCGGTGTAGCGGTAAAATGCGTAGAGATCGGGAGGAACACCAGTGGCGAAGGCGGCTTTCTGGTCCAATACTGACGC…	0.000137258938988402	0.000120101571614851	0	0.000223045775856153	0.000257360510603253	0.00135543202251047	0	0	8.5786836867751e-05	8.5786836867751e-05	0	0	0	0.000703452062315558	0	8.5786836867751e-05	1.71573673735502e-05	0.000549035755953606	0	0	0	3.43147347471004e-05	0	0.000120101571614851	0	0.000188731041109052
TGGGGAATATTGGACAATGGGCGAAAGCCTGATCCAGCCATGCCGCGTGTGTGAAGAAGGTCTTCGGATTGTAAAGCACTTTAAGTTGGGAGGAAGGGCAGTAAGCTAATACCTTGCTGTTTTGACGTTACCGACAGAATAAGCACCGGCTAACTCTGTGCCAGCAGCCGCGGTAATACAGAGGGTGCAAGCGTTAATCGGAATTACTGGGCGTAAAGCGCGCGTAGGTGGTTTGTTAAGTTGGATGTGAAAGCCCCGGGCTCAACCTGGGAACTGCATCCAAAACTGGCAAGCTAGAGTATGGTAGAGGGTGGTGGGATTTCCTGTGTAGCGGTGAAATGCGTAGATATAGGAAGGAACACCAGTGGCGAAGGCGACCACCTGGACTGATACTGACAC…	0	0	0.00315695559673324	0	0	0	0	0	0	0	0	0	0	0	0	0	0	0	0	0.000789238899183309	0	0	0.00456385972136435	0	0	0
TGGGGAATATTGGACAATGGGGGCAACCCTGATCCAGCCATGCCGCGTGTGTGAAGAAGGCCTTTTGGTTGTAAAGCACTTTAAGCAGGGAGGAGAGGCTAATGGTTAATACCCATTAGATTAGACGTTACCTGCAGAATAAGCACCGGCTAACTCTGTGCCAGCAGCCGCGGTAATACAGAGGGTGCGAGCGTTAATCGGAATTACTGGGCGTAAAGCGAGTGTAGGTGGCTCATTAAGTCACATGTGAAATCCCCGGGCTTAACCTGGGAACTGCATGTGATACTGGTGGTGCTAGAATATGTGAGAGGGAAGTAGAATTCCAGGTGTAGCGGTGAAATGCGTAGAGATCTGGAGGAATACCGATGGCGAAGGCAGCTTCCTGGCATAATATTGACA…	0.000120101571614851	6.86294694942008e-05	0.000102944204241301	0.000137258938988402	0	0.00149269096149887	0	0	3.43147347471004e-05	0	0	0	0	0.000428934184338755	0.000188731041109052	0.000308832612723904	3.43147347471004e-05	0	0	0	0	5.14721021206506e-05	0	0.000617665225447807	0.000428934184338755	0
TGGGGAATATTGGACAATGGGCGAAAGCCTGATCCAGCAATGCCGCGTGAGTGATGAAGGCCTTAGGGTTGTAAAGCTCTTTTACCCGGGATGATAATGACAGTACCGGGAGAATAAGCTCCGGCTAACTCCGTGCCAGCAGCCGCGGTAATACGGAGGGAGCTAGCGTTGTTCGGAATTACTGGGCGTAAAGCGCACGTAGGCGGCTTTGTAAGTTAGAGGTGAAAGCCTGGAGCTCAACTCCAGAACTGCCTTTAAGACTGCATCGCTTGAATCCAGGAGAGGTGAGTGGAATTCCGAGTGTAGAGGTGAAATTCGTAGATATTCGGAAGAACACCAGTGGCGAAGGCGGCTCACTGGACTGGTATTGACGCTGAGGTGCGAAAGCGTGGGGAGCAA…	0	0	0	0	0	0	0	8.5786836867751e-05	0	0.000120101571614851	0	0	0	0	0.000428934184338755	0	0.000120101571614851	0	0	0.00343147347471004	0	0	0	0.000188731041109052	0	0
TTGGGAATCGTACGCAATGGGCGAAAGCCTGACGTCGCGACGCCGCGTGGAGGAAGACGCATTTCGGTGTGTAAACTCCTTTTATAGGGGAGGATTATGACAGTACCCTATGAATAAGGACCTGCTAACTACGTGCCAGCAGCCGCGGTAATACGTAGGGTCCGAGCGTTATCCGGAATTATTGGGCGTAAAGGGTTTCTAGGTTGTTTGGCGGGTCTTCGGTTAAATGCTCAAGCTCAACTTGAGTTTCGCCGAAGAAACTACCAAGCTAGAGGGTAGTAGGGGCAAGCGGAATTCCCGGTGTAGTAGTGAAATGCGTTGATATCGGGAAGAACACCAATGGCGAAGGCAGCTTGCTAGGCTACTCCTGACACTGAAGAACGAAAGCGTGGGGAGCGA…	0.000617665225447807	5.14721021206506e-05	0	0.000120101571614851	0	0	0.000154416306361952	0	6.86294694942008e-05	3.43147347471004e-05	0	0	0.00102944204241301	0.000308832612723904	0	0	0	0.000463248919085855	0	0	0	0	0	0	0	0.000634822592821357
TGGGGAATTTTGGACAATGGGCGCAAGCCTGATCCAGCCATGCCGCGTGAGTGAAGAAGGCCTTCGGGTTGTAAAGCTCTTTCAGCCGGAAAGAAATTGCTTCTATTAATACTAGGAGTAGATGACGGTACCGGAAGAAGAAGCACCGGCTAACTACGTGCCAGCAGCCGCGGTAATACGTAGGGTGCGAGCGTTAATCGGAATTACTGGGCGTAAAGCGTGCGCAGGCGGTTTGGTAAGACAGACGTGAAATCCCCGGGCTTAACCTGGGAACTGCGTTTGTGACTGTCAGACTAGAGTGTAGCAGAGGGGGGTAGAATTCCACGTGTAGCAGTGAAATGCGTAGATATGTGGAGGAATACCAATGGCGAAGGCAGCCCCCTGGGTTAACACTGACGC…	0.000325989980097454	0	0	5.14721021206506e-05	0	0.000360304714844554	0	5.14721021206506e-05	0	0	0	0	0.000480406286459406	0	0	8.5786836867751e-05	0	0.000394619449591655	0	0.00137258938988402	0	0	0	0.000463248919085855	0.000154416306361952	0.000240203143229703
TGGGGAATTTTGGACAATGGGCGCAAGCCTGATCCAGCAATGCCGCGTGCAGGAAGAAGGCCTTCGGGTTGTAAACTGCTTTTGTCAGGGAAGAAATCCTCTGGGTTAATACCTCGGGGGGATGACGGTACCTGAAGAATAAGCACCGGCTAACTACGTGCCAGCAGCCGCGGTAATACGTAGGGTGCGAGCGTTAATCGGAATTACTGGGCGTAAAGCGTGCGCAGGCGGCTTTGCAAGACAGATGTGAAATCCCCGGGCTCAACCTGGGAACTGCATTTGTGACTGCAAGGCTAGAGTACGGCAGAGGGGGATGGAATTCCGCGTGTAGCAGTGAAATGCGTAGATATGCGGAGGAACACCGATGGCGAAGGCAATCCCCTGGGCCTGTACTGACGC…	0	0	0	0	0	0	0.000566193123327157	0	0	0	0	0	0	0.000154416306361952	0.000600507858074257	0	0	0	0	0.00300253929037129	0	0	0	0	0	0
TAGGGAATCTTCCGCAATGGGCGAAAGCCTGACGGAGCAACGCCGCGTGAGTGATGAAGGTCTTCGGATCGTAAAACTCTGTTATTAGGGAAGAACAAATGTGTAAGTAACTATGCACGTCTTGACGGTACCTAATCAGAAAGCCACGGCTAACTACGTGCCAGCAGCCGCGGTAATACGTAGGTGGCAAGCGTTATCCGGAATTATTGGGCGTAAAGCGCGCGTAGGCGGTTTTTTAAGTCTGATGTGAAAGCCCACGGCTCAACCGTGGAGGGTCATTGGAAACTGGAAAACTTGAGTGCAGAAGAGGAAAGTGGAATTCCATGTGTAGCGGTGAAATGCGCAGAGATATGGAGGAACACCAGTGGCGAAGGCGACTTTCTGGTCTGTAACTGACGC…	0	0	0	0	0	0.000549035755953606	0.00111522887928076	0.000308832612723904	0	0	0	0	0	0	0.00108091414453366	0.000171573673735502	0	0	0	0	0	0	0	0	0	0
ACGAGAATATTCCGCAATGGACGAAAGTCTGACGGAGCGACGCCGCGTGATTGATGAAGTGCTTCGGTACGTAAAGATCTTTTATCGGGGACGAAGTTTATTGACGGTACCCGATGAATAAGGGGCTCCTAACTCTGTGCCAGCAGGAGCGGTAATACAGAGGCCCCAAGCATTACCCGGAATCACTGGGCGTAAAGGGTGTCTAGGCGGCCATATTAGTCTTGCGTTAAATCTGTGGGCTCAACCTGCAGTCTGCGTGAGAAACGGTATGGCTAGAGGGCGTGAGAGGTGCACGGAACTCATGGTGGAGGGGTGAAATCCGTTGATATCATGGGGAACACCAAAGGCGAAGGCAGTGCACTGGTACGTTCCTGACGCTCAAACACGAAAGCCAGGGTA…	8.5786836867751e-05	0.000291675245350353	0	0.000411776816965205	0.00106375677716011	0.000480406286459406	0	0	0	0	0.000686294694942008	0	0	0	0	0	0	0.000703452062315558	0	0	0	0	0	0.000291675245350353	0	0
TAGGGAATCTTCCGCAATGGGCGAAAGCCTGACGGAGCAACGCCGCGTGAGTGAAGAAGGTCTTCGGATCGTAAAACTCTGTTATTAGGGAAGAACAAATGTGTAAGTAACTATGCACGTCTTGACGGTACCTAATCAGAAAGCCACGGCTAACTACGTGCCAGCAGCCGCGGTAATACGTAGGTGGCAAGCGTTATCCGGAATTATTGGGCGTAAAGCGCGCGTAGGCGGTTTTTTAAGTCTGATGTGAAAGCCCACGGCTCAACCGTGGAGGGTCATTGGAAACTGGAAAACTTGAGTGCAGAAGAGGAAAGTGGAATTCCATGTGTAGCGGTGAAATGCGCAGAGATATGGAGGAACACCAGTGGCGAAGGCGACTTTCTGGTCTGTAACTGACGC…	0	0.000171573673735502	0	0.000308832612723904	0	0.00102944204241301	0	0	0.000154416306361952	0	0	0	0	0	0.000754924164436209	0	0	0	0	0	0	0.000137258938988402	0	0	0	0
TCGCGAATATTCCACAATGGACGAAAGTCTGATGGAGCGACGCCTCGTGTCGGAAGAAGGCCCTCGGGTCGTAAACGACTTTTATGAGGGAAGAATCATGACGGTACCTCATGAATAAGTGGTTGCTAACTCTGTGCCAGCAGCAGCGGTAATACAGAGACCACAAGCGTTATCCGGATTTATTGGGCGTAAAGAGTTCGTAGGCGGTTTTGTAAGTTATTCGTTAAATCCTCAGGCTTAACCTGGGGGCTGCGGGTAATACTGCAAGGCTAGAGTATGGGAGAGGCAAGCGGAATGCCCGGTGTAGCGGTAAAATGCGTTAATATCGGGTAGAACACCAAAGGCGAAGGCAGCTTGCTGGAACATTACTGACGCTCAAGAACGAAAGCGTGGGGAGCG…	0.000154416306361952	3.43147347471004e-05	0	0.000154416306361952	0.000566193123327157	0.00113238624665431	0.000772081531809759	0	3.43147347471004e-05	1.71573673735502e-05	0	0	0	0	0	0	3.43147347471004e-05	0.000600507858074257	0	0	0	0	0	0.000137258938988402	0.000154416306361952	0
TGGGGAATCTTGCGCAATGGGCGAAAGCCTGACGCAGCGACGCCGCGTGAGGGAAGAAGGCCTTCGGGTCGTAAACCTCTGTCGGGGGGGAAGAAACTCCGAGCGGTTAATACCCGCACGGATTGACGGTACCCCCTAAGGAAGCATCGGCTAACTACGTGCCAGCAGCCGCGGTAATACGTAGGATGCAAACGTTGCTCGGAATTATTGGGTGTAAAGGGCGTGTAGGCGGCTTGGTAAGTCATAGGTGAAATCCCACGGCTCAACCGGGGAATTGCCCATGATACTGCCAGGCTAGAGTACGGGAGAGGGAAGCGGAATTCCTGGTGTAGCGGTGAAATGCGTAGATATCAGGAGGAACACCGGCGGCGAAGGCGGCTTCCTGGACCGATACTGACG…	0	0	0	6.86294694942008e-05	0	0.000291675245350353	0	0	0	0	0.000772081531809759	0.000686294694942008	0	0	0	0	0	0.00082355363393041	0	0	0	0	0	0	0.00145837622675177	0
TGGGGAATTTTGGACAATGGGCGAAAGCCTGATCCAGCCATGCCGCGTGCAGGATGAAGGCCTTCGGGTTGTAAACTGCTTTTGTACGGAACGAAAAGGTTTGGCCTAATAAGCTGAGCTCATGACGGTACCGTAAGAATAAGCACCGGCTAACTACGTGCCAGCAGCCGCGGTAATACGTAGGGTGCGAGCGTTAATCGGAATTACTGGGCGTAAAGCGTGCGCAGGCGGTTATGTAAGACAGATGTGAAATCCCCGGGCTCAACCTGGGAACTGCATTAGTGACTGCATAGCTGGAGTACGGCAGAGGGGGATGGAATTCCGCGTGTAGCAGTGAAATGCGTAGATATGCGGAGGAACACCGATGGCGAAGGCAATCCCCTGGGCCTGTACTGACGC…	0	0	0	0	0	0	0.000960812572918811	0	0	0	0	0	0.000394619449591655	0.000102944204241301	0.000428934184338755	0	0	0	0	0.00178436620684922	0	0	0	0.000188731041109052	0	0
TGGGGAATATTGGACAATGGGCGCAAGCCTGATCCAGCCATGCCGCGTGAGTGATGAAGGCCTTAGGGTTGTAAAGCTCTTTCACCGGAGAAGATAATGACGGTATCCGGAGAAGAAGCCCCGGCTAACTTCGTGCCAGCAGCCGCGGTAATACGAAGGGGGCTAGCGTTGTTCGGAATTACTGGGCGTAAAGCGCACGTAGGCGGATATTTAAGTCAGGGGTGAAATCCCAGAGCTCAACTCTGGAACTGCCTTTGATACTGGGTATCTTGAGTATGGAAGAGGTAAGTGGAATTCCGAGTGTAGAGGTGAAATTCGTAGATATTCGGAGGAACACCAGTGGCGAAGGCGGCTTACTGGTCCATTACTGACGCTGAGGTGCGAAAGCGTGGGGAGCAA…	0	0	0.003929037128543	0.000240203143229703	0	0	0	0	0.000308832612723904	0	0	0	0	0	0	0.000291675245350353	0.000343147347471004	0	0	0	0.000171573673735502	0.000446091551712305	0	0	0	0
TGGGGAATCTTGCGCAATGGGCGAAAGCCTGACGCAGCAACGCCGCGTGGGGGAAGAAGGCCTTAGGGTTGTAAACCTCTGTCGGGAGGGACGAAGCCACCTGCGTTAATAGCGTAAGGGGTGACGGTACCTTCAAAGGAAGCCCCGGCTAACTACGTGCCAGCAGCCGCGGTAATACGTAGGGGGCAAGCGTTGTCCGGATTTATTGGGCGTAAAGAGCGTGTAGGCGGCCTGTCAAGTCCGATGTGAAATCTTGCGGCTTAACCGCAAGCCTGCATTGGAAACTGTCAGGCTAGAGTCTGGATGAGGAAGGTGGAATTCCTGGTGTAGCGGTGAAATGCGCAGATATCAGGAGGAACACCGGTGGCGAAGGCGGCCTTCTAGGACAGTACTGACGCT…	0.000137258938988402	0.000205888408482602	0	3.43147347471004e-05	0	0	0.000686294694942008	0.000120101571614851	8.5786836867751e-05	6.86294694942008e-05	0	0	0.000446091551712305	0	0	0.000188731041109052	0.000257360510603253	0.00080639626655686	0	0	0	0	0	0.000137258938988402	0	0.000720609429689108
TGGGGAATCTTGGACAATGGGGGCAACCCTGATCCAGCCATGCCGCGTGAGTGAAGAAGGCCCTAGGGTCGTAAAGCTCTTTCGCCGGGGAAGATAATGACTGTACCCGGTAAAGAAACCCCGGCTAACTCCGTGCCAGCAGCCGCGGTAATACGGAGGGGGTTAGCGTTGTTCGGACTTACTGGGCGTAAAGGGCACGTAGGCGGATCTGCAAGTTGGGGGTGAAATCCCGGGGCTCAACCCCGGAATTGCCCTCAAGACTGCGGGTCTCGAGTTCGAGAGAGGTGAGTGGAATTCCGAGTGTAGAGGTGAAATTCGTAGATATTCGGAGGAACACCAGTGGCGAAGGCGGCTCACTGGCTCGATACTGACGCTGAGGTGCGAAAGCGTGGGGAGCAA…	0	0	0	0	0	0	0.000892183103424611	0	0	0	0	0	0	0	0	0	0	0	0.00264223457552673	0	0	0	0	0	0	0
CTGGGAATCTTGCGCAATGGACGAAAGTCTGACGCAGCGACGCCGCGTGTGGGAAGAAGGCCTTCGGGTCGTAAACCACTGTGGAAAGGGAATAAAAAAATGAAGGTACCTTTCTAGAAAGCACCTGCTAACTACGTGCCAGAAGCCTCGGTAATACGTAGGGTGCAAGCGTTATCCGGATTTATTGGGCGTAAAGCGTTCTGTAGGCGGTTTTGTAAGTATGTGGTTAAAGGCTCTGGCTCAACCAGAGACATGCTGTGTAAACTACAAGACTAGATGGTTATCGGGAGTATCGGAATTCTTGGTGGAGGGGTGAAATCCGTTGATATCAAGAGGAACACCAAAGGCGAAGGCAGATACTTAGGTAATTCATGACGCTGATAGACGACAGCTAGGGGA…	0.000411776816965205	0	0	0	0.000308832612723904	0	0	0	0	0	0	0.000531878388580056	0	0	0	0	0.000171573673735502	0.000566193123327157	0	0.00219614302381443	0	5.14721021206506e-05	0	0	0	0
TCGAGGATATTTAGCAATGGGCGAAAGCCTGACTATGCGACGCCGCGTGAGGGATGAAGGCTTTCGGGTCGTAAACCTCTTTCAATGGGGAAGAAACCTTTGCTTTAATCGGCAAAGCTGACGGTACCCAGAGAAGAAGCCACGGCCAACTCCGTGCCAGCAGCCGCGGTAATACGGAGGTGGCAAGCGTTACTCGGATTTATTGGGTGTAAAGGGCAGGTAGGTGGTCTTGTAAGTCGGGAGTGAAATCCCTCGGCTCAACCGGGGAACTGCTTTCGAAACTGCAAGACTTGAGACTAGAAGAGGAGAACGGAATTCCCGGTGTAAGGGTGAAATCTGTAGATATCGGGAGGAACACCAGTAGCGAAGGCGGTTCTCTGGGCTAGTTCTGACACTGAG…	0.000274517877976803	0	0	0	0	0	0	0	0	0	0.00106375677716011	0	0	0	0	0	0	0.00243634616704413	0	0	0	0	0	0	0	0
TAAGGAATATTGGTCAATGGACGCAAGTCTGAACCAGCCATGCCGCGTGAAGGATTAAGGTCCTCTGGATTGTAAACTTCTTTTATCTGGGACGAAAAAAGGCGATTCTTCGTCACTTGACGGTACCAGATGAATAAGCACCGGCTAACTCCGTGCCAGCAGCCGCGGTAATACGGAGGGTGCAAGCGTTATCCGGATTCACTGGGTTTAAAGGGTGCGTAGGCGGGCAGTTAAGTCAGTGGTGAAATCCTAGAGCTTAACTCTAGAACTGCCATTGATACTATCTGTCTTGAATATTGTGGAGGTAAGCGGAATATGTCATGTAGCGGTGAAATGCTTAGATATGACATAGAACACCTATTGCGAAGGCAGCTTACTACGCATATATTGACGCTGAGG…	8.5786836867751e-05	0.000223045775856153	0.000120101571614851	0.000188731041109052	0	0.00108091414453366	0	0	0.000188731041109052	8.5786836867751e-05	0	0	0.000926497838171711	0	0	0	0	0.000531878388580056	0	0	0	0	0	0.000102944204241301	0	0
ACGAGAATATTCCGCAATGGACGAAAGTCTGACGGAGCGACGCCGCGTGCTGGATGAAGTGCCTTGGTACGTAAACAGCTTTTATCGGGGACGAAGTTTATTGACGGTACCCGATGAATAAGGGGCTCCTAACTCTGTGCCAGCAGGAGCGGTAATACAGAGGCCCCAAGCATTATCCGGAATCATTGGGCGTAAAGGGTGTCTAGGCGGCCATATTAGTCGTTCGTTAAATCCGTGGGCTCAACCTGCGGCATGCGAGCGAAACGGTATGGCTCGAGGGCGTAAGAGGTGCACGGAACTCATGGTGGAGGGGTGAAATCCGTTGATATCATGGGGAACACCAAAAGCGAAGGCAGTGCACTGGTACGTTCCTGACGCTCAAACACGAAAGCCAGGGTA…	0	0.000120101571614851	0	0.000360304714844554	0.000274517877976803	0.000291675245350353	0	6.86294694942008e-05	8.5786836867751e-05	3.43147347471004e-05	0.000463248919085855	0	0	0	0.000188731041109052	8.5786836867751e-05	8.5786836867751e-05	0.000926497838171711	0	0	0.000102944204241301	0	0	0	0	0.000223045775856153
TAGGGAATATTGGACAATGGGGGCAACCCTGATCCAGCAATGCCGCGTGAGTGATGAAGGCCTTAGGGTTGTAAAGCTCTTTTACCCGAGATGATAATGACAGTATCGGGAGAATAAGCTCCGGCTAACTCCGTGCCAGCAGCCGCGGTAATACGGAGGGAGCTAGCGTTGTTCGGAATTACTGGGCGTAAAGCGCACGTAGGCGGCGATTTAAGTCAGAGGTGAAAGCCCGGGGCTCAACCCCGGAACTGCCTTTGAGACTGGATTGCTAGAATCTTGGAGAGGCGGGTGGAATTCCGAGTGTAGAGGTGAAATTCGTAGATATTCGGAAGAACACCAGTGGCGAAGGCGGCCCGCTGGACAAGTATTGACGCTGAGGTGCGAAAGCGTGGGGAGCAA…	0	0	0.000669137327568458	0	0	0	0	0.00087502573605106	0.000205888408482602	0.000411776816965205	0	0	0	0	0.000394619449591655	0.000120101571614851	0.000205888408482602	0	0	0	0.000463248919085855	0	0.000188731041109052	0	0	0
TGGGGAATCTTGCGCAATGGGCGAAAGCCTGACGCAGCAACGCCGCGTGCGGGATGAAGGCCTTCGGGCTGTAAACCGCTTTCAGCAGGAACGAAAATGACGGTACCTGCAGAAGAAGGAGCGGCCAACTACGTGCCAGCAGCCGCGGTGACACGTAGGCTCCAAGCGTTGTCCGGATTTATTGGGCGTAAAGAGCTCGTAGGCGGTTTAGTAAGTCGGGTGTGAAAACTCTGGGCTTAACCCAGAGACGCCATCCGATACTGCTGTGACTTGAGTTCAGGAGGGGAGCGGGGAATTCCTAGTGTAGCGGTGAAATGCGCAGATATTAGGAGGAACACCGGTGGCGAAGGCGCCGCTCTGGACTGAAACTGACGCTGAGGAGCGAAAGCATGGGTAGCA…	0	0.000137258938988402	0	0.000205888408482602	0	0	0	1.71573673735502e-05	6.86294694942008e-05	1.71573673735502e-05	0	0	0	8.5786836867751e-05	0.000497563653832956	0	0.000308832612723904	0.000394619449591655	0	0	0	0	0	0.000240203143229703	0.00147553359412532	0.000291675245350353
TGGGGAATTTTGGACAATGGGCGCAAGCCTGATCCAGCAATGCCGCGTGCAGGAAGAAGGCCTTCGGGTTGTAAACTGCTTTTGTCAGGGAAGAAATCTTCTGGGCTAATACCCCGGGAGGATGACGGTACCTGAAGAATAAGCACCGGCTAACTACGTGCCAGCAGCCGCGGTAATACGTAGGGTGCGAGCGTTAATCGGAATTACTGGGCGTAAAGCGTGCGCAGGCGGCTTTGCAAGACAGATGTGAAATCCCCGGGCTCAACCTGGGAACTGCATTTGTGACTGCAAGGCTAGAGTACGGCAGAGGGGGATGGGATTCCGCGTGTAGCAGTGAAATGCGTAGATATGCGGAGGAACACCAATGGCGAAGGCAATCCCCTGGGCCTGTACTGACGC…	0	0	0.00108091414453366	0	0	0	0.000291675245350353	0	0	0	0	0	0	0	0	0.000737766797062659	0	0	0	0.00132111728776337	0	0	0.000909340470798161	0	0.00156132043099307	0
TGAGGAATATTGGACAATGGGCGCAAGCCTGATCCAGCCATGCCGCGTGCAGGATGACGGTCCTATGGATTGTAAACTGCTTTTGTACGAGAAGAAACACTACTTCGTGAAGTAGCTTGACGGTATCGTAAGAATAAGGATCGGCTAACTCCGTGCCAGCAGCCGCGGTAATACGGAGGATCCAAGCGTTATCCGGAATCATTGGGTTTAAAGGGTCCGTAGGCGGTTTAGTAAGTCAGTGGTGAAAGCCCATCGCTCAACGGTGGAACGGCCATTGATACTGCTAGACTTGAATTATTAGGAAGTAACTAGAATATGTAGTGTAGCGGTGAAATGCTTAGAGATTACATGGAATACCAATTGCGAAGGCAGGTTACTACTAATTGATTGACGCTGATG…	0	0	0	0	0.000703452062315558	0.000308832612723904	0	0.000274517877976803	0.000205888408482602	0	0	0	0	0	0	0.000634822592821357	0.000274517877976803	0	0	0	0	0	0	0	0	0.000617665225447807
TGGGGAATTTTGGACAATGGGCGCAAGCCTGATCCAGCAATGCCGCGTGAGTGAAGAAGGCCTTAGGGTTGTAAAGCTCTTTCAGTTGAGAAGAAAAGATTGTGACTAATAATCATAATTCATGACGGTATCAACAGAAGAAGCACCGGCTAACTACGTGCCAGCAGCCGCGGTAATACGTAGGGTGCGAGCGTTAATCGGAATTACTGGGCGTAAAGGGTGCGCAGGCGGTTCTGTAAGTCAGATGTGAAATCCCCGGGCTTAACCTGGGAACTGCGTTTGAAACTACAGAGCTAGAGTGTGGCAGAGGGGGGTGGAATTCCATGTGTAGCAGTGAAATGCGTAGAGATATGGAAGAACATCGATGGCGAAGGCAGCCCCCTGGGTTAACACTGACGC…	0.000377462082218104	3.43147347471004e-05	0	0.000154416306361952	0.000291675245350353	0	0	0	6.86294694942008e-05	1.71573673735502e-05	0.000257360510603253	0.000205888408482602	3.43147347471004e-05	6.86294694942008e-05	0	0	0	0.00102944204241301	0	0.00132111728776337	0	0	0	0	0	0
TCGAGAATCTTCCACAATGGGCGAAAGCCTGATGGAGCGACACCGCGTGCGGGATGAAGGCCTTCGGGTCGTAAACCGCTTTTGTATGAGGTTAAGTCGCGTCGCGTGCGGCGCGATTGAAAGTATCATGCGAATAAGAGGTTGCTAACTCTGTGCCAGCAGCAGCGGTAATACAGAGACCTCAAGCGTTATCCGGATTTATTGGGCGTAAAGCGTCGGTAGGCGGTCTGATGCCAGTGTTTCGCGAAAGCGAGATGCTGGCTTTCAAGTCTGATGTTAAATCTCATAGCTCAACTGTGAGACCGCATCGGATACTGGCAGACTAGAAAGCAGGAGAGGTGCGTAGAACTTATGGTGTAGGGGTGAAATCCGTTGATATCATAGGGAATACCAAAGGCG…	0.000171573673735502	0	0	0	0	0	0	0	0	0	0	0	0	0	6.86294694942008e-05	0.000120101571614851	0.000120101571614851	0.000411776816965205	0	0.00300253929037129	0	0	0	0.000120101571614851	0	0
TGGGGAATCTTGGACAATGGGGGCAACCCTGATCCAGCAATGCCGCGTGTGTGAAGAAGGCCTTCGGGTTGTAAAGCACTTTCGGTGGGGACGAACATGGTTGGGTGAATATCCCGGCCCTTGACGGTACCCAAAGAAGAAGCACCGGCTAACTCTGTGCCAGCAGCCGCGGTAATACAGAGGGTGCAAGCGTTAATCGGAATTACTGGGCGTAAAGCGTGCGTAGGTGGTTTGATAAGTCAGATGTGAAATCCCTGGGCTCAACCTGGGAACTGCATTTGATACTGTCGAACTCGAGTTCAGTAGAGGGTAGTAGAATTCCCGGTGTAGCGGTGAAATGCGTAGATATCGGGAGGAATACCAGTGGCGAAGGCGGCTACCTGGACTGAAACTGACACT…	0	0	0	0	0	0	0	0	0	0	0.000325989980097454	0	0	0	0	0	0	0.00277949351451513	0	0	0	0	0	0	0	0.000686294694942008
TAAAGAATCTTCCACAATGGGCGAAAGCCTGATGGAGCAATACCGCGTGAACGATGAATGTCGAAAGATTGTAAAGTTCTTTTCTGAGGGAAGAATTCTGACGGTACCTCAGGAATAAGCACCGGCTAACTCCGTGCCAGCAGCCGCGGTAATACGGAGGGTGCAAGCGTTACCCGGAATCATTGGGCGTAAAGCGTCCGCAGGCGGTTCATTAAGTTAAGTATTAAATCTTGTAGCCCAACTGCAAGGCCGTACTTAAAACTGATAAACTAGAGTCTTTCAGAGGTGCGTGGAATTCTGTGTGTAGGGGTAAAATCCGTAGATACACAGAGGAACACCAAAAGCGAAGGCAGCGCACTGGGAAAGTACTGACGCTCATGGACGAAAGCGTGGGGAGCG…	0.000205888408482602	1.71573673735502e-05	0	0.000102944204241301	0	0	3.43147347471004e-05	0	3.43147347471004e-05	5.14721021206506e-05	0	0.000257360510603253	0.00080639626655686	0	0.000566193123327157	0.000102944204241301	1.71573673735502e-05	0.000343147347471004	0	0	0	0	0	0.000154416306361952	0.000343147347471004	0
TCGAGAATCTTCCCCAATGGCCGAAAGGCTGAGGGAGCGACGCCGCGTGCAGGAAGAAGCTCTTCGGAGTGTAAACTGCTTTTCTTCGGGAACAACTCTGAGTGTACCGAAGGAATAAGGGGCTGCTAACTTCGTGCCAGCAGCAGCGGTAATACGAAGGCCCCGAGCGTTATCCGGATTTATTGGGCGTAAAGCGTTAATAGGCGGTTTAGTAAGTATTCGGTCAAATCTTATGGCTCAACCATGAGGCTGCCGGGTAAACTGCTAGACTTGAGGTCGGAAGAGGCAAGCGGAACTACCGGTGTAGTGGTAAAATGCGTTAATATCGGTAGGAACACCAAAGGCGAAGGCAGCTTGCTGGTACGAACCTGACGCTAAATAACGAAAGCGTGGGGAGCG…	0.000171573673735502	0.000205888408482602	0	0.000737766797062659	0.000411776816965205	0	0	6.86294694942008e-05	0.000257360510603253	6.86294694942008e-05	0	0	0	0	0	6.86294694942008e-05	0.000102944204241301	0.00111522887928076	0	0.000737766797062659	0	5.14721021206506e-05	0	0	0	0
TCGCGAATATTCCTCAATGGCCGAAAGGCTGAAGGAGCGACGCCGCGTGCAGGATGAAGGCCTTCGGGTCGTAAACTGCTTTTGCAGGGGAAGAACGTATGACGGTACCCTGAGAATAAGAGGTTGCTAACTCTGTGCCAGCAGCAGCGGTAATACAGAGACCTCAAGCGTTATCCGGATTTATTGGGCGTAAAGCGTCCGCAGGTGGTTTGAAAAGTCATTGGTCAAATCTTGAAGCTCAACTTCAAGACTGCTTGTGATACTTTCACAACTAGAGGATGGGAGAGGCGAGTGGAATTACCGGTGTAGTAGTAAAATGCGTTTATATCGGTAAGAACACCAGAGGCGAAGGCGGCTCGCTAGAACATTCCTGACACTCATGGACGAAAGCGTGGGGAG…	0	0	0	0.000343147347471004	0.000909340470798161	0	0.000977969940292362	0	0	1.71573673735502e-05	0	0	0	0	0	0	3.43147347471004e-05	0.000274517877976803	0	0.000977969940292362	0	3.43147347471004e-05	0	0.000171573673735502	0.000308832612723904	0
TCAAGAATCTTCCCCAATGGCCGAAAGGCTGAGGGAGCGACGCCGCGTGTAGGAAGACGCCCTTCGGGGTGTAAACTACTTTTCTTTGGGAATAACACTGAAGGTACCAAAGGAACAAGGGGCTGCTAACTTCGTGCCAGCAGCAGCGGTAATACGAAGGCCCCGAGCGTTATCCGGATTTATTGGGCGTAAAGCGTTCAACGGCGGTTTTGAAAGTTGTGGGTGAAATCTCTGCGCTCAACGCAGATCCCGCCCGCAATACTTCAAGACTTGAGGGTGGAAGAGGCAAGCGGAACTACAGGTGTAGTAGTGAAATGCGTTCATATCTGTAGGAACACCAATAGCGAAGGCAGCTTGCTGGTACACACCTGACGCTCAAGAACGAAAGCGTGGGGAGCG…	0	0	0	0.000120101571614851	0.000651979960194908	0	0	0	0	3.43147347471004e-05	0.00114954361402786	0	0	0	0	0.000120101571614851	3.43147347471004e-05	0.000120101571614851	0	0.00140690412463112	0	0	0	0	0	0
TCGAGAATCTTTCGCAATGCCCGAAAGGGTGACGAAGCGACGCCGCGTGTGGGAAGAAGGCCTTCGGGTTGTAAACCACTGTCGGGAGTTAAGAAATGTAAGGGTGTTAATAGCATCCTTACTTGACTAAGGCTCCGGAGGAAGCCACGGCTAACTCTGTGCCAGCAGCCGCGGTAATACAGAGGCGGCAAGCGTTGTTCGGAATTATTGGGCGTAAAGAGCACGTAGGCGGCCTTGTAAGTCAGTTGTGAAAGCCTTCTGCTTAACGGAAGAACAGCATCTGATACTGCAAGGCTAGAGTGCGGAAGGGGAGAGTGGAACTTCTGGTGGAGCGGTGAAATGCGTAGATATCAGAAGGAACACCGGCGGCGAAGGCGACTCTCTGGTCCGTAACTGACG…	0	0	0	0	0	0	0.000634822592821357	0	0	0	0	0	0.000583350490700707	0	0	0	0	0.00231624459542928	0	0.000754924164436209	0	0	0	0	0	0
TGGGGAATATTGCACAATGGGCGAAAGCCTGATGCAGCGACGCCGCGTGAGGGATGACGGCCTTCGGGTTGTAAACCTCTTTCAGCAGGGAAGAAGCGAAAGTGACGGTACCTGCAGAAGAAGCACCGGCTAACTACGTGCCAGCAGCCGCGGTAATACGTAGGGTGCGAGCGTTGTCCGGAATTATTGGGCGTAAAGAGCTTGTAGGCGGTTTGTCGCGTCTGCTGTGAAAATCCGGGGCTCAACCCCGGACTTGCAGTGGGTACGGGCAGACTAGAGTGTGGTAGGGGAGACTGGAATTCCTGGTGTAGCGGTGAAATGCGCAGATATCAGGAGGAACACCGATGGCGAAGGCAGGTCTCTGGGCCACTACTGACGCTGAGAAGCGAAAGCATGGGG…	0	0	0	0	0	0	0	6.86294694942008e-05	0.000171573673735502	0.000171573673735502	0	0	0.000634822592821357	0	0.000995127307665912	0.000205888408482602	0.000343147347471004	0	0	0	0	0	0	0	0	0
TGGGGAATATTGCACAATGGGCGGAAGCCTGATGCAGCGACGCCGCGTGAGGGATGACGGCCTTCGGGTTGTAAACCTCTTTCAGCAGGGACGAAGCGTAAGTGACGGTACCTGCAGAAGAAGCACCGGCTAACTACGTGCCAGCAGCCGCGGTAATACGTAGGGTGCGAGCGTTGTCCGGAATTACTGGGCGTAAAGAGCTCGTAGGCGGTTTGTCACGTCGTCTGTGAAATCCTAGGGCTTAACCCTGGACGTGCAGGCGATACGGGCTGACTTGAGTACTACAGGGGAGACTGGAATTTCTGGTGTAGCGGTGGAATGCACAGATATCAGGAAGAACACCGATGGCGAAGGCAGGTCTCTGGGTAGTAACTGACGCTGAGGAGCGAAAGCATGGGT…	0	0	0	0	0	0.00108091414453366	0.00192162514583762	0.000102944204241301	0	0	0	0	0	0.000428934184338755	0	0	0	0	0	0	0	0	0	0	0	0
TGGGGAATTTTGGACAATGGGCGAAAGCCTGATCCAGCAATGCCGCGTGAGTGAAGAAGGCCTTCGGGTTGTAAAGCTCTTTTGTCAGGGAAGAAACGGTGAAGGCTAATATCCTTTGCTAATGACGGTACCTGAAGAATAAGCACCGGCTAACTACGTGCCAGCAGCCGCGGTAATACGTAGGGTGCAAGCGTTAATCGGAATTACTGGGCGTAAAGCGTGCGCAGGCGGTTTTGTAAGTCTGTCGTGAAATCCCCGGGCTCAACCTGGGAATTGCGATGGAGACTGCAAGGCTAGAATCTGGCAGAGGGGGGTAGAATTCCACGTGTAGCAGTGAAATGCGTAGAGATGTGGAGGAACACCGATGGCGAAGGCAGCCCCCTGGGTCAAGATTGACGC…	0.000274517877976803	0	0	0.000428934184338755	0	0	0	0.000343147347471004	0.000188731041109052	0.000120101571614851	0	0	0	0	0.000223045775856153	0.000171573673735502	0.000188731041109052	0	0	0.00150984832887242	0	0	0	0	0	0
TCGAGAATATTCCCCAATGGACGAAAGTCTGAGGGAGCGACGCCGCGTGCAGGACGAAGGGCTTCGGCTCGTAAACTGCTTTTTCCGCCGACGAATACATGACGGTAGGCGGAGAATAAGAGGTTGCTAACTCTGTGCCAGCAGCAGCGGTAATACAGAGACCTCAAGCGTTATCCGGATTTATTGGGCGTAAAGGGTCCGCAGGTGGTCCGATGCGTCTTATGTTAAATGTTGGGGCTCAACTTCAACACCGCATGAGATACGATCGAACTCGAGGCCGGAAGAGGTACACGGAATTGCCGGTGTAGTAGTAATATGCGTTCATATCGGCAAGAACACCAAAAGCGAAGGCAGTGTACTAGGACGCGCCTGACACTCAGGGACGAAAGCGTGGGGAGC…	0.000154416306361952	0	0	0.000154416306361952	0.000703452062315558	0	0	6.86294694942008e-05	0.000120101571614851	3.43147347471004e-05	0.000446091551712305	0.000737766797062659	0	0	0	0.000120101571614851	1.71573673735502e-05	0.000531878388580056	0	0	0	1.71573673735502e-05	0	0.000411776816965205	3.43147347471004e-05	3.43147347471004e-05
TCGAGAATCTTTCGCAATGCCCGAAAGGGTGACGAAGCGACGCCGCGTGTGGGAAGAAGGCCTTCGGGTTGTAAACCACTGTCGGGAGTTAAGAAATGCAAGGGTGTTAATAGCATCCTTGCTTGACTAAGGCTCCGGAGGAAGCCACGGCTAACTCTGTGCCAGCAGCCGCGGTAATACAGAGGCGGCAAGCGTTGTTCGGAATTATTGGGCGTAAAGAGCACGTAGGCGGCTTTGTAAGTCAGTTGTGAAAGCCTTCTGCTCAACGGAAGAACAGCATCTGATACTGCAAGGCTAGAGTGCGGAAGGGGAGAGTGGAACTTCTGGTGGAGCGGTGAAATGCGTAGATATCAGAAGGAACACCGGCGGCGAAGGCGACTCTCTGGTCCGTAACTGACG…	0.000789238899183309	0	0	0	0.000892183103424611	0	0.00084071100130396	0	0	0	0.000480406286459406	0	0	0	0	0	0	0.000943655205545261	0	0	0	0	0	0	0	0
TGGGGAATTTTGGACAATGGGCGCAAGCCTGATCCAGCCATGCCGCGTGCAGGATGAAGGCCTTCGGGTTGTAAACTGCTTTTGTACGGAACGAAAAGACTCTGGTTAATACCTGGGGTCCATGACGGTACCGTAAGAATAAGCACCGGCTAACTACGTGCCAGCAGCCGCGGTAATACGTAGGGTGCAAGCGTTAATCGGAATTACTGGGCGTAAAGCGTGCGCAGGCGGTTATGTAAGACAGATGTGAAATCCCCGGGCTCAACCTGGGAACTGCATTTGTGACTGCATAGCTAGAGTACGGCAGAGGGGGATGGAATTCCGCGTGTAGCAGTGAAATGCGTAGATATGCGGAGGAACACCGATGGCGAAGGCAATCCCCTGGGCCTGTACTGACGC…	0	0	0.000274517877976803	0	0	0.000343147347471004	0	0.000154416306361952	0.000154416306361952	0.000617665225447807	0	0	0	0	0	0.000583350490700707	8.5786836867751e-05	0	0	0	0	0	0	0.000120101571614851	1.71573673735502e-05	0.000669137327568458
TGGGGAATATTGGACAATGGGGGGAACCCTGATCCAGCCATGCCGCGTGTGTGAAGAAGGCCTTATGGTTGTAAAGCACTTTAAGCGAGGAGGAGGCTCCTGTAGTTAATACCTACAGAGAGTGGACGTTACTCGCAGAATAAGCACCGGCTAACTCTGTGCCAGCAGCCGCGGTAATACAGAGGGTGCGAGCGTTAATCGGATTTACTGGGCGTAAAGCGTGCGTAGGCGGCTTTTTAAGTCGGATGTGAAATCCCCGAGCTTAACTTGGGAATTGCATTCGATACTGGGAAGCTAGAGTATGGGAGAGGATGGTAGAATTCCAGGTGTAGCGGTGAAATGCGTAGAGATCTGGAGGAATACCGATGGCGAAGGCAGCCATCTGGCCTAATACTGACG…	0	0	0	0	0	0	0.000634822592821357	0	0	0	0	0.000394619449591655	0.000325989980097454	0	0.000394619449591655	0	0	0	0	0	0	0	0	0	0.000325989980097454	0.000617665225447807
TCGAGAATATTCCACAATGGCCGAAAGGCTGATGGAGCGACGCCGCGTGTAGGACGAAGCCTTTCGGGGTGTAAACTACTTTTTTTAGGGAAGAACAAATGACGGTACCTAAAGAATAAGGGGCTGCTAACTTCGTGCCAGCAGCAGCGGTAATACGAAGGCCCCGAGCGTTATCCGGAATTATTGGGCGTAAAGCGTCCGCAGGCGGTTTGTTAAGCGTGTTGTCAAATTCCAGGGCTCAACCCTGGGGCTGCAATGCGAACTGGCAAACTAGAGTGTGGGAGAGGCATCTGGAATTGTCGGTGTAGTAGTAAAATGCGTTAATATCGACAGGAACACCAAAAGCGAAGGCATGATGCTGGAACACTACTGACGCTCAGGGACGAAAGCGTGGGGAGC…	0.000120101571614851	0.000120101571614851	3.43147347471004e-05	0.000291675245350353	0	0	0	0	0.000240203143229703	0.000102944204241301	0	0	0.000600507858074257	0.000926497838171711	0	0.000120101571614851	1.71573673735502e-05	0.000463248919085855	0	0	0	6.86294694942008e-05	0	0.000120101571614851	0	0
TCAAGAATATTCCGCAATGGCCGCAAGGCTGACGGAGCGACGCCGCGTGCAGGAAGACGCCCTTCGGGGTGTAAACTGCTTTTTTCTGGGACGAAATTTTGACGGTACCAGAAGAATAAGCCACTGCTAACCTCGTGCCAGCAGCAGCGGTAATACGAGGGTGGCAAACGTTATCCGGATTTATTGGGTGTAAAGCGTCTTCAGGCGGTTTGTTAAGTTTTTGGTTAAATCTAAAGGCCTAACCTTTAGCCCGCCAAAAAAACTGGCAAACTAGAGACCGGGAGAGGTCAGTGGAATAGCCGGTGTAGTAGTAAAATGCGTTAATATCGGCTAGAACACCAATAGCGAAGGCAACTGACTAGAACGGTTCTGACGCTCATAAGACGAAAGCGTGGGTAG…	0.000154416306361952	1.71573673735502e-05	0	1.71573673735502e-05	0.000171573673735502	0.000909340470798161	0.00199025461533182	0	0	0	0	0	0	0	0	8.5786836867751e-05	6.86294694942008e-05	0.000514721021206506	0	0	0	0	0	1.71573673735502e-05	0.000205888408482602	0
TCGAGAATATTCCACAATGGACGAAAGTCTGATGGAGCGACGCCGCGTGCCAGATGAAGCCCTTCGGGGTGTAAATGGCTTTTGGCAGGGACGAATTCGTGACGGTACCTGCAGAATAAGGGGTTGCTAACTCTGTGCCAGCAGCAGCGGTAATACAGAGACCTCAAGCGTTATCCGGAGTTACTGGGCGTAAAGCGTCCGCAGGTGGCGTAGTGCGTCATTCGTCAAATCCTACTGCTCAACGGTGGGGCTGCGGGTGATACGACTATGCTCGAGGCCGGGAAAGGTACCGGGAATTGCTGGTGTAGCGGTAAAATGCGTTTAGATCAGCAAGAACACCCAATGCGAAAGCACGGTACTGGAACGCGCCTGACACTCATGGACGAAAGCGTGGGGAGC…	0.000205888408482602	0.000188731041109052	0	0.000120101571614851	0	0.000977969940292362	0.00135543202251047	0	5.14721021206506e-05	3.43147347471004e-05	0	0.000188731041109052	0	0	0	0	1.71573673735502e-05	0.000531878388580056	0	0	0	5.14721021206506e-05	0	3.43147347471004e-05	0	0
TGGGGAATATTGGACAATGGGCGAAAGCCTGATCCAGCCATGCCGCGTGAGTGATGAAGGCCCTAGGGTTGTAAAGCTCTTTCAACGGTGAAGATAATGACGGTAACCGTAGAAGAAGCCCCGGCTAACTTCGTGCCAGCAGCCGCGGTAATACGAAGGGGGCTAGCGTTGTTCGGAATTACTGGGCGTAAAGCGCACGTAGGCGGATTGGCAAGTTAGGGGTGAAATCCCGGGGCTCAACCCCGGAACTGCCTTTAAAACTGCCGGTCTAGAGTTCGAGAGAGGTGAGTGGAATTCCGAGTGTAGAGGTGAAATTCGTAGATATTCGGAGGAACACCAGTGGCGAAGGCGGCTCACTGGCTCGATACTGACGCTGAGGTGCGAAAGCGTGGGGAGCAA…	0.000171573673735502	0	0	0	0	0	0	0	0	0	0	0	0	0	0	0	0	0	0.00288243771875643	0	5.14721021206506e-05	0	0	0	0	0
TGGGGAATATTGGACAATGGGCGCAAGCCTGATCCAGCAATGCCGCGTGAGTGATGAAGGCCTTAGGGTTGTAAAGCTCTTTTACCCGTGATGATAATGACAGTAGCGGGAGAATAAGCCCCGGCTAACTCCGTGCCAGCAGCCGCGGTAATACGGAGGGGGCTAGCGTTGTTCGGAATTACTGGGCGTAAAGCGCACGTAGGCGGCTTTGTAAGTTAGAGGTGAAAGCCTGGAGCTCAACTCCAGAACTGCCTTTAAGACTGCATCGCTTGAATCCAGGAGAGGTGAGTGGAATTCCGAGTGTAGAGGTGAAATTCGTAGATATTCGGAAGAACACCAGTGGCGAAGGCGGCTCACTGGACTGGTATTGACGCTGAGGTGCGAAAGCGTGGGGAGCAA…	0	0	0	0	0	0	0	5.14721021206506e-05	0	6.86294694942008e-05	0	0	0	0	0.000634822592821357	0.00082355363393041	0.000617665225447807	0	0	0	0	0	0	0	0	0.000463248919085855
TGGGGAATCTTGCGCAATGGGCGAAAGCCTGACGCAGCCATGCCGCGTGAATGATGAAGGTCTTAGGATTGTAAAATTCTTTCACCGGGGACGATAATGACGGTACCCGGAGAAGAAGCCCCGGCTAACTTCGTGCCAGCAGCCGCGGTAATACGAAGGGGGCTAGCGTTGCTCGGAATTACTGGGCGTAAAGGGAGCGTAGGCGGACATTTAAGTCAGGGGTGAAATCCCAGAGCTCAACTCTGGAACTGCCTTTGATACTGGATGTCTTGAGTGTGAGAGAGGTATGTGGAACTCCGAGTGTAGAGGTGAAATTCGTAGATATTCGGAAGAACACCAGTGGCGAAGGCGACATACTGGCTCATTACTGACGCTGAGGCTCGAAAGCGTGGGGAGCAA…	0	0	0	0	0	0	0	0.000240203143229703	0.000257360510603253	0.000325989980097454	0	0	0	0	0.000754924164436209	0.000480406286459406	0.000617665225447807	0	0	0	0	0	0	0	0	0
TGAGGAATCTTCCGCAATGGGCGAAAGCCTGACGGAGCGACACCGCGTGGATGATGAAGTCTTTCGGGATGTAAAATCCTTTTCTGGGGGAAGAATTTTGACGGTACCCTAGGAATAAGCGACGGCTAACTCTGTGCCAGCAGCCGCGGTAAGACAGAGGTCGCAAGCGTTATCCGGAATTATTGGGCGTAAAGCGTGTGTAGGCGGAATATTAAGTCTGGGGTTAAATTTTCGAGCTCAACTCGGAACTCGTCCTAGAAACTGGTATTCTCAGAAGTGCGTAGAGGCGAGCGGAATTCTGTGTGTAGGGGTAAAATCCGTAGATACACGGAGGAACGCCAAAAGCGAAAGCAGCTCGCCGGACGCATCTTGACGCTGAGACACGAAAGCGTGGGTAGC…	0.000411776816965205	0.000240203143229703	0	0.000497563653832956	0	0.000343147347471004	0	0.000120101571614851	0.000137258938988402	3.43147347471004e-05	0	0.000926497838171711	0	8.5786836867751e-05	0	0	0	0.000394619449591655	0	0	0	0	0	0	0	0
TCAAGAATCTTCCCCAATGGACGAAAGTCTGAGGGAGCGACGCCGCGTGCCAGATGAAGCCCTTCGGGGTGTAAATGGCTTTTCTCGCCGAGAAACTCTGATCGTAGGCGAGGAATAAGGGGTTGCAAACTCTGTGCCAGCAGCAGCGGTAATACAGAGACCCCAAGCGTTATCCGGATTTACTGGGCGTAAAGCGTCCGTAGGCGGCTTCATACATCTTCCGTTAAATACCAGGGCTTACCTCTGGTGCCGCGGGAGTGATGGTGAGGCTTGAGGTTGGGAGAGGCACACGGAACTGCCGGTGGAGTAGTAAAATGCGTTGATATCGGCAGGAACACCAAAGGCGAAGGCAGTGTGCTGGAACAATTCTGACGCTGAGAGGACGAAAGCGTGGGGAGC…	0.000137258938988402	0	0	0	0	0.00133827465513692	0	6.86294694942008e-05	0	0	0	0.000600507858074257	0	0	0	0.000102944204241301	0	0.000566193123327157	0	0	3.43147347471004e-05	0	0	0.000205888408482602	0	0
TCAAGAATATTCGGCAATGGGCGAAAGCCTGACCGAGCGACGCCGCGTGCCAGATGAAGCCCTTCGGGGTGTAAATGGCTTTTATCGGGGACGAACAAATGACGGTACCCGAAGAATAAGAGGTTGCTAACTCTGTGCCAGCAGCAGCGGTAATACAGAGACCTCGAGCATTATCCGGAATTATTGGGCGTAAAGGGTCCGTAGGCGGCTTTTTAAGTCATGCGTCAAATCTCTGGGCTCAACCCAGGGGCTGCGTGCGATACTGAAAGGCTAGAGGTCGGGAGAGGCATGTGGAATTGCCGGTGTAGCGGTAAAATGCGTTAATATCGGCAAGAACACCAAAGGCGAAGGCAGCATGCTGGAACGATTCTGACGCTGAGGGACGAAAGCGTGGGTAGC…	0	0	0	0	0.000703452062315558	0	0	0	0	0	0	0.000463248919085855	0	0	0	8.5786836867751e-05	0	0.000257360510603253	0	0.00217898565644088	0	0	0	0	0	0
TGAGGAATTTTGCGCAATGGGCGAAAGCCTGACGCAGCGACGCCGCGTGGGGGATGAAGGCCTTCGGGTTGTAAACCCCTTTCGTGAGGAAAAAAGTCCCGAGCAATCGGGATGATGGTACCTCAGGAAGAAGCCACGGCTAACTCTGTGCCAGCAGCCGCGGTAAGACAGAGGTGGCAAGCGTTGTTCGGAATTACTGGGCTTAAAGGGCGCGTAGGCGTTCCAATAAGTCAGATGTGGAATCCTTAGGCTTAACCTAAGAATTGCATTTGAAACTGTTGGGATTGAGTAAGGCTGGGGAGGGCAGAATTCCTGGTGTAGCGGTGAAATGCGTAGATATCAGGAGGAAGGCCAGTGGCGAAGGTGGCCCTCTGGGCCTTAACTGACGCTGAGGCGCGA…	0	0	0	0	0	0.000360304714844554	0.00130395992038982	0	0	0.000223045775856153	0	0.000497563653832956	0	0.000480406286459406	0	0	0	0.000720609429689108	0	0	0	0	0	0	0	0
TCGAGAATCTTTCGCAATGCCCGAAAGGGTGACGAAGCGACGCCGCGTGTGGGAAGAAGGCCTTCGGGTTGTAAACCACTGTCGGGAGTTAAGAAATGTAAGGGTGTTAATAGCATCCTTACTTGACTAAGGCTCCGGAGGAAGCCACGGCTAACTCTGTGCCAGCAGCCGCGGTAATACAGAGGCGGCAAGCGTTGTTCGGAATTATTGGGCGTAAAGAGCACGTAGGCGGCTTTGTAAGTCAGTTGTGAAAGCCTTCTGCTTAACGGAAGAACAGCATCTGATACTGCAAGGCTAGAGTGCGGAAGGGGAGAGTGGAACTTCTGGTGGAGCGGTGAAATGCGTAGATATCAGAAGGAACACCGGCGGCGAAGGCGACTCTCTGGTCCGTAACTGACG…	0.000411776816965205	0	0	0	0.00114954361402786	0	0	0	0	0	0	0	0	0	0	0	0	0.00135543202251047	0	0	0	0	0	0.000531878388580056	0	0
TCGAGAATCTTTCGCAATGCCCGAAAGGGTGACGAAGCGACGCCGCGTGTGGGAAGAAGGCCTTCGGGTTGTAAACCACTGTCGGGAGTTAAGAAATGTAAGGGTGTTAATAGCATCCTTACTTGACTAAGGCTCCGGAGGAAGCCACGGCTAACTCTGTGCCAGCAGCCGCGGTAATACAGAGGCGGCAAGCGTTGTTCGGAATTATTGGGCGTAAAGAGCACGTAGGCGGCCTTGTAAGTCAGTTGTGAAAGCCTTCTGCTTAACGGAAGAACAGCATCTGATACTGCAAGGCTAGAGTGCGGAAGGGGAGAGTGGAGCTTCTGGTGGAGCGGTGAAATGCGTAGATATCAGAAGGAACACCGGCGGCGAAGGCGACTCTCTGGTCCGTAACTGACG…	0	0	0	0	0	0	0.000566193123327157	0	0	0	0	0	0.000600507858074257	0	0	0	0	0.00236771669754993	0	0.000772081531809759	0	0	0	0	0	0
TGAGGAATATTGCGCAATGGGCGAAAGCCTGACGCAGCGACGTCGTGTGAGTGATGAAGTCTTTCGGGATGTAAAACTCTGTCAGGGGGGACGATTTTGACGGTACCCCCAAAGGAAGGCCCGGCTAACTACGTGCCAGCAGCCGCGGTAATACGTAGGGGCCAAGCGTTATCCGGAATTATTGGGCGTAAAGGGTGTGCAGGTGGTGGATCAAGTCAGGCGTAAAAGGTGTGGGCTCAACTCACATTTCGCGTTTGATACTATTCCACTAGAGAGCAGTAGAAGGAAGCGGAACTTCCGGTGTAGCGGTGAAATGCGTAGATATCGGAAGGAACACCAGTGGCGAAGGCGGCTTTCTAGCCTGTTTCTGACGCTGAGACACGAAAGCTAGGGGAGCAA…	0.000188731041109052	0	0	8.5786836867751e-05	0.000360304714844554	0	0.00128680255301627	0	0	1.71573673735502e-05	0	0.000531878388580056	0	0	0	0	0	0.000617665225447807	0	0	0	0	0	0	0.00147553359412532	0
TGAGGAATCTTGCGCAATGGGCGAAAGCCTGACGCAGCCACGCCGCGTGCCGGATGAAGGCCCTATGGGTTGTAAACGGCTTTTGAGGGGGAAGAACGACTGGGTTTCGATCTGGTGTGACGGTACCCCTTGAATAAGCACCGGCTAACTCCGTGCCAGCAGCCGCGGTAATACGGAGGGTGCAAGCGTTGTCCGGAATCATTGGGTGTAAAGGGTGCGTAGGTGGGAGCTTAAGTCTGGGGTGAAATCTTGCCGCTTAACGGTAAAATGGCCCTGGATACTGGGTTTCTTGAGTGTAGAAGAGGTAAGTGGGATTCATAGTGTAGCGGTGAAATGCATAGATATTATGAAGAACATCAGTGGCGAAGGCGACTTACTGGTCTACAACTGACACTGAGG…	0	0	0	0	0	0	0	0	0	0	0	0	0	0	0	0	0	0	0.00257360510603253	0	0	0	0	0	0	0
CCAAGGATATTCCCCAATGGCCGAAAGGCTGAGGGAGCGACACCGCGTGAACGAAGAAGCCCTTCGGGGTGTAAAGTTCTTTTCTACAGGAGCAATCTTGAGTGTACTGTAGGAATAAGTCGCTGCTAACTTCGTGCCAGCAGCAGCGGTAAGACGAAGGCGGCAAGCGTTATCCAGATTTATTGGGCGTAAAGTGTGCGTAGGTGGTTTGTTAAGTTGGATGTTAAATCCCTGTGCTCAACATAGGGGCCGCATCCAAAACTGGCAGACTAGAGGTCGGGAGAGGCAAGCGGAATTGTCGGTGTAGGGGTGAAATCCGTTGATATCGACAAGAACACCAAAAGCGAAGGCAGCTTGCTAGAACGATTCTGACACTGAGGCACGAAAGCGTGGGGAGCA…	5.14721021206506e-05	0.000102944204241301	0.000600507858074257	5.14721021206506e-05	0.000892183103424611	0	0	8.5786836867751e-05	1.71573673735502e-05	3.43147347471004e-05	0	0	0	0	0	0.000120101571614851	0.000223045775856153	0.000600507858074257	0	0	0	0.000120101571614851	0	0.000188731041109052	0.00109807151190721	0
TAGGGAATCTTGCGCAATGGGCGAAAGCCTGACGCAGCCATGCCGCGTGAATGATGAAGGTCTTAGGATTGTAAAATTCTTTCACCGGGGACGATAATGACGGTACCCGGAGAAGAAGCCCCGGCTAACTTCGTGCCAGCAGCCGCGGTAATACGAAGGGGGCTAGCGTTGCTCGGAATTACTGGGCGTAAAGGGAGCGTAGGCGGATAGTTTAGTGAGAGGTGAAAGCCCAGGGCTCAACCTTGGAACTGCCTTTCATACTGGCTATCTTGAGTACGGGAGAGGTGAGTGGAACTCCGAGTGTAGAGGTGAAATTCGTAGATATTCGGAAGAACACCAGTGGCGAAGGCGACTCACTGGCCCGTTACTGACGCTGAGGCTCGAAAGCGTGGGGAGCAA…	0	0	0	0	0.000960812572918811	0	0	0.000754924164436209	0.000137258938988402	0.000188731041109052	0	0	0	0	0.000480406286459406	0.000308832612723904	0.000291675245350353	0	0	0	0	0	0	0	0	0
TCAAGAATCTTCCCCAATGGCCGAAAGGCTGAGGGAGCGACGCCGCGTGCAGGAAGACGGCCTTCGGGTTGTAAACTGCTTTTCTCTGGGAAAAACACATGATGGTACCAGAGGAATCAGGGGCTGCTAACTCTGTGCCAGCAGCAGCGGTAAGACAGAGGCCCCGAGCGTTATCCGGATTTATTGGGCGTAAAGAGTTCAACGGTGGCATGGCAAGTTCCTGGTTAAATCTCACGGCTTAACCGTGAGGCTGCTGGGGAAACTGCCAAGCTAGAGGTTGGGAGAGGCGCGTGGAACTGCCGGTGTAGTAGTAAAATGCGTTCATATCGGCAGGAACACCGAAGGCGAAGGCAGCGCGCTAGAACACACCTGACACTATAAGAACGAAAGCGTGGGGAG…	0.000360304714844554	0	0	5.14721021206506e-05	0.000205888408482602	0	0	0	0	0	0.000497563653832956	0.000223045775856153	0.000686294694942008	0.000240203143229703	0	0.000154416306361952	1.71573673735502e-05	0.000428934184338755	0	0	0	0	0	0.000154416306361952	0	0
TCGAGAATATTCGGCAATGGACGAAAGTCTGACCGAGCGACGCCGCGTGCGGGAAGAAGGGCTTCGGCTCGTAAACCGCTTTTACCAAGGACGAATTTTGACGGTACTTGGAGAATAAGAGGTTGCTAACTCTGTGCCAGCAGCAGCGGTAATACAGAGACCTCAAGCGTTATCCGGATTTATTGGGCGTAAAGGGTCCGCAGGTGGCCGTTCACGTCACGGGTCAAATTTCAGGGCTCAACCCTGAAACCGCTCGTGATACGGTTCGGCTCGAGCATGGGAGAGGCAAGCGGAATTACCGGTGTAGTAGTAAAATGCGTTAATATCGGTAAGAACACCAAATGCGAAGGCAGCTTGCTGGAACATAGCTGACACTCAGGGACGAAAGCGTGGGGAGCG…	0	6.86294694942008e-05	0	0.000102944204241301	0	5.14721021206506e-05	0.00108091414453366	0	1.71573673735502e-05	0	0	0	0.00120101571614851	3.43147347471004e-05	0	0	0.000120101571614851	0.000205888408482602	0	0	0	0	0	0	0	0.000394619449591655
CTGGGAATTTTGCACAATGGACGAAAGTCTGATGCAGTGACACTGCGTGCGGGATGAAGGCCCTCGGGTCGTAAACCGCTGTGATAGGGGAAAAACATAATGATGGTACCCTATTAGAAAGCACTTGCTAACTACGTGCCAGAAGCCTCGGTAATACGTAGAGTGCAAGCGTTATCCGGATTTATTGGGCGTAAAGAGTATCGTAGGCGGTTTTTTAAGTATCGGGTTAAAGCCCTCGGCTCAACTGAGGAGATGCTCGATAAACTGAAAGACTAGTGGGTGTTCGGGGTTGCTAGAATTCTTGGTGGAGGAGTGAAATCCGTTGATATCAAGAAGAATACCAAAAGCGAAGGCAGGCAACTAGAACATTCCAGACGCTGATGAACGAAAGCTAGGGGA…	0.000120101571614851	0	0	0	0	0.000772081531809759	0	0	5.14721021206506e-05	0	0	0	0.000995127307665912	0	0.000549035755953606	0	0	0.000205888408482602	0	0	0	0	0	0	0	0
TCGAGAATATTCCTCAATGGACGAAAGTCTGAAGGAGCGACGCCGCGTGCAGGATGAAGCCCCTCGGGGTGTAAACTGCTTTTATGTGGGAAGAATTTGTGACGGTACCACATGAATAAGAGGTTGCTAACTCTGTGCCAGCAGCAGCGGTAATACAGAGACCTCAAACGTTATCCGGATTCATTGGGCGTAAAGCGTCCGCAGGTGGTTCTATAAGTTCATGGTTAAATCCTGGGGCTTAACTTCAGGACTGCTGTGAAGACTGTAAAACTCGAGGATGGGAGAGGCAAGCGGAATTCTCGGTGTAGTCGTAATAAGCGCTGATATCGAGAAGAACACCAAAGGCAAAGGCAGCTTGCTAGAACATCTCTGACACTCATGGACGAAAGCGTGGGGAGC…	0.000188731041109052	0	0	0.000154416306361952	0.00106375677716011	0	0	0	0	0	0	0	0	0	0	0	0.000102944204241301	0.000531878388580056	0	0.00132111728776337	0	5.14721021206506e-05	0	0	0	0
TAGGGAATATTGCACAATGGGCGCAAGCCTGATGCAGCAACGCCGCGTGAGGGACGACGGCCTTCGGGTTGTAAACCTCTTTTAGTAGGGAAGAAGCGAAAGTGACGGTACCTGCAGAAAAAGCACCGGCTAACTACGTGCCAGCAGCCGCGGTAATACGTAGGGTGCAAGCGTTATCCGGAATTATTGGGCGTAAAGAGCTCGTAGGCGGTTTGTCGCGTCTGCTGTGAAACCCCGAGGCTCAACCTCGGGCCTGCAGTGGGTACGGGCAGACTAGAGTGCGGTAGGGGAGATTGGAATTCCTGGTGTAGCGGTGGAATGCGCAGATATCAGGAGGAACACCAATGGCGAAGGCAGATCTCTGGGCCGTAACTGACGCTGAGGAGCGAAAGCATGGGG…	0	0	0	0	0	0	0	0	0	0	0	0	0	0	0	0	0	0	0.00214467092169378	0	0	0	0	0	0	0
TCGAGGATATTTAGCAATGGGCGAAAGCCTGACTATGCGACGCCGCGTGAGGGATGAAGGTTCTCGGATCGTAAACCTCTTTCGATGGGGAAGAAACCTCTATTTAATACATAGAGCTGACGGTACCCGTAGAAGAAGCCACGGCCAACTCCGTGCCAGCAGCCGCGGTAATACGGAGGTGGCAAGCGTTACTCGGATTTATTGGGTGTAAAGGGCAGGTAGGTGGTTCTGCAAGTCGGGAGTGAAATCCCTCGGCTCAACCGAGGAACTGCTTTCGAAACTACAGGACTTGAGACTAGAAGAGGAAAGTGGAATTCCCGGTGTAAGGGTGAAATCTGTAGATATCGGGAGGAACACCAGTAGCGAAGGCGACTTTCTGGGCTAGTTCTGACACTGAGC…	0	6.86294694942008e-05	0	0	0.000154416306361952	0.000892183103424611	5.14721021206506e-05	0	5.14721021206506e-05	0	0	0	0	0	0	0.000137258938988402	0	0.00187015304371697	0	0	0	0	0	0.000325989980097454	0	0
TCAAGAACATTCGACAATGGGCGAAAGCCTGATCGAGCGACGCCGCGTGCAGGAAGACGGCCTTCGGGTTGTAAACTGCTTTTGCGTGGGAAGAATCTCGCTTATGCGGGAGTGACGGTACCACGAGAATAAGGGGTTGCTAACTCTGTGCCAGCAGCAGCGGTAATACAGAGACCCCAAGCGTTATCCGGAGTTACTGGGCGTAAAGCGCAAGTAGTCGGTTTTTGTAGTCTGATGTTAAATCTCATGGCTCAACTGTGAGGCCGCATCAGAAACGCAAGAACTAGAGCAAGTCAGAGGTAAGCGGAACGTGTGGAGTAGCGGTGAAATGCGTTGATATCACACGGAACACCAAAAGCGAAGGCAGCTTACTAGGGCTTTGCTGACGATCAGTTGCGA…	0.000703452062315558	0.000102944204241301	0	0.000223045775856153	0	0	0	0	0	0	0.000566193123327157	0.000205888408482602	0	0	0	8.5786836867751e-05	0.000308832612723904	0.000531878388580056	0	0.000343147347471004	0	0	0	0	0	0
TGGGGAATTTTGGACAATGGGGGCAACCCTGATCCAGCCATGCCGCGTGAGTGAAGAAGGCCTTCGGGTTGTAAAGCTCTTTCGGCCGGAACGAAATCGCGTACGTGAATAACGTGCGTGGATGACGGTACTGGAAGAAGAAGCACCGGCTAACTACGTGCCAGCAGCCGCGGTAATACGTAGGGTGCGAGCGTTAATCGGAATTACTGGGCGTAAAGCGTGCGCAGGCGGTTCTGCAAGTCAGATGTGAAATCCCCGGGCTTAACCTGGGAACTGCGTTTGAAACTACGGAGCTAGAGTACGGCAGAGGGGGGTGGAATTCCACGTGTAGCAGTGAAATGCGTAGATATGTGGAGGAACACCGATGGCGAAGGCAGCCCCCTGGGCCGATACTGACGC…	0.000240203143229703	0.000120101571614851	0	0	0	0	0	0	0.000120101571614851	0	0	0	0.00085786836867751	0.000274517877976803	0	0.000137258938988402	0	0.00128680255301627	0	0	0	0	0	0.000497563653832956	0	0
TCGAGAATCTTTCGCAATGCCCGAAAGGGTGACGAAGCGACGCCGCGTGTGGGAAGAAGGCCTTCGGGTTGTAAACCACTGTCGGGAGTTAAGAAATGTAAGGGTGCTAATAGTATCCTTACTTGACTAAGGCTCCGGAGGAAGCCACGGCTAACTCTGTGCCAGCAGCCGCGGTAATACAGAGGCGGCAAGCGTTGTTCGGAATTATTGGGCGTAAAGAGCACGTAGGCGGCCTTGTAAGTCAGTTGTGAAAGCCTTCTGCTTAACGGAAGAACAGCATCTGATACTGCAGGGCTAGAGTGCGGAAGGGGAGAGTGGAACTTCTGGTGGAGCGGTGAAATGCGTAGATATCAGAAGGAACACCGGCGGCGAAGGCGACTCTCTGGTCCGTAACTGACG…	0	0	0	0	0.000617665225447807	0	0.00080639626655686	0	0	0	0	0	0	0	0	0	0	0.00257360510603253	0	0	0	0	0	0	0	0
TGGGGAATATTGGACAATGGGGGCAACCCTGATCCAGCAATGCCGCGTGAGTGAAGAAGGCCCTAGGGTTGTAAAGCTCTTTCGGCGGGGAAGATGATGACGGTACCCGCAGAAGAAGCCCCGGCTAACTCCGTGCCAGCAGCCGCGGTAATACGGAGGGGGCTAGCGTTGTTCGGAATTACTGGGCGTAAAGGGCGCGTAGGCGGTGCGGTAAGTTAGGCGTGAAAGGCCCGGGCTCAACCCGGGAACTGCGCTTAAAACTGCCGCGCTCTGAGTCCGAGAGAGGATAGCGGAATTCCCAGTGTAGAGGTGAAATTCGTAGATATTGGGAAGAACACCAGTGGCGAAGGCGGCTATCTGGCTCGGTACTGACGCTGAGGCGCGAAAGCGTGGGGAGCA…	0	0	0	0	0	0	0	0	0	0	0	0	0	0	0	0	0	0	0.00236771669754993	0	0	0	0	0	0	0
TGGGGAATTTTGCACAATGGGCGAAAGCCTGATGCAGCGACGCCGCGTGGAGGAAGAAGGCCTTCGGGTTGTAAACTTCTTTTTTTGGGGACGATGATGACGGTACCCAAGGAATAAGCCACGGCTAACTCTGTGCCAGCAGCCGCGGTAAGACAGAGGTGGCGAGCGTTGTTCGGAATCACTGGGCTTAAAGGGCGCGTAGGCGGTAGTGTAAGTCTGGGGTGGAATCTTAGGGCTTAACCCTAAAATTGCCCTGGAAACTGCATTACTTGAGTCAGCGAGGGGAGGGTAGAATTCCTGGTGTAGCGGTGAAATGCGTAGATATCAGGAGGAAGGCCTGTGGTGAAGACGGCCCTCTGGTGCTGTACTGACGCTGAGGCGCGAAAGCGTGGGTAGCAA…	0.000188731041109052	0.000120101571614851	0	0.000154416306361952	0.000497563653832956	0.000102944204241301	0.00121817308352206	0	0	0	0	0	0	0	0	0	0	0.000892183103424611	0	0.00080639626655686	0	0	0	0	0	0
TGGGGAATATTGCATAATGGGCGCAAGCCTGATGCAGCCATGCCGCGTGTGTGAAGAAGGCCTTAGGGTTGTAAAGCACTTTCAGCGAGGAGGAAGGGTTCAGTGTTAATAGCACTGTGCATTGACGTTACTCGCAGAAGAAGCACCGGCTAACTCCGTGCCAGCAGCCGCGGTAATACGGAGGGTGCAAGCGTTAATCGGAATTACTGGGCGTAAAGCGCACGCAGGCGGTTTGTTAAGTCAGATGTGAAATCCCCGAGCTTAACTTGGGAACTGCATTTGAAACTGGCAAGCTAGAGTCTTGTAGAGGGGGGTAGAATTCCAGGTGTAGCGGTGAAATGCGTAGAGATCTGGAGGAATACCGGTGGCGAAGGCGGCCCCCTGGACAAAGACTGACGC…	0	0.00087502573605106	0	0	0	0	0	0	0	0	0	0	0	0	0	0	0	0	0	0	0.00142406149200467	0.00128680255301627	0	0	0	0
TGGGGAATCTTGGACAATGGGGGCAACCCTGATCCAGCAATGCCGCGTGTGTGAAGAAGGCCTTCGGGTTGTAAAGCACTTTCGGTGGGGACGAACATGGCCGGGTGAATATCCCGGCCCCTGACGGTACCCAAAGAAGAAGCACCGGCTAACTCTGTGCCAGCAGCCGCGGTAATACAGAGGGTGCAAGCGTTAATCGGAATTACTGGGCGTAAAGCGTGCGTAGGTGGTTTGATAAGTCAGATGTGAAATCCCTGGGCTCAACCTGGGAACTGCATTTGATACTGTTGAACTCGAGTTCAGTAGAGGGTAGTAGAATTCCCGGTGTAGCGGTGAAATGCGTAGATATCGGGAGGAATACCAGTGGCGAAGGCGGCTACCTGGACTGAAACTGACACT…	0.000343147347471004	0	0	0	0.000257360510603253	0.000291675245350353	0	0	0	0	0	8.5786836867751e-05	0	0.000291675245350353	0	0	0	0.00188731041109052	0	0	0	0	0	0.000240203143229703	0	0
TGGGGAATATTGGACAATGGGGGAAACCCTGATCCAGCGACGCCGCGTGAAGGAAGAAGGCTTTCGGGTTGTAAACTTCTGTCGTCAGGGACGAAGGTTGTGCAGTGAATAACTGTACAGTTTGACGGTACCTGAGGAGGAAGCACCGGCTAACTCCGTGCCAGCAGCCGCGGTAATACGGAGGGTGCAAGCGTTGTTCGGAATTACTGGGCGTAAAGCGTGTCTCGGCGGATTAGTAAGTTAGGTGTTAAAGACCCGGGCTCAACCCGGGGACTGCGCTTAATACTGCTAGTCTTGAGTAACAGAGGGATGAGTGGAATTCCTGGTGTAGCAGTGAAATGCGTAGATATCAGGAGGAACACCTGTGGCGAAAGCGACTCATTGGCTGTTTACTGACGC…	0.000240203143229703	0	0	0	0	0	0	0.000154416306361952	0	0	0	0	0.000789238899183309	0	0.000325989980097454	0.000188731041109052	8.5786836867751e-05	0.000480406286459406	0	0	0	0	5.14721021206506e-05	0.000137258938988402	6.86294694942008e-05	0.000188731041109052
ACGAGAATATTCCGCAATGGACGAAAGTCTGACGGAGCGACGCCGCGTGATCGATGAAGTGCTTCGGTACGTAAAGATCTTTTATCGGGGACGAAGTTTATTGACGGTACCCGATGAATAAGGGGCTCCTAACTCTGTGCCAGCAGGAGCGGTAATACAGAGGCCCCAAGCATTACCCGGAATTACTGGGCGTAAAGGGTGTCTAGGCGGCCATATTAGTCTCTCGTTAAATCCGTGGGCTCAACCTGCGGCTCGCGAGGGAAACGGTATGGCTCGAGGGCGTAAGAGGTGCACGGAACTCATGGTGGAGGGGTGAAATCCGTTGATATCATGGGGAACACCAAAGGCGAAGGCAGTGCACTGGTACGTTCCTGACGCTCAAACACGAAAGCCAGGGTA…	0	0	0	0	0	0.00082355363393041	0	0	0	0	0	0.000463248919085855	0	0.000257360510603253	0.000566193123327157	0	0	0	0	0	0	0	0	0	0	0
TGGGGAATCTTGGACAATGGGGGCAACCCTGATCCAGCGATGCCGCGTGTGTGAAGAAGGCCTTCGGGTTGTAAAGCACTTTTAGTAGGGAAGAAAGATTTTTATTAAATAAATTAAAATTTTGACATTACTTACAGAAAAAGCACCGGCTAACTCTGTGCCAGCAGCCGCGGTAATACAGAGGGTGCAAGCGTTAATCGGAATGACTGGGCGTAAAGGGCGTGTAGGTGGTTAAACACGTTAGATGTGAAATACCCGGGCTTAACCTGGGAATGGCATCTAATACGATTTGACTAGAGTGCAGTAGAGGAGAGTGGAATTTCCGGTGTAGCAGTGAAATGCGTAGAGATCGGAAGGAACATCAGTGGCGAAGGCGGCTCTCTGGACTGTAACTGACAC…	0.000240203143229703	8.5786836867751e-05	0	0.000274517877976803	0	0	0	3.43147347471004e-05	0.000137258938988402	6.86294694942008e-05	0	0.00102944204241301	0	0	0	5.14721021206506e-05	1.71573673735502e-05	0.00121817308352206	0	1.71573673735502e-05	0	5.14721021206506e-05	0	0	0	0
TCGAGAATTTTTCACAATGGGGGAAACCCTGATGGAGCGACGCCGCGTGGAGGATGAAGGTTTTCGGATTGTAAACTCCTGTCATTAGAGAACAAGGCACACGGGTTAACTGCCCGTGTGTTGATAGTATCTGAAGAGGAAGGGACGGCTAACTCTGTGCCAGCAGCCGCGGTAATACAGAGGTCCCAAGCGTTGTTCGGATTCATTGGGCGTAAAGGGTGCGTAGGTGGCGATGTAAGTCGGGTGTGAAATCTCCAGGCTCAACCTGGAAACTGCACTCGATACTGCATTGCTTGAGGACTGTAGAGGGCATTGGAATTCACGGTGTAGCAGTGAAATGCGTAGATATCGTGAGGAAGACCAGTGGCGAAGGCGAATGCCTGGGCAGTTCCTGACACT…	0	0	0	0	0	0	0	0	0	0	0	0	0	0	0	0	0	0	0.00226477249330863	0	0	0	0	0	0	0
TAAAGAATCTTCCACAATGGACGAAAGTCTGATGGAGCGACACCGCGTGCAGGACGACGGCCTTCGGGTTGTAAACTGCTTTTCTGGGGGAATAATTCTGAATGTACTCCAGGAATAAGCACCGGCAAATCACGTGCCAGCAGCCGCGGTAATACGTGAGGTGCAAACATTACCCGGAATTATTGGGCGTAAAGCGTCCGCAGGTGGCGTGGTAAGTAGGGTATTAAATCTTGAGGCTCAACTTCAAGGCTGTGCCCTAAACTACTATGCTAGAGAAAGGGAGAGGTGAGTGGAATTCTTCATGTAGGGGTAAAATCCGTAGATATGAAGAGGAACACCAAAAGCGAAGGCAGCTCACTGGCCCTTTTCTGACGCTCATGGACGAAAGCGTGGGGAGCG…	0.000463248919085855	0	0	0.000120101571614851	0	0	0	0	6.86294694942008e-05	0	0	0	0	0	0	0.000120101571614851	0.000102944204241301	0.000892183103424611	0	0	0	0	0	0.000274517877976803	0.000754924164436209	0.000394619449591655
CTGGGAATTTTGCGCAATGGACGAAAGTCTGACGCAGCGACACCGCGTGAGGGATGAAGGCCTTAGGGTCGTAAACCTCTTTTGTCCCGCCACATGGCGGGAAGAATAAGCACTGACTAACTACGTGCCAGCAGTAGCGGTAATACGTAGGGTGCAAGCGTTATCCGGATTTATTGGGCGTAAAGAGTTCGTAGGTTTTTGGTCAAGTTTTGTTTGAAAGCCCGAGGCTCAACCTCGGACCCGGACAAAAAACTGATCGGATCGAGTCTGTTAGGGGGTACTGGAACTGATAGTGTAGCAGTGAAATGCGTTGATATTATCAGGAACACCGAGGGCGAAGGCAGGTACCTGGGACATGACTGACACTGAGGAACGAAAGCTAGGGGAGCGAAAG	0	0	0	0	0	0.000754924164436209	0.00145837622675177	0	0	0	0	0.000463248919085855	0	0	0	0	0	0.000428934184338755	0	0	0	0	0	0.000188731041109052	0	0
TCGAGAATATTCCACAATGGGCGAAAGCCTGATGGAGCGACACCTCGTGCAGGAAGAAGGCCTTCGGGTTGTAAACTGCTTTTCTAGGGGAAGAAGTTTTGACGGTACCCTAGGAATAAGGAATGGCAAACTTCGTGCCAGCAGCAGCGGTAATACGAAGATTCCAAGCGTTATCCGAATTTATTGGGCGTAAAGCGTACGTAGGGGGCTTGATGCGTCTGCCGTTAAATCTCACTGCCCAACAGTGAGGCCGCGGTGGATACGATTAGGCTAGAGGATGCGAGAGGTCTGTGGAACGCACGGTGTAGGGGTGATATCCGTTGATATCGTGCGGAACACCAAAGGCGAAGGCAGCAGACTGGCGTACTCCTGACCCTCAGGTACGAAAGCGTGGGTCGC…	0.000120101571614851	8.5786836867751e-05	0	0.000188731041109052	0	0.000308832612723904	0	0	0	0	0	0.000566193123327157	0	0.000257360510603253	0	0	0	0.000291675245350353	0	0	0	0	0	0	0	0.000583350490700707
TAGGGAATATTGGTCAATGGGTGAGAGCCTGAACCAGCCATGCCGCGTGCAGGAAGACGGCCTTCTGGGTTGTAAACTGCTTTTATCTGGGGATAAAAAGCCCATGCGTGGGACATTGAAGGTACCAGATGAATAAGCACCGGCTAACTACGTGCCAGCAGCCGCGGTAATACGTAGGGTGCAAGCGTTGTCCGGATTTATTGGGTTTAAAGGGTGCGTAGGCGGTCTATTAAGTCAGTGGTGAAATCCAACAGCTCAACTGTTGATGTGCCAATGATACTGATGGACTTGAGTACAGACGAGGTAGGCGGAATTGACAGTGTAGCGGTGAAATGCATAGATATTGTCAAGAACACCGATAGCGAAGGCAGCTTGCTAGCCTGTAACTGACGCTGAGGC…	0	0	0	0	0	0	0	0	0	0	0	0	0	0	0	0	0	0	0.00235055933017638	0	0	0	0	0	0	0
TCAAGAATCTTCCGCAATGGGCGAAAGCCTGACGGAGCAATGTCGCGTGCAGGATGAAGGCCTTCGGGTCGTAAACTGCTTTTATTAGGGACGAACAAATGACGGTACCTAATGAATAAGAGGTTGCTAACTCTGTGCCAGCAGCAGCGGTAATACAGAGACCTCAAGCGTTATCCGGATTTATTGGGCGTAAAGGGTCCGTAGGCGGTCTTGTTAGTCATGTGTTAAATCTTCGGGCTTAACCCGAAGGCTGCGCGTGATACTGCAAGACTAGAGATGGTGAGAGGTGCACGGAATTGCCGGTGTAGCGGTAAAATGCGTTCATATCGGCAAGAACACCAAAGGCGAAGGCAGTGCACTGGAACTATTCTGACGCTGAGGGACGAAAGCGTGGGGAGC…	0.000240203143229703	0.000171573673735502	0	5.14721021206506e-05	0	0	1.71573673735502e-05	0	6.86294694942008e-05	3.43147347471004e-05	0	0.000583350490700707	0	0	0	0	0.000120101571614851	0.000549035755953606	0	0.00130395992038982	0	0	3.43147347471004e-05	0	5.14721021206506e-05	0
TGGGGAATATTGGACAATGGGCGAAAGCCTGATCCAGCCATGCCGCGTGTGTGAAGAAGGTCTTCGGATTGTAAAGCACTTTAAGTTGGGAGGAAGGGCAGTAACTTAATACGTTGCCGTCTTGACGTTACCGACAGAATAAGCACCGGCTAACTCTGTGCCAGCAGCCGCGGTAATACAGAGGGTGCAAGCGTTAATCGGAATTACTGGGCGTAAAGCGCGCGTAGGTGGTTTGTTAAGTTGGATGTGAAAGCCCCGGGCTCAACCTGGGAACTGCATTCAAAACTGACAAGCTAGAGTATGGTAGAGGGTGGTGGAATTTCCTGTGTAGCGGTGAAATGCGTAGATATAGGAAGGAACACCAGTGGCGAAGGCGACCACCTGGACTGATACTGACAC…	0	0.000600507858074257	0	0.00108091414453366	0	0	0	0	0.000686294694942008	0.000411776816965205	0	0	0	0	0	0	0	0	0	0	0	0	0	0	0	0
TCAAGAATATTCCTCAATGGACGAAAGTCTGAAGGAGCGACGCCGCGTGTAGGATGAAGGTTTTCGGACTGTAAACTACTTTTATCAGGGAAGAATTTGTGACGGTACCTGATGAATAAGAGGTTGCTAACTCTGTGCCAGCAGCAGCGGTAATACAGAGACCTCAAGCGTTATCCGGATTTATTGGGCGTAAAGCGTCCGCAGGTTGTTTGGCAAGTCAGAGGTTAAAACTCAACGCTTAACGTTGAGACTGCCTTTGATACTATCAAACTAGAGATCGGAAGAGGTAAGCGGAATTCTCGGTGTAGTCGTAATAAGCGTTGATATCGAGAAGAACACCAAATGCGAAGGCAGCTTACTGGTACGTTTCTGACACTCATGGACGAAAGCGTGGGGAGC…	0.000137258938988402	0	0	1.71573673735502e-05	0.00082355363393041	0.000102944204241301	0.000497563653832956	0	5.14721021206506e-05	0	0	0.000360304714844554	0.000394619449591655	0	0.000154416306361952	3.43147347471004e-05	0	0.000257360510603253	0	0	0	0	0	0	0	0.000137258938988402
TCACGAATATTCCCCAATGGACGCAAGTCTGAGGGAGCGACGCCGCGTGTGGGACGACGGGTTTCGGCTCGTAAACCACTTTTGCCGAGGAAGAATTCTGACGGTACTCGGAGAATAAGAAGTTGCTAACTCTGTGCCAGCAGCAGCGGTAATACAGAGACTTCAAGCGTTATCCGAATTTATTGGGCGTAAAGGGTCCGCAGGTGGCCTGATGCGTCCCGCGTTAAATGTTAAGGCTCAACCTTGACACCGCGCGGGATACGATCGGGCTCGAGGCTGGGAGAGGTAAGCGGAATTGCCGGTGTAGTAGTAAAATGCGTTAATATCGGCAAGAACACCAAATGCGAAGGCAGCTTACTGGAACAAGCCTGACACTCAGGGACGAAAGCGTGGGTAGCG…	0	0.000120101571614851	0	0	0.00173289410472857	0	0	5.14721021206506e-05	0	0	0	0.000223045775856153	0	0	0	0	8.5786836867751e-05	0.000514721021206506	0	0	0	5.14721021206506e-05	0	0.000188731041109052	0	0
TCAAGAATCTTCCCCAATGGACGAAAGTCTGAGGGAGCGACGCCGCGTGCAGGATGAAGCTCTTCGGAGTGTAAACTGCTTTTCTCTGGGACGAACACATGACGGTACCAGAGGAATAAGGACCTGCTAAACTCGTGCCAGCAGCCGCGGTAATACGAGTGGTTCAAGCGTTATCCGGATTTATTGGGCGTAAAGAGTCTGTAGGTGGTTTGGCGCATCGTTCGTTAAATATTGAAGCTCAACTTCAATGCCGCGGGCGAGATGGCCAGACTAGAGGCTGGAAGAGGTATGCGGAACTGCCGGTGTAGTAGTAAAATGCGTTAATATCGGCAGGAACACCAACGGCGAAGGCAGCATACTGGTACAGATCTGACACTGAGAGACGAAAGCGTGGGGAGC…	8.5786836867751e-05	0	0	0	0	0.000343147347471004	0.000549035755953606	0	1.71573673735502e-05	0	0.00085786836867751	0.000240203143229703	0	0	0	6.86294694942008e-05	8.5786836867751e-05	0.000394619449591655	0	0	0	0	0	0	0	0
TGGGGAATTTTGGACAATGGGCGAAAGCCTGATCCAGCAATGCCGCGTGAGTGAAGAAGGCCTTCGGGTTGTAAAGCTCTTTTGTCAGGGAAGAAACGGTGAGGGCTAATATCCTTTGCTAATGACGGTACCTGAAGAATAAGCACCGGCTAACTACGTGCCAGCAGCCGCGGTAATACGTAGGGTGCAAGCGTTAATCGGAATTACTGGGCGTAAAGCGTGCGCAGGCGGTTTTGTAAGTCTGTCGTGAAATCCCCGGGCTCAACCTGGGAATTGCGATGGAGACTGCAAGGCTAGAATCTGGCAGAGGGGGGTAGAATTCCACGTGTAGCAGTGAAATGCGTAGAGATGTGGAGGAACACCGATGGCGAAGGCAGCCCCCTGGGTCAAGATTGACGC…	0	0.000428934184338755	0	0	0	0	0	0	0	0	0.00101228467503946	0.000514721021206506	0	0	0.000274517877976803	0	0	0	0	0	0	0	0	0	0	0
CTGGGAATATTCCGCAATGGACGAAAGTCTGACGGAGCGACGCCGCGTGCAGGATGAAGCTTTTCGGAGTGTAAACTGCTTTTCTAAAGGACGAATATGACGGTACTTTAGGAATAAGGACCTGCTAACTACGTGCCAGCAGCAGCGGTAATACGTAGGGTCCGAGCGTTGTCCGGAATTATTGGGCGTAAAGAGCTCGTAGGCGGTTAAATAAGTCTTGTGTTAAATCCTTAGGCTCAACCTAAGACCTGCATAAGATACTGTTTGACTTTGAGTCAGTCAGGGGCAAGTGGAATTCCTGGTGTAGCAGTGAAATGCGTTGATATCAGGAGGAACACCAATGGCGAAGGCAACTTGCTAGGACTGTACTGACGCTGAGGAGCGAAAGCGTGGGTAGCG…	0	0	0	0	0	0.00140690412463112	0	6.86294694942008e-05	0	0	0	0	0	0	0	3.43147347471004e-05	0	8.5786836867751e-05	0	0	0	0	0	0	0	0.000377462082218104
TGGGGAATATTCCACAATGGGGGAAACCCTGATGGAGCAACGCCGCGTGCAGGATGAAGGCCTTCGGGTCGTAAACTGCTTTTATAGGTGAAGATTATGACGGTAACCTAAGAATAAGGATCTGCAAACTCCGTGCCAGCAGCCGCGGTCATACGGGGGATCCAAGCGTTATTCGGAATTACTGGGCGTAAAGAGTTGCGTAGGTGGTTTTTTAAGCAGGGTATGAAATCGTACGGCTCAACCGTACAACTGTGCCCTGAACTGAGAAACTAGAGTGTGGTAGAGGTAGCTGGAATTTCCGGTGTAGGAGTGAAATCCGTAGATATCGGAAGGAACACCAATGGCTTATGCAGGCTACTGGGCCATTACTGACACTAAGGCACGAAAGCGTGGGGAGCG…	0	0.000154416306361952	0	0.000394619449591655	0	0.000549035755953606	0	3.43147347471004e-05	0.000137258938988402	6.86294694942008e-05	0.000274517877976803	0	8.5786836867751e-05	0.000240203143229703	0	0	6.86294694942008e-05	0.000617665225447807	0	0	0	0	0	0	0	0
TAGGGAATCTTCCGCAATGGGCGAAAGCCTGACGGAGCAACGCCGCGTGAGTGATGAAGGGTTTCGGCTCGTAAAACTCTGTTATTAGGGAAGAACAAATGTGTAAGTAACTGTGCACGTCTTGACGGTACCTAATCAGAAAGCCACGGCTAACTACGTGCCAGCAGCCGCGGTAATACGTAGGTGGCAAGCGTTATCCGGAATTATTGGGCGTAAAGCGCGCGTAGGCGGTTTCTTAAGTCTGATGTGAAAGCCCACGGCTCAACCGTGGAGGGTCATTGGAAACTGGGAAACTTGAGTGCAGAAGAGGAAAGTGGAATTCCATGTGTAGCGGTGAAATGCGCAGAGATATGGAGGAACACCAGTGGCGAAGGCGACTTTCTGGTCTGTAACTGACGC…	0	0	0	0	0	0.000360304714844554	0	0	0	0	0.00085786836867751	0.000497563653832956	0	0	0	0	0	0	0	0	0	0	0	0.000291675245350353	0	0.000274517877976803
TGGGGAATATTGGACAATGGGGGCAACCCTGATCCAGCCATGCCGCGTGTGTGAAGAAGGCCTTCGGGTTGTAAAGCACTTTCAGCGGGGAGAAAGGCTTCGGGCTAATACCTTGGAGTACTTGATGCTACCCGCAGAAGAAGCACCGGCTAATTTCGTGCCAGCAGCCGCGGTAATACGAAAGGTGCGAGCGTTAATCGGAATTACTGGGCGTAAAGCGTGCGTAGGCGGCCACTTAAGTCGGATGTGAAAGCCCCGGGCTCAACCTGGGAGGTGCATCCGATACTGGGTGGCTAGAGTGTGACAGAGGGAGGTGGAATTTCCGGTGTAGCGGTGAAATGCGTAGAGATCGGAAGGAACACCAGTGGCGAAGGCGGCCTCCTGGGTTAACACTGACGC…	0	0	0	0	0	0	0	0	0	0	0	0	0	0	0	0	0	0	0.00193878251321117	0	0	0	0	0	0	0
TTAGGAATCTTGCGCAATGGGCGAAAGCCTGACGCAGCGACGCCGCGTGACTGATGAAGTCTTTCGGGATGTAAAGGTCTTTTTTGGGGGAAGAAGGATGTGACGGTACCCCAAGAATAAGCCCCGGCTAACTACGTGCCAGCAGCCGCGGTAATACGTAGGGGGCGAGCGTTGTCCGAATTCACTGGGCGTAAAGCGCGCGTAGGCGGACCTTTAAGTTGGTGGTGAAATGCCGAGGCTCAACCTCGGAACTGCCTTCAAAACTGGGGGTCTTGAGGTATGGAGAGGGAAGTGGAATTCCAGGTGTAGCGGTGAAATGCGTAGATATCTGGAGGAACACCCGTGGCGAAGGCGGCTTCCTGGCCATATCCTGACGCTGAGGTGCGAAAGCCAGGGGAG…	0.000223045775856153	0.000137258938988402	0	0.000240203143229703	6.86294694942008e-05	0	0	0.000120101571614851	0.000154416306361952	6.86294694942008e-05	0	0	0.00082355363393041	0	0	8.5786836867751e-05	3.43147347471004e-05	0.000789238899183309	0	0	0	0.000120101571614851	0	5.14721021206506e-05	0	0
TCAGGAATCTTCCACAATGCGCGAAAGCGTGATGGAGCGACGCCGCGTGCCAGATGAAGCCCTTTGGGGTGTAAATGGCTTTTCTGTAGGACGAATTCGTGACGGTACTACAGGAATAAGAGGTTGCTAACTCTGTGCCAGCAGCAGCGGTAATACAGAGACCTCAAGCGTTATCCGGAGTTACTGGGCGTAAAGCGTCCGCAGGTGGTTGCGTGCGTCACATGTGAAATCCTGGAGCTCAACTTCAGGTCCGCGTGTGATACGGCGCGACTTGAGGCCGGGAGAGGTGAGCGGAATTGCTGGTGTAGGGGTAAAATCCGTTTATATCAGCAAGAACACCGAATGCGAAAGCAGCTCACTGGAACGTGCCTGACACTCATGGACGAAAGCGTGGGGAGC…	0.000205888408482602	0.000137258938988402	0	0.000137258938988402	0	0	0	0	0.000137258938988402	8.5786836867751e-05	0	0.00111522887928076	0	0	0	0	0	0.000394619449591655	0	0	0	6.86294694942008e-05	0	0	0	0.000171573673735502
TGGGGAATATTGGACAATGGGCGAAAGCCTGATCCAGCAATGCCGCGTGAGTGATGAAGGCCTTAGGGTTGTAAAGCTCTTTTACCAGGGATGATAATGACAGTACCTGGAGAATAAGCTCCGGCTAACTCCGTGCCAGCAGCCGCGGTAATACGGAGGGAGCTAGCGTTGTTCGGAATTACTGGGCGTAAAGCGCACGTAGGCGGCTACTCAAGTCAGAGGTGAAAGCCCAGGGCTCAACCCTGGAACTGCCTTTGAAACTAGGTAGCTAGAATCTTGGAGAGGTCAGTGGAATTCCGAGTGTAGAGGTGAAATTCGTAGATATTCGGAAGAACACCAGTGGCGAAGGCGACTGACTGGACAAGTATTGACGCTGAGGTGCGAAAGCGTGGGGAGCAA…	0	0	0	0	0.000463248919085855	0	0	0.000137258938988402	0.000102944204241301	0	0	0.000600507858074257	0	0	0.000617665225447807	3.43147347471004e-05	5.14721021206506e-05	0	0	0	0	0	0	0	0	0
TCGAGGATCTTTTGCAATGCCCGAAAGGGTGACAATGCGACGCCGCGTGTGCGATGAAGGTTTTCGGATCGTAAAGCACTGTCGACCGGGATGAATCTCAGGAGGCTGAATAAGCTTTCAGGGTGACAGTACCGGTAGAGGAAGCCACGGCTAACTCCGTGCCAGCAGCCGCGGTAATACGGAGGTGGCAAGCGTTACTCGGATTGATTGGGTGTAAAGGGTATGTAGGTGGTGAATTAAGTCGAATGTGAAATCCCTTGGCTTAACCAAGGAACTGCATTCGAAACTGATTCGCTTGAGCGACGGAGAGGAAAGCGGAATTCCCGGTGTAACAGTGAAATGTGTAGATATCGGGAGGAACACCAGTGGCGAAGGCGGCTTTCTGGACGTTTGCTGACA…	0.000463248919085855	0	0	0	0	0	0	0	0	0	0	0	0	0	0.000634822592821357	0	0	0.000480406286459406	0	0	0	0	0	0.000102944204241301	0.000411776816965205	0
TGGGGAATATTGCACAATGGGCGAAAGCCTGATGCAGCGACGCCGCGTGAGGGATGAAGGCCTTCGGGTTGTAAACCTCTTTCAGTAGGGAAGAAGCGAAAGTGACGGTACCTGCAGAAGAAGCGCCGGCTAACTACGTGCCAGCAGCCGCGGTAATACGTAGGGCGCAAGCGTTGTCCGGAATTATTGGGCGTAAAGAGCTCGTAGGCGGTTTGTCGCGTCTGGTGTGAAAACTCAAGGCTCAACCTTGAGCTTGCATCGGGTACGGGCAGACTAGAGTGCGGTAGGGGTGACTGGAATTCCTGGTGTAGCGGTGGAATGCGCAGATATCAGGAGGAACACCGATGGCGAAGGCAGGTCACTGGGCCGCAACTGACGCTGAGGAGCGAAAGCATGGGG…	0	0	0	0	0	0	0	0	0	0	0	0	0	0	0	0	0	0	0	0	0	0.00178436620684922	0.00380893555692814	0	0	0
TGGGGAATATTGGACAATGGGCGAAAGCCTGATCCAGCAATGCCGCGTGAGTGATGAAGGCCTTAGGGTTGTAAAGCTCTTTTACCAGGGATGATAATGACAGTACCTGGAGAATAAGCTCCGGCTAACTCCGTGCCAGCAGCCGCGGTAATACGGAGGGAGCTAGCGTTGTTCGGAATTACTGGGCGTAAAGCGCACGTAGGCGGTTACTCAAGTCAGAGGTGAAAGCCCGGGGCTCAACCCCGGAACGGCCTTTGAAACTAGGTAACTAGAATCTTGGAGAGGTCAGTGGAATTCCGAGTGTAGAGGTGAAATTCGTAGATATTCGGAAGAACACCAGTGGCGAAGGCGACTGACTGGACAAGTATTGACGCTGAGGTGCGAAAGCGTGGGGAGCAA…	0	3.43147347471004e-05	8.5786836867751e-05	0.000154416306361952	0.000428934184338755	0.000240203143229703	0.00140690412463112	0	0	0	0	0.000480406286459406	0	0	0	0	0	0	0	0	1.71573673735502e-05	5.14721021206506e-05	0	8.5786836867751e-05	0	0
TGAGGAATATTGCGCAATGGGGGAAACCCTGACGCAGCAACGCCGCGTGGGTGAAGAAGGCCTTCGGGTCGTAAAGCCCTTTCGGACGGGACGAACGCTCCGCGGTGAAAGCCGCGGAGTCTGACGGTACCGTAGGAAGAAGCACCGGCTAACTCCGTGCCAGCAGCCGCGGTAATACGGAGGGTGCGAGCGTTGTTCGGAATTACTGGGCGTAAAGCGCGTGTAGGCGGCCTTGCAAGTCAGGCGTGAAAGCCCTCGGCTTAACCGGGGAAGTGCGTCTGAAACTGCTTGGCTTGAGTACGGGAGAGGGAGGCGGAATTCCCAGTGTAGAGGTGAAATTCGTAGATATTGGGAGGAACACCGGTGGCGAAAGCGGCCTCCTGGACCGATACTGACGCT…	0.000325989980097454	0	0	0	0.00085786836867751	8.5786836867751e-05	0	0	0	0	0	0	0.000737766797062659	0	0.000325989980097454	0	0	0	0	0	0	0	0	0	0	0
TGGGGAATATTGGACAATGGGGGCAACCCTGATCCAGCAATGCCGCGTGTGTGAAGAAGGCCTTCGGGTTGTAAAGCACTTTCGGTGGGGACAAACGTGGCGAGGCTAATACCCTCGTCCTTGATGGTACCCAAAGAAGAAGCACCGGCTAACTCTGTGCCAGCAGCCGCGGTAATACAGAGGGTGCAAGCGTTAATCGGAATTACTGGGCGTAAAGGGTGCGTAGGTGGTTGGATAAGTCAGATGTGAAATCCCCGGGCTTAACCTGGGAACTGCGTTTGATACTGTCCGACTAGAGTCTGGTAGAGGGTAGTGGAATTCCGCATGTAGCGGTGAAATGCGTAGAGATGCGGAGGAACACCAGTGGCGAAGGCGGCTACCTGGACCAAGACTGACACT…	0.000531878388580056	0	0	5.14721021206506e-05	0	0.000497563653832956	0.000205888408482602	0	5.14721021206506e-05	0	0	0	0.000205888408482602	0	0	0	0	0.000892183103424611	0	0.000377462082218104	0	0	0	0	0	0
TCAAGAATCTTCCACAATGGCCGAAAGGCTGATGGAGCGACGCCGCGTGCAGGAAGAAGCCCCTCGGGGTGTAAACTGCTTTTCTTAGGGACGAATTCGTGACGGTACCTGAGGAATAAGAGGTTGCTAACTCTGTGCCAGCAGCAGCGGTAATACAGAGACCTCAAGCGTTATCCGGATTTACTGGGCGTAAAGAGCCCGAAGGTGGTTTGGAAAGTCATTGGTTAAACCCTGAGGCTTAACTTCAGGTTCGCTGGTGAAACTTCCAAGCTAGAGGCCGGGAAAGGCAAGCGGAACTATCGGTGTAGTCGTAATAAGCGCTGATATCGATAGGAACACCAAAGGCGAAGGCAGCTTGCTGGAACGCGCCTGACACTCTAGGACGAAAGCGTGGGTAGC…	0.000257360510603253	3.43147347471004e-05	0	3.43147347471004e-05	0.000892183103424611	0	0.00144121885937822	0.000154416306361952	6.86294694942008e-05	3.43147347471004e-05	0	0	0	0	0	0	8.5786836867751e-05	0.000154416306361952	0	0	0	0	0	0	0	0
CTGGGAATTTTGCACAATGGACGAAAGTCTGATGCAGTGACACTGCGTGCGGGATGAAGGCCCTCGGGTCGTAAACCGCTGTGATAGGGGAAAAACATAATGATGGTACCCTATTAGAAAGCACTTGCTAACTACGTGCCAGAAGCCTCGGTAATACGTAGAGTGCAAGCGTTATCCGGATTTATTGGGCGTAAAGAGTATCGTAGGCGGTTTTTTAAGTATCGGGTTAAAGCCCTCGGCTCAACTGAGGAGATGCTCGATAAACTGAAAGACTAGTGGATATTTGGGGTTGCTAGAATTCTTGGTGGAGGAGTGAAATCCGTTGATATCAAGAAGAATACCAAAAGCGAAGGCAGGCAACTAGAATATTCCAGACGCTGATGAACGAAAGCTAGGGGA…	0.000291675245350353	0	0	0	0	0	0	0	0	0	0	0	0.00125248781826916	0	0.000480406286459406	0	0	0.000257360510603253	0	0	0	0	0	0	0	0
TCGAGAATATTCCTCAATGGGCGAAAGCCTGAAGGAGCGACGCCGCGTGAAGGATGAAGGGGCTTTGCCCTGTAAACTTCTTTTCTATGGGAAGAATTTGTGACGGTACCATGGGAATAAGGGGTTGCTAACTCTGTGCCAGCAGCAGCGGTAATACAGAGACCCCAAGCGTTATCCGGATTTACTGGGCGTAAAGGGTCCGCAGGCGGTTCTGCGCATCCATTGTTAAATCCTGGGGCTTAACTCCAGGACCGCGGTGGAGATGACAGAACTAGAGACCGGAAGAGGCAAGCGGAATTCCTGGTGTAGTCGTAATAAGCGTTGATATCAGGAAGAACACCAAATGCGAAGGCAGCTTGCTAGTACGGTTCTGACGCTCAGGGACTAAAGCGTGGGGAG…	0.000102944204241301	5.14721021206506e-05	0	0.000223045775856153	0	0.000257360510603253	0	0	5.14721021206506e-05	0	0.000343147347471004	0.000617665225447807	0	0	0	1.71573673735502e-05	0	0.000651979960194908	0	0	0	1.71573673735502e-05	0	0	0	0
TGGGGAATCTTGCGCAATGGGCGAAAGCCTGACGCAGCGACACCGCGTGAGTGACGAAGTCTTTCGGGATGTAAAGCTCTGTCAAGAGGGACAATAATGATGGTACCTTTAAAGGAAGCCCCGGCTAACTACGTGCCAGCAGCCGCGGTAATACGTAGGGGGCGAGCGTTATCCGGATTTACTGGGCATAAAGCGCATGCAGGCGGCTATTTAAGTCAGATGTTAAAAGCTTCGGCTCAACCGATTCTGGCATTTGAAACTGAGTAGCTTGAGGTTGGTAGAGGAAAGCGGAACTCATGGTGTAGCGGTGAAATGCGTAGATATCATGAGGAACACCAGTTGCGAAGGCGGCTTTCTGGCCCAATTCTGACGCTGAGATGCGAAAGCGTGGGGAGCAAA…	6.86294694942008e-05	8.5786836867751e-05	0	8.5786836867751e-05	0	0	0.00120101571614851	0	0	0	0	0	0	0	0	0	0	0.000583350490700707	0	0.000651979960194908	0	0	0	0	0.000617665225447807	0
TCGAGTATCTTTCGCAATGCCCGAAAGGGTGACGAAGCGACGCCGCGTGTGGGAAGAAGGCCTTCGGGTTGTAAACCACTGTCAGGAGTTAAGAAATGTAAGGGTGCTAATAGTAACCTTACTTGACTAAGGCTCCAGAGGAAGCCACGGCTAACTCTGTGCCAGCAGCCGCGGTAATACAGAGGTGGCAAGCGTTGTTCGGAATTATTGGGCGTAAAGAGCACGTAGGCGGTTCTGCAAGTCGGCTGTGAAAGCCTTCCGCTCAACGGAAGAACAGCAGTTGATACTACAGGACTGGAGTGCGGGAGGGGAGAGTGGAACTTCTGGTGGAGCGGTGAAATGCGTAGATATCAGAAGGAACGCCGGCGGCGAAAGCGACTCTCTGGCCCGTAACTGACG…	0	0	0	5.14721021206506e-05	0.000583350490700707	0	0.000772081531809759	0	0	0	0	0.000394619449591655	0	0	0	0	0	0.000686294694942008	0	0	0	0	0	0	0.000428934184338755	0
TCGAGAATCTTCCGCAATGGGCGAAAGCCTGACGGAGCGACGCCGCGTGATTGATGAAGTCCTTCGGGATGTAAAGATCTTTTATGAGGGAGAAAGTTTATTGATGTTACCTCATGAATAAGGGGTTGCTGAACTCGTGCCAGCAGCAGCGGTAATACGAGTGCCCCGAGCGTTATCCGGAATCATTGGGTGTAAAATGTGTGTAGGTGGCTGTGTTAGTCTTCTGTTAAACCTCCCGGCTTAACCGGGAAACTGCGGAGGATACGGCACAACTAGAGGGTGCGAGAGGTGCGCAGAACTTATGGAGTAGGGGTGAAATCCGTTGATACCATAGGGAATACCGAATGCGAAGGCAGCGCGCTGGTGCATTCCTGACACTGAGACACGAAAGCGTGGGTA…	0	0.000240203143229703	0	0.000291675245350353	0	0.000531878388580056	0	0	0.000154416306361952	8.5786836867751e-05	0	0.000257360510603253	0	0	0	0	1.71573673735502e-05	0.000497563653832956	0	0	3.43147347471004e-05	0.000102944204241301	0	6.86294694942008e-05	0	0
TCGAGGATATTTAGCAATGGACGAAAGTCTGACTATGTGACGCCGCGTGAGGGATGAAGGTCTTCGGATCGTAAACCTCTTTCGATAGGGAAGAAAACCTATTCTTAACGGAATAGACTGACGGTACCTAGAGAAGAAGCCACGGCCAACTCTGTGCCAGCAGCCGCGGTAATACAGAGGTGGCGAGCGTTACTCGGATTTATTGGGTGTAAAGGGCAAGTAGGCGTCTTAACAAGTTAGAAGTGAAATCCTGCAGCTCAACTGCAGAACTGCTTTTAAAACTGTTGAGATTGAGACTGGGAGAGGAAAGCGGAATTCTCGGTGTAAGAGTGAAATCTGTAGATATCGAGAGGAACACCAGTGGCGAAGGCGGCTTTCTGGTCCAGTACTGACGCTGAA…	0.000411776816965205	0	0	0	0	0.000154416306361952	0	0	0	0	0	0.000497563653832956	0	0	0	0.000394619449591655	1.71573673735502e-05	0.000943655205545261	0	0	0	0	0	0	0	0
TGAGGAATATTGGTCAATGGGCGGGAGCCTGAACCAGCCATCCCGCGTGCAGGAAGACGGCCCTATGGGTTGTAAACTGCTTTTGTGCAGGAAGAACGTCCCGATCGTGATCGGGAGTGACGGTACTGCATGAATAAGCACCGGCTAACTCCGTGCCAGCAGCCGCGGTAATACGGAGGGTGCAAGCGTTATCCGGATTTATTGGGTTTAAAGGGTGCGTAGGCGGTAAGATAAGTCAGTGGTGAAAATCTGCAGCTCAACTGTAGTCGTGCCATTGAAACTGTTTTACTTGAGTAACCATGAGGTAGGCGGAATGTGTAGTGTAGCGGTGAAATGCTTAGATATTACACAGAACACCGATTGCGTAGGCAGCTTACTAGCGGTTTACTGACGCTGATG…	0.000205888408482602	0	0	0.000257360510603253	0	0	0	0	8.5786836867751e-05	0	0	0	0	0	0	0	0	0.00243634616704413	0	0	0	0	0	0.000188731041109052	0	0
TGGGGAATATTGGACAATGGGCGAAAGCCTGATCCAGCCATGCCGCGTGTGTGAAGAAGGTCTTCGGATTGTAAAGCACTTTAAGTTGGGAGGAAGGGCAGTAAATTAATACTTTGCTGTTTTGACGTTACCGACAGAATAAGCACCGGCTAACTCTGTGCCAGCAGCCGCGGTAATACAGAGGGTGCAAGCGTTAATCGGAATTACTGGGCGTAAAGCGCGCGTAGGTGGTTTGTTAAGTTGAATGTGAAATCCCCGGGCTCAACCTGGGAACTGCATCCAAAACTGGCAAGCTAGAGTATGGTAGAGGGTGGTGGAATTTCCTGTGTAGCGGTGAAATGCGTAGATATAGGAAGGAACACCAGTGGCGAAGGCGACCACCTGGACTGATACTGACAC…	1.71573673735502e-05	0.000240203143229703	0.000325989980097454	0	0	0	0.000514721021206506	0	0	0	0	0	0	0	0.000205888408482602	0.000308832612723904	8.5786836867751e-05	0	0	0	0.000102944204241301	0.000497563653832956	0	0	3.43147347471004e-05	0.000205888408482602
TCGAGAATATTTCGCAATGGGCGCAAGCCTGACGAAGCGACACCGCGTGAAGGAAGAAGGCCCTCGGGTTGTAAACTTCTTTTGCAGGGGAAGAAGTCCCGCTTAGCGGGATTGACGGTACCCTGAGAATAAGGCGCTGCTAACTTCGTGCCAGCAGCAGCGGTAATACGAAGGCGCCAAGCGTTATCCGGATTTATTGGGCGTAAAGAGTTCAAAGGGGGTTATGTTAGTCCGGTGTTAAAGCTTCCCGCTCAACGGGAAAAGTGCATTGGATACGGCATAACTTGAGGAAATCAGAGGCAAGTAGAACGGCTGGTGTAGGGGTGAAATCCGTTGATATCAGCCGGAATACCAAAGGCGAAGGCATCTTGCTGGGATTTTCCTGACCCTGAAGGAACG…	0.000171573673735502	5.14721021206506e-05	0	0	0	0.00084071100130396	0	0	0	0	0	0.000772081531809759	0	0	0	0	0.000102944204241301	0.000120101571614851	0	0	0	0	0	0	0	0
CGAGGAATCTTGGGCAATGGGCGAAAGCCTGACCCAGCGACGCCGCGTGAGGGACGAAGGCCTTCGGGTCGTAAACCTCTTTTGTGAGGGAAGAAGTTCTGACGGTACCTCACGAATAAGCCACGGCTAACTACGTGCCAGCAGCCGCGGTAATACGTAGGTGGCGAGCGTTGTCCGGATTTACTGGGCGTAAAGGGCTTGTAGGCGGTTCGTTAAGTCCGGTGTGAAATCTCCCGGCCCAACTGGGAGGGGCCATCGGATACTGGCGAACTGGAGGCGGGCAGAGGAAAGCAGAATTCCCGGTGTAGCGGTGAAATGCGTAGATATCGGGAGGAATACCAGTGGCGAAGGCGGCTTTCTGGGCCTGTCCTGACGCTGAGGAGCGAAAGCGTGGGGAGC…	0	0.000120101571614851	0	0.000274517877976803	0	0	0.000909340470798161	0	0.000137258938988402	6.86294694942008e-05	0	0	0.000789238899183309	0.000137258938988402	0	6.86294694942008e-05	0	0.000463248919085855	0	0	0	6.86294694942008e-05	0	0	0	0
CTAGGAATATTCGGCAATGGACGAAAGTCTGACCGAGCGACGCCGCGTGGAGGATGAAGGCCTTAGGGTTGTAAACTCCTTTTGATAGTCCTTTCACGGACTATAGAATAAGCCTCTACTAACTACGTGCCAGAAGTCTCGGTAATACGTAGGAGGCAAGCGTTATCCGGATTCATTGGGCGTAAAGTGTGCGTAGGCTCATTGGCAAGTCGTATCTTAAAGACTAAGGCTTAACCTTGGAAGTGGATACGAAACTGCTAATGTTGAGGATTGTCAGGGATGCTGGAACAGTTAGTGTAGCAGTGAAATGCGTTGATATTAACTGGAACACCAAAGGCGAAGGCAAGCATCTGGGATTTTCCTGACGCTGAGGCACGAAAGCCAGGGGAGCGAAAC	0	5.14721021206506e-05	0	0.000171573673735502	0	0.000960812572918811	0	0	0	5.14721021206506e-05	0	0.000171573673735502	0	0	0.000360304714844554	0	0	0	0	0	0	0	0	0	0	0
CCGAGAATATTCGACAATGGGCGAAAGCCTGATCGAGCGACGCCGCGTGCAGGAGGAAGTCCTTCGGGACGTAAACTGCTTTTATAGGGGAGGAATACGCTGAAAGGCGCATGACTGTACCCTATGAATAAGGACTTGCTAATCTCGTGCCAGCAGCCGCGGTAATACGAGAGGTCCAAGCGTTATCCGGATTTACTGGGCGTAAAGGGTGCGTAGGAGGATTTGTTAGTCTTTTGTTAAAGCTCCTGGCTTAACCGGGAAAATGCAAAAGATACGGCAAAACTTAGAGGATGCCAGAGGCAAACGGAACTCACGGTGTAGGGGTGAAATCCGTTGATATCGTGGGGAACACCAAAGGCGAAGGCAGTTTGCTGGGGCAGTCCTGACTCTGAGGCACGA…	0	0	0	0	0	0	0	0	0	0	0.00101228467503946	0	0	0.000463248919085855	0	0	8.5786836867751e-05	0.000463248919085855	0	0	0	0	0	0	0	0.000188731041109052
TCGAGAATATTCCACAATGGGCGAAAGCCTGATGGAGCGACGCCGCGTGCAGGATGAAGGCCTTCGGGTCGTAAACTGCTTTTATGGGGGAAGAATTTGTGACGGTACCCCAAGAATAAGAGGTTGCTAACTCTGTGCCAGCAGCAGCGGTAATACAGAGACCTCAAGTGTTATCCGGATTTATTGGGCGTAAAGCGTCCGCAGATGGTTTGGCGGGTAAGGGGTTAAAACCTAGTGCTTAACATTAGGATGGCCTTTTAAACTACTAAACTAGAGGATGGAAGAGGTAAGCGGAATTGCAGGTGTAGTCGTAATAAGCGTTGATATCTGCAAGAACACCAAAGGCGAAGGCAGCTTACTGGTACATTCCTGACATTCATGGACGAAAGCGTGGGGAGC…	0	0.000120101571614851	0.000583350490700707	0.000257360510603253	0	0	0.00197309724795827	0	5.14721021206506e-05	0	0	0	0	0	0	0.000171573673735502	0	0.000325989980097454	0	0	0	6.86294694942008e-05	0	0	0	0
TGGGGAATTTTGGACAATGGGCGCAAGCCTGATCCAGCCATGCCGCGTGCGGGAAGAAGGCCTTCGGGTTGTAAACCGCTTTTGTCAGGGAAGAAAAGGTTCTGGTTAATACCTGGGACTCATGACGGTACCTGAAGAATAAGCACCGGCTAACTACGTGCCAGCAGCCGCGGTAATACGTAGGGTGCAAGCGTTAATCGGAATTACTGGGCGTAAAGCGTGCGCAGGCGGTTATGCAAGACAGAGGTGAAATCCCCGGGCTCAACCTGGGAACTGCCTTTGTGACTGCATGGCTAGAGTACGGTAGAGGGGGATGGAATTCCGCGTGTAGCAGTGAAATGCGTAGATATGCGGAGGAACACCGATGGCGAAGGCAATCCCCTGGACCTGTACTGACGC…	0	0.000549035755953606	0	0.00085786836867751	0	0	0	0	0.000514721021206506	0.000240203143229703	0	0	0	0	0	0	0	0	0	0	0	0.000257360510603253	0	0	0	0
TGGGGAATCTTGCGCAATGGGCGAAAGCCTGACGCAGCCATGCCGCGTGAATGATGAAGGTCTTAGGATTGTAAAATTCTTTCACCGGGGACGATAATGACGGTACCCGGAGAAGAAGCCCCGGCTAACTTCGTGCCAGCAGCCGCGGTAATACGAAGGGGGCTAGCGTTGCTCGGAATTACTGGGCGTAAAGGGAGCGTAGGCGGACTGTTAAGTTAGAGGTGAAAGCCCAGGGCTCAACCTTGGAATTGCCTTTGATACTGGCAGTCTTGAGTACGGAAGAGGTATGTGGAACTCCGAGTGTAGAGGTGAAATTCGTAGATATTCGGAAGAACACCAGTGGCGAAGGCGACATACTGGTCCGTTACTGACGCTGAGGCTCGAAAGCGTGGGGAGCAA…	0	0	0	0	0	0	0	0	0	0	0	0	0	0	0	0.000428934184338755	0.000205888408482602	0	0	0.00228192986068218	0	0	0	0.000137258938988402	0	0
TCGAGAATATTCGACAATGGGCGAAAGCCTGATCGAGCGACGCCGCGTGCAGGAAGAAGGTCTTCGGATTGTAAACTGCTTTTCTACAGCAAAAAGTTATTGATTACTGTGGGAATAAGACGCTGCAAACTTCGTGCCAGCAGCCGCGGTAATACGAAGGCGTCAAGCGTTATCCGGATTTATTGGGCGTAAAGAGCGAGTAGGTGGTTTGGTGCGTCTGTTGTTAAATGTCTCCGCTTAACGGGGTCACCGCAATGGAAACGGCCGAACTAGAGAGTGCTAGAGGCAACTGGAGCGCACGGTGTAGGGGTGAAATCCGTTGATATCGTGCGAAACACCAAAGGCGAAGGCAGGTTGCTGGGGCATTTCTGACACTCAATCGCGAAAGCGTGGGGAGCA…	0.000188731041109052	0.000154416306361952	0.000308832612723904	0.000257360510603253	0	0.000514721021206506	0	0	0.000154416306361952	0.000137258938988402	0	0	0	0	8.5786836867751e-05	3.43147347471004e-05	0	0.000669137327568458	0	0	0	0	0	0	0	0
TGGGGAATTTTGGACAATGGGGGCAACCCTGATCCAGCAATGCCGCGTGAGTGAAGAAGGCCTTCGGGTTGTAAAGCTCTTTTGTCAGGGAAGAAACGGTGTTTCCTAATACGGAATGCTAATGACGGTACCTGAAGAATAAGCACCGGCTAACTACGTGCCAGCAGCCGCGGTAATACGTAGGGTGCAAGCGTTAATCGGAATTACTGGGCGTAAAGCGTGCGCAGGCGGTTTTATAAGTCTGATGTGAAATCCCCGGGCTCAACCTGGGAACTGCATTGGAGACTGTAAGGCTAGAGTGTGTCAGAGGGGGGTAGAATTCCACGTGTAGCAGTGAAATGCGTAGATATGTGGAGGAATACCGATGGCGAAGGCAGCCCCCTGGGATAACACTGACGC…	8.5786836867751e-05	6.86294694942008e-05	0	0.000171573673735502	0	0	0	0	1.71573673735502e-05	0	0	0	0	0	0	0	0.00101228467503946	0	0	0	0	0	0	0	0	0.000257360510603253
TGGGGAATATTGGACAATGGGCGAAAGCCTGATCCAGCCATGCCGCGTGTGTGAAGAAGGTCTTCGGATTGTAAAGCACTTTAAGTTGGGAGGAAGGGTAGTGACTTAATACGTTGCTACTTTGACGTTACCGACAGAATAAGCACCGGCTAACTTCGTGCCAGCAGCCGCGGTAATACGAAGGGTGCAAGCGTTAATCGGAATTACTGGGCGTAAAGCGCGCGTAGGTGGTTCAGTAAGTTGGATGTGAAATCCCCGGGCTCAACCTGGGAACTGCATCCAAAACTGCTGAGCTAGAGTACGGTAGAGGGTGGTGGAATTTCCTGTGTAGCGGTGAAATGCGTAGATATAGGAAGGAACACCAGTGGCGAAGGCGACCACCTGGACTGATACTGACAC…	0	0	0	0	8.5786836867751e-05	0.000308832612723904	0	0	0	0	0.000223045775856153	0.000531878388580056	0	0	0.000617665225447807	0	0	0	0	0	0	0	0	0	0	0
TCGAGAATATTCCCCAATGGCCGAAAGGCTGAGGGAGCGACGCCGCGTGCGGGACGAAGGGCTTCGGCTCGTAAACCGCTTTTCTCAAGGACGAACACTGACGGTACTTGAGGAATAAGAGGTTGCTAACTCTGTGCCAGCAGCAGCGGTAATACAGAGACCTCGAACGTTGTCCGGATTCATTGGGCGTAAAGGGTCCGTAGGCGGCTTCACACGTCGCCGGTAAAAACTCGGGGCTCAACCCCGAGACCGCCGGCGATACGGTGAGGCTCGAGCATGGGAGAGGTAAGCGGAATTGCCGGTGTAGTAGTAAAATGCGTTAATATCGGCAAGAACACCAAATGCGAAGGCAGCTTACTGGAACATTGCTGACGCTCAGGGACGAAAGCGTGGGTAGCG…	0	0	0	0	0	0.000188731041109052	0	0	0	0	0	0.000497563653832956	0	0	0	0.000274517877976803	0	0.000463248919085855	0	0	0	0	0	0	0	0.000446091551712305
TAAAGAATATTCCACAATGGGCGAAAGCCTGATGGAGCGATACCGCGTGAACGATGAAGGTCGTAAGATCGTAAAGTTCTTTTTTGGGGGAAGAATTCTGACGGTACCCCAAGAATAAGCACCGGCTAACTCCGTGCCAGCAGCCGCGGTAATACGGAGGGTGCAAGCGTTACCCGGAATCATTGGGCGTAAAGCGTCCGCAGGTGGTTTGTTAAGTTAAATGTTAAATCTCGGAGCTCAACTCCGAGCTTGTGTTTAAAACTGGCAGACTAGAGAGTTTCAGAGGTGCGTGGAATTCTGTGTGTAGGGGTAAAATCCGTAGATACACAGAGGAACACCAAAAGCGAAAGCAGCGCACTGGGAAATTTCTGACACTCATGGACGAAAGCGTGGGGATCA…	0.000188731041109052	0	0	3.43147347471004e-05	0	8.5786836867751e-05	8.5786836867751e-05	0	0	0	0	0	0.000531878388580056	0.000223045775856153	0	0	0	0.000257360510603253	0	0.000995127307665912	0	0	0	0	5.14721021206506e-05	0
TCGAGAATCTTTCGCAATGCCCGAAAGGGTGACGAAGCGACGCCGCGTGTGGGAAGAAGGCCTTCGGGTTGTAAACCACTGTCGGGAGTTAGGAAATGTAAGGGTGTTAATAGTATCCTTACTTGACTAAGGCTCCGGAGGAAGCCACGGCTAACTCTGTGCCAGCAGCCGCGGTAATACAGAGGCGGCAAGCGTTGTTCGGAATTATTGGGCGTAAAGAGCACGTAGGCGGCCTTGTAAGTCAGTTGTGAAAGCCTTCTGCTTAACGGAAGAACAGCAGCTGATACTGCAAGGCTAGAGTGCGGAAGGGGAGAGTGGAACTTCTGGTGGAGCGGTGAAATGCGTAGATATCAGAAGGAACACCGGCGGCGAAGGCGACTCTCTGGTCCGTAACTGACG…	0	0	0	0.000188731041109052	0	0	0	0	0	0	0.000428934184338755	0.000480406286459406	0	0	0	0	0	0.00082355363393041	0	0	0	0	0	0	0	0
TCGAGAATATTCCACAATGCACGAAAGTGTGATGGAGCGACGCCGCGTGTCAAAAGAAGGCCTTCGGGTCGTAAATGACTTTTCTCAGGGACGAATTTTGACGGTACCTGAGGAATAAGGGGTTGCTAACTCTGTGCCAGCAGCAGCGGTAATACAGAGACCCCAAGCATTATCCGGATTTATTGGGCGTAAAGCGTTCGTAGGCGGTTTCGTAAGTCATCTGTTAAATCTTCATGCTTAACATGGAGGCTGCGGGTGATACTGTGAGACTAGAGTATGGGAGAGGTAAGCGGAATGCCCGGTGTAGCGGTAAAATGCGTTAATATCGGGTAGAACACCAAATGCGAAGGCAGCTTACTGGAACATTACTGACGCTCAGTGAACGAAAGCGTGGGTAGC…	3.43147347471004e-05	0	0	0	3.43147347471004e-05	0.000960812572918811	0	0	0	0	0	0	0	0	0	0	0	0.000205888408482602	0	0	0	0	0	0	0	0.000514721021206506
TCGAGAATCTTTCGCAATGCCCGAAAGGGTGACGAAGCGACGCCGCGTGTGGGAAGAAGGCCTTCGGGTTGTAAACCACTGTCGGGAGTTAGGAAATGTAAGGGTGCTAATAGTATCCTTACTTGACTAAGGCTCCGGAGGAAGCCACGGCTAACTCTGTGCCAGCAGCCGCGGTAATACAGAGGCGGCAAGCGTTGTTCGGAATTATTGGGCGTAAAGAGCACGTAGGCGGCCTTGTAAGTCAGTTGTGAAAGCCTTCTGCTTAACGGAAGAACAGCAGCTGATACTGCAAGGCTAGAGTGCGGAAGGGGAGAGTGGAACTTCTGGTGGAGCGGTGAAATGCGTAGATATCAGAAGGAACACCGGCGGCGAAGGCGACTCTCTGGTCCGTAACTGACG…	0.000291675245350353	0	0	0	0.000549035755953606	0	0	0	0	0	0	0.000497563653832956	0	0	0	0	0	0.000240203143229703	0	0	0	0	0	0	0.000909340470798161	0
TCGAGAATATTCCACAATGGGCGAAAGCCTGATGGAGCGACGCCGCGTGCAGGAAGAAGGCCTCCGGGTCGTAAACTGCGGTAGTAAGGTAACAATGCAAATGAGTGCCTTACGGAAAGAGGTGGGTAACTACGTGCCAGCACCAGCGGTAATACGTAGACCTCAAGCGTTATCCGGATTTATTGGGCGTAAAGAGTATGTAGGGGGTTCGGTGCGTCTTTGGTTAAAGCCCACCGCCTAACGGTGGAAGTGCCAAAGATACGATCGGACTAGAGGGAGTCAGAGGTGTGTAGAACGCACGGTGTAGGGGTGAAATCCGTTGATATCGTGCGGAATACCAAAGGCGAAGGCAGCACACTGGGACTTTCCTGACCCTGAGATACGAAAGCGTGGGGAGCA…	0.000171573673735502	0	0.000171573673735502	1.71573673735502e-05	0	0.00121817308352206	0	0	3.43147347471004e-05	0	0	0	0	0	0	0	8.5786836867751e-05	0.000223045775856153	0	0	0	0	0	0.000257360510603253	0	0
TGGGGAATATTGGACAATGGGCGCAAGCCTGATCCAGCCATGCCGCGTGAGTGATGAAGGCCCTAGGGTTGTAAAGCTCTTTCACCGGTGAAGATAATGACGGTAACCGGAGAAGAAGCCCCGGCTAACTTCGTGCCAGCAGCCGCGGTAATACGAAGGGGGCTAGCGTTGTTCGGATTTACTGGGCGTAAAGCGCACGTAGGCGGACTTTTAAGTCAGGGGTGAAATCCCGGGGCTCAACCCCGGAACTGCCTTTGATACTGGAAGTCTTGAGTATGGTAGAGGTGAGTGGAATTCCGAGTGTAGAGGTGAAATTCGTAGATATTCGGAGGAACACCAGTGGCGAAGGCGGCTCACTGGACCATTACTGACGCTGAGGTGCGAAAGCGTGGGGAGCAA…	0	0	0	0	0	0	0	8.5786836867751e-05	0	0	0.000497563653832956	0	0	0	0.000772081531809759	0.000446091551712305	0	0	0	0	0	0	0	0	0	0
ACGAGAATATTCCGCAATGGACGAAAGTCTGACGGAGCGACGCCGCGTGATTGATGAAGTGCTTCGGTACGTAAAGATCTTTTATCGGGGACGAAGTTTATTGACGGTACCCGATGAATAAGGGGCTCCTAACTCTGTGCCAGCAGGAGCGGTAATACAGAGGCCCCAAGCATTACCCGGAATCACTGGGCGTAAAGGGTGTCTAGGCGGCCATATTAGTCTTTCGTTAAATCTGTGGGCTCAACCTGCGGCAGGCGTAAGAAACGGTATGGCTAGAGGGCGTGAGAGGTGCACGGAACTCATGGTGGAGGGGTGAAATCCGTTGATATCATGGGGAACACCAAAGGCGAAGGCAGTGCACTGGTACGTTCCTGACGCTCAAACACGAAAGCCAGGGTA…	0	0	0.000205888408482602	0.000120101571614851	0	0	0	0	0	0	0.000480406286459406	0	0	0	0.000446091551712305	5.14721021206506e-05	5.14721021206506e-05	0.000274517877976803	0	0	0	0	0	0.000137258938988402	0	0
TGGGGAATATTGGACAATGGGGGCAACCCTGATCCAGCGACGCCGCGTGGGTGAAGAAGGCCTTCGGGTTGTAAAGCCCTTTCGATGGGGAAAAAAGCGTCAGACCTAATACGTCTGACTTTGATGGTACCCAGAGAAGAAGCACCGGCTAACTCTGTGCCAGCAGCCGCGGTAATACAGAGGGTGCAAGCGTTAATCGGATTTACTGGGCGTAAAGGGTGCGTAGGTGGCTTGATAAGTCAGGTGTGAAATCCCCGAGCTCAACTTGGGAACTGCATTTGAAACTGTCTGGCTTGAGTGTGGTAGAGGGTGGTGGAATGCCAGGTGTAGCGGTGAAATGCGTAGATATCTGGTGGAACATCAGTGGCGAAGGCGACTACCTGGACCAACACTGACACT…	0	0	0	0	0.00114954361402786	0	0	0	0	0	0	0	0	0	0	0	0	0.00149269096149887	0	0	0	0	0	0	0	0
TGGGGAATCTTCCGCAATGGACGAAAGTCTGACGGAGCAACGCCGCGTGTATGATGAAGGTCTTCGGATTGTAAAGTACTGTCTTTGGGGAAGAATGGTGTGTTTGAAAATATTGAGCACACATGACGGTACCCAAGGAGGAAGCCCCGGCTAACTACGTGCCAGCAGCCGCGGTAATACGTAGGGGGCAAGCGTTGTCCGGAATTATTGGGCGTAAAGGGCGCGTAGGCGGATAGTTAAGTCCGGTGTGAAAGATCAGGGCTCAACCCTGAGAGTGCATCGGAAACTGGTTATCTTGAGGACAGGAGAGGAAAGTGGAATTCCACGTGTAGCGGTGAAATGCGTAGATATGTGGAGGAACACCAGTGGCGAAGGCGACTTTCTGGACTGTAACTGACG…	0.000102944204241301	6.86294694942008e-05	0	0	0.000446091551712305	0.000377462082218104	0	0	0	0	0.000943655205545261	0	0	0	0	0.000102944204241301	0	3.43147347471004e-05	0	0	0	0	0	0	0	0.000154416306361952
TAGGGAATTTTCCACAATGGGCGCAAGCCTGATGGAGCAACGCCGCGTGCAGGATGAAGGCTTTAGGGTCGTAAACTGCTTTTATGTGCGAAGAATTTGACGGTAACACATGAATAAGGATCGGCTAACTACGTGCCAGCAGCCGCGGTCATACGTAGGATCCAAGCGTTATCCGGAATTACTGGGCGTAAAGAGTTGCGTAGGTGGCATTGTAAGTAAGACATGAAATCGTGTGGCTCAACCATACGGCTATGTCTTGAACTGCAAAGCTTTGAGAGCGAGAGGGGTAGATGGAATTACTAGTGTAGGAGTGAAATCCGTAGATATTAGTAGGAACACCGATAGCGTAGGCAGTCTACTGGCTCGTTTCTGACACTGAGGCACGAAAGCGTGGGGAGC…	0.000360304714844554	0	0	0	0	0	0	0.000120101571614851	0	0	0	0	0	0	0	0.000102944204241301	0.000120101571614851	0.000772081531809759	0	0	0	0	6.86294694942008e-05	0	0	0.000428934184338755
TGGGGAATCTTGCGCAATGGACGAAAGTCTGACGCAGCGACGCCGCGTGGGTGAAGAAGGCCTTCGGGTTGTAAAGCCCTGTCGAGTGGGAAAAATGGCGGCTTGAATAATACGCAAGCCGATTGATGGTACCACTAGAGGAAGCACCGGCTAACTTCGTGCCAGCAGCCGCGGTAATACGAGGGGTGCAAGCGTTGTTCGGAATTATTGGGCGTAAAGGGCAGGTAGGTGGTCTCGTAAGTCTACTGTGAAATCCCTGGGCTTAACCCAGGAAGTGCGGTGGATACTGTGAGACTAGAGTACTGGAGGGGTTCGTGGAATTCCCGGTGTAGCGGTGAAATGCGTAGATATCGGGAGGAACACCAGAGGCGAAGGCGGCGAACTGGACAGTAACTGACA…	0.000240203143229703	0	0	0	0	0	0	0	0	0	0	0	0.000480406286459406	0	0	0	0	0.000600507858074257	0	0.000583350490700707	0	0	0	0	0	0.000377462082218104
TGGGGAATATTGCACAATGGGCGAAAGCCTGATGCAGCGACGCCGCGTGAGGGATGACGGCCTTCGGGTTGTAAACCTCTTTCAGTAGGGAAGAAGCGAAAGTGACGGTACCTGCAGAAGAAGCGCCGGCTAACTACGTGCCAGCAGCCGCGGTAATACGTAGGGCGCAAGCGTTATCCGGAATTATTGGGCGTAAAGAGCTCGTAGGCGGTTTGTCGCGTCTGCCGTGAAAGTCCGGGGCTCAACTCCGGATCTGCGGTGGGTACGGGCAGACTAGAGTGATGTAGGGGAGACTGGAATTCCTGGTGTAGCGGTGAAATGCGCAGATATCAGGAGGAACACCGATGGCGAAGGCAGGTCTCTGGGCATTAACTGACGCTGAGGAGCGAAAGCATGGGG…	0	0	0	0	0.000514721021206506	0.000411776816965205	0.000154416306361952	0	0	0.000120101571614851	0	0	0	0	0	8.5786836867751e-05	0.000394619449591655	0	0	0	0	0	0	0.000171573673735502	0	0
TAAAGAATCTTTCGCAATGGGGGCAACCCTGACGAAGCAACACCGCGTGGAGGATGAAGGCGTTTTCGTCGTAAACTCCTTTTCTGAAGGAATAATTTTGAAGGTACTTCAGGAATAAGCATCGGCTAACTACGTGCCAGCAGCCGCGGTAAGACGTAGGATGCAAGCGTTATCCGGAATTATTGGGCGTAAAGCGTACGCAGGTGGCCTGTTAAGTTGGATGTTAAATCCCTGAGCTCAACTCAGGATTGGTGTCCAAAACTGGCAGGCTGGAGAGAGGCAGAGGTAGATGGAATTCTGTATGTAGGGGTAATATCCGTAGATATACAGAGGAACACCAAAAGCGAAGGCAGTCTACTGGGCCTTTTCTGACACTCATGTACGAAAGCGTGGGGAGCA…	0.000102944204241301	6.86294694942008e-05	0	0.000205888408482602	0	0.000120101571614851	0	6.86294694942008e-05	5.14721021206506e-05	8.5786836867751e-05	0	0	0	0	0	1.71573673735502e-05	3.43147347471004e-05	0.00104659940978656	0	0	0	0	0	0	0	0.000171573673735502
TGGGGAATTTTGGACAATGGGCGCAAGCCTGATCCAGCCATGCCGCGTGAGTGAAGAAGGCCTTCGGGTTGTAAAGCTCTTTCGGCAGGAACGAAATGGTTCGTGCTAATACCACGGATTGATGACGGTACCTGAAGAAGAAGCACCGGCTAACTACGTGCCAGCAGCCGCGGTAATACGTAGGGTGCAGGCGTTAATCGGAATTACTGGGCGTAAAGCGTGCGCAGGCGGTTTCTTAAGTCAGATGTGAAAGCCCCGGGCTTAACCTGGGAACTGCGTTTGAAACTGGGAGACTTGAGTGTGGCAGAGGGGGGTGGAATTCCACGTGTAGCAGTGAAATGCGTAGATATGTGGAGGAACACCGATGGCGAAGGCAGCCCCCTGGGTTAACACTGACGC…	0.000137258938988402	0.000102944204241301	0	8.5786836867751e-05	0	0	0	0	0.000102944204241301	0	0	0	0	0	0	0	0	0.000737766797062659	0	0.00144121885937822	0	0	0	0	0	0
TAGGGAATCTTGCGCAATGGGCGAAAGCCTGACGCAGCAACGCCGCGTGACCGATGAAGCTCGTAAGGGTGTAAAGGTCTTTTCTGAAGGAAGAATTCTGACGGTACTTTAGGAATAAGCACCGGCTAACTCCGTGCCAGCAGCCGCGGTAATACGGAGGGTGCAAGCGTTATCCGGAATCATTGGGCGTAAAGCGTCCGCAGGCCGTTTATCAAGTCGGATATTAAATCTATGGGCCCAACCCATAATCAGTGTCCGAAACTGGTAGACTAGAGAATTGCAGGGGCAAGTGGAATTCTGCATGTAGGGGTAAAATCCGTAGATATGCAGAAGAACACCAAAAGCGAAGGCATCTTGCTGGGCAATTTCTGACGCTCATGGACGAAAGCGTGGGGAGCG…	0	3.43147347471004e-05	0	0	0	0.000634822592821357	0	0	0	0	0.000926497838171711	0	0	0	0	0	5.14721021206506e-05	0.000120101571614851	0	0	0	0	0	0	0	0
ACGAGAATATTCCGCAATGGACGAAAGTCTGACGGAGCGACGCCGCGTGATTGATGAAGTGCTTCGGTACGTAAAAATCTTTTATCGGGGACGAAGTTTATTGACGGTACCCGATGAATAAGGGGCTCCTAACTCTGTGCCAGCAGGAGCGGTAATACAGAGGCCCCAAGCATTACCCGGAATCACTGGGCGTAAAGGGTGTCTAGGCGGCCATATTAGTCTTGCGTTAAATCTGTGGGCTCAACCTGCAGTCTGCGTGAGAAACGGTATGGCTAGAGGGCGTGAGAGGTGCACGGAACTCATGGTGGAGGGGTGAAATCCGTTGATATCATGGGGAACACCAAAGGCGAAGGCAGTGCACTGGTACGTTCCTGACGCTCAAACACGAAAGCCAGGGTA…	0	0	0	0	0	0	0	0	0	0	0.000909340470798161	0	0.000325989980097454	0	8.5786836867751e-05	0	0	0.000343147347471004	0	0	0	0	0	0.000188731041109052	0	0
TGGGGAATATTGGACAATGGGCGCAAGCCTGATCCAGCCATGCCGCGTGAGTGATGAAGGCCTTAGGGTTGTAAAGCTCTTTTATCCGGGACGATAATGACGGTACCGGAGGAATAAGCCCCGGCTAACTTCGTGCCAGCAGCCGCGGTAATACGAAGGGGGCTAGCGTTGCTCGGAATCACTGGGCGTAAAGGGCGCGTAGGCGGCGTTTTAAGTCGGGGGTGAAAGCCTGTGGCTCAACCACAGAATGGCCTTCGATACTGGGACGCTTGAGTATGGTAGAGGTTGGTGGAACTGCGAGTGTAGAGGTGAAATTCGTAGATATTCGCAAGAACACCGGTGGCGAAGGCGGCCAACTGGACCATTACTGACGCTGAGGCGCGAAAGCGTGGGGAGCAA…	0	0	6.86294694942008e-05	5.14721021206506e-05	0	0.000171573673735502	0	8.5786836867751e-05	0	0	0	0	0	0	0.000394619449591655	0	0	0	0	0.00120101571614851	0	0	0	0	0	0
TGGGGAATCTTCCGCAATGGACGAAAGTCTGACGGAGCAACGCCGCGTGTATGATGAAGGTCTTCGGATTGTAAAGTACTGTCTTTGGGGAAGAACGATTGACTTGAAAATATTGAGTCAATATGACGGTACCCAAGGAGGAAGCCCCGGCTAACTACGTGCCAGCAGCCGCGGTAATACGTAGGGGGCAAGCGTTGTCCGGAATTATTGGGCGTAAAGGGCGCGTAGGCGGATAGTTAAGTCCGGTGTGAAAGATCAGGGCTCAACCCTGAGAGTGCATCGGAAACTGGTTATCTTGAGGACAGGAGAGGAAAGTGGAATTCCACGTGTAGCGGTGAAATGCGTAGATATGTGGAGGAACACCAGTGGCGAAGGCGACTTTCTGGACTGTAACTGACG…	0.000274517877976803	0	0.000171573673735502	0	0.000257360510603253	0	0	0	0	0	0	0.000531878388580056	0	0.000343147347471004	0	0.000171573673735502	0	0.000223045775856153	0	0	3.43147347471004e-05	0	0	0	0	0
TCGAGAATATTCGACAATGGGCGAAAGCCTGATCGAGCGACGCCGCGTGCAGGATGAAGGTCTTAGGATTGTAAACTGCTTTTCTACGGGAAAAAGTTATTGATGGTACCGTAGGAATAAGACGCTGCAAACTTCGTGCCAGCAGCCGCGGTAATACGAAGGCGTCAAGCGTTATCCGGATTTATTGGGCGTAAAGAGTGCGCAGGAGGATTCTTAAGTTTGGTGTTAAATCCCGAGGCTCAACTTCGGGGCTGCATTGAATACTGAGAATCTAGAGTGCGGGAGAGGCTGATAGAACTCACGGTGTAGGGGTGACATCCGTTGATATCGTGGGGAATACCAAAGGCGAAGGCATTCAGCTGGCCCGTTACTGACTCTCATGCACGAAAGCGTGGGGAG…	0.000102944204241301	0	0	0	0	0	0	0	0	0	0	0	0	0.000240203143229703	0	0	0.000120101571614851	0.000789238899183309	0	0.000651979960194908	0	0	0	0.000377462082218104	0	0
TGGGGAATTTTGCACAATGGGCGAAAGCCTGATGCAGCGACGCCGCGTGGAGGATGAAGGCCTTCGGGTTGTAAACTCCTTTTGTAGGGGAAAATAATGATGGTACCCTGCGAATAAGCCACGGCTAACTCTGTGCCAGCAGCCGCGGTAAGACAGAGGTGGCAAGCGTTGTTCGGAATTACTGGGCTTAAAGGGCGCGTAGGCGGTAAGATAAGTCTGTGGTGAAATCCTATGGCTTAACCATAGAATTGCCTCGGAAACTGTTTTACTTGAGTCAGCGAGGGGATGGTGGAATTCCTGGTGTAGCAGTGAAATGCGTAGATATCCGGAGGAAGGCCGGTGGCGAAGGCGGCCATCTGGCGCTGAACTGACGCTGAGGCGCGAAAGCGTGGGTAGCAA…	0	0	0	0	0.000102944204241301	0	0.000343147347471004	0	0	0	0	0	0	0.000514721021206506	0.000411776816965205	0	0	0.000531878388580056	0	0	0	0	0	0	0	0
TCGAGAATCTTTCGCAATGCCCGAAAGGGTGACGAAGCGACGCCGCGTGTGGGAAGAAGGCCTTCGGGTTGTAAACCACTGTCGGGAGTTAGGAAATGTAAGGGTGCTAATAGTACCCTTACTTGACTAAGGCTCCGGAGGAAGCCACGGCTAACTCTGTGCCAGCAGCCGCGGTAATACAGAGGCGGCAAGCGTTGTTCGGAATTATTGGGCGTAAAGAGCACGTAGGCGGCTTTGTAAGTCAGTTGTGAAAGCCTTCTGCTTAACGGAAGAACAGCATCTGATACTGCAAGGCTAGAGTGCGGAAGGGGAGAGTGGAACTTCTGGTGGAGCGGTGAAATGCGTAGATATCAGAAGGAACACCGGCGGCGAAGGCGACTCTCTGGTCCGTAACTGACG…	0.000394619449591655	0	0	0	0	0	0.00080639626655686	0	0	0	0	0	0	0	0	0	0	0.00085786836867751	0	0	0	0	0	0.000394619449591655	0	0
TGAGGAATTTTGCGCAATGGGGGAAACCCTGACGCAGCGACGCCGCGTGGGTGACGAAGGCCTTCGGGTCGTAAAGCTCTGTCGGGTGGGAAGAAATAAAGTAGAGTTAATAGCCTTACTTTTTGACGGTACCACCAAAGGAAGCACCGGCCAACTCCGTGCCAGCAGCCGCGGTAATACGGAGGGTGCAAGCGTTGTTCGGAATTATTGGGCGTAAAGGGCGTGTAGGCGGTTAGGTAAGTCAGATGTGAAAGCCCTTGGCTCAACCAAGGAAGTGCATCTGAAACTATTTAACTTGAGTACGGTAAAGGGAAGTGGAATTCCCAGTGTAGAGGTGAAATTCGTAGATATTGGGAGGAACATCTGTGGCGAAGGCGACTTCCTGGATCGATACTGACG…	0.000205888408482602	0	0	0	0.000737766797062659	0	0.000291675245350353	0	0	0	0	0	0	0	0	0	0	0.000669137327568458	0	0	0	0	0	0.000102944204241301	0.000531878388580056	0
TAAGGAATATTGGTCAATGGGGGCAACCCTGAACCAGCCATGCCGCGTGCAGGAAGACAGCCCTACGGGTCGTAAACTGCTTTTGTACGGGAACAAACCCCTCCTCGTGAGGAGGGCTGAGCGTACCGTAAGAATAAGGATCGGCTAACTCCGTGCCAGCAGCCGCGGTAATACGGAGGATCCGAGCGTTATCCGGATTTATTGGGTTTAAAGGGAGCGTAGGCGGCCCGTTAAGTCAGGGGTGAAAGACGGTGGCTCAACCATCGCAGTGCCTTTGATACTGACGGGCTTGAATACACCTGAGGTAGGCGGAATGTGGCAAGTAGCGGTGAAATGCATAGATATGCCACAGAACACCGATTGCGAAGGCAGCTTACTAAAGTGTGATTGACGCTGAGG…	0	0	0	0	0	0	0	0	0	0	0	0	0	0	0	0	0	0	0.00178436620684922	0	0	0	0	0	0	0
TCGAGGATATTTAGCAATGGGCGAAAGCCTGACTATGCGACGCCGCGTGAGGGATGAAGGTTTTCGGATCTTAAACCTCTTTCGATGGGGAAGAAAATACCGGTGGTAACATCGGGACTGACGGTACCCATAGAAGAAGCCACGGCTAACTCCGTGCCAGCAGCCGCGGTAATACGGAGGTGGCAAGCGTTACTCGGATTTATTGGGTGTAAAGGGCAGGTAGGTGGTTCTGTAAGTTGGGAGTGAAATCCCCCGGCTCAACCGGGGAACTGCTTCCAAAACTGCGGGACTTGAGACTAGAAGAGGAAAGTGGAATTCCCGGTGTAAGGGTGAAATCTGTAGATATCGGGAGGAACACCAGTAGCGAAGGCGACTTTCTGGGCTAGTTCTGACACTGAG…	0	0	0	0	0	0	0	0	0	0	0.000205888408482602	0	0	0	0	0	0	0.000308832612723904	0	0.00138974675725757	0	0	0	0.000120101571614851	0	0.000343147347471004
TCGAGAATATTCGACAATGGGCGAAAGCCTGATCGAGCGACGCCGCGTGCAGGATGAAGGGCTTCGGCCTGTAAACTGCGGTAATATGGTAACAATGCAAATGAGTGCCATATGGAAAGAGGTTGGTAACTACGTGCCAGCACCCGCGGTAATACGTAGACCTCAAGCGTTATCCGGATTTATTGGGCGTAAAGAGCATGTAGGAGGTCCGATGCGTTTCCTGTTAAATCCCATCGCCTAACGATGGACCTGCGGGAAATACGGTCGGACTTGAGGAGGTTAGAGGTGCATGGAACGCACGGTGTAGGGGTGAAATCCGTTGATATCGTGCGGAACACCAAAGGCGAAGGCAGTGCACTGGGACCTTCCTGACTCTGAGATGCGAAAGCGTGGGGAGCA…	0.000497563653832956	0.000120101571614851	3.43147347471004e-05	0.000137258938988402	0	1.71573673735502e-05	0	0	6.86294694942008e-05	5.14721021206506e-05	0	0	0	0	0	6.86294694942008e-05	1.71573673735502e-05	0.000120101571614851	0	0	0	5.14721021206506e-05	0	0	0	0.000463248919085855
TGGGGAATCTTGCGCAATGGGCGAAAGCCTGACGCAGCGACGCCGCGTGAGGGAAGAAGGTTTTCGGATCGTAAACCTCTGTCGGGAGGGAAGAAACCTTCAACGGTTAATACCCGTTGGAATTGACGGTACCTCCTAAGGAAGCATCGGCTAACTACGTGCCAGCAGCCGCGGTAATACGTAGGATGCAAGCGTTGCTCGGAATTATTGGGTGTAAAGGGCGCGTAGGCGGCCTGATAAGTCATTGGTGAAAGCCCTCGGCTCAACCGAGGAATTGCCAGTGATACTGTCGGGCTAGAGTACGGGAGAGGGAAGCGGAATTCCTGGTGTAGCGGTGAAATGCGTAGATATCAGGAGGAACACCGGCGGCGAAGGCGGCTTCCTGGACCGACACTGACG…	0.000171573673735502	0	0	0	0	0	0	0	0	0	0	0	0	0	0.000411776816965205	5.14721021206506e-05	3.43147347471004e-05	0.00080639626655686	0	3.43147347471004e-05	0	0	0	0.000205888408482602	0	3.43147347471004e-05
TCGAGAATATTCCTCAATGGACGCAAGTCTGAAGGAGCGACGCCGCGTGCAGGATGAAGGCCTTCGGGTCGTAAACTGCTTTTTTCAAGGACGAATCAATGACGGTACTTGGAGAATAAGAGGTTGCTAACTCTGTGCCAGCAGCAGCGGTAATACAGAGACCTCAAGCATTATCCGGATTTATTGGGCGTAAAGGGTCCGCAGGTGGCTTGGTGCGTCAGGGGTTAAATCTATGGGCTCAACCCGTAGACCGCTCTTGATACGACTAAGCTAGAGGCTGGGAAAGGTGAGTGGAATTGCCGGTGTAGGGGTAATATCCGTTAATATCGGCAAGAACACCAAAAGCGAAAGCAACTCACTAGAACAAGCCTGACACTCAGGGACGAAAGCGTGGGGAGC…	0	3.43147347471004e-05	0	6.86294694942008e-05	0	0	0	8.5786836867751e-05	1.71573673735502e-05	3.43147347471004e-05	0	0	0	0.000343147347471004	0.000892183103424611	0	0	8.5786836867751e-05	0	0	0	0	0	0	0	0
CCGAGAATATTTCACAATGGGCGAAAGCCTGATGGAGCGACGCCGCGTGGAGGACGAAGTGCTTCGGCATGTAAACTCCTTTTGTACACTAGAAAGTTTATTGATCGGTGTAAGAATAAGAGGTTGCTAAACTCGTGCCAGCAGCAGCGGTAATACGAGTGCCTCGAGCGTTATCCGGAATTATTGGGCGTAAAGGGTGTGTAGGCGGCTTTGTTAGTCCTTGGTCAAATTCTTCGGCTTAACCGGGGGTCCGCCAAGGAAACGGCAAAGCTTGAGGGTGCGAGAGGTGAATGGAACTCTAGGTGTAGGGGTGAAATCCGTTGATATCTAGGGGAACACCAAAAGCGAAGGCAATTCACTGGCGCACTTCTGACGCTGAAACACGAAAGCGTGGGTAGC…	0	0	0	0	0.000789238899183309	0	0	0	0	0	0	0.000583350490700707	0	0	0	0	0	0	0	0.000926497838171711	0	0	0	0	0	0
TCAAGAATCTTCCGCAATGCACGAAAGTGTGACGGAGCAATGCCGCGTGATTGATGAAGGCCTTCGGGTCGTAAAAATCTTTTATCAGGGACGAACAAATGACGGTACCTGATGAATAAGAGGTTGCTAACTCTGTGCCAGCAGCAGCGGTAATACAGAGACCTCAAGCGTTATCCGGATTTATTGGGCGTAAAGGGTCCGTAGGTGGTTTTCTAAGTCATTCGTTAAATCTTCGGGCTCAACCCGAAGGCCGCGGGTGATACTGGGAGACTAGAGGGTGGGAGAGGCAGATGGAATTGCTGGTGTAGCGGTAAAATGCGTTAATATCAGCAAGAACACCAAAGGCGAAAGCAATCTGCTGGAACACACCTGACACTGAGGGACGAAAGCGTGGGTAGC…	8.5786836867751e-05	0	0	0.000223045775856153	0	0	0	0	0	0	0	0	3.43147347471004e-05	0	0	0	0	0.000703452062315558	0	0.00123533045089561	3.43147347471004e-05	0	0	0.000154416306361952	0	0
TGAGGAATTTTGCGCAATGGGCGAAAGCCTGACGCAGCAACGCCGCGTGAGGGATGAAGGCCTTCGGGTTGTAAACCCCTTTCGATCGGAAAGAAACTTTCAATGATGAATAATCATTGAAACTGACGGTACCGAGAGAAGAAGCCACGGCTAACTCTGTGCCAGCAGCCGCGGTAAGACAGAGGTGGCAAGCGTTGTTCGGATTTACTGGGCGTAAAGCGCGTGTAGGCGGTTTGGTAAGTCAGGCGTGAAATCCTATAGCTTAACTATAGAACTGCGTTTGATACTGCCTTACTTGAGTGCGGGAGAGGAGAGTGGAATTCCCGGTGTAGCGGTGAAATGCGTAGATATCGGGAAGAACACCGGTGGCGAAGGCGACTCTCTGGACCGCAACTGACG…	0	0	0	0	0.000446091551712305	0.000686294694942008	0	0	0	0	0	0	0	0	0	0	0	0.00087502573605106	0	0.000463248919085855	0	0	0	0	0	0
TGGGGAATCTTAGACAATGGGGGCAACCCTGATCTAGCCATGCCGCGTGAGTGATGAAGGCCTTAGGGTTGTAAAGCTCTTTCAGCTGGGAAGATAATGACGGTACCAGCAGAAGAAGCCCCGGCTAACTCCGTGCCAGCAGCCGCGGTAATACGGAGGGGGCTAGCGTTGTTCGGAATTACTGGGCGTAAAGCGCACGTAGGCGGACCGGAAAGTCAGAGGTGAAATCCCAGGGCTCAACCTTGGAACTGCCTTTGAAACTATCGGTCTGGAGTTCGAGAGAGGTGAGTGGAATTCCGAGTGTAGAGGTGAAATTCGTAGATATTCGGAGGAACACCAGTGGCGAAGGCGGCTCACTGGCTCGATACTGACGCTGAGGTGCGAAAGCGTGGGGAGCAA…	0	0	0	0	0	0	0	0	0	0	0	0	0	0	0.00102944204241301	0	0	0	0	0	0	0	0	0	0	0
TGGGGAATTTTGCGCAATGGGGGAAACCCTGACGCAGCAACGCCGCGTGGGTGATGAAGGCTTTCGGGTCGTAAAGCCCTGTCGGATGGAAAGAATCGACTGGTGTTAATAGCGCCAGTTTTGACGGTACCATCAAAGGAAGTCACGGCTAACTCTGTGCCAGCAGCCGCGGTAATACAGAGGTGACAAGCGTTGTTCGGAATTATTGGGCGTAAAGCGCGTGTAGGCGGTTTGTTAAGTCAGATGTGAAAGCCCAGGGCTTAACCCTGGAAGTGCATTTGAAACTGGCGAACTTGAGTACGGGAGAGGGTAGTGGAATTCCGAGTGTAGAGGTGAAATTCGTAGATATTCGGAGGAACACCGGTGGCGAAGGCGGCTACCTGGACCGATACTGACGCT…	0	0	0	0	0	0	0.000583350490700707	0	0	0	0	0	0	0	0	0	0	0.00205888408482602	0	0	0	0	0	0.000154416306361952	0	0
CTGGGAATCTTGCGCAATGGGCGAAAGCCTGACGCAGCGACACCGCGTGTGGGATGAAGGCCTTCGGGTTGTAAACCACTGTGATAGGGGAATAAAAAAATGAAGGTACTCTATTAGAAAGCACCTGCTAATCACGTGCCAGAAGCCTCGGTAATACGTGAGGTGCAAGCGTTATCCGGATTTATTGGGCGTAAAGAGTGTCGTAGGCCGGTGTGCGCGTGGCGGGTTTAAGCCTGGGGCTCAACTCCAGAAAAGCTCGTCATACGGCATGCCTTGAGTCTGTTAGAGGGAACTGGAATTCTCTGTGGAGGGGTGAAATCCGTAGATATAGAGAAGAACGCCAATGGTGAAGACAGGTTCCTGGGACAGTACTGACGCTGATGAACGACAGCTAGGGGA…	0	0	0	0.000102944204241301	0	0	0	0	5.14721021206506e-05	0	0	0	0	0	0.00084071100130396	0	0	0.000205888408482602	0	0	0	0	0	0	0	0
TCGAGAATATTCCCCAATGGCCGAAAGGCTGAGGGAGCGACGCCGCGTGCAGGAAGAAGGGCTTCGGCTCGTAAACTGCTTTTCCTAGGGACGAATTCTGACGGTACCTGGGGAATAAGAGGTTGCTAACTCTGTGCCAGCAGCAGCGGTAATACAGAGACCTCAAACGTTAACCGGATTTATTGGGCGTAAAGGGTCCGCAGGTGGCTGCGCGCGTCATTGGTTAAATCCACGGGCTCAACCCGTGAACTGCCGATGATACGGCGCGGATAGAGGATGGGAGAGGCCAGCAGAATTGCCGGTGTAGTAGTAAAATGCGTTAATATCGGCAAGAATACCAAATGCGAAGGCAGCTGGCTGGAACATTCCTGACACTCAGGGACGAAAGCGTGGGTAGCG…	0.000240203143229703	8.5786836867751e-05	0	0.000325989980097454	0	0	0	0	0.000137258938988402	0.000154416306361952	0	0.000651979960194908	0	0	0	0.000257360510603253	0	0.000308832612723904	0	0	0	0.000102944204241301	0	1.71573673735502e-05	0	0
TCGAGAATTTTCCGCAATGCCCGCAAGGGTGACGGAGCGACGCCGCGTGCAGGATGACGGTCTTCGGATTGTAAACTGCTTTTATCAGGGAAAAACCCGCGATGGTACCTGATGAATAAGAGGTTGCTAACTCTGTGCCAGCAGCAGCGGTAATACAGAGACCTCAAACGTTATCCGGATTTATTGGGCGTAAAGCGCTAAAAGGCGGTTCAGTAAGTTGGACATAAAAGCCCGGGGCTCAACCTCGGATCTGTGCCCAAAACTACTGGACTCGAGAGTGGAAGAAGCAAGCGGAATGGCTAGTGTAGCAGTAAAATGCGTTAATATTAGCCAGAACACCGATGGCGAAAGCAGCTTGCTAGGACATTTCTGACGCTAAATAGCGAAAGCGTGGGGAGC…	0.000137258938988402	3.43147347471004e-05	0	0.000137258938988402	0	0	0	3.43147347471004e-05	3.43147347471004e-05	3.43147347471004e-05	0	0	0.000669137327568458	0	0	0	0.000102944204241301	0.000291675245350353	0	0	0	0	0	0	0.000669137327568458	0
TAAGGAATATTGGTCAATGGAGGGAACTCTGAACCAGCCATGCCGCGTGCAGGATGACTGCCCTATGGGTTGTAAACTGCTTTTGTCAGGGAATAAACCTTTCCACGTGTGGGAAGCTGAATGTACCTGAAGAATAAGGATCGGCTAACTCCGTGCCAGCAGCCGCGGTAATACGGAGGATCCAAGCGTTATCCGGATTTATTGGGTTTAAAGGGTGCGTAGGCGGTCCTATAAGTCAGTGGTGAAAGACGGCAGCTTAACTGTCGCAGTGCCTTTGATACTGTAGGACTTGAATCTATTTGAAGTGGGCGGAATAAGACAAGTAGCGGTGAAATGCATAGATATGTCTTAGAACTCCGATTGCGAAGGCAGCTCACTAAGTTAGTATTGACGCTGATG…	0	0	0.00162994990048727	0.000102944204241301	0	0	0	0	5.14721021206506e-05	6.86294694942008e-05	0	0	0	0	0	0.000205888408482602	0	0	0	0	0.000566193123327157	0.000240203143229703	0.000394619449591655	0	0	0
TCAAGAATATTCCACAATGGGCGAAAGCCTGATGGAGCGACGCCGCGTGTAGGATGAAGGCCTTCGGGTCGTAAACTACTTTTATGGGGGAAGAATTTGTGACGGTACCCCAAGAATAAGAGGTTGCTAACTCTGTGCCAGCAGCAGCGGTAATACAGAGACCTCAAGTGTTATCCGGATTTATTGGGCGTAAAGCGTCCGCAGATGGTTTGGCGGGTAAGGGGTTAAAACTCAGTGCTTAACATTGAGATGGCCTTTTAAACTACCAAGCTAGAGGATGGAAGAGGTAAGCGGAATTGCAGGTGTAGTCGTAATAAGCGTTGATATCTGCAAGAACACCAAAGGCGAAGGCAGCTTACTGGTACATTCCTGACATTCATGGACGAAAGCGTGGGGAGC…	0.000325989980097454	0.000120101571614851	0	0.000343147347471004	0	0.000223045775856153	0	0	6.86294694942008e-05	1.71573673735502e-05	0	0	0	0	0	0	5.14721021206506e-05	0.000789238899183309	0	0.000223045775856153	0	0	8.5786836867751e-05	0	0	0
TCGAGAATATTCGACAATGGGCGAAAGCCTGATCGAGCGACGCCGCGTGCAGGATGAAGGTCTTAGGATTGTAAACTGCTTTTCTGCCGGATGAAGTATCGTCATTTATGGCGCTATTGACCGTACGGCGGGAATAAGGGGCTGCTAACTTCGTGCCAGCAGCCGCGGTAATACGAAGGCCCCAAGCGTTATCCGGATTTATTGGGCGTAAAGGGCGCGTAGGAGGTCCGATGCGTCTTCCGTTAAATTCTGCGGCTCAACCGCAGATCTGCGGGGGATACGGTCGGGCTAGAGGACGTTAGAGGCAGATGGAACGCACGGTGTAGGGGTGAAATCCGTTGATATCGTGCGGAACACCAAAGGCGAAGGCATTCTGCTGGGACGTTCCTGACTCTGAGG…	0.000257360510603253	0	0.000120101571614851	0	0	0	0	0	0	0	0	0	0	0.000617665225447807	0	3.43147347471004e-05	0	0.000171573673735502	0	0	0	0	0	0.000188731041109052	0.000909340470798161	0
TTAGGAATTTTGCGCAATGGACGAAAGTCTGACGCAGCGACACCGCGTGGAGGATGAAGGCTCTCGGGTTGTAAACTCCTTTTATCCCGCCATGAAGGCGGGAAGAATAAGCAGCTACTAACTACGTGCCAGCAGTCGCGGTAATACGTAGGCTGCAAGCGTTACCCGGATTTATTGGGCGTAAAGAGTCTGTAGGCGGTTTTTTAAGTCTTGTTTCAAAGACCCCGACTTAATCGGGGAAAGGGGCAGGATACTGAAAAACTCGAGTGGTATCGGGGTCACTGGAATTTGTAGTGTAGGGGTTAAATCCGTGGATACTACAAAGAACACCAAGCGCAAAGGCGGGTGACTAGGTACATACTGACGCTGAGTAGACGAAAGCTAGGGGAGCAAATC	0	5.14721021206506e-05	1.71573673735502e-05	0	0	0.000257360510603253	0.000120101571614851	0	1.71573673735502e-05	3.43147347471004e-05	0.000240203143229703	5.14721021206506e-05	0.000120101571614851	0	0.000137258938988402	0	6.86294694942008e-05	0.000394619449591655	0	0.000343147347471004	0	0	0	0	0	5.14721021206506e-05
TGGGGAATATTGGACAATGGGCGAAAGCCTGATCCAGCAATGCCGCGTGAGTGACGAAGGCTCTAGGGTTGTAAAACTCTTTCAGCAGGGAAGATAATGACGGTACCTGCAGAAGAAGCACCGGCTAACTCCGTGCCAGCAGCCGCGGTAATACGGAGGGTGCTAGCGTTGTTCGGAATTACTGGGCGTAAAGCGCGCGTAGGCGGTTTAGTAAGTTGGAAGTGAAAGCCCAGGGCTTAACCCTGGAATGGCTTTCAAAACTACTAAACTGGAGTGTGATAGAGGAAAGCGGAATTCCTAGTGTAGAGGTGAAATTCGTAGATATTAGGAAGAACACCAGTGGCGAAGGCGGCTTTCTGGGTCACTACTGACGCTGAGGCGCGAAAGCGTGGGGAGCAA…	0	0	0	0	0	0	0	0	0	0	0	0	0.00144121885937822	0.000360304714844554	0	0	0	0.000188731041109052	0	0	0	0	0	0	0	0
TCAAGAATCTTCCTCAATGGACGAAAGTCTGAAGGAGCAATGCCGCGTGATCGATGAAGCCCCTCGGGGTGTAAAGATCTTTTATCAGGGAAGAATCCGTGACGGTACCTGATGAATAAGTCACTGCTAACTTCGTGCCAGCAGCAGCGGTAATACGAAGGTGGCAAGCGTTACCCGGATTGATTGGGCATAAAGCGTCCGCAGATGGTTAATTAAGTCTTTGGTAAAATCTTGAGGCTCAACCTCAAGCCCGCTAAAGATACTATTTGACTAGAGGCTGGGAGAGGCAAGCGGAATTACCGGTGTAGTAGTAAAATGCGTTAATATCGGTAAGAACACCAAAAGCGAAGGCAGCTTGCTAGAACAGTCCTGACATTCATGGACGAAAGCGTGGGGAGC…	0.000274517877976803	0	0	0	0	0	0	0	3.43147347471004e-05	0	0	0	0.00102944204241301	0	0	0.000137258938988402	6.86294694942008e-05	0.000394619449591655	0	0	0	0	0	0	6.86294694942008e-05	0
TAAAGAATCTTCCGCAATGGACGAAAGTCTGACGGAGCGACGCCGCGTGCAGGATGAAGGTCTTCGGATCGTAAACTGCTTTTTTGAGAGAATAATTCTGAATGTATCTCAAGAATAAGCACCGGCAAATCACGTGCCAGCAGCCGCGGTAATACGTGAGGTGCAAACATTACCCGGAATTATTGGGCGTAAAGCGTCCGCAGGTGGTTTGGCAAGTAGGGTATTAAATCTTGAGGCTCAACTTCAAGACTGTGCCCTAAACTGCCTCACTAGAGATTAGGAGAGGTGAGTGGAATTCTACATGTAGGGGTAAAATCCGTAGATATGTAGAGGAACACCAAAAGCGAAGGCAGCTCACTGGCCTATATCTGACACTCATGGACGAAAGCGTGGGTAGCG…	0.000240203143229703	3.43147347471004e-05	0.000223045775856153	0.000120101571614851	0.00101228467503946	0	0	0	0.000120101571614851	0	0	0	0	0	0	0	0	0.000325989980097454	0	0	0	0	0	0	0	0
TCGAGAATATTCGACAATGGACGAAAGTCTGATCGAGCGACGCCGCGTGCAGGATGAAGGCCTTCGGGTCGTAAACTGCGGTAGTATGGGAGGAATGCAAATGACTGTACCATACGGAAAGAGGTGGGTAACTACGTGCCAGCACCAGCGGTAATACGTAGACCTCAAGCGTTATCCGGATTTATTGGGCGTAAAGAGCATGTAGGAGGCCTCGTGCGTCCCTGGTTAAATTCCACCGCCTAACGGTGGACCTGCCAGGGATACGACGAAGCTAGAGGAGGTTAGAGGTGCATAGAACGCACGGTGTAGGGGTGAAATCCGTTGATATCGTGCGGAATACCAAAGGCGAAGGCAGTGCACTGGGACCTTCCTGACTCTGAGATGCGAAAGCGTGGGGAG…	0	0	0	0	0	0	0	0	0	0	0	0	0	0	0.00102944204241301	0	0	0	0	0	0	0	0	0	0	0
TCGAGGATCTTTAGCAATGGGCGAAAGCCTGACTATGCGACGCCGCGTGAGGGATGAAGGTTTTCGGATCGTAAACCTCTTTCGATGGGGAAGAAGCTCCTCGGCAATAATACTGCCGAGGGTTGACGGTACCTAGAGAAGAAGCCACGGCCAACTCCGTGCCAGCAGCCGCGGTAATACGGGGGTGGCGAGCGTTACTCGGATTCATTGGGTGTAAAGGACAGGTAGGCGGCTATGTAAGTTGGAGGTGAAATCCTTTGGCTCAACCAAAGAACTGCCTTCAAAACTGCATGGCTTGAGGCTAGAAGAGGAGAGTGGAATTCCCGGTGTAAGGGTGAAATCTGTAGATATCGGGAGGAACACCAGTGGCGAAGGCGGCTCTCTGGTCTAGCCCTGACG…	0.000102944204241301	0	0.000223045775856153	8.5786836867751e-05	0	0	0	0	0	0	0.000995127307665912	0.000120101571614851	0	0	0	0.000171573673735502	0	0.000497563653832956	0	0	0	0	0	0	0	0
TGGGGAATATTGGACAATGGGGGCAACCCTGATCCAGCAATGCCGCGTGTGTGAAGAAGGCCTTCGGGTTGTAAAGCACTTTCGATGGGGAAAAACAAGTCAGACCTAACACGTCTGGCCCTGATGGTACCCAGAGAAGAAGCACCGGCTAACTCTGTGCCAGCAGCCGCGGTAATACAGAGGGTGCAAGCGTTAATCGGAATTACTGGGCGTAAAGGGTGCGTAGGTGGTTTGTTAAGTCAGGCGTGAAATCCCTGGGCTCAACCTGGGAACTGCGTTTGATACTGGCAGACTCGAGTCTGGTAGAGGGTAGTGGAATTCCGCATGTAGCGGTGAAATGCGTAGATATGCGGAGGAACATCAGTGGCGAAGGCGGCTACCTGGACCAAGACTGACACT…	0.000137258938988402	0	0	0	0	0	0	0	0	0	0.00087502573605106	0.000223045775856153	0	0	0	0	0	0.000737766797062659	0	0	0	0	0	0	0	0
TAAAGAATCTTCCACAATGGACGAAAGTCTGATGGAGCGACACCGCGTGCAGGATGAAGGCCCTTGGGTCGTAAACTGCTTTTTTGGGGGAAAAATTCTGATTGTACCCTAAGAATAAGCACCGGCAAATCACGTGCCAGCAGCCGCGGTAATACGTGAGGTGCAAACGTTACCCGGAATTATTGGGCGTAAAGCGTCCGCAGGTGGCGTAGTAAGTTGGATGTTAAATCTTGAGGCTCAACTTCAAGTCTGTGTTCAAAACTACTATGCTAGAGATTAGGAGAGGTGAGTGGAATTCTGCATGTAGGGGTAAAATCCGTAGATATGCAGAGGAACACCAAAAGCGAAGGCAGCTCACTGGCCTATATCTGACACTCATGGACGAAAGCGTAGGTAGCA…	0	6.86294694942008e-05	0	0	0.000343147347471004	0	0	0	0	0	0	0.000102944204241301	0.00085786836867751	0	0	0	0	8.5786836867751e-05	0	0.000223045775856153	0	0	0	0	0	0.000411776816965205
TAGGGAATCTTCCGCAATGGGCGAAAGCCTGACGGAGCAACGCCGCGTGAGTGATGAAGGTCTTCGGATCGTAAAACTCTGTTATTAGGGAAGAACAAACGTGTAAGTAACTGTGCACGTCTTGACGGTACCTAATCAGAAAGCCACGGCTAACTACGTGCCAGCAGCCGCGGTAATACGTAGGTGGCAAGCGTTATCCGGAATTATTGGGCGTAAAGCGCGCGTAGGCGGTTTTTTAAGTCTGATGTGAAAGCCCACGGCTCAACCGTGGAGGGTCATTGGAAACTGGAAAACTTGAGTGCAGAAGAGGAAAGTGGAATTCCATGTGTAGCGGTGAAATGCGCAGAGATATGGAGGAACACCAGTGGCGAAGGCGACTTTCTGGTCTGTAACTGACGC…	0	0	0	0	0	0	0	0	0	0	0.00111522887928076	0	0	0	0	0	0	0	0	0	0	0	0	0.000274517877976803	0	0.000325989980097454
TGAGGAATCTTGCGCAATGGGGGCAACCCTGACGCAGCAACGCCGCGTGAGTGAGGAAGGTCTTCGGATCGTAAAGCTCTGTCAGTTGGGAAGAACTACCTAAGGGTGAATACCTCTTAGGCTTGACGGTACCAACAGAGGAAGCACCGGCTAACTCCGTGCCAGCAGCCGCGGTAATACGGGGGGTGCAAGCGTTGTTCGGAATTATTGGGCGTAAAGAGCGTGTAGGCGGCCTGATGTGTCAGATGTGAAAGCCCTGGGCTTAACCCAGGAAGTGCATTTGAAACTGTCAGGCTTGAGTAGGGGAGAGGGAAGTGGAATTCCTGGTGTAGAGGTGAAATTCGTAGATATCAGGAGGAACACCGGTGGCGAAGGCGACTTCCTGGCCCTATACTGACG…	0	0	0	0	0	0	0	0	0	0	0	0	0	0	0	0	0	0.000772081531809759	0	0.00144121885937822	0	0	0	0	0	0.000240203143229703
TGAGGAATATTGGACAATGGGCGCAAGCCTGATCCAGCCATGCCGCGTGCAGGAAGAAGGTCCTATGGATTGTAAACTGCTTTTATACAGGAAGAAACACCTCTACGTGTAGAGACTTGACGGTACTGTATGAATAAGGACCGGCTAACTCCGTGCCAGCAGCCGCGGTAATACGGAGGGTCCAAGCGTTATCCGGAATCATTGGGTTTAAAGGGTCCGTAGGCGGCCAAATAAGTCAGTGGTGAAAGCCCATCGCTCAACGATGGAACGGCCATTGATACTGTTTGGCTTGAATTATTAGGAAGTAACTAGAATATGTAGTGTAGCGGTGAAATGCTTAGAGATTACATGGAATACCAATTGCGAAGGCAGGTTACTACTAATATATTGACGCTGATG…	0.000171573673735502	3.43147347471004e-05	0	0	0	0	0	0	5.14721021206506e-05	0	0	0	0	0	0	0	0	0	0	0	0	0.000102944204241301	0.000223045775856153	0.000274517877976803	0	0.00085786836867751
TCAAGAATCTTCCACAATGGGCGAAAGCCTGATGGAGCGACGCCGCGTGTAGGATGAAGGCCTTCGGGTCGTAAACTACTTTTCTAAGGGAAGAACCAATGACGGTACCTTAGGAATAAGAGGTTGCTAACTCTGTGCCAGCAGCAGCGGTAATACAGAGACCTCAAATGTTATCCGGATTTATTGGGCGTAAAGCGTCCGCAGGTGGTTTGAAAAGTTAATGGTCAAATCTCGAGGCTTAACTTCGGGACTGCTGTTAATACTCTCAAACTAGAGGCTGGGAGAGGCAAGCGGAACTGCCGGTGTAGTCGTAATAAGCGTTGATATCGGCAGGAACACCAAAGGCGAAGGCAGCTTGCTGGAACAGTCCTGACACTCATGGACGAAAGCGTGGGTAGC…	0.000137258938988402	0	0	0	0	0	0	5.14721021206506e-05	0	0	0.000446091551712305	0	0	0.000480406286459406	0	8.5786836867751e-05	6.86294694942008e-05	0.000274517877976803	0	0	0	0	0	0	0	0
TCAAGAATATTCCACAATGGGCGAAAGCCTGATGGAGCGACGCCGCGTGCAGGATGAAGGCCTTCGGGTCGTAAACTGCTTTTATGGGGGAAGAATTTGTGACGGTACCCCAAGAATAAGAGGTTGCTAACTCTGTGCCAGCAGCAGCGGTAATACAGAGACCTCAAGTGTTATCCGGATTTATTGGGCGTAAAGCGTCCGCAGATGGTTTGACGGGTCAGGGGTTAAAACCCAGTGCTTAACATTGGGGTTGCCTTTGAAACTATCAAACTAGAGGATGGAAGAGGTAAGCGGAATTGCAGGTGTAGTCGTAATAAGCGTTGATATCTGCAAGAACACCAAAGGCGAAGGCAGCTTACTGGTACATTCCTGACATTCATGGACGAAAGCGTGGGGAGC…	0.000583350490700707	0	0	0	0	0	0	0	0	0	0	0	0	0	0	0	3.43147347471004e-05	0.000223045775856153	0	0	0	0	0	0	0	0.000600507858074257
TGGGGAATTTTGGACAATGGGGGCAACCCTGATCCAGCAATGCCGCGTGAGTGAAGAAGGCCTTCGGGTTGTAAAGCTCTTTTGTCAGGGAAGAAACGGTGAGGTCTAATACACTTTACTAATGACGGTACCTGAAGAATAAGCACCGGCTAACTACGTGCCAGCAGCCGCGGTAATACGTAGGGTGCAAGCGTTAATCGGAATTACTGGGCGTAAAGCGTGCGCAGGCGGTTATATAAGTCAGATGTGAAATCCCTGGGCTCAACCTAGGAACTGCATTTGAGACTGTATGGCTAGAGTGTGTCAGAGGGGGGTAGAATTCCACGTGTAGCAGTGAAATGCGTAGATATGTGGAGGAATACCGATGGCGAAGGCAGCCCCCTGGGATAACACTGACGC…	0	0	0	0	0	0	0	0.000360304714844554	6.86294694942008e-05	3.43147347471004e-05	0	0.000480406286459406	0	0.000240203143229703	0	0	0.000102944204241301	0	0	0	0	0	0	0	0	0.000291675245350353
TGAGGAATCTTGCGCAATGGGGGCAACCCTGACGCAGCAACGCCGCGTGAGTGAGGAAGGTCTTCGGATCGTAAAGCTCTGTCAGTTGGGAAGAAACGCTTGGAAGCCAATACCTTTCATGCTTGACGGTACCAACAGAGGAAGCACCGGCTAACTCCGTGCCAGCAGCCGCGGTAATACGGGGGGTGCAAGCGTTGTTCGGAATTATTGGGCGTAAAGAGCGTGTAGGCGGCCGGATGTGTCAAATGTGAAAGCCCTGAGCTCAACTCAGGAAGTGCATTTGAAACTGTCCGGCTAGAGTAGGGGAGAGGGAAGTGGAATTCCTGGTGTAGAGGTGAAATTCGTAGATATCAGGAGGAACACCGGTGGCGAAGGCGACTTCCTGGCCCTATACTGACG…	6.86294694942008e-05	6.86294694942008e-05	0	0.000171573673735502	0	0.000343147347471004	0	0	0.000137258938988402	1.71573673735502e-05	0	0	0	0	0	0	0	0.000651979960194908	0	0	0	6.86294694942008e-05	0	0.000171573673735502	0	0.000240203143229703
TGGGGAATCTTGCGTAATGGGCGAAAGCCTGACGCAGCCATGCCGCGTGAATGATGAAGGTCTTAGGATTGTAAAATTCTTTCACCGGGGACGATAATGACGGTACCCGGAGAAGAAGCCCCGGCTAACTTCGTGCCAGCAGCCGCGGTAATACGAAGGGGGCTAGCGTTGCTCGGAATTACTGGGCGTAAAGGGAGCGTAGGCGGACATTTAAGTCAGGGGTGAAATCCCGGGGCTCAACCTCGGAATTGCCTTTGATACTGGGTGTCTTGAGTATGAGAGAGGTGTGTGGAACTCCGAGTGTAGAGGTGAAATTCGTAGATATTCGGAAGAACACCAGTGGCGAAGGCGACACACTGGCTCATTACTGACGCTGAGGCTCGAAAGCGTGGGGAGCAA…	0	0	0	0	0	0	0	0.000617665225447807	0	0	0	0	0	0	0	0	0.00102944204241301	0	0	0	0	0	0	0	0	0
TGAGGAATCTTGCGCAATGGGGGCAACCCTGACGCAGCAACGCCGCGTGAGTGAGGAAGGTCTTCGGATCGTAAAGCTCTGTCAGTTGGGAAGAACTACCTAAGGGTGAATATCTCTTAGGCTTGACGGTACCAACAGAGGAAGCACCGGCTAACTCCGTGCCAGCAGCCGCGGTAATACGGGGGGTGCAAGCGTTGTTCGGAATTATTGGGCGTAAAGAGCGTGTAGGCGGCCGGATGTGTCAGATGTGAAAGCCCTGGGCTTAACCCAGGAAGTGCATTTGAAACTGTCCGGCTTGAGTAGGGGAGAGGGAAGTGGAATTCCTGGTGTAGAGGTGAAATTCGTAGATATCAGGAGGAACACCGGTGGCGAAGGCGACTTCCTGGCCCTATACTGACG…	0.000274517877976803	0	0	0.000154416306361952	0	0	0	0	6.86294694942008e-05	5.14721021206506e-05	0	0.000240203143229703	0	0	0	0	0	0.00109807151190721	0	0	0	0	0	0	0	0.000205888408482602
TGGGGAATTTTGGACAATGGGCGCAAGCCTGATCCAGCCATGCCGCGTGCAGGATGAAGGCCTTCGGGTTGTAAACTGCTTTTGTACGGAACGAAAAGACTCCTTCTAATAAAGGGGGTCCATGACGGTACCGTAAGAATAAGCACCGGCTAACTACGTGCCAGCAGCCGCGGTAATACGTAGGGTGCAAGCGTTAATCGGAATTACTGGGCGTAAAGCGTGCGCAGGCGGTTATATAAGACAGATGTGAAATCCCCGGGCTCAACCTGGGAACTGCATTTGTGACTGTATAGCTAGAGTACGGCAGAGGGGGATGGAATTCCGCGTGTAGCAGTGAAATGCGTAGATATGCGGAGGAACACCGATGGCGAAGGCAATCCCCTGGGCCTGTACTGACGC…	0	3.43147347471004e-05	0.000308832612723904	0.000102944204241301	0	0.000377462082218104	0	0.000205888408482602	0.000120101571614851	0	0	0.000394619449591655	0	0	0	0	0.000240203143229703	0	0	0	0.000188731041109052	0	0	0	0	0
TGGGGAATATTGCGCAATGGGCGAAAGCCTGACGCAGCAACGCCGCGTGGAGGATGAAGGCTTTCGGGTCGTAAACTCCTTTTGACAGGGACGAAGCCTAGCTCCTATCTTACTTATGACCACAGTGGGATAGGTGCTGGGTGACGGTACCTGTAGAATAAGCCCCGGCTAACTACGTGCCAGCAGCCGCGGTAATACGTAGGGGGCAAGCGTTGTCCGGAATCATTGGGCGTAAAGAGCACGTAGGCGGCTTGCCAAGTCAGATGTGAAATGTCTCGGCTTAACCGGGGATCTGCATTTGAAACTGGCAGGCTAGAGTTCAGCAGAGGGAAGTGGAATTCCTAGTGTAGCGGTGAAATGCGCAGATATTAGGAAGAACACCGGTGGCGAAGGCGGCTT…	0	0.000102944204241301	6.86294694942008e-05	0	0.00171573673735502	0.000223045775856153	0	5.14721021206506e-05	3.43147347471004e-05	0	0	0	0	0	0	0.000102944204241301	0	0.000171573673735502	0	0	0	0	0	0	0	0
TGAGGAATATTGGACAATGGGTGAGAGCCTGATCCAGCCATCCCGCGTGAAGGACGACGGCCCTATGGGTTGTAAACTTCTTTTGTATAGGGATAAACCTTTCCACGTGTGGAAAGCTGAAGGTACTATACGAATAAGCACCGGCTAACTCCGTGCCAGCAGCCGCGGTAATACGGAGGGTGCAAGCGTTATCCGGATTTATTGGGTTTAAAGGGTCCGTAGGCGGATCTGTAAGTCAGTGGTGAAATCTCATAGCTTAACTATGAAACTGCCATTGATACTGCAGGTCTTGAGTAAAGTAGAAGTGGCTGGAATAAGTAGTGTAGCGGTGAAATGCATAGATATTACTTAGAACACCAATTGCGAAGGCAGGTCACTATGTTTTAACTGACGCTGATG…	0	0	0	0	0	0.00082355363393041	0	0	0	0	0	0	0	0	0.000240203143229703	0	6.86294694942008e-05	0	0	0	0	0	0	0	0.00082355363393041	0
ACGAGAATATTCGACAATGGGCGCAAGCCTGATCGAGCGACGTCGCGTGATGGATGAAGTCCTTCGGGACGTAAACATCTTTTGTCAGGGAGAACGTGGCATTCATGCCACACGATAGTACCTGAAGAATAAGGGGTTGCTAACTCTGTGCCAGCAGCAGCGGTAATACAGAGACCCCGAGCGTTATCCGGAATTATTGGGCGTAAAGGGTGTGTAGGTGGTTGTGTTAGTCTCTTGTTAAAACTCCCGGCTTAACCGGGAAGATGCGGGAGAAACGGCACGACTAGAGTATGTGAGAGGTGTACGGAACTCATAGTGTAGGGGTGAAATCCGTTAATATTATGGGGAACACCAGAGGCGAAGGCGGTACACTGGCACATCACTGACACTGAAACACGA…	0	0	0	0	0	0	0	0	0	0	0.000926497838171711	0	0	0.000154416306361952	0	0	0.000137258938988402	0.000480406286459406	0	0	0	0	0.000137258938988402	0	0	0
CCGAGAATATTCGACAATGCGCGAAAGCGTGATCGAGCGACGCCGCGTGGAGGACGAAGCCCTTCGGGGTGTAAACTTCTTTTGCGGACAACAAAGTTTATTGATGAGTTCGAGAATAAGGGGCTACTAACTCTGTGCCAGCAGTAGCGGTAATACAGAGGCCCCGAGCGTTATCCGGAATCACTGGGCGTAAAGGGTGCGTAGGCGGCTCCGTTAGTCCTTCGTTAAATACTCTGGCTTTACCAGAGAAATGCGCGGGAAACGGCGGAGCTTGAGGATGCAAGAGGCAAGCGGAACTCACGGTGTAGGGGTAAAATCCATTGATATCGTGGGGAACGCCAAAAGCGAAGGCAGCTTGCTGGTGCATTTCTGACGCTGAGGCACGAAAGCGTGGGTAGC…	5.14721021206506e-05	0	0	0	0.000188731041109052	0.000377462082218104	0	0	0	0	0	0.000360304714844554	0	0	0.000240203143229703	0.000188731041109052	6.86294694942008e-05	0.000514721021206506	0	0	0	0	0	0	0	0
TGGGGAATATTGGACAATGGGCGCAAGCCTGATCCAGCCATGCCGCGTGAGTGATGAAGGTCTTAGGATTGTAAAGCTCTTTCACCGATGAAGATAATGACGGTAGTCGGAGAAGAAGCCCCGGCTAACTTCGTGCCAGCAGCCGCGGTAATACGAAGGGGGCTAGCGTTGTTCGGAATTACTGGGCGTAAAGCGCACGTAGGCGGATATTTAAGTCAGGGGTGAAATCCCGCAGCTCAACTGCGGAACTGCCTTTGATACTGGGTATCTCGAGTATGGAAGAGGTGAGTGGAATTCCGAGTGTAGAGGTGAAATTCGTAGATATTCGGAGGAACACCAGTGGCGAAGGCGGCTCACTGGTCCATTACTGACGCTGAGGTGCGAAAGCGTGGGGAGCAA…	6.86294694942008e-05	0	6.86294694942008e-05	0	0	0	0	0.000205888408482602	3.43147347471004e-05	6.86294694942008e-05	0.000617665225447807	0	0	0	0	0	1.71573673735502e-05	0	0	0	0	0	0	0	0	0.000463248919085855
TGGGGAATATTGCACAATGGGCGCAAGCCTGATGCAGCGACGCCGCGTGAGGGATGACGGCCTTCGGGTTGTAAACCTCTTTCAGTAGGGAAGAAGCGAAAGTGACGGTACCTGCAGAAGAAGCGCCGGCTAACTACGTGCCAGCAGCCGCGGTAATACGTAGGGCGCAAGCGTTATCCGGAATTATTGGGCGTAAAGAGCTCGTAGGCGGTTTGTCGCGTCTGCTGTGAAAGACCGGGGCTCAACTCCGGTTCTGCAGTGGGTACGGGCAGACTAGAGTGCAGTAGGGGAGACTGGAATTCCTGGTGTAGCGGTGAAATGCGCAGATATCAGGAGGAACACCGATGGCGAAGGCAGGTCTCTGGGCTGTAACTGACGCTGAGGAGCGAAAGCATGGGG…	0	0	0	0	0	0	0	0.000171573673735502	6.86294694942008e-05	0	0	0	0	0	0	0	8.5786836867751e-05	0	0	0.00200741198270537	0	0	0	0	0	0
TAGGGAATCTTGCGCAATGGGCGAAAGCCTGACGCAGCCATGCCGCGTGAATGATGAAGGTCTTAGGATTGTAAAATTCTTTCACCGGGGACGATAATGACGGTACCCGGAGAAGAAGCCCCGGCTAACTTCGTGCCAGCAGCCGCGGTAATACGAAGGGGGCTAGCGTTGCTCGGAATTACTGGGCGTAAAGGGAGCGTAGGCGGATAGTTTAGTCAGAGGTGAAAGCCCAGGGCTCAACCTTGGAATTGCCTTTGATACTGGCTATCTTGAGTGTGGGAGAGGTATGTGGAACTCCGAGTGTAGAGGTGAAATTCGTAGATATTCGGAAGAACACCAGTGGCGAAGGCGACATACTGGCCCATTACTGACGCTGAGGCTCGAAAGCGTGGGGAGCAA…	0	0	0	0	0	0	0	0	0	0	0	0	0	0	0.00106375677716011	0	0	0	0	0	0	0	0	0	0	0
ACGAGAATATTCGACAATGGACGAAAGTCTGATCGAGCGACGCCGCGTGGAGGATGAAGTGCTTCGGTATGTAAACTCCTTTTGCCAGGGAAAAAGTCTATTGATTGTACCTGGAGAATAAGACGTTGCTAAACTCGTGCCAGCAGCAGCGGTAATACGAGTGCGTCGAGCGTTATCCGGAATCATTGGGCGTAAAGGGTGTGTAGGCGGCGATGTTAGTCTCCCGTAAAATTCCTCGGCTCAACCGGGGGCGCGCGGGAGAAACGGCATTGCTTGAGGATGGTAGGGGTCTCTGGAATTCTAGGTGTAGCGGTGAAATGCGTTGATATCTAGGAGAACACCAAAAGCGAAGGCAGGAGACTGGACCATTCCTGACGCTGAAACACGAAAGCGTGGGTA…	0.000120101571614851	0	0	0	0	0.000394619449591655	0	0	0	0	0.000617665225447807	0.000171573673735502	0	0	0	0	1.71573673735502e-05	0.000291675245350353	0	0	0	0	0	0	0	0
TAAAGAATCTTCCACAATGGGCGAAAGCCTGATGGAGCAATACCGCGTGGGTGATGAAGGTCGAAAGATTGTAAAGCCCTTTTCTGAAGGAATAATTCTGAAGGTACTTCAGGAATAAGCACCGGCTAACTCCGTGCCAGCAGCCGCGGTAATACGGAGGGTGCAAGCGTTACCCGGAATCATTGGGCGTAAAGCGTCCGCAGGTGGTTTGTTAAGTCTAGTATTAAATCTTGAAGCCCAACTTCAAGGCTGTACTGGAAACTGACTCACTAGAGACTTTCAGAGGTGCGTGGAATTCTGTGTGTAGGGGTAAAATCCGTAGATACACAGAAGAACACCAAAAGCGAAGGCAGCGCACTGGGAAAGTTCTGACACTCATGGACGAAAGCGTGGGGAGCA…	0.000188731041109052	0	0	0	0.000428934184338755	0.000120101571614851	0	0	0	0	0.000394619449591655	0	3.43147347471004e-05	0	0	0.000137258938988402	1.71573673735502e-05	0.000720609429689108	0	0	0	0	0	0	0	0
TAGGGAATCTTTCGCAATGGGCGCAAGCCTGACGAAGCAACACCGCGTGATCGATGAAGTTCTTATGAATGTAAAGATCTTTTCTGGGGGAAGAATTTTGACTGTACCCTAGGAATAAGCACCGGCTAACTCCGTGCCAGCAGCCGCGGTAATACGGGGGGTGCAAGCGTTATCCGGAATCATTGGGCGTAAAGCGTCTGTAGGTGGTAAATTAAGTCGGGTGTTAAATCCTCTAGCTTAACTAGAGAAAAATGCTTGAAACTGATTCACTTGAGTCCTTGAGGGGTATGCGGAATTCTGCATGTAGGGGTAAAATCCGTAGATATGCAGAGGAACACCAAAAGCGAAGGCAGCATACTGGTAAGGTACTGACACTGAGAGACGAAAGCGTGGGGAGCA…	0	0	0	0	0	0	0	0	0	0	0.000394619449591655	0.000566193123327157	0.000411776816965205	0	0	1.71573673735502e-05	0	0.000428934184338755	0	0	0	0	0	0	0	0
TCGAGAATATTCGACAATGGACGAAAGTCTGATCGAGCGACGCCGCGTGCAGGACGAAGCCCTTCGGGGTGTAAACTGCTTTTCCGCATGAAAAAGTAATTGATGGTAATGCGGGAATAAGAAGCGGCTAACTTCGTGCCAGCAGCAGCGGTAATACGAAGGCTTCAAGCGTTATCCGGATTTATTGGGCGTAAAGAGCGCGTAGGTGGTTTTGTTTGTCTGTTGTTAAATTTTGGGGCTTAACTTCAAAGCTGCAATGGAAACGGCAAAACTAGAGGATGTTAGAGGTTACTGGAACATATGGTGTAGGGGTGAAATCCGTTGATATCATATGGAACACCAAAGGCGAAGGCATGTAACTGGAGCATTCCTGACACTCAGTGCGCGAAAGCGTGGGGA…	6.86294694942008e-05	0	0	0	0	0	0	5.14721021206506e-05	8.5786836867751e-05	0	0.00114954361402786	0	0	0	0	1.71573673735502e-05	0	0.000343147347471004	0	0	0	0	0	0	0	0
TGGGGAATTTTGGACAATGGGCGCAAGCCTGATCCAGCCATGCCGCGTGAGTGAAGAAGGCCTTCGGGTTGTAAAGCTCTTTCGGCCGGAACGAAATCGCGCACGTGAATAACGTGCGTGGATGACGGTACTGGAAGAAGAAGCACCGGCTAACTACGTGCCAGCAGCCGCGGTAATACGTAGGGTGCGAGCGTTAATCGGAATTACTGGGCGTAAAGCGTGCGCAGGCGGTTCTGCAAGTCAGATGTGAAATCCCCGGGCTTAACCTGGGAACTGCGTTTGAAACTACGGAGCTAGAGTGCGGCAGAGGGGGGTGGAATTCCACGTGTAGCAGTGAAATGCGTAGATATGTGGAGGAACACCGATGGCGAAGGCAGCCCCCTGGGCCGACACTGACGC…	0	0	0	0	0	0	0.000634822592821357	0	0	0	0	0	0.000463248919085855	0	0	0	0	0.000411776816965205	0	0	0	0	0	0	0	0.000428934184338755
TGGGGAATATTGCGCAATGGGGGAAACCCTGACGCAGCGACGCCGTGTGAGGGAAGAAGGCCTTCGGGTCGTAAACCTCTGTCAGGAGGGAAGAACCGCCAGGAGTCTAATAAACTTTTGGCCTGACGGTACCTCCAGAGGAAGCGCCGGCTAACTCCGTGCCAGCAGCCGCGGTAATACGGAGGGCGCGAGCGTTAATCGGAATCACTGGGCGTAAAGCGCGCGTAGGCTGTCTGGTAAGTCAGACGTGAAATCCCTCAGCTCAACTGGGGAACTGCGTTTGATACTGCCGGACTTGAGTCCCGGAGAGGGTGGCGGAATTCCAGGTGTAGGAGTGAAATCCGTAGATATCTGGAGGAACACCGGTGGCGAAGGCGGCCACCTGGACGGGTACTGACG…	0	0	0	0	0	0	0	0	0	0	0	0	0	0	0	0	0	0	0	0	0.00219614302381443	0	0	0	0	0
TCAAGAACCTTCCACAATGGACGAAAGTCTGATGGAGCGACGCCGCGTGATTGATGAAGTCCCTATGGGACGTAAAGATCTTTTGTCAGGGATGAAGTTTATTGACCGTACCTGAAGAATAAGAGGCTCCTAATCTCGTGCCAGCAGGAGCGGTAATACGAGAGCCTCGAGCGTTATCCGGAATTATTGGGCGTAAAGGGTGCGTAGGTTGTTCTGTTAGTCTTTTGTTAAAGCCAGGGGCTTAACCTCTGATCCGCAAAAGATACGGCAGAACTTGAAAGTGTGAGAGGTGTACGGAACTCATGGTGTAGGGGTGAAATCCGTTGATATCATGGGGAACACCAAAAGCGAAAGCAGTACACTGGCGCATATTTGACACTGAAGCACGAAAGCGTGGGT…	0.000102944204241301	0.000102944204241301	0	0.000428934184338755	0	0	0.00120101571614851	0	1.71573673735502e-05	1.71573673735502e-05	0	0	0	0	0	0	0.000102944204241301	0.000428934184338755	0	0	0	0	0	6.86294694942008e-05	0	0
TGGGGAATATTGCACAATGGGCGCAAGCCTGATGCAGCCATGCCGCGTGTGTGAAGAAGGCCTTAGGGTTGTAAAGCACTTTCAGCGAGGAGGAAGGGTTCAGTGTTAATAGCACTGTGCATTGACGTTACTCGCAGAAGAAGCACCGGCTAACTCCGTGCCAGCAGCCGCGGTAATACGGAGGGTGCAAGCGTTAATCGGAATTACTGGGCGTAAAGCGCACGCAGGCGGTTTGTTAAGTCAGATGTGAAATCCCCGAGCTTAACTTGGGAACTGCATTTGAAACTGGCAAGCTAGAGTCTTGTAGAGGGGGGTAGGATTCCAGGTGTAGCGGTGAAATGCGTAGAGATCTGGAGGAATACCGGTGGCGAAGGCGGCCCCCTGGACAAAGACTGACGC…	0	0	0.00303685402511839	0	0	0	0	0	0	0	0	0	0	0	0	0	0	0	0	0	0	0	0.000789238899183309	0	0	0
TGGGGAATCTTGCACAATAGGCGCAAGCCTGATGCAGCAACGCCGCGTGAGTGAAGAAGGCCCTTGGGTTGTAAAGCTCTTTCGGGTGGGAAGAAGGAGAGCAGGGTTAATAACCTTGTTTTTTGACGGTACTATCAGAAGAAGCACCGGCTAATTCCGTGCCAGCAGCCGCGGTAATACGGGGGGTGCGAGCGTTGTTCGGAGTGACTGGGCGTAAAGAGCACGTAGGCGGGTTTGTAAGTTGGATGTGAAATCCCTGGGCTTAACCTGGGAACTGCATCTAAAACTGCAGATCTTGAATGCTTCAGAGGTTGGTGGAATTCCTGGTGTAGGAGTGAAATCCGTAGATATCAGGAGGAACATCGGAGGCGAAGGCGGCCGACTGGGAAAGCATTGACG…	0.000257360510603253	0	0	0	0.000549035755953606	0	0	0	0	0	0	0.000514721021206506	0	0	0	0	0	0.000274517877976803	0	0	0	0	0	0	0	0
TGGGGAATTTTCCGCAATGGGCGCAAGCCTGACGGAGCAACGCCGCGTGGACGATGAAGGCTTTCGGGTTGTAAAGTCCTGTCACGGGGAAAGAAGGGTCAACTTTTGTTGATTTGACGGTACCCCGAGAGGAAGCCCCGGCTAACTACGTGCCAGCAGCCGCGGTAATACGTAGGGGGCAAGCGTTGTTCGGATTTATTGGGCGTAAAGAGCGCGTAGGTGGTTTTTTAAGTCAGGTGTGAAATACTTGGGCTTAACTCAAGAATTGCACTTGAAACTGAATTACTTGAGTCCAGTAGAGGAGAGTGGAATTCCTAGTGTAGCGGTGAAATGCGCAGATATTAGGAAGAACACCAGTGGCGAAGGCGGCTCTCTGGTCTGTGACTGACACTGAGGCGC…	0	8.5786836867751e-05	0	0	0	0.00130395992038982	0	1.71573673735502e-05	0	0	0	0	0	0	0	5.14721021206506e-05	5.14721021206506e-05	3.43147347471004e-05	0	0	0	0	0	0	0	0
TGGGGAATCTTGCGCAATGGGCGAAAGCCTGACGCAGCCATGCCGCGTGTATGATGAAGGTCTTAGGATTGTAAAATACTTTCACCGGTGAAGATAATGACTGTAGCCGGAGAAGAAGCCCCGGCTAACTTCGTGCCAGCAGCCGCGGTAATACGAAGGGGGCTAGCGTTGCTCGGAATTACTGGGCGTAAAGGGAGCGTAGGCGGACATTTAAGTCAGGGGTGAAATCCCAGAGCTCAACTCTGGAACTGCCTTTGATACTGGGTGTCTTGAGTGTGAGAGAGGTATGTGGAACTCCGAGTGTAGAGGTGAAATTCGTAGATATTCGGAAGAACACCAGTGGCGAAGGCGACATACTGGCTCATTACTGACGCTGAGGCTCGAAAGCGTGGGGAGCAA…	0	0	0	0	0	0	0	0	0	0	0	0	0	0	0.00123533045089561	0	0	0	0	0	0	0	0	0	0	0
TGGGGAATATTGGACAATGGGCGAAAGCCTGATCCAGCAATGCCGCGTGAGTGATGAAGGCCTTAGGGTCGTAAAGCTCTTTTACCAGGGATGATAATGACAGTACCTGGAGAATAAGCTCCGGCTAACTCCGTGCCAGCAGCCGCGGTAATACGGAGGGAGCTAGCGTTGTTCGGAATTACTGGGCGTAAAGCGTGCGTAGGCGGTTATTCAAGTCAGAGGTGAAAGCCCGGGGCTCAACCCCGGAACGGCCTTTGAAACTAGATAACTAGAATCTTGGAGAGGTCAGTGGAATTCCGAGTGTAGAGGTGAAATTCGTAGATATTCGGAAGAACACCAGTGGCGAAGGCGACTGACTGGACAAGTATTGACGCTGAGGTACGAAAGCGTGGGGAGCAA…	0	0	0	0	0	0.000497563653832956	0	0.000188731041109052	0.000411776816965205	0.000343147347471004	0	0	0	0	0	0.000205888408482602	0	0	0	0	0	0	0	0	0	0
TGGGGAATCTTGCGCAATGGACGAAAGTCTGACGCAGCGACGCCGCGTGAGGGAAGAAGGCCTTCGGGTCGTAAACCTCTGTCGGAGGGGAAGAAAATTCTGGTGGCTAATATCCATCAGGATTGACGGTACCCTCAAAGGAAGCATCGGCTAACTACGTGCCAGCAGCCGCGGTAATACGTAGGATGCAAGCGTTGCTCGGAATTATTGGGCGTAAAGGGCGCGTAGGTGGCCTGGTAAGTCATTGGTGAAAGCCCTCGGCTTAACCGAGGAATTGCCTGTGATACTGCCGGGCTTGAGTACGGGAGAGGGGGGTGGAATTCCTGGTGTAGCGGTGAAATGCGTAGATATCAGGAAGAACATCTGTGGCGAAGGCGACCCCCTGGACCGATACTGACA…	0.000137258938988402	0	0	0	0	0	0	0	0	0	0	0	0	0.000257360510603253	0	0.000171573673735502	0	0.000480406286459406	0	0.00102944204241301	0	0	0	0	0	0.000154416306361952
TGGGGAATTTTGGACAATGGGCGAAAGCCTGATCCAGCAATGCCGCGTGAGTGAAGAAGGCCTTCGGGTTGTAAAGCTCTTTTGTCAGGGAAGAAACGGTGAGAGCTAATATCTCTTGCTAATGACGGTACCTGAAGAATAAGCACCGGCTAACTACGTGCCAGCAGCCGCGGTAATACGTAGGGTGCAAGCGTTAATCGGAATTACTGGGCGTAAAGCGTGCGCAGGCGGTTTTGTAAGTCTGTCGTGAAATCCCCGGGCTCAACCTGGGAATTGCGATGGAGACTGCAAGGCTAGAATCTGGCAGAGGGGGGTAGAATTCCACGTGTAGCAGTGAAATGCGTAGAGATGTGGAGGAACACCGATGGCGAAGGCAGCCCCCTGGGTCAAGATTGACGC…	0.000343147347471004	8.5786836867751e-05	0	0	0.000274517877976803	0.000651979960194908	0	0	0	0	0	0	0	0	0	0	0	0	0	0	0	0	0	0.000154416306361952	0	0
TCGGGAATCTTGCACAATGGACGAAAGTCTGATGCAGCGACACCGCGTGTGGGAAGAAGGCCTTCGGGTCGTAAACCACTTAATTGTCATAAAGACGAGGATGAAGGGGCGGCTAACTACGTGCCAGCAGCAGCGGTAATACGTAGGCCTCAAGCGTTATCCGGTTTTATTGGGTGTAAAGCGTGTGTAGGCGGTTCAGTAAGTTTTGCCTTAAAGATCAAGGCTCAACCTTGGGACAGGGCAGAATACTACTGGACTGGAGGAAGTTAGGGGGTAGCGGAACGAACGGAGTAGCGGTGAAATGCTTTGATCCCGTTCGGAACACCAAAGGCGAAGGCAGCTACCTGGGACTTTCCTGACGCTGAGACACGAAAGCGTGGGGAGCAAACA	8.5786836867751e-05	0.000171573673735502	0	0.000343147347471004	0	0.000343147347471004	0	0	0	0	0.000257360510603253	0	0	0.000120101571614851	8.5786836867751e-05	0	0	0	0	0	0	0	0	0.000205888408482602	0	0.000137258938988402
TCGAGAATCTTCCACAATGGACGAAAGTCTGATGGAGCGACGCCGCGTGATTGATGAAGTCCCTTCGGGACGTAAAGATCTTTTATGAGGGAAGAAGTTTATTGACTGTACCTCATGAATAAGAGGCTCCTAATCTCGTGCCAGCAGGAGCGGTAATACGAGAGCCTCGAGCGTTATCCGGAATTATTGGGCGTAAAGGGTGTGTAGGTTGTTCTGTTAGTCTTTTGTTAAATCCCCGAGCTTAACTTGGGAGTCGCGAAAGATACGGCAGGACTAGAAAGTGCGAAAGGTGTACGGAACTCATGGTGTAGGGGTGAAATCCGTTGATATCATGGGGAACACCAAAAGCGAAAGCAGTACACTGGCGCATATTTGACACTGAAACACGAAAGCGTGGGT…	0	0	0	0	0	0.000325989980097454	0.000703452062315558	0	0	0	0.000754924164436209	0	0	0	0	0	0	0.000154416306361952	0	0	0	0	0	0	0	0
TCAAGAATATTCCACAATGCCCGAAAGGGTGATGGAGCGACGCCGCGTGTAGGATGAAGGCCTTCGGGTCGTAAACTACTTTTCCCAGGGAAGAATTTCTGACGGTACCTGGGGAATAAGAGGCTGCTAACTCTGTGCCAGCAGCAGCGGTAATACAGAGGCCTCAAGCGTTATCCGGTGTTATTGGGCGTAAAGCGTCCGCAGGTGGTTTAGCGCATCTTTGGTCAAATCCCGAAGCTCAACTTCGGAACTGCTAAAGAGATGGCTAAGCTAGAGGTAGGGAGAGGTAAGCGGAATGGCTGGTGTAGTAGTAAAATGCGTTAATATCAGCCAGAACACCAAAAGCGAAGGCAGCTTACTGGAACTATCCTGACACTAAGGGACGAAAGCGTGGGTAGC…	0	3.43147347471004e-05	0	0.000205888408482602	0	0.000634822592821357	0	0	1.71573673735502e-05	0	0	0	0	0	0	0	1.71573673735502e-05	0.000480406286459406	0	0	0	0	0	0	0.000600507858074257	0
TCGAGAATCTTTCGCAATGGGCGAAAGCCTGACGAAGCGACGCCGTGTGAACGATGAAGGCCTTCGGGTTGTAAAGTTCTTTCGCTTGGGAACAAGAGATGAGGGCAAATAGTCCTCAAATTTGAGGGTACCAGGTAAAGAAGCACCGGCTAACTCCGTGCCAGCAGCTGCGGTAATACGGAGGGTGCAAGCATTAATCGGAATTATTGGGCGTAAAGGGCGCGTAGGCGGATTGGAAAGTCAGATGTGAAATTCCGGGGCTCAACCTCGGAGCTGCATTTGAAACTCCCTGTCTGGAGGATTGACGGAGAAAACGGAATTCCACGTGTAGCGGTGAAATGCGTAGATATGTGGAAGAACACCTGTGGCGAAAGCGGTTTTCTAGTTAATTCCTGACGC…	6.86294694942008e-05	0	0	6.86294694942008e-05	0.000154416306361952	0	0	0	0	0	0	0.000343147347471004	0.000651979960194908	0	0	0.000171573673735502	0.000120101571614851	0.000377462082218104	0	0	1.71573673735502e-05	0	0	0	0	0
CTGGGAATTTTGCGCAATGGACGAAAGTCTGACGCAGCGACACCGCGTGAGGGATGAAGGCCTTAGGGTCGTAAACCTCTTTTGTCCCGACACACGTCGGGAAGAATAAGCACTGACTAACTACGTGCCAGCAGTAGCGGTAATACGTAGGGTGCAAGCGTTATCCGGATTTATTGGGCGTAAAGAGTTCGTAGGTTTTTGGTCAAGTTTTGTTTGAAAGCCCGAGGCTCAACCTCGGACCCGGACAAAAAACTGGCCGGATCGAGTCTGTTAGGGGGTACTGGAACTGATAGTGTAGCAGTGAAATGCGTTGATATTATCAGGAACACCGAGGGCGAAGGCAGGTACCTGGGACATGACTGACACTGAGGAACGAAAGCTAGGGGAGCGAAAG	0	0	0	5.14721021206506e-05	0	0	0.00104659940978656	0	0	0	0	0.000669137327568458	0	0	0	0	0	8.5786836867751e-05	0	0	5.14721021206506e-05	0	0	0	0	0
TCGAGAATATTCGACAATGGACGAAAGTCTGATCGAGCGACGCCGCGTGCAGGACGAAGCCCTTCGGGGTGTAAACTGCTTTTCTACATGAAAAAGTTATTGATTGTAATGTGGGAATAAGGGGCTGCAAACTTCGTGCCAGCAGCAGCGGTAATACGAAGGCCCCGAGCGTTATCCGGATTTATTGGGCGTAAAGAGCGCGTAGAGGGTCCAGCACGTCTCATTTTAAATTCCCGGGCTTAACTTGGGAAATGGATGGGATACGGCCGGACTAGAGGATGCTAGAGGTAACTGGAACACACGGTGTAGGGGTGAAATCCGTTGATATCGTGTGGAACACCAAAGGCGAAGGCATGTTACTGGAGCACTCCTGACCTTCAGTGCGCGAAAGCGTGGGCA…	5.14721021206506e-05	0	0	8.5786836867751e-05	0	0	0	0	3.43147347471004e-05	0	0	0	0.000377462082218104	0	0.000497563653832956	0	0	0.000205888408482602	0	0	0	0	0	0	0	0
TAGGGAATATTGGACAATGGGGGCAACCCTGATCCAGCAATGCCGCGTGAGTGATGAAGGCCTTAGGGTTGTAAAGCTCTTTTACCCGAGATGATAATGACAGTATCGGGAGAATAAGCTCCGGCTAACTCCGTGCCAGCAGCCGCGGTAATACGGAGGGAGCTAGCGTTGTTCGGAATTACTGGGCGTAAAGCGCACGTAGGCGGCGATTTAAGTCAGAGGTGAAAGCCCGGGGCTCAACCCCGGAACTGCCTTTGAGACTGGATTGCTAGAATCTTGGAGAGGCGAGTGGAATTCCGAGTGTAGAGGTGAAATTCGTAGATATTCGGAAGAACACCAGTGGCGAAGGCGGCTCGCTGGACAAGTATTGACGCTGAGGTGCGAAAGCGTGGGGAGCAA…	0	0	0.000154416306361952	8.5786836867751e-05	0	0	0	0.000394619449591655	0.000171573673735502	0.000274517877976803	0	0	0	0	0	0	0.000566193123327157	0	0	0	3.43147347471004e-05	0	0	0	0	0
TGAGGAATATTGGACAATGGGCGCAAGCCTGATCCAGCCATGCCGCGTGCAGGATGACGGTCCTATGGATTGTAAACTGCTTTTATACGAGAAGAAACACTGCTTCGTGAAGCAGCTTGACGGTATCGTAAGAATAAGGATCGGCTAACTCCGTGCCAGCAGCCGCGGTAATACGGAGGATCCAAGCGTTATCCGGAATCATTGGGTTTAAAGGGTTCGTAGGCGGTTTAATAAGTCAGTGGTGAAAGCCCATCGCTCAACGGTGGAACGGCCATTGATACTGTTAAACTTGAATTATTAGGAAGTAACTAGAATATGTAGTGTAGCGGTGAAATGCTTAGAGATTACATGGAATACCAATTGCGAAGGCAGGTTACTACTAATGGATTGACGCTGATG…	0	0	0	0	0	0	0	0.000497563653832956	0	0	0	0	0	0.000480406286459406	0.000120101571614851	0	0	0	0	0	0	0	0	0.000480406286459406	0	0
TCGAGAATCTTCCACAATGGGCGAAAGCCTGATGGAGCGACACCGCGTGCGGGATGAAGGCCTTCGGGTCGTAAACCGCTTTTGTATGAGGTTAAGTCGCGTCGCGTGCGGCGCGATTGAAAGTATCATGCGAATAAGAGGTTGCTAACTCTGTGCCAGCAGCAGCGGTAATACAGAGACCTCAAGCGTTATCCGGATTTATTGGGCGTAAAGCGTCGGTAGGCGGTCTGATGCCAGTGTTTCGCGAAAGCGAAATACTGGCTTTCAAGTCTGATGTTAAATCTCATAGCTCAACTCTGAGACCGCATCGGATACTGGCAGACTAGAAAGCAGGAGAGGTGCGTAGAACTTATGGTGTAGGGGTGAAATCCGTTGATATCATAGGGAATACCAAAGGCG…	0.000325989980097454	0	0	0	0	0	0.000257360510603253	0	0	0	0	5.14721021206506e-05	0.000634822592821357	1.71573673735502e-05	0	0.000137258938988402	0	0.000274517877976803	0	0	1.71573673735502e-05	0	0	0.000205888408482602	0	0
TCAAGAATATTCCACAATGGGCGAAAGCCTGATGGAGCGACGCCGCGTGTAGGATGAAGGCCTTCGGGTCGTAAACTACTTTTATGGGGGAAGAATTTGTGACGGTACCCCAAGAATAAGAGGTTGCTAACTCTGTGCCAGCAGCAGCGGTAATACAGAGACCTCAAGTGTTATCCGGATTTATTGGGCGTAAAGCGTCCGCAGATGGTTTGGCGGGTAAGGGGTTAAAACCTAGTGCTTAACATTAGGATGGCCTTTTAAACTACCAAGCTAGAGGATGGAAGAGGTAAGCGGAATTGCAGGTGTAGTCGTAATAAGCGTTGATATCTGCAAGAACACCAAAGGCGAAGGCAGCTTACTGGTACATTCCTGACATTCATGGACGAAAGCGTGGGGAGC…	0.000360304714844554	0	0.000617665225447807	0	0.000411776816965205	0	0	0	0	0	0	0	0	0	0	0.000171573673735502	0	0.000651979960194908	0	0	0	0	0	0	0	0
TAGGGAATATTGCACAATGGGCGAAAGCCTGATGCAGCAACGCCGCGTGTGCGATGAAGGCCTTCGGGTCGTAAAGCACTTTTCTGAGGGATGAGCAAGGACAGTACCTCAGGAATAAGTCTCGGCTAACTACGTGCCAGCAGCCGCGGTAAAACGTAGGAGGCAAGCGTTATCCGGATTCACTGGGCGTAAAGCGCGTGCAGGCGGTTCGGTAAGTTGGGCGTGAAATCTCCTGGCTTAACTAGGAGAGGTCGTTCAATACTACCGGACTTGAGAGTGATAGAGGAAGATGGAATTCCCGGTGTAGTGGTGAAATGCGTAGATATCGGGAGGAACACCAGTGGCGAAAGCGATCTTCTGGATCATTTCTGACGCTCAGACGCGAAAGCTAGGGTAGTA…	0.000154416306361952	6.86294694942008e-05	0	0.000205888408482602	3.43147347471004e-05	0	0	0	6.86294694942008e-05	1.71573673735502e-05	0	0.000514721021206506	0	0	0	6.86294694942008e-05	0	0.00084071100130396	0	0	0	0	0	0	0	8.5786836867751e-05
TGGGGAATCTTGCGCAATGGGCGAAAGCCTGACGCAGCGACGCCGCGTGGGGGAAGAAGGCCTTCGGGTTGTAAACCTCTTTCAGAAGGGACGAAGCCACTCGGGTTAATAGCCCAGAGGGTGACGGTACCTTCAGAAGAAGCCCCGGCTAACTACGTGCCAGCAGCCGCGGTAATACGTAGGGGGCAAGCGTTGTCCGGATTTATTGGGCGTAAAGAGCGTGTAGGCGGCTTGACAGGTCCGTTGTGAAAACTGGAGGCTCAACCTCCAGACGTCGATGGAAACCGTCAGGCTAGAGTCCGGAAGAGGAGAGTGGAATTCCTGGTGTAGCGGTGAAATGCGCAGATATCAGGAAGAACACCCGTGGCGAAGGCGGCTCTCTGGGACGGTACTGACGCT…	0.000102944204241301	0	0	0	0	0.000102944204241301	0.000428934184338755	0	0	0	0	0	0	0.000188731041109052	0.000291675245350353	0	0.000102944204241301	0.000120101571614851	0	8.5786836867751e-05	0	0	6.86294694942008e-05	0	0	0
TCGAGAATATTCCACAATGGACGAAAGTCTGATGGAGCGACGCCGCGTGCAGGATGAAGGCCTTAGGGTCGTAAACTGCGGTAGTCCGCTAACAATGAAAATGAGTGGCGGACGGAAAGAGGTGGGTAACTACGTGCCAGCACCAGCGGTAATACGTAGACCTCAAGCGTTATCCGGATTTATTGGGCGTAAAGCGTGTGTAGGAGGTCGTGTGCGTCTTTCGTTAAAGCCCACCGCTCAACGGTGGAAGTGCGGAGGATACGACACGACTAGAGGGGGTTAGAGGTGCATGGAACTCACGGTGTAGGGGTGACATCCGTTGATATCGTGGGGAACACCAAAGGCGAAGGCAGTGCACTGGGACCTTCCTGACTCTGAGACACGAAAGCGTGGGGAGCA…	5.14721021206506e-05	0.000120101571614851	0	0	0	0	0	0	6.86294694942008e-05	5.14721021206506e-05	0	0.000120101571614851	0	0	0	0	0	0	0	0.00192162514583762	0	0	0	0	0	0
TGGGGAATTTTGCGCAATGGGCGAAAGCCTGACGCAGCAATACCGCATGAAGGATTGAAGGTCTTCGGATCGTAAACTTCTTTTATAAGTGAAGATTATGACAGTAACTTATGAATAAGGACCTGCTAACTTCGTGCCAGCAGCAGCGGTAATACGAAGGGTCCAAGCGTTGTCCGGATTTATTGGGCGTAAAGCGTCCGCAGGTGGTTTGGTAAGTTTTGCGATAAAGGCTTTTGCTCAACAAAGGTATCTCGTAAAATACTGCCTTACTTGAGGAAAGCAGGGGCAAATGGAACTCCCGGTGTAGCAGTGAAATGCGTTGATATTGGGAGGAACACCAAAGGCGAAGGCAATTTGCTAGGCTTTTCCTGACACTCATGGACGAAAGCGTGGGGAGCG…	0.000154416306361952	0.000120101571614851	0	0.000394619449591655	0	0	0	0	0.000188731041109052	0.000120101571614851	0	0	0	0.000120101571614851	0	0.000154416306361952	5.14721021206506e-05	0.000223045775856153	0	0	0	0.000137258938988402	0	0	0	0
TGGGGAATTTTGGACAATGGGGGCAACCCTGATCCAGCCATGCCGCGTGAGTGAAGAAGGCCTTCGGGTTGTAAAGCTCTTTCGTGAGGAAAGAAACGGTTCAGGCGAATACCCTGAGCTAATGACGGTACCTCAAGAAGAAGCACCGGCTAACTACGTGCCAGCAGCCGCGGTAATACGTAGGGTGCGAGCGTTAATCGGAATTACTGGGCGTAAAGCGTGCGCAGGCGGTTTGATAAGCCAGATGTGAAATCCCCGGGCTCAACCTGGGAACTGCGTTTGGAACTGTCAAGCTAGAGTGTAGCAGAGGGGGGTAGAATTCCACGTGTAGCAGTGAAATGCGTAGAGATGTGGAGGAATACCGATGGCGAAGGCAGCCCCCTGGGCTAACACTGACGC…	0.000188731041109052	0	0	8.5786836867751e-05	0	0	0	0	0	0	0	0	0	0	0	0	0	0.000411776816965205	0	0.000960812572918811	0	0	0	0	0	0.000360304714844554
TGGGGAATATTGGACAATGGGCGCAAGCCTGATCCAGCCATGCCGCGTGAGTGATGAAGGCCCTAGGGTTGTAAAGCTCTTTTGTGCGGGAAGATAATGACGGTACCGCAAGAATAAGCCCCGGCTAACTTCGTGCCAGCAGCCGCGGTAATACGAAGGGGGCTAGCGTTGCTCGGAATCACTGGGCGTAAAGGGTGCGTAGGCGGGTCTTTAAGTCAGGGGTGAAATCCTGGAGCTCAACTCCAGAACTGCCTTTGATACTGAAGATCTTGAGTTCGGGAGAGGTGAGTGGAACTGCGAGTGTAGAGGTGAAATTCGTAGATATTCGCAAGAACACCAGTGGCGAAGGCGGCTCACTGGCCCGATACTGACGCTGAGGCACGAAAGCGTGGGGAGCAA…	0	0.000257360510603253	0	0.000394619449591655	0	0	0	0	0.000325989980097454	0.000171573673735502	0	0	0	0.000240203143229703	0	0	0	0	0	0	0	0.000120101571614851	0	0	0	0
TGGGGAATTTTGGACAATGGGCGCAAGCCTGATCCAGCCATGCCGCGTGAGTGAAGAAGGCCTTCGGGTTGTAAAGCTCTTTCGGCCGGGAAGAAATCGCATTGGTTAATACCTGGTGTGGATGACGGTACCGGAATAAGAAGCACCGGCTAACTACGTGCCAGCAGCCGCGGTAATACGTAGGGTGCGAGCGTTAATCGGAATTACTGGGCGTAAAGCGTGCGCAGGCGGTTTTGTAAGACAGGCGTGAAATCCCCGGGCTCAACCTGGGAACTGCGCTTGTGACTGCAAGGCTAGAGTACGGCAGAGGGGGGTGGAATTCCACGTGTAGCAGTGAAATGCGTAGAGATGTGGAGGAACACCAATGGCGAAGGCAGCCCCCTGGGTCGATACTGACGC…	0	0	0	0	0.000274517877976803	0.000154416306361952	0	0	0	0	0.000377462082218104	0	0.000120101571614851	8.5786836867751e-05	0.000223045775856153	0	0	0	0	0	0	0	0	0	0	0
TGGGGAATATTGCACAATGGGCGCAAGCCTGATGCAGCCATGCCGCGTGTGTGAAGAAGGCCTTAGGGTTGTAAAGCACTTTCAGCGAGGAGGAAGGCACCATACTTAATACGTGTGGTGATTGACGTTACTCGCAGAAGAAGCACCGGCTAACTCCGTGCCAGCAGCCGCGGTAATACGGAGGGTGCAAGCGTTAATCGGAATTACTGGGCGTAAAGCGCACGCAGGCGGTTTGTTAAGTCAGATGTGAAATCCCCGCGCTTAACGTGGGAACTGCATTTGAAACTGGCAAGCTAGAGTCTTGTAGAGGGGGGTAGAATTCCAGGTGTAGCGGTGAAATGCGTAGAGATCTGGAGGAATACCGGTGGCGAAGGCGGCCCCCTGGACAAAGACTGACGC…	0	0.000291675245350353	0	0	0	0	0	0	0	0	0	0	0	0	0	0	0	0	0	0	0.00126964518564271	0.000446091551712305	0	0	0	0
TAAGGAATATTGGTCAATGGAGGCAACTCTGAACCAGCCATGCCGCGTGCAGGAAGACAGCCCTCTGGGTCGTAAACTGCTTTTATTCGGGAATAAACCTATCTACGTGTAGATAGCTGAATGTACCGAAGGAATAAGGATCGGCTAACTCCGTGCCAGCAGCCGCGGTAATACGGAGGATCCAAGCGTTATCCGGATTTATTGGGTTTAAAGGGTGCGTAGGCGGCTTATTAAGTCAGGGGTGAAAGACGGTGGCTCAACCATCGCAGTGCCTTTGATACTGATGAGCTTGAATATACTAGAGGTAGGCGGAATGTGACAAGTAGCGGTGAAATGCATAGATATGTCACAGAACACCGATTGCGAAGGCAGCTTACTATGGTATTATTGACGCTGAGG…	0	0	0	0	0	0	0	0.000102944204241301	0	0	0.00125248781826916	0	0	0	0	0	0.000102944204241301	0	0	0	0	0	0	0	0	0
TCAAGAATATTCCACAATGGACGAAAGTCTGATGGAGCGACGCCGCGTGATTGATGAAGCCCTTCGGGGTGTAAAGATCTTTTATTAGGGAAGAACTTTTGACGGTACCTAATGAATAAGGGGTTGCTAACTCTGTGCCAGCAGCAGCGGTAATACAGAGACCCCGAGCGTTATCCGGATTTATTGGGCGTAAAGAGTGCGTAGACGGTTTTTTAAGTCTGTGGTTAAATCTTGGTGCTTAACATCGAGACTGCCATGGAAACTGGAAAACTAGAGGATGGAAGAGGTCAACGGAATTGCCAGTGTAACGGTAAAATGTGTTAATATTGGCAAGAACACCAGAAGCGAAAGCGGTTGACTGGTACAATCCTGACGTTGTTGCACGAAAGCGTGGGTAGC…	0.000188731041109052	0	0	0	0.000308832612723904	0	0	0	0	0	0	0	0	0.000360304714844554	0	0	0	0.000549035755953606	0	0	0	0	0	0	0	0
TCAAGAATCTTCCGCAATGGACGAAAGTCTGACGGAGCGACGCCGCGTGCAGGATGAAGCCCTTCGGGGTGTAAACTGCTTTTATAGGGGACGAATTCGTGACGGTACCCTACGAATAAGAGGTTCCAAACTCTGTGCCAGCAGGAGCGGTAATACAGAGACCTCAAACATTATCCGGATTCATTGGGCGTAAAGCGTCCGCAGGTGGCTTTGCAAGTTAGGGGTTAAATCTTCCGACTTAATCGGAAAACTGCTTCTAATACTGTAAAGCTCGAGGTTGGAAGAGGCACACGGAACTGCCGGTGTAGTAGTAAAATGCGTTGATATCGGCAGGAACACCAAAGGCGAAGGCAGTGTGCTGGGACAATTCTGACACTAAAGGACGAAAGCGTGGGGAGC…	0.000137258938988402	5.14721021206506e-05	0	0.000120101571614851	0	0	0	0	6.86294694942008e-05	0	0	0.000274517877976803	0	0	0	0	0	0.000205888408482602	0	0	0	3.43147347471004e-05	0	0	0.00140690412463112	0
TGGGGAATATTGCACAATGGGCGCAAGCCTGATGCAGCGACGCCGCGTGGGGGATGACGGCCTTCGGGTTGTAAACTCCTTTCGCTAGGGACGAAGCTTTTTGTGACGGTACCTAGATAAGAAGCACCGGCTAACTACGTGCCAGCAGCCGCGGTAATACGTAGGGTGCGAGCGTTGTCCGGAATTACTGGGCGTAAAGGGCTCGTAGGTGGTTTGTCGCGTCGTCTGTGAAATTCCGGGGCTTAACTCCGGGCGTGCAGGCGATACGGGCATAACTTGAGTACTGTAGGGGTAACTGGAATTCCTGGTGTAGCGGTGAAATGCGCAGATATCAGGAGGAACACCGATGGCGAAGGCAGGTTACTGGGCAGTTACTGACGCTGAGGAGCGAAAGCATGG…	0	0	0	0	0	0.000188731041109052	0	0.000223045775856153	0	0	0.000480406286459406	0	0	0.000257360510603253	0	0	0	0	0	0	0	0	0	0.000154416306361952	0	0
TGGGGAATATTGCGCAATGGGGGAAACCCTGACGCAGCGACGTCGTGTGAGGGAAGAAGGCCTTCGGGTCGTAAACCTCTGTCAGAAGGGAAGAACATCCGGGAGTCGAACAGCCTCCCGGCCTGACGGTACCTTCAGAGGAAGCGCCGGCTAACTCCGTGCCAGCAGCCGCGGTAATACGGAGGGCGCAAGCGTTAATCGGAATCACTGGGCGTAAAGCGTGCGTAGGCTGTTTGATAAGTCAGACGTGAAATCCCTCGGCTCAACCGGGGAACTGCGTTTGATACTGTTGAACTAGAGTCCTGGAGAGGGTGGCGGAATTCCTGGTGTAGGAGTGAAATCCGTAGATATCAGGAGGAACACCGGTGGCGAAGGCGGCCACCTGGACAGGTACTGACG…	0	0	0.00313979822935969	6.86294694942008e-05	0	0	0	0	0	0	0	0	0	0	0	0	0	0	0	0	0	0	0	0	0	0
TGGGGAATATTGCACAATGGGGGAAACCCTGATGCAGCCATGCCGCGTGTGTGAAGAAGGCCTTCGGGTTGTAAAGCACTTTCAGTAGGGAGGAAAGGGTAAGTCCTAATACGACTTATCTGTGACGTTACCTACAGAAGAAGGACCGGCTAACTCCGTGCCAGCAGCCGCGGTAATACGGAGGGTCCGAGCGTTAATCGGAATTACTGGGCGTAAAGCGTGCGCAGGCGGTTTGTTAAGCGAGATGTGAAAGCCCTGGGCTCAACCTAGGAATCGCATTTCGAACTGACCAACTAGAGTCTTGTAGAGGGGGGTAGAATTCCAGGTGTAGCGGTGAAATGCGTAGAGATCTGGAGGAATACCGGTGGCGAAGGCGGCCCCCTGGACAAAGACTGACGC…	0	0	0	0	0.000703452062315558	0.000772081531809759	0	0	0	0	0	0	0	0	0	0	0	0	0	0	0	0	0	0	0	0
TAAAGAATCTTCCACAATGGACGAAAGTCTGATGGAGCGACACCGCGTGCAGGATGAAGGCCTTCGGGTTGTAAACTGCTTTTTTGGGGGAATAATTCTGAATGTACTCCAAGAATAAGCACCGGCAAATCACGTGCCAGCAGCCGCGGTAATACGTGAGGTGCAAACATTACCCGGAATTATTGGGCGTAAAGCGTCCGCAGGTGGCGTGGTAAGTAGGGTATTAAATCTTGAGGCTCAACTTCAAGGCTGTGCCCTAAACTGCTATGCTAGAGAAAGGGAGAGGTGAGTGGAATTCTTCATGTAGGGGTAAAATCCGTAGATATGAAGAGGAACACCAAAAGCGAAGGCAGCTCACTGGCCCTTTTCTGACGCTCATGGACGAAAGCGTGGGGAGCG…	0	8.5786836867751e-05	0	0	6.86294694942008e-05	0.000102944204241301	0	0	0	0	0	0	0	0	0	0	0	0.000343147347471004	0	0	1.71573673735502e-05	6.86294694942008e-05	0	0.000308832612723904	0	0.000394619449591655
TGGGGAATATTGGACAATGGGCGCAAGCCTGATCCAGCCATGCCGCGTGAGTGATGAAGGCCTTAGGGTTGTAAAGCTCTTTTGTCCGGGACGATAATGACGGTACCGGAAGAATAAGCCCCGGCTAACTTCGTGCCAGCAGCCGCGGTAATACGAAGGGGGCTAGCGTTGCTCGGAATCACTGGGCGTAAAGGGCGCGTAGGCGGCCGATTAAGTCGGGGGTGAAAGCCTGTGGCTCAACCACAGAATTGCCTTCGATACTGGTTGGCTTGAGACCGGAAGAGGACAGCGGAACTGCGAGTGTAGAGGTGAAATTCGTAGATATTCGCAAGAACACCAGTGGCGAAGGCGGCTGTCTGGTCCGGTTCTGACGCTGAGGCGCGAAAGCGTGGGGAGCAA…	0	6.86294694942008e-05	0	0	0	0.000325989980097454	0.00140690412463112	0.000205888408482602	3.43147347471004e-05	0	0	0	0	0	0	0	5.14721021206506e-05	0	0	0	0	0	0	0	0	0
TAGGGAATTTTCCACAATGGGCGCAAGCCTGATGGAGCAACGCCGCGTGCAGGATGAAGGCTTTAGGGTCGTAAACTGCTTTTATGTGCGAAGAATTTGACGGTAACACATGAATAAGGATCGGCTAACTACGTGCCAGCAGCCGCGGTCATACGTAGGATCCAAGCGTTATCCGGAATTACTGGGCGTAAAGAGTTGCGTAGGTGGCATTGTAAGCAAGACATGAAATCGTGTGGCTCAACCATACGGCTATGTCTTGAACTGCAAAGCTTTGAGAGCGAGAGGGGTAGATGGAATTACTAGTGTAGGAGTGAAATCCGTAGATATTAGTAGGAACACCGATAGCGTAGGCAGTCTACTGGCTCGTTTCTGACACTGAGGCACGAAAGCGTGGGGAGC…	0	8.5786836867751e-05	0	0.000531878388580056	0	0.000102944204241301	0	0	0.000171573673735502	8.5786836867751e-05	0	0	8.5786836867751e-05	0	0	0	0	0.00082355363393041	0	0	0	0.000154416306361952	0	0	5.14721021206506e-05	0
TGGGGAATATTGCACAATGGGCGCAAGCCTGATGCAGCGACGCCGCGTGAGGGATGACGGCCTTCGGGTTGTAAACCTCTTTCAGCACAGACGAAGCGCAAGTGACGGTATGTGCAGAAGAAGGACCGGCCAACTACGTGCCAGCAGCCGCGGTAATACGTAGGGTCCGAGCGTTGTCCGGAATTACTGGGCGTAAAGAGCTCGTAGGTGGTTTGTCGCGTTGTTCGTGAAAACTCACAGCTTAACTGTGGGCGTGCGGGCGATACGGGCAGACTTGAGTACTGCAGGGGAGACTGGAATTCCTGGTGTAGCGGTGGAATGCGCAGATATCAGGAGGAACACCGGTGGCGAAGGCGGGTCTCTGGGCAGTAACTGACGCTGAGGAGCGAAAGCGTGGGG…	0	0	0.000137258938988402	0	0	0	0	5.14721021206506e-05	0	0	0	0	0	0	0	0	0	0	0	0.00200741198270537	0	0	0	0	0	0
TCGAGAATATTCCACAATGGGCGAAAGCCTGATGGAGCGACGCCGCGTGCAGGAAGAAGCCCTTCGGGGTGTAAACTGCTTTTATTAGAGAAGAATTTTATTATGACCATCTAGTGAATAAGGGGCGGCAAACTTCGTGCCAGCAGCAGCGGTAATACGAAGGCCCCGAGCGTTATCCGGATTTATTGGGCGTAAAGCGTGCGTAGGAGGTTCGGTAAGTCTGTTGTTAAATTTCACTGCTTAACGGTGGGGCTGCAATTGATACTATCAAACTAGAGTGTGCGAGAGGCTAATAGAACTCACGGTGTAGGGGTGAAATCCGTTGATATCGTGGGGAATACCAAAGGCGAAGGCATTTAGCTGGCGCATTACTGACTCTGAGGTACGAAAGCGTGGGGA…	0.000274517877976803	0.000188731041109052	0	0.000291675245350353	0	0	0	0	0.000102944204241301	0	0	0.000720609429689108	1.71573673735502e-05	0	0	0	0	0	0	0	0	0	0	0	5.14721021206506e-05	0
TAGGGAATATTGGACAATGGGGGAAACCCTGATCCAGCAATGCCGCGTGAGTGATGAAGGCCTTAGGGTTGTAAAGCTCTTTCGCCCACGACGATGATGACGGTAGTGGGAGAAGAAGCCCCGGCTAACTTCGTGCCAGCAGCCGCGGTAATACGAAGGGGGCTAGCGTTGTTCGGAATTACTGGGCGTAAAGCGCACGCAGGCGGCGCATTAAGTCAGGGGTGAAAGGCCTGGGCTCAACCCAGGAATGGCCCTTGAGACTGATGCGCTAGAGTACGGAAGAGGGTAGTGGAATTTCCAGTGTAGAGGTGAAATTCGTAGATATTGGAAAGAACACCGGTGGCGAAGGCGGCTACCTGGTCCGTTACTGACGCTCATGTGCGAAAGCGTGGGGAGCAA…	0.000102944204241301	0	0	0	0	0	0.000428934184338755	0	0	0	0	0	0	0	0	0	0	0.000497563653832956	0	0.000772081531809759	0	0	0	0	0	0
TCAAGAATATTCCACAATGGGGGAAACCCTGATGGAGCGACGCCGCGTGCAGGATGAAGGCCTTCGGGTCGTAAACTGCTTTTGTAGGGGACGAATTAGTGACGGTACCCTAAGAATAAGAGGTTGCTAACTCTGTGCCAGCAGCAGCGGTAATACAGAGACCTCAAGCGTTATCCGGATTTATTGGGCGTAAAGCGTCTGTAGGTGGTACAGCGGGTTAGGGGTTAAATCCCGATGCTTAACATCGGGCCAGCTTCTAAAACTACTGTACTAGAGGACGGAAGAGGTAAGCGGAATTGCCGGTGTAGTCGTAATAAGCGTTGATATCGGCAAGAACACCAAATGCGAAGGCAGCTTACTGGTACGTTCCTGACACTGAGAGACTAAAGCGTGGGGAGT…	0	1.71573673735502e-05	0	0.000102944204241301	0	0.000291675245350353	0	0	5.14721021206506e-05	0	0	0.000463248919085855	0	0	0	0	8.5786836867751e-05	0.000240203143229703	0	0	0	0	0	3.43147347471004e-05	0	0
TCGAGAGTCTTCCACAATGGGCGAAAGCCTGATGGAGCGACGCCGCGTGAATGATGAAGGGCTTCGGCCTGTAAAATTCTTTTCTCCGTGAGAAATCCGGGTTAAACCGGTATGATGTTAGCGGAGGAATAAGGGGTTGCTAAACTCGTGCCAGCAGCAGCGGTAATACGAGTGCCCCGAGCGTTATCCGGAATCACTGGGCGTAAAGGGTGTGTAGGAGGTAGCGTTAGTCTTGTCTTAAAGGTTTCGGCTTAACCGAAAACATGGACAGGAAACGGCGCAACTAGAGAGTGCGAGAGGTGTGCGGAACTCATGGTGTAGGGGTGAAATCTGTTGATATCATGGGGAACACCAAAGGCGAAGGCAGCACACTGGCGCATTTCTGACTCTGAAACACGA…	0	0	0	0.000223045775856153	0	0	0.00137258938988402	0	0	0	0	0.000394619449591655	0	0	0	0	0	0	0	0	0	0	0	0	0	0
TGGGGAATATTGGACAATGGGCGAAAGCCTGATCCAGCCATGCCGCGTGTGTGATGAAGGCCTTAGGGTTGTAAAGCACTTTTGTCCGGGAAGATAATGACTGTACCGGAAGAATAAGCCCCGGCTAACTTCGTGCCAGCAGCCGCGGTAATACGAAGGGGGCTAGCGTTGCTCGGAATCACTGGGCGTAAAGGGCGCGTAGGCGGACTCTTAAGTCGGGGGTGAAAGCCCAGGGCTCAACCCTGGAATTGCCTTCGATACTGAGAGTCTTGAGTTCGGAAGAGGTTGGTGGAACTGCGAGTGTAGAGGTGAAATTCGTAGATATTCGCAAGAACACCAGTGGCGAAGGCGGCCAACTGGTCCGATACTGACGCTGAGGCGCGAAAGCGTGGGGAGCAA…	0	0	0	0	0	0	0	0.000634822592821357	0.000120101571614851	0.000120101571614851	0	0	0	0	0	0.000102944204241301	0.000463248919085855	0	0	0	0	0	0	0	0	0
TCGAGAATCTTCCCCAATGGACGAAAGTCTGAGGGAGCGACGCCGCGTGATGGAAGAAGCCCTTTGGGGTGTAAACATCTTTTCTGTGGGAAAAATACGTGATGGTACCACAGGAATAAGAGGCTGCAAACTTCGTGCCAGCAGCAGCGGTAATACGAAGGCCTCAAGCGTTATCCGGATTTATTGGGCGTAAAGAGTTCAACGGTGGTTGGCAAAGTCAAATGTTAAATCTTGGTGCTCAACACCAAGGCCGCATTTGAAACTCGTCAACTTGAGGATGGGAGAGGCAGACGGAATTGCCGGTGTAGCGGTAAAATGCGTTAATATCGGCAAGAACACCAATGGCGAAGGCAGTCTGCTGGAACATTCCTGACACTCTATGAACGAAAGCACGGGGAG…	0	8.5786836867751e-05	0	8.5786836867751e-05	0	0	0.000600507858074257	0	0.000137258938988402	0	0	0	0	0	0	0	0	0.000360304714844554	0	0	0	0	5.14721021206506e-05	0	0	0.000360304714844554
CCGAGAATATTCGACAATGCACGAAAGTGTGATCGAGCGACGCCGCGTGATTGATGAAGTCCCTCTGGGATGTAAAGATCTTTTATGAGGGAAGAAGTTTATTGACGGTACCTCATGAATAAGAGGCTCCCAATCTCGTGCCAGCAGGAGCGGTAATACGAGAGCCTCGAGCGTTATCCGGAATTATTGGGCGTAAAGGGTGCGTAGGTTGTTCTGTTAGTCTTTTGTCAAAGCCCCGAGCTTAACTTGGGATACGCGAAAGAAACGGCAGGACTTGAAAGTGTGAGAGGCGTACGGAACTCATGGTGTAGGGGTGAAATCCGTTGATATCATGGGGAACACCAAATGCGAAGGCAGTACGCTGGCGCATATTTGACACTGAAGCACGAAAGCGTGGGT…	0	0	0	0.000137258938988402	0	0	0	0	0.000102944204241301	0	0	0	0.00102944204241301	0	0	0	0.000154416306361952	0.000188731041109052	0	0	0	0	0	0	0	0
TGAGGAATATTGGACAATGGGCGCAAGCCTGATCCAGCCATGCCGCGTGCAGGAAGAAGGTCCTATGGATTGTAAACTGCTTTTATACAGGAAGAAACACCTCTACGTGTAGAGACTTGACGGTACTGTATGAATAAGGACCGGCTAACTCCGTGCCAGCAGCCGCGGTAATACGGAGGATCCAAGCGTTATCCGGAATCATTGGGTTTAAAGGGTCCGTAGGCGGTTTAGTAAGTCAGTGGTGAAAGCCCATCGCTCAACGGTGGAACGGCCATTGATACTGCTAAACTTGAATTATTAGGAAGTAACTAGAATATGTAGTGTAGCGGTGAAATGCTTAGAGATTACATGGAATACCAATTGCGAAGGCAGGTTACTACTAATGGATTGACGCTGATG…	0	0	0	0	0.000703452062315558	0.000549035755953606	0	0	0	0	0	0	0	0	0	0	0	0	0	0	0	0	0	0	0	0
TCGGGAATATTCCGCAATGCACGAAAGTGTGACGGAGCGACGCCGCGTGTCGGAAGAAGGCCTTCGGGTTGTAAACGACTTTTATCAGGGACGAATTTTGACGGTACCTGAAGAATAAGGGGTTGCTAACTCTGTGCCAGCAGCAGCGGTAATACAGAGACCCCGAGCATTATCCGGATTTATTGGGCGTAAAGCGTTCGTAGGTGGTTTTGTAAGTCATTTGTTAAATCTTCATGCTCAACATGGAGGCTGCGGGTGATACTGTAAAACTGGAGTACGGGAGAGGCATATGGAATGCCCGGTGTAGCGGTTAAATGCGTTAATATCGGGTAGAACACCAAAGGCGAAAGCAATATGCTGGAACGTTACTGACACTCAAGAACGAAAGCGTGGGGAGCG…	0	0	0	8.5786836867751e-05	0	0	0	0	5.14721021206506e-05	0	0	0.00104659940978656	0	0	0	3.43147347471004e-05	0	0.000308832612723904	0	0	0	0	0	0	0	0
TGGGGAATTTTGGACAATGGGGGCAACCCTGATCCAGCAATGCCGCGTGAGTGAAGAAGGCCCTCGGGTTGTAAAGCTCTTTTGTCAGGGAAGAAACGGTGATCTCTAATATAGATTGCTAATGACGGTACCTGAAGAATAAGCACCGGCTAACTACGTGCCAGCAGCCGCGGTAATACGTAGGGTGCAAGCGTTAATCGGAATTACTGGGCGTAAAGCGTGCGCAGGCGGTTTTGTAAGTCTGATGTGAAATCCCCGGGCTCAACCTGGGAACTGCATTGGAGACTGCAAGGCTAGAGTGTGTCAGAGGGGGGTAGAATTCCACGTGTAGCAGTGAAATGCGTAGAGATGTGGAGGAATACCGATGGCGAAGGCAGCCCCCTGGGATAACACTGACGC…	5.14721021206506e-05	0	0	0	0	0.000394619449591655	0.000137258938988402	0	0	0	0	0.000291675245350353	0	0	0	0	0	0	1.71573673735502e-05	0	0	0	0	0	0.000669137327568458	0
TGGGGAATATTGCACAATGGGCGCAAGCCTGATGCAGCAACGCCGCGTGAGGGATGACGGCCTTCGGGTTGTAAACCTCTTTTAGCAGGGAAGAAGCGAAAGTGACGGTACCTGCAGAAAAAGCGCCGGCTAACTACGTGCCAGCAGCCGCGGTAATACGTAGGGCGCAAGCGTTATCCGGAATTATTGGGCGTAAAGAGCTCGTAGGCGGTTTGTCGCGTCTGCTGTGAAATCCGGAGGCTCAACCTCCGGCCTGCAGTGGGTACGGGCAGACTAGAGTGCGGTAGGGGAGATTGGAATTCCTGGTGTAGCGGTGGAATGCGCAGATATCAGGAGGAACACCGATGGCGAAGGCAGATCTCTGGGCCGTAACTGACGCTGAGGAGCGAAAGGGTGGGG…	0	0	0	0	0	0	0	0.000120101571614851	0.000137258938988402	0.000102944204241301	0	0	0	0	0	3.43147347471004e-05	0.000926497838171711	0	0	0	0	0	0	0	0	0
TCGAGAATATTCGACAATGGGCGAAAGCCTGATCGAGCGACACCGCGTGTGGGAAGAAGGCCTGCGGGTTGTAAACCACTTTTATCGGGGAAAAATTTTGATTGTACCCGTTGAATAAGGGGCTGCTAACTTCGTGCCAGCAGCAGCGGTAATACGAAGGCCCCGAGCGTTATCCGGAATCATTGGGCGTAAAGCGTGTGTAGGTGGTAGATATTGTCGAGGGTTAAAGACCAAGGCCTAACCTTGGGAATGCTCTCGAAACGTATCAACTAGAAGGTGTGAGAGGTGAGCGGAACTCATGGTGTAGGGGTGAAATCCGTTGATATCATGGGGAACACCAAAGGCGAAGGCAGCTCACTGGTGCACTCTTGACACTGAGACACGAAAGCGTGGGGATCA…	0	0.000102944204241301	0	0.000223045775856153	0	0	0	0	6.86294694942008e-05	0	0	0.000737766797062659	0	0	0	0	8.5786836867751e-05	0.000154416306361952	0	0	5.14721021206506e-05	0	0	0	0	0
TAAAGAATCTTTCGCAATGGGGGAAACCCTGACGAAGCAATACCGCGTGGGCGAAGAAGGCCGAAAGGTCGTAAAGCCCTTTTCTGAGGGAATAATTCTGAAGGTACCTCAGGAATAAGCACCGGCTAACTCCGTGCCAGCAGCCGCGGTAATACGGAGGGTGCAAGCGTTACCCGGAATCATTGGGCGTAAAGCGTCTGTAGGCGGTTTATTAAGTTAAGTATTAAATCTTGAAGCCTAACTTCAAGGCTGTACTTAAAACTGATATACTAGAGTCTTTTAGAGGTGCGTGGAATTCTGTGTGTAGGGGTAAAATCCGTAGATACACAGAGGAACACCGAAAGCGAAGGCAGCGCACTGGAAAAGTACTGACGCTGAGAGACTAAAGCGCGGGGAGCG…	0	0	0	0	0	0	0	0	0	0	0.000720609429689108	0	0	0	0	5.14721021206506e-05	0	0.000223045775856153	0	0	0	0	0	0	0	0.000343147347471004
TGGGGAATATTGCACAATGGGCGGAAGCCTGATGCAGCGACGCCGCGTGAGGGATGACGGCCTTCGGGTTGTAAACCTCTTTCAGTAGGGAAGAAGCGAGAGTGACGGTACCTGCAGAAGAAGCGCCGGCTAACTACGTGCCAGCAGCCGCGGTAATACGTAGGGCGCAAGCGTTATCCGGAATTATTGGGCGTAAAGAGCTCGTAGGCGGTTTGTCGCGTCTGCCGTGAAAGTCCGGGGCTCAACTCCGGATCTGCGGTGGGTACGGGCAGACTAGAGTGATGTAGGGGAGACTGGAATTCCTGGTGTAGCGGTGAAATGCGCAGATATCAGGAGGAACACCGATGGCGAAGGCAGGTCTCTGGGCATTAACTGACGCTGAGGAGCGAAAGCATGGGG…	0	0	0	0	0	0	0	0	0	0	0	0	0	0.00126964518564271	0	0	0	0	0	0	0	0	0	0	0	0
CCGAGAATATTCGACAATGGGCGAAAGCCTGATCGAGCGACGCCGCGTGGTTGATGAAGTCCTTCGGGACGTAAAAACCTTTTATGATTAAGAAAGTTTATTGATCTGATCATGAATAAGGGGCTCCAAACTCTGTGCCAGCAGGAGCGGTAATACAGAGGCCCCAAGCGTTATCCGGAATCACTGGGCGTAAAGGGTGTGTAGGTGGTTTTGTTAGTCTTTTGTTAAAACCCGCGGCCTAACCGCGGAGATGCGAAGGAAACGGCAAAACTTAGAGGGTGCGAGAGGTATATGGAACTCATGGAGTAGGGGTGAAATCCGTTGATATCATGGGGAACACCAAAAGCGAAGGCAATATACTGGCGCATTCCTGACACTGAAACACGAAAGCGTAGGTAG…	0.000257360510603253	0	0	0.000120101571614851	0	0	0	0	3.43147347471004e-05	3.43147347471004e-05	0	0	0	0	0.000102944204241301	0.000171573673735502	5.14721021206506e-05	0.000463248919085855	0	0	0	0	0	0.000188731041109052	0	0
TCGAGAATTTTCCTCAATGGACGAAAGTCTGAAGGAGCGACGCCGCGTGCAGGATGAAGGCCTTCGGGTTGTAAACTGCTTTTTTCTGGGAAAAACTTTGATGGTACCAGAAGAATAAGAGGTTGCTAACTCTGTGCCAGCAGCAGCGGTAATACAGAGACCTCAAACGTTATCCGGATTTATTGGGTGTAAAGAGCTAAAAGGTGGTTTAGTAAGTTGAGCATAAAAGCTCGGGGCTCAACCCCGAATCTATGCTCAAAACTCCTAGACTAGAGGATGGGAGAGGTAAGCGGAATGGCTAGTGTAGCAGTAAAATGCGTTAATATTAGCCAGAACACCACAGGCGAAGGCAGCTTACTGGAACATTCCTGACACTATATAGCGAAAGCGTGGGGAGCG…	0	6.86294694942008e-05	0.000325989980097454	0.000223045775856153	0	0	0	0	0.000102944204241301	0	0	0	0	0	0	0	1.71573673735502e-05	0.000188731041109052	0	0.000995127307665912	0	0	0	0	0	0
TGGGGAATATTCCGCAATGGGCGAAAGCCTGACGGAGCGACGCCGCGTGGGCGATGAAGGCCTTCGGGTCGTAAAGCCCTGTCAAGTGGGAAGAAAGGTAGACGTATGAAAGTACGGATGCTGTGACTGTACTACTAAAGGAAGCCACGGCTAACTCTGTGCCAGCAGCCGCGGTAAGACAGAGGTGGCCAGCGTTGTTCGGAATTACTGGGCGTAAAGGGCATGTAGGTGGTTATGTAAGTCAGATGTGAAATATGAAAGCTTAACTTTCAAACTGCATTTGAAACTGTATGGCTAGAGTACGAAAGAGGAGAGTGGAATTCCCGGTGTAGCGGTGAAATGCGTAGATATCGGGAGGAACACCTGTGGCGAAAGCGACTCTCTGGTTCGATACTGACG…	0	0.000154416306361952	0	0.000325989980097454	0	0	0	0	0.000102944204241301	6.86294694942008e-05	0.000463248919085855	0	0	0	0	0	0	0.000411776816965205	0	0	0	3.43147347471004e-05	0	0	0	0
TGGGGAATTTTGGACAATGGGGGCAACCCTGATCCAGCCATGCCGCGTGAGTGAAGAAGGCCTTCGGGTTGTAAAGCTCTTTCGGCCGGGACGAAATCGCTACTTCTAATACGAGTAGTGGATGACGGTACCGGAATAAGAAGCACCGGCTAACTACGTGCCAGCAGCCGCGGTAATACGTAGGGTGCGAGCGTTAATCGGAATTACTGGGCGTAAAGCGTGCGCAGGCGGTTTTGTAAGCCAGATGTGAAATCCCCGGGCTCAACCTGGGAACTGCATTTGGGACTGCAAGGCTAGAGTGTGTCAGAGGGGGGTAGAATTCCACGTGTAGCAGTGAAATGCGTAGAGATGTGGAGGAATACCGATGGCGAAGGCAGCCCCCTGGGATAACACTGACGC…	0	0	0	0	0	0	0.000497563653832956	0	0	0	0	0	0	0	0	0	0	0.00138974675725757	0	0	0	0	0	0	0	0
TCAAGAATCTTCCGCAATGGACGAAAGTCTGACGGAGCGACGCCGCGTGCAGGATGAAGCCCTTTGGGGTGTAAACTGCTTTTATAGGGGACGAATTTGTGACGGTACCCTATGAATAAGAGGTTGCTAACTCTGTGCCAGCAGCAGCGGTAATACAGAGACCTCAAACGTTGTCCGGATTCATTGGGCGTAAAGCGTCCGCAGGTGGCCATATAAGTTAGGGGTTAAATCTTCCGACCCAATCGGAAAACCGCTTCTAATACTGTATGGCTCGAGGTTGGGAGAGGCATATGGAACTGCCGGTGTAGTAGTAAAATGCGTTGATATCGGCAGGAACACCAAAGGCGAAGGCAATATGCTGGAACAACTCTGACACTCAGGGACGAAAGCGTGGGGAGC…	8.5786836867751e-05	0	0	0	0.000205888408482602	0	0	0	0	0	0.000909340470798161	0	0	0	0	0	5.14721021206506e-05	0.000223045775856153	0	0	0	0	0	0	0	0
TGGGGAATTTTGGACAATGGGCGCAAGCCTGATCCAGCCATGCCGCGTGAGTGAAGAAGGCCTTCGGGTTGTAAAGCTCTTTCGGCCGGGACGAAATCGCAACTCCTAACAGGGGGTGTGGATGACGGTACCGGAGTAAGAAGCACCGGCTAACTACGTGCCAGCAGCCGCGGTAATACGTAGGGTGCGAGCGTTAATCGGAATTACTGGGCGTAAAGCGTGCGCAGGCGGAGACTTAAGTCAGGCGTGAAAGCCCCGGGCTCAACCTGGGAATGGCGTTTGAAACTGGGTTTCTGGAGTGCGGCAGAGGGGGGTGGAATTCCACGTGTAGCAGTGAAATGCGTAGAGATGTGGAGGAACACCGATGGCGAAGGCAGCCCCCTGGGCCGCGACTGACGC…	0.000120101571614851	3.43147347471004e-05	0	0	0.000137258938988402	0.000394619449591655	0	0	0	1.71573673735502e-05	0	0.000446091551712305	0	0	0	3.43147347471004e-05	0	0.000377462082218104	0	0	0	0	0	0	0	0
CCGGGAATCTTGGACAATGGGGGAAACCCTGATCCAGCGACGCCGCGTGGGGGAAGAAGGCCTTCGGGTTGTAAACTCCTTTTGTGGTTCATAACGAACCAAGAATAAGCACCTGCCAACTACGTGCCAGCAGCCGCGGTGATACGTAGGGTGCGAGCGTTATCCGGATTTACTGGGCGTAAAGGGTTGCGTAGGCGGTTTATTAAGTCAAAACTCAAATCTTCCAGCCTAACTGGAAATCGGGTTTTGATACTAATAGACTTTGAGTATCGGAGAGGTAGCCGGAACTTGCAGTGGAGAGGTGAAATTCGTTGATATTGCAAGGAACACCGATGGCGTAGGCAGGCTACTGGTCGATTACTGACGCTGATGCACGAAAGCTAGGGGAGCGAAAG	6.86294694942008e-05	1.71573673735502e-05	0	3.43147347471004e-05	0	0.000394619449591655	0.000120101571614851	0	3.43147347471004e-05	0	0	0	0.000274517877976803	0	0	0	0.000137258938988402	0.000188731041109052	0	0	0	3.43147347471004e-05	0	0.000120101571614851	0	0
CCGAGAATATTCGACAATGCGCGAAAGCGTGATCGAGCGACGCCGCGTGGAGGACGAAGCCCTTCGGGGTGTAAACTTCTTTTGCGGACGACAAAGTTTATTGATGAGTTCGAGAATAAGGGGCTACTAACTCTGTGCCAGCAGTAGCGGTAATACAGAGGCCCCGAGCGTTATCCGGAATCACTGGGCGTAAAGGGTGTGTAGGCGGCTTTGTTAGTCCCTCGTTAAATACTCTGGCTTTACCAGAGAAATGCGCGGGAAACGGCAAAGCTAGAGGATGCAAGAGGCAAGCGGAACTCACGGTGTAGGGGTAAAATCCATTGATATCGTGGGGAACGCCAAAAGCGAAGGCAGCTTGCTGGTGCATTTCTGACGCTGAGGCACGAAAGCGTGGGTAGC…	0	0.000102944204241301	0	0	0	0	0	0	0	0	0	0	0.000703452062315558	0	0	0	0	0.000223045775856153	0	0.000583350490700707	0	0	0	0	0	0
TAGGGAATCTTCGGCAATGGACGAAAGTCTGACCGAGCAACGCCGCGTGAGCGAAGAAGGCCTTCGGGTCGTAAAGCTCTGTTGTTAGAGAAGAACATGGGTGAGAGTAACTGTTCACCCCTTGACGGTATCTAACCAGAAAGCCACGGCTAACTACGTGCCAGCAGCCGCGGTAATACGTAGGTGGCAAGCGTTGTCCGGAATTATTGGGCGTAAAGCGCGCGCAGGCGGTCTCTTAAGTCTGATGTGAAAGCCCCCGGCTCAACCGGGGAGGGTCATTGGAAACTGGGAGACTTGAGGACAGAAGAGGAGAGTGGAATTCCAAGTGTAGCGGTGAAATGCGTAGATATTTGGAGGAACACCAGTGGCGAAGGCGGCTCTCTGGTCTGTTACTGACGC…	0	0	0	0	0	0	0	0	0	0	0	0	0	0	0.000669137327568458	0	0	0	0	0	0	0	0	0	0	0
TGAGGAATTTTGCGCAATGGGCGAAAGCCTGACGCAGCGACGCCGCGTGACCGAAGAAGCTTTTCGGAGTGTAAAGGTCTTTTGATTGGGAAAATTATGATGGTACCAATCGAATAAGCACCGGCTAATTACGTGCCAGAAGCCTCGGTGATACGTAAGGTGCAAGCGTTATCCGGAATTATTGGGCGTAAAGCGTTCGTAGGTGGTTTGATAAGTCTTGGGTAAAATCATTGGGCTCAACCCAATGCCCGCCCGGGAGTACTATCAAACTAGAGGTAAGTAGGGGTAGGTGGAATTCCCGGTGTAGCAGTGAAATGCGTTGATATCGGGAGGAATACCAATGGCGAAAGCATCCTACTAGACTTATCCTGACACTAAGGAACGAAAGCGTGGGTAGCG…	0.000223045775856153	8.5786836867751e-05	0	5.14721021206506e-05	0	0	0	0	0.000102944204241301	5.14721021206506e-05	0	0	0.000188731041109052	0	0	3.43147347471004e-05	3.43147347471004e-05	0.000274517877976803	0	0	0	0	0	0	0	0.000240203143229703
TCGAGAATCTTCCACAATGGGCGAAAGCCTGATGGAGCGACACCGCGTGTGGGATGAAGGTCTTCGGATCGTAAACCACTTTTTTATGGGAACAAGTTATTGAGTGTACCACAAGAATAAGAGGTTGCTAACTCTGTGCCAGCAGCAGCGGTAATACAGAGACCTCAAGCGTTATCCGGAATTACTGGGCGTAAAGAGTTTGTAGGCGGTTTGTATTTCTCTCCGCAAGGGGAGAATTCTAAGTCTGACGTTAAATCTCGGGGCTTAACCCTGAAACTGCGTTGGATACTAGCAGACTAGAGAGCAGGAGAGGTGTGTAGAACTTATGGTGTAGGGGTGAAATCCGTTGATATCATAGGGAATACCAAAGGCGAAGGCATCACACTGGCCTGACTCTGA…	0.000102944204241301	0	0.000257360510603253	0	1.71573673735502e-05	0	0	0	0	0	0	0	0.000772081531809759	0	0	0	3.43147347471004e-05	0.000360304714844554	0	0	0	0	0	0	0	0
TCGAGAATCTTTCGCAATGCCCGAAAGGGTGACGAAGCGACGCCGCGTGGGTGAAGAAGGCCTTCGGGTTGTAAAACCCTGTCAGGAGTTATGAAATGTAAGTGCGATAATACCGTGCTTATTTGACAAAGGCTCCAAAGGAAGCCACGGCTAACTCTGTGCCAGCAGCCGCGGTAATACAGAGGTGGCAAGCGTTGTTCGGAATTACTGGGCGTAAAGAGCACGTAGGTGGATTTGTAAGTCAGATGTGAAAGCCTTCTGTTCAACGGGAGAATTGCATCTGAAACTGCAAACCTTGAGTGTAGGAGGGGAGAATGGAACTTCTGGTGGAGCGGTGAAATGCGTAGATATCAGAAGGAACGCCGGCGGCGAAAGCGATTCTCTAGCCTATAACTGACA…	0	0.000102944204241301	0	0.000343147347471004	0	0.000274517877976803	0	0	0.000102944204241301	0	0.000102944204241301	0	0	0	0	0	0	0.000566193123327157	0	0	0	0	0	0	0	0
TCGAGGATATTTAGCAATGGGCGAAAGCCTGACTATGTGACGCCGCGTGAGGGATGAAGGTCTTCGGATTGTAAACCTCTTTCGATAGGGAAGAAAACCTGTTCTTAACGGAACAGATTGACGGTACCTAGAGAAGAAGCCACGGCCAACTCTGTGCCAGCAGCCGCGGTAATACAGAGGTGGCGAGCGTTACTCGGATTTATTGGGTGTAAAGGGCAGGTAGGCGTCTTGACAAGTTAGAAGTGAAATCCTGCAGCTCAACTGCAGAACTGCTTTTAAAACTGTTGAGATTGAGGCTGGGAGAGGAGAGCGGAATTCTCGGTGTAAGAGTGAAATCTGTAGATATCGAGAGGAACACCAGTGGCGAAGGCGGCTCTCTGGTCCAGCTCTGACGCTGAA…	0	0.000120101571614851	0	0.000154416306361952	0.00080639626655686	0	0	0	0	5.14721021206506e-05	0	0	0	0	0	0.000154416306361952	0	0.000600507858074257	0	0	0	0	0	0	0	0
TCGAGAATATTCCACAATGGGCGAAAGCCTGATGGAGCGACGCCGCGTGCAGGATGAAGGCCCTCGGGTTGTAAACTGCTTTTCTTCGGGAAGAACTAAAGTGACGGTACCGAAGGAATAAGGGGCTGCTAACTTCGTGCCAGCAGCAGCGGTAATACGAAGGCCCCGAGCGTTATCCGGATTTATTGGGCGTAAAGCGCGTGTAGGAGGCTCGGCGCGTCTCTTGTCAAATTTCACCGCTCAACGGTGAAACCGCAAGAGATACGGCCGGACTAGAGGGTGCGAGAGGTTGATGGAACGCACGGTGTAGGGGTGAAATCCGTTGATATCGTGCGGAACACCAAAGGCGAAGGCAGTCAACTGGCGCACTCCTGACTCTAAGGCGCGAAAGCGTGGGGA…	0	0	0	0	0	0	0	0	0	0	0.00082355363393041	0	0	0	0	0	0	0.000566193123327157	0	0	0	0	0	0.000188731041109052	0	0
TGGGGAATATTGGACAATGGGGGGAACCCTGATCCAGCCATGCCGCGTGTGTGAAGAAGGCCTTTTGGTTGTAAAGCACTTTAAGCGAGGAGGAGGCTCCCTAGATTAATACTCTGGGAGAGTGGACGTTACTCGCAGAATAAGCACCGGCTAACTCTGTGCCAGCAGCCGCGGTAATACAGAGGGTGCAAGCGTTAATCGGATTTACTGGGCGTAAAGCGTGCGTAGGTGGCCAATTAAGTCAAATGTGAAATCCCCGAGCTTAACTTGGGAATTGCATTCGATACTGGTTGGCTAGAGTATGGGAGAGGATGGTAGAATTCCAGGTGTAGCGGTGAAATGCGTAGAGATCTGGAGGAATACCGATGGCGAAGGCAGCCATCTGGCCTAATACTGACA…	0	0.000291675245350353	0	0.000651979960194908	0	0	0	0	0.000223045775856153	0.000154416306361952	0	0	0	0	0	0	0	0	0	0	0	0	0	0	0	0
TGGGGAATATTGCACAATGGGCGCAAGCCTGATGCAGCAACGCCGCGTGCGGGATGACGGCCTTCGGGTTGTAAACCGCTTTCAGCAGGGACGAAGCGAAAGTGACGGTACCTGCAGAAGAAGCACCGGCTAACTACGTGCCAGCAGCCGCGGTGATACGTAGGGTGCGAGCGTTGTCCGGAATTATTGGGCGTAAAGAGCTTGTAGGCGGTCCGTCGCGTCGGAAGTGAAAACTCAGGGCTCAACCCTGAGCCTGCTTTCGATACGGGCAGACTTGAGGGATGTAGGGGAGAACGGAATTCCTGGTGGAGCGGTGGAATGCGCAGATATCAGGAGGAACACCAGTGGCGAAGGCGGTTCTCTGGACATTTCCTGACGCTGAGAAGCGAAAGCGTGGGG…	0	1.71573673735502e-05	0	1.71573673735502e-05	0	0	0	0	3.43147347471004e-05	0	0	0	0	0	0	0	0	0	0.000960812572918811	0	0	0	0	0	0	0
TCAAGAACATTCGACAATGGGCGAAAGCCTGATCGAGCGACGCCGCGTGCAGGATGAAGGTCTTCGGATCGTAAACTGCTTTTATGTTTTAGAAAGTTATTGATCGAAACATGAATAAGGAGCTGCAAACTTCGTGCCAGCAGCCGCGGTAATACGAAGGCTCCAAGCGTTATCCGGATTTATTGGGCGTAAAGGGTGCGTAGGGGGTTTCATGTGTTTCCGGTTAAAGACCGAGGCTTAACTTCGGAGTTGCCGGGAAAACTATGAGACTTGAGGGTGTTAGAGGTCTGTGGAACGCACGGTGTAGGGGTGAAATCCGTTGATATCGTGCGGAACACCAAAGGCGAAGGCAGCAGACTGGGACATTCCTGACCCTGAGGCACGAAAGCGTGGGGAGCA…	0	0	0	0	0	0.00080639626655686	0	0.000223045775856153	0	0	0	0	0	0	0	0	0	0	0	0	0	0	0	0	0	0
TCAAGAATATTCCGCAATGCACGAAAGTGTGACGGAGCTATGCCGCGTGCCAGATGAAGGCCTTCGGGTCGTAAATGGCTTTTCTCAAGGACGAACAAATGACGGTACTTGAGGAATAAGGGGCTGCTAATCACGTGCCAGCAGCAGCGGTAATACGTGAGCCCCGAGCGTTGTCCGGATTTATTGGGCGTAAAGCGTCTGTAGGAGGTTTCGTGCGTCATGCGTCAAATCTTCGGGCTCAACCCGGAGGCTGCGTGTGATACGGCGAGACTAGAGGATGGGAGAGGTGCATGGAATTGCCGGTGTAGCGGTAAAATGCGTTAATATCGGCAAGAACACCAAAGGCGAAGGCAGTGCACTAGAACATTCCTGACTCTCAGAGACGAAAGCGTGGGTAGC…	0.000171573673735502	3.43147347471004e-05	0	0.000120101571614851	0	0	0	6.86294694942008e-05	6.86294694942008e-05	3.43147347471004e-05	0	0.000566193123327157	0	0	0	0	3.43147347471004e-05	0.000223045775856153	0	0	0	3.43147347471004e-05	0	0	0	0
TCGAGAATCTTCCACAATGGACGAAAGTCTGATGGAGCGACGCCGCGTGATTGATGAAGCCCTTCGGGGCGTAAAGATCTTTTATGAGGGAAGAAACCCGCTTGTCGGGAATGACGGTACCTCATGAATAAGGACCTGCTAAACTCGTGCCAGCAGCAGCGGTAATACGAGTGGTCCAAGCATTATCCGGAATTATTGGGCGTAAAGGGTGTGTAGGTGGTCTGGTTAGTCTCCCGTTAAAGCCTTGGGCTTAACCCAAGAACTGCGGGGGAAACGGCCAAACTAGAGGGGGCGAGAGGCTAATGGAACTCATGGTGTAGGAGTGAAATCCGTTGATATCATGGGGAACACCGAAGGCGAAGGCAGTTAGCTGGCGCTCACCTGACACTGAAACACGAA…	0	0	0	0	0	0	0	0	0	0	0.00109807151190721	0	0	0	0	0	0	0.000171573673735502	0	0	0	0	0	0	0	0
TCGAGAATCTTCCGCAATGGGCGCAAGCCTGACGGAGCGACGCCGCGTGATTGATGAAGTCCTTCGGGACGTAAAAATCTTTTCTGGAGGAGGAAGTTTATTGACGTTACTCCAGGAATAAGGGGCTCCTAACTCTGTGCCAGCAGGAGCGGTAATACAGAGGCCCCAAGCGTTACCCGGAATTACTGGGCGTAAAGGGTGTGTAGGTGGTTGTGCTAGTCTTGTGTTAAATCTCCCCGCTTAACGGGGAAATCGCACGGGAAACGGCACATCTAGAGGGTGTGAGAGGCGTACGGAACTCATGGTGTAGGGGTGAAATCCGTTGATATCATGGGGAACACCGAAAGCGAAGGCAGTACGCTGGCGCATTTCCTGACACTGAGACACGAAAGCGTGGGT…	0	0.000137258938988402	0	0.000120101571614851	0.000754924164436209	0	0	0	5.14721021206506e-05	0	0	0	0	0	0	1.71573673735502e-05	6.86294694942008e-05	0.000102944204241301	0	0	0	0	0	0.000154416306361952	0.000308832612723904	0
TCGGGAATTTTGCGCAATGGGCGAAAGCCTGACGCAGCAACGCCGCGTGAGGGATGAAGGCCTTCGGGTTGTAAACCTCTTTTATCAGGGACGATAATGACGGTACCTGAGGAATAAGTCACGGCTAACTACGTGCCAGCAGCCGCGGTAATACGTAGGTGACAAGCGTTGTCCGGATTTACTGGGCGTAAAGAGCGCGCAGGCGGTCGATTTAGTCGAGTGTGAAAGCCCCCGGCTCAACTGGGGAGGGTCACTCGATACTGATCGACTCGAAGGCAGGAGAGGGAAGCGGAATTCCCGGTGTAGTGGTGAAATGCGTAGATATCGGGAGGAACACCAGTGGCGAAGGCGGCTTCCTGGCCTGTTCTTGACGCTGAGGCGCGAAAGCTAGGGGAGCGA…	0	0	0	3.43147347471004e-05	0	0	0	0	5.14721021206506e-05	0	0	0	0.000995127307665912	0	0	8.5786836867751e-05	0	0.000205888408482602	0	0	0	0	0	0	0	0
TAGGGAATCTTCCGCAATGGGCGAAAGCCTGACGGAGCAACGCCGCGTGAGTGATGAAGGGTTTCGGCTCGTAAAACTCTGTTATTAGGGAAGAACAAACGTGTAAGTAACTGTGCACGTCTTGACGGTACCTAATCAGAAAGCCACGGCTAACTACGTGCCAGCAGCCGCGGTAATACGTAGGTGGCAAGCGTTATCCGGAATTATTGGGCGTAAAGCGCGCGTAGGCGGTTTCTTAAGTCTGATGTGAAAGCCCACGGCTCAACCGTGGAGGGTCATTGGAAACTGGGAAACTTGAGTGCAGAAGAGGAAAGTGGAATTCCATGTGTAGCGGTGAAATGCGCAGAGATATGGAGGAACACCAGTGGCGAAGGCGACTTTCTGGTCTGTAACTGACGC…	0	0	0	0	0.000600507858074257	0	0	0	0	0	0.000274517877976803	0.000428934184338755	0	0	0	0	0	0	0	0	0	0	0	0.000188731041109052	0	0
TGAGGAATTTTGCGCAATGGGCGAAAGCCTGACGCAGCGACGCCGCGTGGGGGATGAAGGCCTTCGGGTTGTAAACCCCTTTCGTGAGGGAAAAAGTCCCGAGCAATCGGGATGATGGTACCTCAGGAAGAAGCCACGGCTAACTCTGTGCCAGCAGCCGCGGTAAGACAGAGGTGGCAAGCGTTGTTCGGAATTACTGGGCTTAAAGGGCGCGTAGGCGTTTCAATAAGTCAGATGTGGAATCCTTAGGCTTAACCTAAGAATTGCATTTGAAACTGTTGGGATTGAGTAAGGCTGGGGAGGGCAGAATTCCTGGTGTAGCGGTGAAATGCGTAGATATCAGGAGGAAGGCCAGTGGCGAAGGTGGCCCTCTGGGCCTTAACTGACGCTGAGGCGCGA…	0	0	0	0	0	0	0	0	0	0	0	0.000394619449591655	0	0	0	0	0	0.000446091551712305	0	0.000154416306361952	0	0	0	0.000411776816965205	0	0
TCGAGAATCTTCGACAATGGGCGAAAGCCTGATCGAGCGACGCCGCGTGCGGGATGAAATCCTTCGGGACGTAAACCGCTTTTGGCAGGGAAAAATTCAATGATGGTACCTGCAGAATAAGGGCTTGCAAATCTCGTGCCAGCAGCCGCGGTAATACGAGAGGCCCGAGCGTTATCCGGAGTAACTGGGCGTAAAGGGTGTGTAGGGGGTTGTGTTAGTCGGATGCTTAAATGCTTCGGCCCAACTGAAGCGCCGGCACCGAAACGGCACAACTTGAGGATGCGAGAGGCAGATGGAACTTATGGTGGAGGGGTGAAATCCGTTGATATCATAGGGAACACCAAAGGCGAAGGCAGTCTGCTGGCGCATACCTGACCCTGAAACACGAAAGCGTGGGGA…	0	3.43147347471004e-05	0	8.5786836867751e-05	0.000480406286459406	0	0.000205888408482602	0	6.86294694942008e-05	5.14721021206506e-05	0	3.43147347471004e-05	0	0	0	0	5.14721021206506e-05	0.000497563653832956	0	0	0	0	0	0	0	0
TCAAGAATCTTCCGCAATGCACGAAAGTGTGACGGAGCAATGCCGCGTGATCGATGAAGGCCTTCGGGTCGTAAAGATCTTTTATCAGGGACGAACAAATGACGGTACCTGATGAATAAGAGGTTGCTAACTCTGTGCCAGCAGCAGCGGTAATACAGAGACCTCAAGCGTTATCCGGATTTATTGGGCGTAAAGGGTCCGTAGGTGGTTGCGCAAGTCATATGTGAAATCTTCGGGCTCAACCCGAAGCCTGCACGTGATACTGCGCGACTTGAGAACGGGAGAGGCAGATGGAATTGCCGGTGTAGCGGTAAAATGCGTTAATATCGGCAAGAACACCAAAGGCGAAAGCAGTCTGCTAGAACGTTTCTGACACTGAGGGACGAAAGCACGGGTAGC…	0	0	0	0	0	0	0	0	0	0	0	0	0.00156132043099307	0	0	0	0	0	0	0	0	0	0	0	0	0
TGAGGAATATTGGATAATGGGCGCAAGCCTGATCCAGCCATGCCGCGTGCAGGATGACGGTCCTATGGATTGTAAACTGCTTTTGTACAGGAAGAAACACTGGTTCGTGAACCAGCTTGACGGTACTGTAAGAATAAGGATCGGCTAACTCCGTGCCAGCAGCCGCGGTAATACGGAGGATCCAAGCGTTATCCGGAATCATTGGGTTTAAAGGGTCCGTAGGCGGTTTAGTAAGTCAGTGGTGAAAGCCCATCGCTCAACGGTGGAACGGCCATTGATACTGCTAAACTTGAATTATTAGGAAGTAACTAGAATATGTAGTGTAGCGGTGAAATGCTTAGAGATTACATGGAATACCAATTGCGAAGGCAGGTTACTACTAATGGATTGACGCTGATG…	0	0	0	0	0	0	0	0	0	0	0	0	0	0	0	0	0	0	0	0	0.00173289410472857	0	0	0	0	0
TGAGGAATCTTGGACAATGGGGGAAACCCTGATCCAGCGATGCCGCGTGAGTGAAGAAGGTCTTCGGATTGTAAAGCTCTTTCGACAGGGAAGATGATGACGGTACCTGTAGAAGAAGCCCCGGCTAACTCCGTGCCAGCAGCCGCGGTAAGACGGAGGGGGCTAGCGTTGTTCGGAATTACTGGGTGTAAAGGGCGCGTAGGCGGTTGCTTAAGTTAGGCGTTAAAGACCTGGGCTTAACCTGGGGGGTGCGCTTAATACTGGGCGGCTAGAGTCCGGAAGAGGAGAGTGGAATTCCTAGTGTAGAGGTAAAATTCGTAGATATTAGGAGGAACACCAGTGGCGAAGGCGACTTTCTGGTCCGGTACTGACGCTGAGGCGCGAAAGCGTGGGGATCAA…	6.86294694942008e-05	3.43147347471004e-05	0	0.000137258938988402	0	0	0	0	8.5786836867751e-05	0	0	0	0.000325989980097454	0	0	3.43147347471004e-05	0	8.5786836867751e-05	0	0	0	0	0	0	0	0.000446091551712305
TAAAGAATCTTTCGCAATGGCCGAAAGGCTGACGAAGCAACACCGCGTGATTGATGAAGATCGTAAGATCGTAAAAATCTTTTCTGGGGGAATAACTCTGAAGGTACCCCAGGAATAAGCACCTGCTAACTCCGTGCCAGCAGCCGCGGTAATACGGAGGGTGCAAGCGTTATCCGGAATTATTGGGCGTAAAGCGTTCGTAGGCGGTTTTTTAAGTTGGATGTAAAATCTCAATGCTCAACTTTGAGTTTGTATCCAATACTGGAAGACTAGAGTCTTGTAGGGGTAGGTGGAATTCTGTGTGTAGGGGTAAAATCCGTTGATACACAGAGGAACACCAAAAGCGAAGGCAGCCTACTGGGCAAGTACTGACGCTGTTGAACGAAAGCGTGGGGAGCG…	8.5786836867751e-05	0.000102944204241301	0	5.14721021206506e-05	0	0	0	0	1.71573673735502e-05	0	0	0.000892183103424611	0	0	0	0	0	0.000205888408482602	0	0	0	3.43147347471004e-05	0	0	0	0
TAGGGAATTTTCCACAATGGACGAAAGTCTGATGGAGCAACGCCGCGTGCAGGATGAATGCCTTCGGGTTGTAAACTGCTTTTATATGTGACGATTATGACGGTAGCATATGAATAAGGATCGGCTAATTCCGTGCCAGCAGCCGCGGTCATACGGAAGATCCAAGCGTTATCCGGAATTACTGGGCGTAAAGAGTTGCGTAGGTGGCATAGTAAGTAGATGGTGAAATCCTGGGGCTCAACCCCTTACACATTATCTAAACTGCTAAGCTAGAGGGCGAGAGAGGTAGCTAGAATTCCTTGTGTAGGAGTGAAATCCGTAGATATAAGGAGGAATACCGATGGCGTAGGCAGGCTACTGGCTCGTCCCTGACACTAAGGCACGAAAGCGTGGGGAGCG…	0	5.14721021206506e-05	0	0.000102944204241301	0	0.00111522887928076	0	0	3.43147347471004e-05	0	0	0	0	0	0	0	0	0	0	0	0	0	0	0	0	0
TGGGGAATATTGCACAATGGGGGGAACCCTGATGCAGCGACGCCGCGTGGGGGATGACGGCCTTCGGGTTGTAAACCTCTTTCAGTAGGGAAGAAGCCTTTGGGTGACGGTACCTGCAGAAGAAGTACCGGCTAACTACGTGCCAGCAGCCGCGGTAATACGTAGGGTACAAGCGTTGTCCGGAATTATTGGGCGTAAAGAGCTCGTAGGTGGTTTGTCGCGTCTGCTGTGGAATCGTGCCGCTTAACGGTGCGCGTGCAGTGGGTACGGGCAGACTGGAGTGCAGTAGGGGAGTCTGGAATTCCTGGTGTAGCGGTGAAATGCGCAGATATCAGGAGGAACACCGGTGGCGAAGGCGGGACTCTGGGCTGTTACTGACGCTGAGGAGCGAAAGCATGG…	0	0	0	0	0	0	0	0	0	0	0	0	0	0	0.00087502573605106	0	0	0	0	0	0	0	0	0	0	0
TGGGGAATATTGGACAATGGGCGCAAGCCTGATCCAGCAATGCCGCGTGAGTGATGAAGGCCTTAGGGTTGTAAAGCTCTTTTACCCGGGATGATAATGACAGTACCGGGAGAATAAGCTCCGGCTAACTCCGTGCCAGCAGCCGCGGTAATACGGAGGGAGCTAGCGTTGTTCGGAATTACTGGGCGTAAAGCGCACGTAGGCGGCTTTGTAAGTTAGAGGTGAAAGCCTGGAGCTCAACTCCAGAATTGCCTTTAAGACTGCATCGCTTGAATCCAGGAGAGGTGAGTGGAATTCCGAGTGTAGAGGTGAAATTCGTAGATATTCGGAAGAACACCAGTGGCGAAGGCGGCTCACTGGACTGGTATTGACGCTGAGGTGCGAAAGCGTGGGGAGCAA…	8.5786836867751e-05	0	0	0	0	0	0	0.000308832612723904	0.000240203143229703	0.000120101571614851	0	0	0	0	0	0.000257360510603253	0.000257360510603253	0	0	0	0	0	0	0	0	0
TCAGGAATATTCCGCAATGGACGAAAGTCTGACGGAGCGACGCCGCGTGCAGGATGAAGCCCTTCGGGGTGTAAACTGCTTTTCTTAGTGAAGAATTAGTGACGGTAACTGAGGAATAAGAGGTTGCTAACTCTGTGCCAGCAGCAGCGGTAATACAGAGACCTCAAACATTGTCCGGATTTATTGGGCGTAAAGCGTCCGCAGGTGGTTTGAAAAGTTAGGGGTTAAAGCCTCCGACTTAATCGGAGAATTGCTTCTAAAACTTTCAGACTGGAGGCTGTGAGAGGTATGCGGAACTGCCGGTGTAGTAGTAAAATGCGTTGATATCGGCAGGAACACCAAAGGCGAAGGCAGCATACTGGAACAGTCCTGACACTCATGGACTAAAGCGTGGGTAGC…	0	3.43147347471004e-05	0	6.86294694942008e-05	0	0	0	0	8.5786836867751e-05	1.71573673735502e-05	0	0	0	8.5786836867751e-05	0	3.43147347471004e-05	0.000102944204241301	0.000308832612723904	0	0	3.43147347471004e-05	8.5786836867751e-05	0	0	0	0.000274517877976803
TAGGGAATATTGGACAATGGGGGAAACCCTGATCCAGCAACGCCGCGTGAGTGACGAAGGCCTTCGGGTTGTAAAGCTCTGTCGCACAGGACGAAAAAAATGACGGTACTGTGCAAGAAAGGACCGGCCAACTTCGTGCCAGCAGCCGCGGTAAGACGAGGGGTCCTAGCGTTGTTCGGAATTACTGGGCGTAAAGCGCATGTAGGTGGTTTGAAAAGTCAGGTGTGAAAGCCTCGGGCTCAACCCGAGAAGTGCATTTGATACTGTCAAACTTGAATATGGGAGAGGGTAGTAGAATTCCTGGTGTAGTGGTGAAATACGTAGATATCAGGAGGAATACCGGTGGCGAAGGCGGCTACCTGGCCCAATATTGACACTGAGATGCGAAAGCGTGGGGAT…	0	0	0	0	0	0	0	0	0	0	0	0	0	0	0	0	0	0	0	0.00176720883947567	0	0	0	0	0	0
TCAAGAATATTCCCCAATGGACGAAAGTCTGAGGGAGCGACGCCGCGTGCAGGAAGAAACCCCTCGGGGCGTAAACTGCTTTTCTCTGGGAATAACCCTGAAGGTACCAGAGGAATAAGAGGCTGCTAACTTCGTGCCAGCAGCAGCGGTAATACGAAGGCCTCAAGCGTTATCCGGATTTATTGGGCGTAAAGAGTTCAACGGTGGTTTGGAACGTTCTCGGTCAAATTGCATCGCTCAACGGTGCAACTGCTGGGAAAACGGCCAGACTTGAGCCTGGGAGAGGCAGACGGAATTGTCGGTGTAGTAGTAAAATGCGCTAATATCGACAAGAACACCAATAGCGAAGGCAGTCTGCTGGAACAGTGCTGACACTTCACGAACGAAAGCGTGGGGAGC…	0.000257360510603253	0	0	0	0.000703452062315558	0	0	0	0	0	0	0	0	0	0.000171573673735502	0	0	0	0	0	0	0	0	0	0	0
TGGGGAATATTGCGCAATGGGCGAAAGCCTGACGCAGCGACGCCGCGTGGGGGATGAAGGTTCTCGGATTGTAAACCCCTTTCGACCGGAACGAATTCCCTCCTGGTAAACAATCAGGAGGATCGACGGTACCGGGAGAAGAAGCCACGGCTAACTCTGTGCCAGCAGCCGCGGTAAGACAGAGGTGGCGAGCGTTGTTCGGATTTATTGGGCGTAAAGCGCACGCAGGCGGTTTGGTAAGTCAGGGGTGAAAGCCCACAGCTTAACTGTGGGACTGCCTTTGATACTGCCTTTCTCGAGTGCATGAGGGGGAAGCGGAATTCCGAGTGTAGAGGTGAAATTCGTAGATATTCGGAGGAACACCGGTGGCGAAGGCGGCTTCCTGGCATGTAACTGACG…	5.14721021206506e-05	0.000240203143229703	0	0.000360304714844554	0	0	0	0	0.000102944204241301	8.5786836867751e-05	0	0	0	0	0	0	0	0.000977969940292362	0	0	0	0	0	0	0	0
TGGGGAATATTGCACAATGGGGGAAACCCTGATGCAGCCATGCCGCGTGTGTGAAGAAGGCCTTCGGGTTGTAAAGCACTTTCAGTAGGGAGGAAAGGGTAAGTCCTAATACGGCTTATCTGTGACGTTACCTACAGAAGAAGGACCGGCTAACTCCGTGCCAGCAGCCGCGGTAATACGGAGGGTCCGAGCGTTAATCGGAATTACTGGGCGTAAAGCGTGCGCAGGCGGTTTGTTAAGCGAGATGTGAAAGCCCTGGGCTCAACCTAGGAATCGCATTTCGAACTGACCAACTAGAGTCTTGTAGAGGGGGGTAGAATTCCAGGTGTAGCGGTGAAATGCGTAGAGATCTGGAGGAATACCGGTGGCGAAGGCGGCCCCCTGGACAAAGACTGACGC…	0	0	0	0	0	0.000566193123327157	0	0.000343147347471004	0	0	0	0	0	0	0.000223045775856153	0	0	0	0	0	0	0	0	0	0	0
TGGGGAATCTTAGACAATGGGCGCAAGCCTGATCTAGCCATGCCGCGTGATCGATGAAGGCCTTAGGGTTGTAAAGATCTTTCAGATGGGAAGATAATGACGGTACCATCAGAAGAAGCCCCGGCTAACTCCGTGCCAGCAGCCGCGGTAATACGGAGGGGGCTAGCGTTGTTCGGAATTACTGGGCGTAAAGCGCACGTAGGCGGATTGGAAAGTCAGAGGTGAAATCCCAGGGCTCAACCTTGGAACTGCCTTTGAAACTCCCAGTCTTGAGTTCGAGAGAGGTGAGTGGAATTCCGAGTGTAGAGGTGAAATTCGTAGATATTCGGAGGAACACCAGTGGCGAAGGCGGCTCACTGGCTCGATACTGACGCTGAGGTGCGAAAGCGTGGGGAGCAA…	0	0	0	0	0	0	0	0	0	0	0	0	0.00137258938988402	0	0	0	0	0	0	0	0	0	0	0	0	0
TGGGGAATATTGGACAATGGGCGCAAGCCTGATCCAGCCATACCGCGTGGGTGAAGAAGGCCTTCGGGTTGTAAAGCCCTTTTGTTGGGAAAGAAATCCAGCCGGCTAATACCTGGTTGGGATGACGGTACCCAAAGAATAAGCACCGGCTAACTTCGTGCCAGCAGCCGCGGTAATACGAAGGGTGCAAGCGTTACTCGGAATTACTGGGCGTAAAGCGTGCGTAGGTGGTCGTTTAAGTCCGTTGTGAAAGCCCTGGGCTCAACCTGGGAACTGCAGTGGATACTGGGCGACTAGAGTGTGGTAGAGGGTAGCGGAATTCCTGGTGTAGCAGTGAAATGCGTAGAGATCAGGAGGAACATCCATGGCGAAGGCAGCTACCTGGACCAACACTGACAC…	0	0	0	0	0	0	0	0	0	0	0	0	0	0	0.000789238899183309	0	0	0	0	0	0	0	0	0	0	0
TGGGGAATATTGGACAATGGGCGCAAGCCTGATCCAGCCATGCCGCGTGAGTGATGAAGGCCTTAGGGTTGTAAAGCTCTTTTATCCGGGACGATAATGACGGTACCGGAGGAATAAGCCCCGGCTAACTTCGTGCCAGCAGCCGCGGTAATACGAAGGGGGCTAGCGTTGCTCGGAATCACTGGGCGTAAAGGGCGCGTAGGCGGCGTTTTAAGTCGGGGGTGAAAGCCTGTGGCTCAACCACAGAATGGCCTTCGATACTGGGACGCTTGAGTATGGTAGAGGTTGGTGGAACTGCGAGTGTAGAGGTGAAATTCGTAGATATTCGCAAGAACACCGGTGGCGAAGGCGGCCAACTGGACCATCACTGACGCTGAGGCGCGAAAGCGTGGGGAGCAA…	0	0	0	0	0	0	0	0	0	0	0	0	0	0	0	0.000463248919085855	0.000703452062315558	0	0	0	0	0	0	0	0	0
CGAGGGATCTTGGGCAATGGGCGAAAGCCTGACCCAGCAACGCCGCGTGGGGGATGAAGGCCCTCGGGTCGTAAACCCCTTTTGTCGGGGAAGATAGTGACGGTACCCGACGAATAAGTCTCGGCTAACTACGTGCCAGCAGCCGCGGTAATACGTAGGAGGCGAGCGTTGTCCGGATTTATTGGGCGTAAAGAGCGCGTAGGCGGCTAGCTAAGTCTGGTGTGAAATCTCCCGGCCCAACTGGGAGGGGACATCGGATACTGGCTGGCTTGAGTGCGTCAGAGGGATGTAGAATTCCCGGTGTAGTGGTGAAATGCGTAGATATCGGGAGGAATACCAGTGGCGAAGGCGGCATCCTGGGGCGTAACTGACGCTGAGGCGCGAAAGCGTGGGGAGCGA…	0	0	0	0	0	0	0	0	0	0	0	0	0	0	0	0	0	0	0	0.00195593988058472	0	0	0	0	0	0
TCAAGAATATTCCTCAATGCCCGCAAGGGTGAAGGAGCGACGCCGCGTGTATGATGACGCCCCTCGGGGTGTAAAATACTTTTATTAGGGACGAATCAATGACGGTACCTAATGAATAAGTGGTTGCTAACTCTGTGCCAGCAGCAGCGGTAATACAGAGACCACAAGCGTTATCCGGATTTATTGGGCGTAAAGGGTCCGTAGGCGGCTTGTCACATCTCCTGTTAAATCTTTCGGCTTAACCGAAGGGCCGCGGGAGAGATGGACAAGATAGAGACTGGAAGAGGCAAGTGGAATTGCTGGTGTAGGGGTTAAATCCGTTAATATCAGCAGGAACGCCAAATGCGAAAGCAGCTTGCTAGGACAGTTCTGACGCTCAGGGACGAAAGCGTGGGGAGC…	0.000325989980097454	5.14721021206506e-05	0	0.000154416306361952	0	0	0	0	0	0	0.000497563653832956	0	0	0	0	0	0	0.000360304714844554	0	0	0	1.71573673735502e-05	0	0	0	0
TGGGGAATATTGGACAATGGGGGCAACCCTGATCCAGCAATGCCGCGTGTGTGAAGAAGGCCTTCGGGTTGTAAAGCACTTTCGGTGGGGACAAAAATGGCGGAGCTAACATCTCCGTTCTTGATGGTACCCAAAGAAGAAGCACCGGCTAACTCTGTGCCAGCAGCCGCGGTAATACAGAGGGTGCAAGCGTTAATCGGAATTACTGGGCGTAAAGGGTGCGTAGGTGGCTGAATAAGTCAGATGTGAAATCCCCGGGCTTAACCTGGGAACTGCGTTTGATACTGTCCGGCTAGAGTCTGGTAGAGGGAAGTGGAATTCCGCATGTAGCGGTGAAATGCGTAGAGATGCGGAGGAACACCAATGGCGAAGGCAGCTTCCTGGACCAAGACTGACACT…	0.000154416306361952	0	0	6.86294694942008e-05	8.5786836867751e-05	0	0	0	1.71573673735502e-05	0	0	0	0	0	0	0	0	0.000343147347471004	0	0	0	0	0	0.000102944204241301	0	0.000223045775856153
TCGAGAATCTTCCACAATGGACGAAAGTCTGATGGAGCGACGCCGCGTGATTGATGAAGTCCCTCTGGGACGTAAAGATCTTTTATGAGGGAAGAAGTTTATTGACTGTACCTCATGAATAAGAGGCTCCTAATCTCGTGCCAGCAGGAGCGGTAATACGAGAGCCTCGAGCGTTATCCGGAATTATTGGGCGTAAAGGGTGCGTAGGTGGTTTTGTTAGTCTTTTGTCAAAACCCTGTGCTTAACACAGGATCCGCGAAGGAAACGGCAAAACTTGAAAGTGTGAGAGGTATACGGAACTCATGGTGTAGGGGTGAAATCCGTTGATATCATGGGGAACACCAAATGCGAAGGCAGTATACTGGCACATATTTGACACTGAAGCACGAAAGCGTGGGT…	0	3.43147347471004e-05	0	8.5786836867751e-05	0	0	0.00164710726786082	0	0	0	0	0	0	0	0	0	0	0.000171573673735502	0	0	0	0	0	0	0	0
TGGGGAATATTGCACAATGGGCGCAAGCCTGATGCAGCGACGCCGCGTGAGGGATGACGGCCTTCGGGTTGTAAACCTCTTTCAGTAGGGAAGAAGCGAAAGTGACGGTACCTGCAGAAGAAGCGCCGGCTAACTACGTGCCAGCAGCCGCGGTAATACGTAGGGCGCAAGCGTTATCCGGAATTATTGGGCGTAAAGAGCTCGTAGGCGGTTTGTCGCGTCTGCCGTGAAAGTCCGGGGCTCAACTCCGGATCTGCGGTGGGTACGGGCAGACTAGAGTGATGTAGGGGAGACTGGAATTCCTGGTGTAGCGGTGAAATGCGCAGATATCAGGAGGAACACCGATGGCGAAGGCAGGTCTCTGGGCATTAACTGACGCTGAGGAGCGAAAGCATGGGG…	0.000257360510603253	0	0	0	0	0	0	0.000428934184338755	0.000154416306361952	0.000223045775856153	0	0	0	0	0	0	0	0	0	0	0	0	0	0	0	0
TCGAGAATCTTCCGCAATGGGCGAAAGCCTGACGGAGCGACGTCGCGTGATTGATGAAGTCCCTCTGGGATGTAAAGATCTTTTATAGAGGAGAAAATCCAGATTTATCTGGATGTGATAGTACTCTAGGAATAAGGGGTTGCTAAACTCGTGCCAGCAGCAGCGGTAATACGAGTGCCCCGAGCGTTATCCGGAATTATTGGGCGTAAAGGGTGTGTAGGCGGTCTTGTTAGTCTTTTGTTAAAGCTCCCGGCTTAACCGGGAAAGTGCAAAAGAAACGGCAAGACTAGAGGGCGCAAGAGGCTTGTGGAACTCATGGTGTAGGGGTGAAATCCGTTAATATCATGGGGAACACCGAAGGCGAAAGCAGCAAGCTGGTGCGCATCTGACGCTGAAACA…	5.14721021206506e-05	0	0	0.000102944204241301	0.000497563653832956	0	0	5.14721021206506e-05	3.43147347471004e-05	0	0	0	0	0	0	3.43147347471004e-05	0.000102944204241301	0.000600507858074257	0	0	0	0	0	0	0	0
TGAGGAATTTTGCGCAATGGAGGAAACTCTGACGCAGCGACGCCTCGTGAACGATGAAGTCTTTCGGGATGTAAAGTTCTGTCGGTGGGGAAGATGATGACGGTACCCACAAAGGAAGCACCGGCTAACTACGTGCCAGCAGCCGCGGTAATACGTAGGGTGCAAGCGTTATCCGGATTTATTGGGCGTAAAGGGTGCGTAGGCGGTCAGGTAAGTTAGGTGTGAAAGCTATGGGCTCAACCCATAGTTGCGCCTAAAACTGCTTGGCTAGAGTGTGCTAGAGGAAAGCGGAACTCGTGGTGTAGCGGTGAAATGCGTAGATATCACGAGGAACACCAGTGGCGAAGGCGGCTTTCTGGGGCATTACTGACGCTGAGGCACGAAAGCATGGGGAGCAAA…	0	1.71573673735502e-05	0	0	0.000137258938988402	0.000703452062315558	0	0	6.86294694942008e-05	0	0	0	0	0	0	0.000137258938988402	0	0.000446091551712305	0	0	0	0	0	0	0	0
TCGAGAATTTTCCTCAATGGGCGAAAGCCTGAAGGAGCGACGCCGCGTGCGGGATGAAGGGCTTCGGCCTGTAAACCGCTTTTATTTGGGAAGAAGTGCAAACTGACGGTACCAAATGAATAAGAGGTTGCTAACTCTGTGCCAGCAGCAGCGGTAATACAGAGACCTCAAGCGTTATCCGGATTTATTGGGCGTAAAGCGTCCGCAGGTGGTTTATTAAGTCATAGGTCAAATCCCGGGGCTCAACCCCGTAACTGCCCTTGATACTGATAGACTTGAGGCCAGAAGAGGCAAGCGGAATTACAGGTGTAGCGGTAAAATGCGTTTATATCTGTAAGAACACCAAAGGCGAAAGCAGCTTGCTGGAATGGTCCTGACACTCATGGACGAAAGCGTGGG…	0	0	0	0	0	0.000651979960194908	0.000360304714844554	0	0	0	0	0	8.5786836867751e-05	0	0	0	0	0.000171573673735502	0	0	0	0	0	0	0	0
TGGGGAATATTGGACAATGGGCGCAAGCCTGATCCAGCAATGCCGCGTGAGTGATGAAGGCCCTAGGGTTGTAAAGCTCTTTTACCCGGGAAGATAATGACTGTACCGGGAGAATAAGCCCCGGCTAACTCCGTGCCAGCAGCCGCGGTAATACGGAGGGGGCTAGCGTTGTTCGGAATTACTGGGCGTAAAGCGCACGTAGGCGGCTTTGTAAGTCAGAGGTGAAAGCCTGGAGCTCAACTCCAGAACTGCCTTTGAGACTGCATCGCTTGAATCCAGGAGAGGTCAGTGGAATTCCGAGTGTAGAGGTGAAATTCGTAGATATTCGGAAGAACACCAGTGGCGAAGGCGGCTGACTGGACTGGTATTGACGCTGAGGTGCGAAAGCGTGGGGAGCAA…	0	0	0	0	0.000223045775856153	0.000102944204241301	0	0	0	0	0	0	0.000480406286459406	3.43147347471004e-05	0	0	0	0	0	0	0	0	0	0	0.00085786836867751	0
TCGAGAATCTTTAGCAATGGGCGCAAGCCTGACTATGCGACGCCGCGTGCAGGATGAAGGCTTTCGGGTTGTAAACTGCTTTTGTCAGGAAAGAAAGCTCTAAATCATAACATGGTTTAGGGTAGACGGTACCTGACGAATAAGCCACGGCCAACTCCGTGCCAGCAGCCGCGGTAATACGGAGGTGGCGAGCGTTACTCGGAATCATTGGGTGTAAAGGGCAAGTAGGCGGCTTATTAAGTGAGGGGTGAAATCTTCCGACTCAATCGGAAAACCGCCTTTCATACTGATGGGCTTGAGGTCGGAAGAGGGAAACGGAATTAGCAGTGTAAGGGTGAAATCTGTAGATATTGCTAAGAACACCAGCGGCGAAGGCGGTTTCCTGGTCTAGACCTGACG…	6.86294694942008e-05	1.71573673735502e-05	0	6.86294694942008e-05	0	0.000223045775856153	0	0	0	0	0	0	0.000497563653832956	0	6.86294694942008e-05	0	0	0.000360304714844554	0	0	0	0	0	0	0	3.43147347471004e-05
CTGGGAATCGTCGGCAATGGGCGAAAGCCTGACCGCGCGACGCCGCGTGGAGGATGACGGCCTTCGGGTTGTAAACTCCTTAATTCTCCCGATGCAAATCGGGAAGAAACAAAAGTACCCGCAAACTCCGTGCCAGCAGCTGCGGTAAGACGGAGGGTACAAGCGTTATCCGGATTTACTGGGCGTAAAGCGTTCGTAGGCGGCTTAATAAGTCGTGTCTTAAAGACCAAGGCTCAACTTTGGAATAGGACGCGATACTATTAGGCTTAGAGTATGTGAGGGGGTGCTGGAACCTCTGGTGGAGGAGTGAAATCCGTTGATATCAGAGGGAACACCAAGGGCGAAGGCGGGCACCTGGAACATTACTGACGCTGAGGGACGAAAGCTAGGGGAGCGAATC	0	0	0	0	0	0.000411776816965205	0	0	0	0	0.00080639626655686	0	0	0	0	0	0	0	0	0	0	0	0	0	0	0
TCGAGAATATTCGACAATGGGCGAAAGCCTGATCGAGCGACACCGCGTGTGGGAAGAAGGCCTGCGGGTTGTAAACCACTTTTATTAGGGAAAAATTTTGATTGTACCTATTGAATAAGGGGCTGCTAACTTCGTGCCAGCAGCAGCGGTAATACGAAGGCCCCGAGCGTTATCCGGAATCATTGGGCGTAAAGCGTGTGTAGGCGGTAGATATTGTCGAGGGTTAAAGACCGAGGCCTAACTTCGGGAATGCTCTCGAAACGTATCAACTAGAAGGTGTGAGAGGTGAGCGGAACTCATGGTGTAGGGGTGAAATCCGTTGATATCATGGGGAACACCAAAGGCGAAGGCAGCTCACTGGTGCACTCTTGACGCTGAAATACGAAAGCGTGGGGATCA…	0	0	0	0	0	0	0	6.86294694942008e-05	0	0	0.00108091414453366	0	0	0	0	0	0	6.86294694942008e-05	0	0	0	0	0	0	0	0
TGGGGAATCTTGCGCAATGGGCGAAAGCCTGACGCAGCAACGCCGCGTGGAGGAAGAAGGCCTTAGGGTTGTAAACTCCTGTCAGGGGAGAAGAAGGCACCTGGGTTAATAGCCCAAGGGCTGACGGTACCCCCAGAGGAAGCCACGGCTAACTACGTGCCAGCAGCCGCGGTAATACGTAGGTGGCGAGCGTTGTCCGGAATCATTGGGCGTAAAGCGCGCGTAGGCGGCTTGTCAGGTCTGATGTGAAATCTTGGGGCTTAACTCCAAGCGTGCATCGGAAACCGGCTGGCTAGAGTCTGGGAGAGGAGAGTGGAATTCCTGGTGTAGCGGTGAAATGCGTAGATATCAGGAGGAACACCAGTAGCGAAGGCGGCTCTCTGGAACAGTACTGACGCT…	0	0	0	0	0	0	0	0	0	0	0	0	0	0	0.000686294694942008	0	0	0	0	0	0	0	0	0.000188731041109052	0	0
CAGCGGTAATACGAAGGTGGCAAGCGTTACCCGGATTGATTGGGCGTAAAGCGTCCGCAGACGGTATGATTAGTTCCTGGTCAAATCCTGAAGCTTAACTTCAGGGCCGCTGGGAAAACTGTCATGCTAGAGACTGGGAGAGGCAAATGGAATTACCGGTGTAGCAGTGAAATGCGTTAATATCGGTAGGAACACCAAAGGCGAAAGCAATTTGCTGGAACAGTTCTGACGTTCAGGGACGAAAGCGTGGGGAGCGAATG	0	5.14721021206506e-05	0.000240203143229703	3.43147347471004e-05	0	5.14721021206506e-05	1.71573673735502e-05	0	5.14721021206506e-05	6.86294694942008e-05	0	0	3.43147347471004e-05	0	0	0	0	0.000274517877976803	0	0.000960812572918811	0	1.71573673735502e-05	0	0	0	1.71573673735502e-05
TCGAGAATATTCCACAATGGGCGAAAGCCTGATGGAGCGACGCCGCGTGCAGGAAGAAGCCCTTCGGGGTGTAAACTGCTTTTATTAGAGAAGAATTTTATTATGACCATCTAGTGAATAAGGGGCGGCAAACTTCGTGCCAGCAGCAGCGGTAATACGAAGGCCCCAAGCGTTATCCGGATTTATTGGGCGTAAAGCGTGCGTAGGAGGTTCGGTAAGTCTGTTGTTAAATTTCACTGCTTAACGGTGGAGCTGCAATTGATACTATCGAACTAGAGTGTGCGAGAGGCTAGTAGAACTCACAGTGTAGGGGTGAAATCCGTTGATATTGTGGGGAATACCAAAGGCGAAGGCATCTAGCTGGCGCATTACTGACTCTGAGGTACGAAAGCGTGGGGA…	0	0	0	0	0.000480406286459406	0	0	0	0	0	0	0	0	0	0	0	0	0.000120101571614851	0	0	0	0	0	0	0	0.000428934184338755
TGGGGAATATTGGACAATGGGCGCAAGCCTGATCCAGCCATACCGCGTGGGTGAAGAAGGCCTTCGGGTTGTAAAGCCCTTTTGTTGGGAAAGAAATCCAGCCGGCTAATACCTGGTTGGGATGACGGTACCCAAAGAATAAGCACCGGCTAACTTCGTGCCAGCAGCCGCGGTAATACGAAGGGTGCAAGCGTTACTCGGAATTACTGGGCGTAAAGCGTGCGTAGGTGGTTGTTTAAGTCTGTTGTGAAAGCCCTGGGCTCAACCTGGGAACTGCAGTGGAAACTGGACAACTAGAGTGTGGTAGAGGGTAGCGGAATTCCCGGTGTAGCAGTGAAATGCGTAGAGATCGGGAGGAACATCCATGGCGAAGGCAGCTACCTGGACCAACACTGACAC…	0	0	0	0	0	0	0	0.000257360510603253	5.14721021206506e-05	0.000205888408482602	0	0	0	0	0	0	6.86294694942008e-05	0	0	0	0.000446091551712305	0.000102944204241301	0	0.000154416306361952	0	0
TGAGGAATATTGGTCAATGGAGGAAACTCTGAACCAGCCAAGTCGCGTGAAGGAAGAATGTCCTAAGGATTGTAAACTTCTTTAGCGAGCGAGTAAGGACTTCCACGTGATGGGAGTTTGAAAGTAGCTCGAGAATAAGTATCGGCTAACTCCGTGCCAGCAGCCGCGGTAATACGGAGGATACGAGCGTTATCCGGATTTATTGGGTTTAAAGGGTGCGCAGGTGGTCCTGCAAGTCAGTGGTGAAAAGCTGAGGCTCAACCTCAGCCTTGCCGTTGAAACTGCAAGACTTGAGAGTACATGATGTGGGCGGAATGCGTAGTGTAGCGGTGAAATGCATAGATATTACGCAGAACTCCGATTGCGAAGGCAGCTCACAAAGGTATGTCTGACACTGAG…	0	0	0	0	0	0	0	0	0	0	0	0	0.00130395992038982	0	0	0	0	0	0	0	0	0	0	0	0	0
TGGGGAATTTTGCACAATGGGCGAAAGCCTGATGCAGCGACGCCGCGTGGAGGATGAAGGTTTTCGGATTGTAAACTCCTTTTGTAGGGGAAAATAATGATGGTACCCTGCGAATAAGCCACGGCTAACTCTGTGCCAGCAGCCGCGGTAAGACAGAGGTGGCGAGCGTTGTTCGGAATTACTGGGCTTAAAGGGCGCGTAGGCGGTAAGATAAGTCTGTGGTGAAATCTTAGGGCTTAACCCTAAAACTGCCATGGAAACTGTTTTACTTGAGTCAGCGAGGGGATGGTGGAATTCCTGGTGTAGCAGTGAAATGCGTAGATATCCGGAGGAAGGCCGGTGGCGAAGGCGGCCATCTGGCGCTGAACTGACGCTGAGGCGCGAAAGCGTGGGTAGCAA…	0	0	0	0.000360304714844554	0	0	0	0	0.000171573673735502	0.000154416306361952	0	0	0	0	0	0	0	0.000772081531809759	0	0	0	0	0	0	0	0
TGGGGAATATTGCACAATGGGCGGAAGCCTGATGCAGCGACGCCGCGTGAGGGATGACGGCCTTCGGGTTGTAAACCTCTTTCAGCAGGGACGAAGCGTAAGTGACGGTACCTGCAGAAGAAGCACCGGCTAACTATGTGCCAGCAGCCGCGGTAATACGTAGGGTGCGAGCGTTGTCCGGAATTACTGGGCGTAAAGAGCTCGTAGGCGGTTTGTCACGTCGTCTGTGAAATCCTAGGGCTTAACCCTGGACGTGCAGGCGATACGGGCTGACTTGAGTACTACAGGGGAGACTGGAATTTCTGGTGTAGCGGTGGAATGCACAGATATCAGGAAGAACACCGATGGCGAAGGCAGGTCTCTGGGTAGTAACTGACGCTGAGGAGCGAAAGCATGGGT…	0.000188731041109052	0	0	6.86294694942008e-05	0	0	0.00133827465513692	0	0	0	0	0	0	0	0	0	0	0	0	0	0	0	0	0	0	0
TCAAGAATCTTCCCCAATGGACGAAAGTCTGAGGGAGCGACGCCGCGTGCAGGAAGAAGCTCTTCGGGGCGTAAACTGCTTTTACACGGGAACAAATTTTGAGTGTACCGTGAGAATAAGGACCTGCTAAACTCGTGCCAGCAGCAGCGGTAATACGAGTGGTCCGAGCGTTATCCGGTTTTATTGGGCGTAAAGGGTCCGCAGGCGGTCTTGTAAGTCTCGTGTTAAATCCTGGCGCTCAACGTCAGGGCCGCGCGAGATACTATAAGACTAGAGGCTGGGAGAGGCACTTGGAATTGCCGGTGTAGCAGTAAAATGCTTTAATATCGGCAGGAACACCAAAAGCGAAGGCATGGTGCTAGAACAGTCCTGACGCTCAGGGACGAAAGCGTGGGTAGC…	0.000120101571614851	0	0	0	0.00113238624665431	0	0	0	0	0	0	0	0	0	0	0	3.43147347471004e-05	0.000137258938988402	0	0	0	0	0	0	0	0
TCGAGAATCTTCCACAATGGACGAAAGTCTGATGGAGCGACGCCGCGTGACTGATGAAGTCTTTCGGGATGTAAAGGTCTTTTATGAAGGAGAAAGTTTTGATAGTACTTCATGAATAAGGGGTTGCTAAACTCGTGCCAGCAGCAGCGGTAATACGAGTACCCCAAGCGTTATCCGGAATTATTGGGCGTAAAGGGTGTGTAGGCGGTCGTGTTAGTCATTCGTCAAAGCCTCCGGCTCAACCGGAGAATTGCGAATGAAACGGCACGACTCGAGAGCGCGAGAGGTTTGCGGAACTCATGGTGTAGGGGTGAAATCCGTTGATATCATGGGGAACACCAAAAGCGAAGGCAGCAAACTGGCGCGTTTCTGACGCTGAAACACGAAAGCGTAGGTAGC…	0	6.86294694942008e-05	0	0.000325989980097454	0	0	0.000102944204241301	0	6.86294694942008e-05	8.5786836867751e-05	0	0	0	0	0	0	0	0.000274517877976803	0	0	0	0	0	0.000325989980097454	0	0.000274517877976803
TGGGGAATATTGCACAATGGGCGAAAGCCTGATGCAGCGACGCCGCGTGGGGGATGACGGCCTTCGGGTTGTAAACCCCTTTCAGTAGGGAAGAAGCGAGAGTGACGGTACCTGCAGAAGAAGCGCCGGCTAACTACGTGCCAGCAGCCGCGGTAATACGTAGGGCGCAAGCGTTGTCCGGAATTATTGGGCGTAAAGAGCTTGTAGGTGGCTTGTCGCGTCTGCCGTGAAAACCCGAGGCTCAACCTCGGGCGTGCGGTGGGTACGGGCAGGCTAGAGTGTGGTAGGGGAGACTGGAACTCCTGGTGTAGCGGTGAAATGCGCAGATATCAGGAAGAACACCGATGGCGAAGGCAGGTCTCTGGGCCATTACTGACACTGAGAAGCGAAAGCATGGGT…	0	0	0	0	0	0	0	0	0	0	0	0	0	0	0.000686294694942008	0	0	0	0	0	0	0	0	0	0	0
TCGAGAATATTCCACAATGGACGAAAGTCTGATGGAGCGACACCGCGTGCAGGAAGAAGGCCTTCGGGTTGTAAACTGCTTTTCTAAGGGAAGAATTTTGACGGTACCTTAGGAATAAGGAGTGGCAAACTTCGTGCCAGCAGCTGCGGTAATACGAAGACTCCAAGCGTTATCCGAATTTATTGGGCGTAAAGCGTGCGTAGGGGGTTCGATGCGTCTATTGTTAAATCTCATCGCCCAACGATGAGACCGCAGTAGATACGGTCGGACTAGAAGGTGCGAGAGGTCTGTGGAACACATAGTGTAGGGGTGACATCCGTTGATATTATGTGGAACACCAAAGGCGAAGGCAGCAGACTGGCGCATTCTTGACCCTGAGGCACGAAAGCGTGGGTAGCG…	0	0	0	0	0	0	0	0	0	0	0	0	0	0	0	0	0	0	0	0.000703452062315558	0	0	0	0	0.00135543202251047	0
TGGGGAATATTGGACAATGGGCGAAAGCCTGATCCAGCCATGCCGCGTGTGTGAAGAAGGCCTTCGGGTTGTAAAGCACTTTAAGCGAGGAGGAATGGCTCTGGGTTAATACCCTTGAGCAGTGACGTTACTCGCAGAATAAGCACCGGCTAACTCTGTGCCAGCAGCCGCGGTAATACAGAGGGTGCAAGCGTTAATCGGAATTACTGGGCGTAAAGCGCGCGTAGGCGGTTACGTAAGTTGGATGTGAAATCCCCGGGCTCAACCTGGGAATTGCATTCAAAACTGCGTGGCTAGAGTGTGGGAGAGGAAGGTAGAATTCCAGGTGTAGCGGTGAAATGCGTAGATATCTGGAGGAATACCGATGGCGAAGGCAGCCTTCTGGCCTAACACTGACGC…	0	0	0	6.86294694942008e-05	0	0.000171573673735502	0	0.000188731041109052	1.71573673735502e-05	0	0	0	0.000137258938988402	0	0	0	0	1.71573673735502e-05	0	0	0	0	0	0	0.000600507858074257	0.000188731041109052
TGGGGAATCTTGCGCAATGGGCGAAAGCCTGACGCAGCCATGCCGCGTGAATGATGAAGGTCTTAGGATTGTAAAATTCTTTCAGTAGGGACGATAATGACGGTACCTACAGAAGAAGCCCCGGCTAACTTCGTGCCAGCAGCCGCGGTAATACGAAGGGGGCTAGCGTTGCTCGGAATTACTGGGCGTAAAGGGAGCGTAGGCGGACATTTAAGTCAGGGGTGAAATCCCAGAGCTCAACTCTGGAACTGCCTTTGATACTGGGTGTCTTGAGTGTGATAGAGGTATGTGGAACTCCGAGTGTAGAGGTGAAATTCGTAGATATTCGGAAGAACACCAGTGGCGAAGGCGACATACTGGATCATTACTGACGCTGAGGCTCGAAAGCGTGGGGAGCAA…	0	0	0	0	0.000308832612723904	0	0	0.000171573673735502	0.000188731041109052	8.5786836867751e-05	0	0	0	0	0	0.000377462082218104	1.71573673735502e-05	0	0	0	0	0	0.000102944204241301	0	0	0
TCGAGAATCTTCCACAATGGACGAAAGTCTGATGGAGCGACACCGCGTGTGGGATGAAGGCCTTCGGGTTGTAAACCACTTTTTTATGGGATGAACCTTCGGGTGACAGTACCATAAGAATAAGAGGTTGCTAACTCTGTGCCAGCAGCAGCGGTAATACAGAGACCTCAAGCGTTATCCGGATTTATTGGGCGTAAAGAGTCTGTAGGTGGTTTGCGTTTCTCTCCGCAAGGGGAGAACTTCAAGTCTGATGTTAAATCTCAGAGCTCAACTCTGAAACTGCATCGGATACTGACAAACTTGAGAGCAGGAGAGGTGTGTAGAACTTATGGTGTAGGGGTGAAATCCGTTGATATCATAGGGAATACCAAAGGCGAAGGCATCACACTGGCCTGACTC…	8.5786836867751e-05	0.000137258938988402	0	0	0	0	0	0	0	0	0	0	0	0	0	0	8.5786836867751e-05	0.000463248919085855	0	0	0	0	0	0	0.00087502573605106	0
TCAAGAACATTCCACAATGGACGAAAGTCTGATGGAGCGACGCCGCGTGCAGGATGAAGGCCTTCGGGTTGTAAACTGCTTTTGTAAGGGATGAATCCGAGCAATCGGAATGACAGTACCTTGCGAATAAGAGGTTACTAACTCTGTGCCAGCAGTAGCGGTAATACAGAGACCTCAAGCGTTATCCGGATTTATTGGGCGTAAAGAGCATGTAGGCGGATATGATAGTCAGGTGTTAAATCCCCGAGCTTAACTTGGGAACCGCACTTGAAACGGCATATCTAGAGAAAGTGAGAGACCAGTGGAACATATGGTGTAGCAGTGAAATGCGTTGATATCATATGGAACACCAAAGGCGAAGGCATCTGGTTGGCACTTTTCTGACGCTGAGATGCGAAA…	0	0	0.000223045775856153	0	0	0	0	0	0	0	0	0	0.000892183103424611	0	0	0.000102944204241301	1.71573673735502e-05	0.000171573673735502	0	0	0	0	0	0	0	0
CCGAGAATATTCGACAATGGAGGCAACTCTGATCGAGCGACGCCGCGTGTGGGAAGAAGGTCTGCGGATCGTAAACCACTTTTATCGGGGAAAAATTTTGATTGTACCCGGTGAATAAGGGGCTGCTAACTTCGTGCCAGCAGCAGCGGTAATACGAAGGCCCCGAGCGTTATCCGGAATCATTGGGCGTAAAGCGTGTGTGGGCGGTTGGTATTGTCGGGGGTTAAAGGCCGTGGCCTAACCACGGAAGTGCTTCCGAAACGTACCGACTAGAGGGTGTGAGAGGTGAGCGGAACTCACGGTGTAGGGGTGAAATCCGTTGATATCGTGGGGAACACCAAAGGCGAAGGCAGCTCACTGGCGCGCTCCTGACGCTGAAACACGAAAGCGTGGGGATCA…	0	0	0	0	0	0	0	0	0	0	0	0	0	0	0.000634822592821357	0	1.71573673735502e-05	0	0	0	0	0	0	0	0	0
TGGGGAATTTTGGACAATGGGCGCAAGCCTGATCCAGCAATGCCGCGTGCAGGAAGAAGGCCTTCGGGTTGTAAACTGCTTTTGTACGGAACGAAACGGTCTGGGTTAATACCCTGGGCTAATGACGGTACCGTAAGAATAAGCACCGGCTAACTACGTGCCAGCAGCCGCGGTAATACGTAGGGTGCAAGCGTTAATCGGAATTACTGGGCGTAAAGCGTGCGCAGGCGGTTTTGTAAGACAGTCGTGAAATCCCCGGGCTCAACCTGGGAATTGCGATTGTGACTGCAAAGCTGGAGTGCGGCAGAGGGGGATGGAATTCCGCGTGTAGCAGTGAAATGCGTAGATATGCGGAGGAACACCGATGGCGAAGGCAATCCCCTGGGCCTGCACTGACGC…	0	0	0	0	0	0	0	0	0	0	0	0	0	0	0	0	0	0	0	0.000669137327568458	0	0	0	0	0.000428934184338755	0.000257360510603253
TGGGGAATATTGCGCAATGGGCGAAAGCCTGACGCAGCAACGCCGCGTGGAGGATGAAGGCTCTAGGGTCGTAAACTCCTTTTAACAGGGACGAAGCCCAGCACCTATCCTACTTATAGTGGGATAGGTGCTGGGTGACGGTACCTGTAGAATAAGCCCCGGCTAACTACGTGCCAGCAGCCGCGGTAATACGTAGGGGGCAAGCGTTGTCCGGAATCATTGGGCGTAAAGAGCACGTAGGCGGCTTGTTAAGTCAGATGTGAAATGTCTCGGCTCAACCGGGGATCTGCATTTGAAACTGACAGGCTAGAGTTCAGTAGAGGGAAGTGGAATTCCTAGTGTAGCGGTGAAATGCGCAGATATTAGGAGGAACACCAGTGGCGAAGGCGGCTTCCTGGG…	8.5786836867751e-05	0	0	0	0	6.86294694942008e-05	0	0	0	0	0	0	0	0	0	8.5786836867751e-05	0.000120101571614851	0.000240203143229703	0	0.000943655205545261	0	0	0	0	0	0
TCGGGAATTTTGCACAATGGCCGAAAGGCTGATGCAGCGACGCCGCGTGAGGGAAGAAGGCTTTCGGGTTGTAAACCTCTTTTCATCAGGAGGCCCAGGTTTTTGGGTCTAAATGTTTTGGTATAAACATTTAGAAACGAAAATCTGGGATACAGTACTGGTGGAATAAGTCACGGCTAACTACGTGCCAGCAGCCGCGGTAATACGTAGGTGGCAAGCGTTATCCGGAATTATTGGGTGTAAAGCGTTCGTAGGCTTTTTAAAAGGTCTCTAATTAAATATGTAGGCTTAACCTACATCAGGTTGGAGAAACCATTAGGATAGAATGGTATCGAGGTAAGTGGAATTTGTGGTGTAGCAGTGAAATGCGTTGATATCACAAGGAACACCAATGGCGAA…	0	0.000102944204241301	0	0.000274517877976803	0	0.000428934184338755	0	0	0.000120101571614851	0	0	0	0	0	0	0	0	8.5786836867751e-05	0	0	0	0	0	0.000308832612723904	0	0
TGGGGAATATTGGACAATGGGCGAAAGCCTGATCCAGCCATGCCGCGTGAGTGATGAAGGCCCTAGGGTTGTAAAGCTCTTTCAGTGGGGAAGATAATGACGGTACCCACAGAAGAAGCCCCGGCTAACTTCGTGCCAGCAGCCGCGGTAATACGAAGGGGGCTAGCGTTGTTCGGAATTACTGGGCGTAAAGCGCACGTAGGCGGATCAGTCAGTTAGGGGTGAAATCCCAGGGCTCAACCCTGGAACTGCCTTTAATACTGCTGATCTAGAGTTCGAGAGAGGTGAGTGGAATTCCGAGTGTAGAGGTGAAATTCGTAGATATTCGGAGGAACACCAGTGGCGAAGGCGGCTCACTGGCTCGATACTGACGCTGAGGTGCGAAAGCGTGGGGAGCAA…	0	0	0	0	0	0	0	0	0	0	0	0	0	0	0	0	0	0	0.00084071100130396	0	0	0	0	0	0	0
TGGGGAATCTTGCACAATGGGCGACAGCCTGATGCAGCAATGCCGCGTGAGGGAAGACGGCCTTAGGGTTGTAAACCTCTTTCAGTTGGGATGAAGTCTCGGCGTTGAATAGACGCCCGGGATGACCGTACCTTCAGAAGAAGCCCCGGCTAACTACGTGCCAGCAGCCGCGGTAATACGTAGGGGGCAAGCGTTGTCCGGAATCATTGGGCGTAAAGAGCGTGTAGGCGGTTAGATAAGTCTGCTGTGAAAGTCGAAGGCTCAACCTTCGAATGCCGGTGGATACTGTTTAACTAGAGTGCGGAAGAGGCAAGTGGAATTCCTGGTGTAGCGGTGAAATGCGCAGATATCAGGAGGAACACCAACGGCGAAGGCAGCTTGCTGGGACGTTACTGACGC…	0	0	0	0.000137258938988402	0	0	0	0	0	1.71573673735502e-05	0.000772081531809759	0	0	0	0	0	0	0.000188731041109052	0	0	0	0	0	0.000274517877976803	0	0
TAAAGAATCTTCCGCAATGGGCGCAAGCCTGACGGAGCAACACTGCGTGGAGGATGAAGGCTTTCGGGTCGTAAACTCCTTTTCTGGGGGAAGAAGTTCTGACGGTACCCCAGGAATAAGCGACGGCAAACTACGTGCCAGCAGCCGCGGTAATACGTAGGTCGCAAGCGTTATCCGGAATTATTGGGCGTAAAGCGTCCGTATGTGGTTTTGTTAGTCCGTGGTTAAATCCCAGAGCTCAACTCTGGAATCGTCATGGAAACTGCAAAACTCGAGTAGTGCAGGGGCAGATGGAATTTCCGAAGTAGGGGTAAAATCCGTAGATCTCGGAAGGAACACCAAACGCGAAGGCATTCTGCTGGGCACTTACTGACACTGAGGGACGAAAGCGTGGGGAGC…	0	0	0	0	0	0	0	0	0	0	0	0	0.00118385834877496	0	0	0	0	0	0	0	0	0	0	0	0	0
[truncated: 2,119 more rows]
