# Supplementary material for: Enrichment of different taxa of the enigmatic candidate phyla radiation bacteria using a novel picolitre droplet technique
Source: ISME Commun. 2024 Jun 21;4(1):ycae080. doi: 10.1093/ismeco/ycae080 (PMC11214157; doi:10.1093/ismeco/ycae080)
Supplement: Supp4-taxa_table_ASVs_ycae080 [file supp4-taxa_table_asvs_ycae080.zip › Supp4-taxa_table_ASVs_ycae080.csv]

	Kingdom	Phylum	Class	Order	Family	Genus
TGAGGAATATTGGACAATGGGCGCAAGCCTGATCCAGCCATGCCGCGTGCAGGATGACGGTCCTATGGATTGTAAACTGCTTTTGCACAGGAAGAAACACTACTTCGTGAAGTAGCTTGACGGTACTGTGAGAATAAGGATCGGCTAACTCCGTGCCAGCAGCCGCGGTAATACGGAGGATCCAAGCGTTATCCGGAATCATTGGGTTTAAAGGGTCCGTAGGCGGTTTAGTAAGTCAGTGGTGAAAGCCCATCGCTCAACGGTGGAACGGCCATTGATACTGCTAAACTTGAATTATTAGGAAGTAACTAGAATATGTAGTGTAGCGGTGAAATGCTTAGAGATTACATGGAATACCAATTGCGAAGGCAGGTTACTACTAATGGATTGACGCTGATG…	Bacteria	Bacteroidota	Bacteroidia	Flavobacteriales	Flavobacteriaceae	Flavobacterium
TGGGGAATATTGGACAATGGGCGAAAGCCTGATCCAGCCATGCCGCGTGTGTGAAGAAGGTCTTCGGATTGTAAAGCACTTTAAGTTGGGAGGAAGGGCATTAACCTAATACGTTAGTGTTTTGACGTTACCGACAGAATAAGCACCGGCTAACTCTGTGCCAGCAGCCGCGGTAATACAGAGGGTGCAAGCGTTAATCGGAATTACTGGGCGTAAAGCGCGCGTAGGTGGTTTGTTAAGTTGGATGTGAAAGCCCCGGGCTCAACCTGGGAACTGCATTCAAAACTGACAAGCTAGAGTATGGTAGAGGGTGGTGGAATTTCCTGTGTAGCGGTGAAATGCGTAGATATAGGAAGGAACACCAGTGGCGAAGGCGACCACCTGGACTGATACTGACAC…	Bacteria	Proteobacteria	Gammaproteobacteria	Pseudomonadales	Pseudomonadaceae	Pseudomonas
TGGGGAATATTGGACAATGGGGGGAACCCTGATCCAGCCATGCCGCGTGTGTGAAGAAGGCCTTTTGGTTGTAAAGCACTTTAAGCGAGGAGGAGGCTACCGAGATTAATACTCTTGGATAGTGGACGTTACTCGCAGAATAAGCACCGGCTAACTCTGTGCCAGCAGCCGCGGTAATACAGAGGGTGCAAGCGTTAATCGGATTTACTGGGCGTAAAGCGCGCGTAGGTGGCCAATTAAGTCAAATGTGAAATCCCCGAGCTTAACTTGGGAATTGCATTCGATACTGGTTGGCTAGAGTATGGGAGAGGATGGTAGAATTCCAGGTGTAGCGGTGAAATGCGTAGAGATCTGGAGGAATACCGATGGCGAAGGCAGCCATCTGGCCTAATACTGACA…	Bacteria	Proteobacteria	Gammaproteobacteria	Pseudomonadales	Moraxellaceae	Acinetobacter
TCGAGAATATTCCACAATGGGCGAAAGCCTGATGGAGCGACGCCGCGTGCAGGAAGAAGGTCTTCGGATTGTAAACTGCTTTTCTAAAGGAGGAAGTCGCAAGATTGACAGTACTTTAGGAATAAGGGGTTCCTAACTCTGTGCCAGCAGGAGCGGTAATACAGAGACCCCGAGCGTTATCCGGATTTATTGGGCGTAAAGTGCGGGCAGGAGGTTCGGTAAGTTTAATGTTAAATTCCGGCGCCTAACGTCGGAGCCGCATTGAATACTGCCAAACTAGAGGACGTTAGAGGCAGATGGAACATACGGTGTAGGGGTGAAATCCGTTGATATCGTATGGAACACCAAAGGCGAAGGCATTCTGCTGGGACGTTCCTGACTCTGAGCCGCGAAAGCGTG…	Bacteria	Patescibacteria	Parcubacteria	Unknown	Unknown	Unknown
TGGGGAATATTGGACAATGGGCGAAAGCCTGATCCAGCCATGCCGCGTGTGTGAAGAAGGTCTTCGGATTGTAAAGCACTTTAAGTTGGGAGGAAGGGCAGTAAGCTAATACCTTGCTGTTTTGACGTTACCGACAGAATAAGCACCGGCTAACTCTGTGCCAGCAGCCGCGGTAATACAGAGGGTGCAAGCGTTAATCGGAATTACTGGGCGTAAAGCGCGCGTAGGTGGTTTGTTAAGTTGGATGTGAAAGCCCCGGGCTCAACCTGGGAACTGCATCCAAAACTGGCAAGCTAGAGTATGGTAGAGGGTGGTGGAATTTCCTGTGTAGCGGTGAAATGCGTAGATATAGGAAGGAACACCAGTGGCGAAGGCGACCACCTGGACTGATACTGACAC…	Bacteria	Proteobacteria	Gammaproteobacteria	Pseudomonadales	Pseudomonadaceae	Pseudomonas
TCGAGAATCTTTCGCAATGCCCGAAAGGGTGACGAAGCGACGCCGCGTGTGGGAAGAAGGCCTTCGGGTTGTAAACCACTGTCGGGAGTTAGGAAATGCAGGTGCGTTAATAGCGCACTTGCTTGACTAAGGCTCCAGAGGAAGCCACGGCTAACTCTGTGCCAGCAGCCGCGGTAATACAGAGGCGGCAAGCGTTGTTCGGAATTATTGGGCGTAAAGAGCACGTAGGCGGCCTTGCAAGTCAGTTGTGAAAGCCTTCCGCTTAACGGAAGAACGGCATCTGATACTACAGGGCTTGAGTACGGGAGGGGAGAGTGGAACTTCTGGTGGAGCGGTGAAATGCGTAGATATCAGAAGGAACGCCGGCGGCGAAAGCGACTCTCTGGTCCGAAACTGACG…	Bacteria	Planctomycetota	Brocadiae	Brocadiales	Brocadiaceae	Candidatus Kuenenia
TGGGGAATTTTGGACAATGGGCGCAAGCCTGATCCAGCAATGCCGCGTGCAGGAAGAAGGCCTTCGGGTTGTAAACTGCTTTTGTCAGGGAAGAAATCTTCTGGGCTAATACCCCGGGAGGATGACGGTACCTGAAGAATAAGCACCGGCTAACTACGTGCCAGCAGCCGCGGTAATACGTAGGGTGCGAGCGTTAATCGGAATTACTGGGCGTAAAGCGTGCGCAGGCGGCTTTGCAAGACAGATGTGAAATCCCCGGGCTCAACCTGGGAACTGCATTTGTGACTGCAAGGCTAGAGTACGGCAGAGGGGGATGGAATTCCGCGTGTAGCAGTGAAATGCGTAGATATGCGGAGGAACACCAATGGCGAAGGCAATCCCCTGGGCCTGTACTGACGC…	Bacteria	Proteobacteria	Gammaproteobacteria	Burkholderiales	Comamonadaceae	Aquabacterium
TGGGGAATATTGGACAATGGGCGAAAGCCTGATCCAGCCATGCCGCGTGTGTGAAGAAGGTCTTCGGATTGTAAAGCACTTTAAGTTGGGAGGAAGGGCAGTAAATTAATACTTTGCTGTTTTGACGTTACCGACAGAATAAGCACCGGCTAACTCTGTGCCAGCAGCCGCGGTAATACAGAGGGTGCAAGCGTTAATCGGAATTACTGGGCGTAAAGCGCGCGTAGGTGGTTAGTTAAGTTGGATGTGAAATCCCCGGGCTCAACCTGGGAACTGCATTCAAAACTGACTGACTAGAGTATGGTAGAGGGTGGTGGAATTTCCTGTGTAGCGGTGAAATGCGTAGATATAGGAAGGAACACCAGTGGCGAAGGCGACCACCTGGACTGATACTGACAC…	Bacteria	Proteobacteria	Gammaproteobacteria	Pseudomonadales	Pseudomonadaceae	Pseudomonas
TCGAGAATATTCCACAATGGGCGAAAGCCTGATGGAGCGACGCCGCGTGCAGGAAGAAGGTCTTCGGATTGTAAACTGCTTTTCTAAAGGAGGAAGTCGCAAGATTGACAGTACTTTAGGAATAAGGGGTTCCTAACTCTGTGCCAGCAGGAGCGGTAATACAGAGACCCCGAGCGTTATCCGGATTTATTGGGCGTAAAGTGCGGGCAGGAGGTTCGGTAAGTTTAATGTTAAATTCCGGCGCCTAACGTCGGAACCGCATTGAATACTGCCAAACTAGAGGACGTTAGAGGCAGATGGAACATACGGTGTAGGGGTGAAATCCGTTGATATCGTATGGAACACCAAAGGCGAAGGCATTCTGCTGGGACGTTCCTGACTCTGAGCCGCGAAAGCGTG…	Bacteria	Patescibacteria	Parcubacteria	Candidatus Jorgensenbacteria	Unknown	Unknown
TGGGGAATATTGGACAATGGGCGAAAGCCTGATCCAGCCATGCCGCGTGTGTGAAGAAGGTCTTCGGATTGTAAAGCACTTTAAGTTGGGAGGAAGGGCAGTAAATTAATACTTTGCTGTTTTGACGTTACCGACAGAATAAGCACCGGCTAACTCTGTGCCAGCAGCCGCGGTAATACAGAGGGTGCAAGCGTTAATCGGAATTACTGGGCGTAAAGCGCGCGTAGGTGGTTAGTTAAGTTGGATGTGAAATCCCCGGGCTCAACCTGGGAACTGCATTCAAAACTGATTGACTAGAGTATGGTAGAGGGTGGTGGAATTTCCTGTGTAGCGGTGAAATGCGTAGATATAGGAAGGAACACCAGTGGCGAAGGCGACCACCTGGACTGATACTGACAC…	Bacteria	Proteobacteria	Gammaproteobacteria	Pseudomonadales	Pseudomonadaceae	Pseudomonas
TCGAGAATCTTTCGCAATGCCCGAAAGGGTGACGAAGCGACGCCGCGTGTGGGAAGAAGGCCTTCGGGTTGTAAACCACTGTCGGGAGTTAAGAAATGTAAGGGTGTTAATAGCATCCTTACTTGACTAAGGCTCCGGAGGAAGCCACGGCTAACTCTGTGCCAGCAGCCGCGGTAATACAGAGGCGGCAAGCGTTGTTCGGAATTATTGGGCGTAAAGAGCACGTAGGCGGCCTTGTAAGTCAGTTGTGAAAGCCTTCTGCTTAACGGAAGAACAGCATCTGATACTGCAAGGCTAGAGTGCGGAAGGGGAGAGTGGAACTTCTGGTGGAGCGGTGAAATGCGTAGATATCAGAAGGAACACCGGCGGCGAAGGCGACTCTCTGGTCCGTAACTGACG…	Bacteria	Planctomycetota	Brocadiae	Brocadiales	Brocadiaceae	Candidatus Brocadia
TGAGGAATATTGGACAATGGGTGAGAGCCTGATCCAGCCATCCCGCGTGCAGGAAGACGGCCTTATGGGTTGTAAACTGCTTTTATACAGGAATAAACCATCTTACGAGTAGGGTGTTGAAGGTACTGTATGAATAAGCACCGGCTAACTCCGTGCCAGCAGCCGCGGTAATACGGAGGGTGCAAGCGTTATCCGGATTTATTGGGTTTAAAGGGTCCGCAGGCGGGTCTGTAAGTCAGGGGTGAAATCCGGCAGCTTAACTGTCGAACTGCCTTTGATACTGCAGGTCTTGAGTGGGAATGAAGCAGCTGGAATGTGTGGTGTAGCGGTGAAATGCATAGATATCACACAGAACACCGATAGCGAAGGCAGGTTGCTAATTCTCAACTGACGCTGAGG…	Bacteria	Bacteroidota	Bacteroidia	Flavobacteriales	Weeksellaceae	Moheibacter
TGGGGAATATTGGACAATGGGCGAAAGCCTGATCCAGCCATGCCGCGTGTGTGAAGAAGGTCTTCGGATTGTAAAGCACTTTAAGTTGGGAGGAAGGGCAGTAAATTAATACTTTGCTGTTTTGACGTTACCGACAGAATAAGCACCGGCTAACTCTGTGCCAGCAGCCGCGGTAATACAGAGGGTGCAAGCGTTAATCGGAATTACTGGGCGTAAAGCGCGCGTAGGTGGTTTGTTAAGTTGGATGTGAAATCCCCGGGCTCAACCTGGGAACTGCATTCAAAACTGACAAGCTAGAGTATGGTAGAGGGTGGTGGAATTTCCTGTGTAGCGGTGAAATGCGTAGATATAGGAAGGAACACCAGTGGCGAAGGCGACCACCTGGACTGATACTGACAC…	Bacteria	Proteobacteria	Gammaproteobacteria	Pseudomonadales	Pseudomonadaceae	Pseudomonas
TGGGGAATTTTGGACAATGGGCGCAAGCCTGATCCAGCAATGCCGCGTGAGTGAAGAAGGCCTTCGGGTTGTAAAGCTCTTTTGTCAGGGAAGAAACGGTCTGCTCTAATACAGCGGGCTAATGACGGTACCTGAAGAATAAGCACCGGCTAACTACGTGCCAGCAGCCGCGGTAATACGTAGGGTGCAAGCGTTAATCGGAATTACTGGGCGTAAAGCGTGCGCAGGCGGTTTTGTAAGTCTGTCGTGAAATCCCCGGGCTCAACCTGGGAATTGCGATGGAGACTGCAAGGCTAGAGTTTGGCAGAGGGGGGTAGAATTCCACGTGTAGCAGTGAAATGCGTAGATATGTGGAGGAACACCGATGGCGAAGGCAGCCCCCTGGGTCAAAACTGACGC…	Bacteria	Proteobacteria	Gammaproteobacteria	Burkholderiales	Oxalobacteraceae	Duganella
TGGGGAATATTGGACAATGGGCGAAAGCCTGATCCAGCCATGCCGCGTGTGTGAAGAAGGTCTTCGGATTGTAAAGCACTTTAAGTTGGGAGGAAGGGCAGTTACCTAATACGTATCTGTTTTGACGTTACCGACAGAATAAGCACCGGCTAACTCTGTGCCAGCAGCCGCGGTAATACAGAGGGTGCAAGCGTTAATCGGAATTACTGGGCGTAAAGCGCGCGTAGGTGGTTTGTTAAGTTGGATGTGAAATCCCCGGGCTCAACCTGGGAACTGCATTCAAAACTGACAAGCTAGAGTATGGTAGAGGGTGGTGGAATTTCCTGTGTAGCGGTGAAATGCGTAGATATAGGAAGGAACACCAGTGGCGAAGGCGACCACCTGGACTGATACTGACAC…	Bacteria	Proteobacteria	Gammaproteobacteria	Pseudomonadales	Pseudomonadaceae	Pseudomonas
TGGGGAATATTGCACAATGGGCGCAAGCCTGATGCAGCCATGCCGCGTGTGTGAAGAAGGCCTTAGGGTTGTAAAGCACTTTCAGCGAGGAGGAAGGGTTCAGTGTTAATAGCACTGTGCATTGACGTTACTCGCAGAAGAAGCACCGGCTAACTCCGTGCCAGCAGCCGCGGTAATACGGAGGGTGCAAGCGTTAATCGGAATTACTGGGCGTAAAGCGCACGCAGGCGGTTTGTTAAGTCAGATGTGAAATCCCCGAGCTTAACTTGGGAACTGCATTTGAAACTGGCAAGCTAGAGTCTTGTAGAGGGGGGTAGAATTCCAGGTGTAGCGGTGAAATGCGTAGAGATCTGGAGGAATACCGGTGGCGAAGGCGGCCCCCTGGACAAAGACTGACGC…	Bacteria	Proteobacteria	Gammaproteobacteria	Enterobacterales	Yersiniaceae	Serratia
TGGGGAATATTGGACAATGGGCGAAAGCCTGATCCAGCCATGCCGCGTGTGTGAAGAAGGTCTTCGGATTGTAAAGCACTTTAAGTTGGGAGGAAGGGCATTAACCTAATACGTTAGTGTTTTGACGTTACCGACAGAATAAGCACCGGCTAACTCTGTGCCAGCAGCCGCGGTAATACAGAGGGTGCAAGCGTTAATCGGAATTACTGGGCGTAAAGCGCGCGTAGGTGGTTTGTTAAGTTGAATGTGAAATCCCCGGGCTCAACCTGGGAACTGCATCCAAAACTGGCAAGCTAGAGTATGGTAGAGGGTAGTGGAATTTCCTGTGTAGCGGTGAAATGCGTAGATATAGGAAGGAACACCAGTGGCGAAGGCGACTACCTGGACTGATACTGACAC…	Bacteria	Proteobacteria	Gammaproteobacteria	Pseudomonadales	Pseudomonadaceae	Pseudomonas
TGGGGAATCTTGCGCAATGGGCGAAAGCCTGACGCAGCCATGCCGCGTGAATGATGAAGGTCTTAGGATTGTAAAATTCTTTCACCGGGGACGATAATGACGGTACCCGGAGAAGAAGCCCCGGCTAACTTCGTGCCAGCAGCCGCGGTAATACGAAGGGGGCTAGCGTTGCTCGGAATTACTGGGCGTAAAGGGAGCGTAGGCGGACATTTAAGTCAGGGGTGAAATCCCGGGGCTCAACCTCGGAATTGCCTTTGATACTGGGTGTCTTGAGTATGAGAGAGGTGTGTGGAACTCCGAGTGTAGAGGTGAAATTCGTAGATATTCGGAAGAACACCAGTGGCGAAGGCGACACACTGGCTCATTACTGACGCTGAGGCTCGAAAGCGTGGGGAGCAA…	Bacteria	Proteobacteria	Alphaproteobacteria	Caulobacterales	Caulobacteraceae	Brevundimonas
TCGAGAATATTCCACAATGGGCGAAAGCCTGATGGAGCGACGCCGCGTGCAGGAAGAAGGTTTTCGGATCGTAAACTGCTTTTCTCCGGGAATAAGTCCGCAAGGATTGAAGGTACCGGAGGAATAAGGGGTTGCTAACTCTGTGCCAGCAGCAGCGGTAATACAGAGACCCCGAGCGTTATCCGGATTTATTGGGCGTAAAGGGCGCGTAGGAGGTATGGCAAGTTTAATGTTAAATCTCGGGGCTTAACCTTGAGGCTGCATTAAATACTGCCAAACTAGAGGACGTTAGAGGCAGATGGAACATACGGTGTAGGGGTGAAATCCGTTGATATCGTATGGAACACCAAAGGCGAAGGCATTCTGCTGGGACGTTCCTGACTCTGAGGCGCGAAAGCG…	Bacteria	Patescibacteria	Parcubacteria	Unknown	Unknown	Unknown
TGAGGAATTTTGCGCAATGGGCGAAAGCCTGACGCAGCAACGCCGCGTGGGGGATGAAGGCTTTCGGGTTGTAAACCCCTTTCGATCGGAAAGAAACTTTCAATGGTGAATAATCATTGAAACTGACGGTACCGAGAGAAGAAGCCACGGCTAACTCTGTGCCAGCAGCCGCGGTAAGACAGAGGTGGCAAGCGTTGTTCGGATTTACTGGGCGTAAAGCGCGTGTAGGCGGTTTAGTAAGTCAGGCGTGAAATCTTCCGACTTAATCGGGAAACTGCGCTTGATACTGCTTTACTTGAGTGTGGGAGAGGAGAGTGGAATTCCCGGTGTAGCGGTGAAATGCGTAGATATCGGGAGGAACACCAGTGGCGAAGGCGGCTCTCTGGACCACTACTGACG…	Bacteria	Nitrospirota	4-29-1	Unknown	Unknown	Unknown
TGGGGAATATTGCACAATGGGCGCAAGCCTGATGCAGCCATGCCGCGTGTGTGAAGAAGGCCTTCGGGTTGTAAAGCACTTTCAGCGAGGAGGAAGGGTTCAGTGTTAATAGCACTGTGCATTGACGTTACTCGCAGAAGAAGCACCGGCTAACTCCGTGCCAGCAGCCGCGGTAATACGGAGGGTGCAAGCGTTAATCGGAATTACTGGGCGTAAAGCGCACGCAGGCGGTTTGTTAAGTCAGATGTGAAATCCCCGCGCTTAACGTGGGAACTGCATTTGAAACTGGCAAGCTAGAGTCTTGTAGAGGGGGGTAGAATTCCAGGTGTAGCGGTGAAATGCGTAGAGATCTGGAGGAATACCGGTGGCGAAGGCGGCCCCCTGGACAAAGACTGACGC…	Bacteria	Proteobacteria	Gammaproteobacteria	Enterobacterales	Yersiniaceae	Serratia
TGAGGAATATTGGACAATGGGCGCAAGCCTGATCCAGCCATGCCGCGTGCAGGATGACGGTCCTATGGATTGTAAACTGCTTTTGTACAGGAAGAAACACTGGTTCGTGAACCAGCTTGACGGTACTGTAAGAATAAGGATCGGCTAACTCCGTGCCAGCAGCCGCGGTAATACGGAGGATCCAAGCGTTATCCGGAATCATTGGGTTTAAAGGGTCCGTAGGCGGTTTAGTAAGTCAGTGGTGAAAGCCCATCGCTCAACGGTGGAACGGCCATTGATACTGCTAAACTTGAATTATTAGGAAGTAACTAGAATATGTAGTGTAGCGGTGAAATGCTTAGAGATTACATGGAATACCAATTGCGAAGGCAGGTTACTACTAATGGATTGACGCTGATG…	Bacteria	Bacteroidota	Bacteroidia	Flavobacteriales	Flavobacteriaceae	Flavobacterium
TGGGGAATATTGGACAATGGGCGAAAGCCTGATCCAGCCATGCCGCGTGTGTGAAGAAGGTCTTCGGATTGTAAAGCACTTTAAGTTGGGAGGAAGGGCAGTTACCTAATACGTGATTGTTTTGACGTTACCGACAGAATAAGCACCGGCTAACTCTGTGCCAGCAGCCGCGGTAATACAGAGGGTGCAAGCGTTAATCGGAATTACTGGGCGTAAAGCGCGCGTAGGTGGTTTGTTAAGTTGGATGTGAAATCCCCGGGCTCAACCTGGGAACTGCATTCAAAACTGACTGACTAGAGTATGGTAGAGGGTGGTGGAATTTCCTGTGTAGCGGTGAAATGCGTAGATATAGGAAGGAACACCAGTGGCGAAGGCGACCACCTGGACTAATACTGACAC…	Bacteria	Proteobacteria	Gammaproteobacteria	Pseudomonadales	Pseudomonadaceae	Pseudomonas
TGGGGAATATTGGACAATGGGCGAAAGCCTGATCCAGCCATGCCGCGTGTGTGAAGAAGGTCTTCGGATTGTAAAGCACTTTAAGTTGGGAGGAAGGGCCATTACCTAATACGTGATGGTTTTGACGTTACCGACAGAATAAGCACCGGCTAACTCTGTGCCAGCAGCCGCGGTAATACAGAGGGTGCAAGCGTTAATCGGAATTACTGGGCGTAAAGCGCGCGTAGGTGGTTTGTTAAGTTGGATGTGAAATCCCCGGGCTCAACCTGGGAACTGCATTCAAAACTGACTGACTAGAGTATGGTAGAGGGTGGTGGAATTTCCTGTGTAGCGGTGAAATGCGTAGATATAGGAAGGAACACCAGTGGCGAAGGCGACCACCTGGACTGATACTGACAC…	Bacteria	Proteobacteria	Gammaproteobacteria	Pseudomonadales	Pseudomonadaceae	Pseudomonas
TGAGGAATCTTGCGCAATGGGCGAAAGCCTGACGCAGCCACGCCGCGTGCCGGATGAAGGCCCTATGGGTTGTAAACGGCTTTTGAGGGGGAAGAACGACTGGGTTTCGATCTGGTGTGACGGTACCCCTTGAATAAGCACCGGCTAACTCCGTGCCAGCAGCCGCGGTAATACGGAGGGTGCAAGCGTTGTCCGGAATCATTGGGTGTAAAGGGTGCGTAGGTGGGAGCTTAAGTCTGGGGTGAAATCTTGCCGCTTAACGGTAAAATGGCCCTGGATACTGGGTTTCTTGAGTGTAGAAGAGGTAAGTGGAATTCATAGTGTAGCGGTGAAATGCATAGATATTATGAAGAACATCAGTGGCGAAGGCGACTTACTGGTCTACAACTGACACTGAGG…	Bacteria	Bacteroidota	Rhodothermia	Balneolales	Balneolaceae	Balneola
TGAGGAATATTGGATAATGGGCGCAAGCCTGATCCAGCCATGCCGCGTGCAGGATGACGGTCCTATGGATTGTAAACTGCTTTTGCACAGGAAGAAACACTACTTCGTGAAGTAGCTTGACGGTACTGTGAGAATAAGGATCGGCTAACTCCGTGCCAGCAGCCGCGGTAATACGGAGGATCCAAGCGTTATCCGGAATCATTGGGTTTAAAGGGTCCGTAGGCGGTTTAGTAAGTCAGTGGTGAAAGCCCATCGCTCAACGGTGGAACGGCCATTGATACTGCTAAACTTGAATTATTAGGAAGTAACTAGAATATGTAGTGTAGCGGTGAAATGCTTAGAGATTACATGGAATACCAATTGCGAAGGCAGGTTACTACTAATGGATTGACGCTGATG…	Bacteria	Bacteroidota	Bacteroidia	Flavobacteriales	Flavobacteriaceae	Flavobacterium
TGAGGAATATTGGACAATGGGCGCAAGCCTGATCCAGCCATGCCGCGTGCAGGATGACGGTCCTATGGATTGTAAACTGCTTTTGCACAGGAAGAAACACTACTTCGTGAAGTAGCTTGACGGTACTGTGAGAATAAGGATCGGCTAACTCCGTGCCAGCAGCCGCGGTAATACGGAGGATCCAAGCGTTATCCGGAATCATTGGGTTTAAAGGGTCCGTAGGCGGTTTAGTAAGTCAGTGGTGAAAGCCCATCGCTCAACGGTGGAACGGCCATTGATACTGCTAAACTTGAATTATTAAGAAGTAACTAGAATATGTAGTGTAGCGGTGAAATGCTTAGAGATTACATGGAATACCAATTGCGAAGGCAGGTTACTACTAATGGATTGACGCTGATG…	Bacteria	Bacteroidota	Bacteroidia	Flavobacteriales	Flavobacteriaceae	Flavobacterium
TGGGGAATATTGGACAATGGGCGAAAGCCTGATCCAGCCATGCCGCGTGTGTGAAGAAGGTCTTCGGATTGTAAAGCACTTTAAGTTGGGAGGAAGGGCAGTTACCTAATACGTATCTGTTTTGACGTTACCGACAGAATAAGCACCGGCTAACTCTGTGCCAGCAGCCGCGGTAATACAGAGGGTGCAAGCGTTAATCGGAATTACTGGGCGTAAAGCGCGCGTAGGTGGTTCGTTAAGTTGGATGTGAAATCCCCGGGCTCAACCTGGGAACTGCATTCAAAACTGACGAGCTAGAGTATGGTAGAGGGTGGTGGAATTTCCTGTGTAGCGGTGAAATGCGTAGATATAGGAAGGAACACCAGTGGCGAAGGCGACCACCTGGACTGATACTGACAC…	Bacteria	Proteobacteria	Gammaproteobacteria	Pseudomonadales	Pseudomonadaceae	Pseudomonas
TGGGGAATTTTGGACAATGGGCGCAAGCCTGATCCAGCAATGCCGCGTGAGTGAAGAAGGCCTTCGGGTTGTAAAGCTCTTTTGTCAGGGAAGAAACGGCCTGTTCTAATACAGTGGGCTAATGACGGTACCTGAAGAATAAGCACCGGCTAACTACGTGCCAGCAGCCGCGGTAATACGTAGGGTGCAAGCGTTAATCGGAATTACTGGGCGTAAAGCGTGCGCAGGCGGTTTTGTAAGTCTGTCGTGAAATCCCCGGGCTCAACCTGGGAATTGCGATGGAGACTGCAAGGCTAGAGTTTGGCAGAGGGGGGTAGAATTCCACGTGTAGCAGTGAAATGCGTAGATATGTGGAGGAACACCGATGGCGAAGGCAGCCCCCTGGGTCAAAACTGACGC…	Bacteria	Proteobacteria	Gammaproteobacteria	Burkholderiales	Oxalobacteraceae	Duganella
TGAGGAATATTGGACAATGGGCGCAAGCCTGATCCAGCCATGCCGCGTGCAGGATGACGGTCCTATGGATTGTAAACTGCTTTTGTACAGGAAGAAACAGTTCTACGTGTAGAACCTTGACGGTACTGTAAGAATAAGGATCGGCTAACTCCGTGCCAGCAGCCGCGGTAATACGGAGGATCCAAGCGTTATCCGGAATCATTGGGTTTAAAGGGTCCGTAGGCGGTTAGATAAGTCAGTGGTGAAAGCCCATCGCTCAACGGTGGAACGGCCATTGATACTGTCTGACTTGAATTATTAGGAAGTAACTAGAATATGTAGTGTAGCGGTGAAATGCTTAGAGATTACATGGAATACCAATTGCGAAGGCAGGTTACTACTAATGGATTGACGCTGATG…	Bacteria	Bacteroidota	Bacteroidia	Flavobacteriales	Flavobacteriaceae	Flavobacterium
TCGAGAATATTCCACAATGGGCGAAAGCCTGATGGAGCGACGCCGCGTGCGGGAAGAAGGCCTTCGGGTTGTAAACCGCTTTTAACTGGGAAGAAGTTCGCAAGAATTGACGGTACCAGTTGAATAAGGGGGTCCTAATTCTGTGCCAGCAGGAGCGGTAATACAGAACCCCCGAGCGTTATCCGGATTTATTGGGCGTAAAGCGCGAGTAGGAGGTTTATTAAGTCTAATGTTAAATCCCAGAGCCTAACTCTGGAACCGCATTGGATACTATTAGACTAGAGGACGCTATAGGCAGATGGAACAGCCGGTGTAGGGGTGAAATCCGTTGATATCGGCTGGAACACCAAAGGCGAAGGCAGTCTGCTGGGGCGTTCCTGACTCTGAATCGCGAAAGCG…	Bacteria	Patescibacteria	Parcubacteria	Candidatus Wolfebacteria	Unknown	Unknown
TGGGGAATTTTGCACAATGGGCGAAAGCCTGATGCAGCGACGCCGCGTGGAGGATGAAGGTTTTCGGATTGTAAACTCCTTTTGTAGGGGAAAATAATGATGGTACCCTGCGAATAAGCCACGGCTAACTCTGTGCCAGCAGCCGCGGTAAGACAGAGGTGGCGAGCGTTGTTCGGAATTACTGGGCTTAAAGGGCGCGTAGGCGGTAAGATAAGTCTGTGGTGAAATCCTATGGCTTAACCATAGAATTGCCATGGAAACTGTTTTACTTGAGTCAGCGAGGGGATGGTGGAATTCCTGGTGTAGCAGTGAAATGCGTAGATATCCGGAGGAAGGCCGGTGGCGAAGGCGGCCATCTGGCGCTGAACTGACGCTGAGGCGCGAAAGCGTGGGTAGCAA…	Bacteria	Nitrospirota	Thermodesulfovibrionia	Unknown	Unknown	Unknown
TCGAGAGTCTTCCACAATGGGCGAAAGCCTGATGGAGCGACGCCGCGTGAATGATGAAGGGCTTCGGCCTGTAAAATTCTTTTCTCCGTGAGAAATCCGGGTTAAACCGGTATGATGTTAGCGGAGGAATAAGGGGTTGCTAAACTCGTGCCAGCAGCAGCGGTAATACGAGTGCCCCGAGCGTTATCCGGAATCACTGGGCGTAAAGGGTGTGTAGGAGGTAGCGTTAGTCTTGTCTTAAAGGTTTCGGCTTAACCGAAAACATGGACAGGAAACGGCGCAACTAGAGAGTGCGAGAGGTGTGCGGAACTCATGGTGTAGGGGTGAAATCCGTTGATATCATGGGGAACACCAAAGGCGAAGGCAGCACACTGGCGCATTTCTGACTCTGAAACACGA…	Bacteria	Patescibacteria	Parcubacteria	UBA9983	Unknown	Unknown
TCGAGAGTCTTCCACAATGGGCGAAAGCCTGATGGAGCGACGCCGCGTGAATGATGAAGGGCTTCGGCCTGTAAAATTCTTTTCTCCGTGAGAAATCCGAGTCAAATCGGTATGATGTTAGCGGAGGAATAAGGGGTTGCTAAACTCGTGCCAGCAGCAGCGGTAATACGAGTGCCCCGAGCGTTATCCGGAATCACTGGGCGTAAAGGGTGTGTAGGAGGTAGCGTTAGTCTTGTCTTAAAGGTTTCGGCTTAACCGAAAACATGGACAGGAAACGGCGCGACTAGAGAGTGCGAGAGGCGCGCGGAACTCATGGTGTAGGGGTGAAATCCGTTGATATCATGGGGAACACCAAAGGCGAAGGCAGCGCGCTGGCGCATTTCTGACTCTGAAACACGA…	Bacteria	Patescibacteria	Parcubacteria	UBA9983	Unknown	Unknown
TCAAGAATATTCCCCAATGGACGAAAGTCTGAGGGAGCGACGCCGCGTGCAGGAAGAAACCCCTCGGGGCGTAAACTGCTTTTCTCTGGGAATAACCCTGAAGGTACCAGAGGAATAAGAGGCTGCTAACTTCGTGCCAGCAGCAGCGGTAATACGAAGGCCTCAAGCGTTATCCGGATTTATTGGGCGTAAAGAGTTCAACGGCGGTTTGGAACGTTCTCGGTCAAATTGCATCGCTCAACGGTGCAACTGCTGGGAAAACGGCCAGACTCGAGCCTGGGAGAGGCAGACGGAATTGTCGGTGTAGTAGTAAAATGCGCTAATATCGACAAGAACACCAATAGCGAAGGCAGTCTGCTGGAACAGTGCTGACGCTTCACGAACGAAAGCGTGGGGAGC…	Bacteria	Patescibacteria	ABY1	Candidatus Kerfeldbacteria	Unknown	Unknown
TGGGGAATATTGGACAATGGGCGAAAGCCTGATCCAGCCATGCCGCGTGTGTGAAGAAGGTCTTCGGATTGTAAAGCACTTTAAGTTGGGAGGAAGGGTTGTAGATTAATACTCTGCAATTTTGACGTTACCGACAGAATAAGCACCGGCTAACTCTGTGCCAGCAGCCGCGGTAATACAGAGGGTGCAAGCGTTAATCGGAATTACTGGGCGTAAAGCGCGCGTAGGTGGTTAGTTAAGTTGGATGTGAAATCCCCGGGCTCAACCTGGGAACTGCATTCAAAACTGACTGACTAGAGTATGGTAGAGGGTGGTGGAATTTCCTGTGTAGCGGTGAAATGCGTAGATATAGGAAGGAACACCAGTGGCGAAGGCGACCACCTGGACTGATACTGACAC…	Bacteria	Proteobacteria	Gammaproteobacteria	Pseudomonadales	Pseudomonadaceae	Pseudomonas
TCGAGGATATTTAGCAATGGGCGAAAGCCTGACTATGCGACGCCGCGTGAGGGATGAAGGTTTTCGGATCTTAAACCTCTTTCGATGGGGAAGAAAATACCGGTGGTAACATCGGGACTGACGGTACCCATAGAAGAAGCCACGGCTAACTCCGTGCCAGCAGCCGCGGTAATACGGAGGTGGCAAGCGTTACTCGGATTTATTGGGTGTAAAGGGCAGGTAGGTGGTTCTGTAAGTTGGGAGTGAAATCCCCCGGCTCAACCGGGGAATTGCTTCCAAAACTGCGGAACTTGAGACTAGAAGAGGAAAGTGGAATTCCCGGTGTAAGGGTGAAATCTGTAGATATCGGGAGGAACACCAGTAGCGAAGGCGACTTTCTGGGCTAGTTCTGACACTGAG…	Bacteria	Verrucomicrobiota	Omnitrophia	Omnitrophales	Omnitrophaceae	Candidatus Omnitrophus
TCGAGAATCTTTCGCAATGCCCGAAAGGGTGACGAAGCGACGCCGCGTGTGGGAAGAAGGCCTTCGGGTTGTAAACCACTGTCGGGAGTTAAGAAATGCAAGGGTGTTAATAGCATCCTTGCTTGACTAAGGCTCCGGAGGAAGCCACGGCTAACTCTGTGCCAGCAGCCGCGGTAATACAGAGGCGGCAAGCGTTGTTCGGAATTATTGGGCGTAAAGAGCACGTAGGCGGCCTTGTAAGTCAGTTGTGAAAGCCTTCCGCTCAACGGAAGAACAGCATCTGATACTGCAAGGCTAGAGTGCGGAAGGGGAGAGTGGAACTTCTGGTGGAGCGGTGAAATGCGTAGATATCAGAAGGAACACCGGCGGCGAAGGCGACTCTCTGGTCCGTAACTGACG…	Bacteria	Planctomycetota	Brocadiae	Brocadiales	Brocadiaceae	Candidatus Brocadia
TGGGGAATATTGCACAATGGGCGCAAGCCTGATGCAGCCATGCCGCGTGTATGAAGAAGGCCTTCGGGTTGTAAAGTACTTTCAGCGGGGAGGAAGGGAGTAAAGTTAATACCTTTGCTCATTGACGTTACCCGCAGAAGAAGCACCGGCTAACTCCGTGCCAGCAGCCGCGGTAATACGGAGGGTGCAAGCGTTAATCGGAATTACTGGGCGTAAAGCGCACGCAGGCGGTTTGTTAAGTCAGATGTGAAATCCCCGGGCTCAACCTGGGAACTGCATCTGATACTGGCAAGCTTGAGTCTCGTAGAGGGGGGTAGAATTCCAGGTGTAGCGGTGAAATGCGTAGAGATCTGGAGGAATACCGGTGGCGAAGGCGGCCCCCTGGACGAAGACTGACGC…	Bacteria	Proteobacteria	Gammaproteobacteria	Enterobacterales	Enterobacteriaceae	Escherichia-Shigella
TCGAGAGTCTTCCACAATGGGCGAAAGCCTGATGGAGCGACGCCGCGTGAATGATGAAGGGCTTCGGCCTGTAAAATTCTTTTCTCCGTGAGAAATCCGAGTTAAATCGGTATGATGTTAGCGGAGGAATAAGGGGTTGCTAAACTCGTGCCAGCAGCAGCGGTAATACGAGTGCCCCGAGCGTTATCCGGAATCACTGGGCGTAAAGGGTGTGTAGGAGGCAGCGTTAGTCTTGTCTTAAAGGTTTCGGCTTAACCGAAAAAATGGACAGGAAACGGCGCAGCTAGAGAGTGCGAGAGGTATATGGAACTCATGGTGTAGGGGTGAAATCCGTTGATATCATGGGGAACACCAAAGGCGAAGGCAATATACTGGCGCATTTCTGACTCTGAAACACGA…	Bacteria	Patescibacteria	Parcubacteria	UBA9983	Unknown	Unknown
TGGGGAATATTGGATAATGGGCGAAAGCCTGATCCAGCCATGCCGCGTGTGTGAAGAAGGTCTTCGGATTGTAAAGCACTTTAAGTTGGGAGGAAGGGCATTAACCTAATACGTTAGTGTTTTGACGTTACCGACAGAATAAGCACCGGCTAACTCTGTGCCAGCAGCCGCGGTAATACAGAGGGTGCAAGCGTTAATCGGAATTACTGGGCGTAAAGCGCGCGTAGGTGGTTTGTTAAGTTGGATGTGAAAGCCCCGGGCTCAACCTGGGAACTGCATTCAAAACTGACAAGCTAGAGTATGGTAGAGGGTGGTGGAATTTCCTGTGTAGCGGTGAAATGCGTAGATATAGGAAGGAACACCAGTGGCGAAGGCGACCACCTGGACTGATACTGACAC…	Bacteria	Proteobacteria	Gammaproteobacteria	Pseudomonadales	Pseudomonadaceae	Pseudomonas
TGGGGAATATTGGACAATGGGCGAAAGCCTGATCCAGCCATGCCGCGTGTGTGAAGAAGGTCTTCGGATTGTAAAGCACTTTAAGTTGGGAGGAAGGGTTGTAGATTAATACTCTGCAATTTTGACGTTACCGACAGAATAAGCACCGGCTAACTCTGTGCCAGCAGCCGCGGTAATACAGAGGGTGCAAGCGTTAATCGGAATTACTGGGCGTAAAGCGCGCGTAGGTGGTTCGTTAAGTTGGATGTGAAATCCCCGGGCTCAACCTGGGAACTGCATTCAAAACTGTCGAGCTAGAGTATGGTAGAGGGTGGTGGAATTTCCTGTGTAGCGGTGAAATGCGTAGATATAGGAAGGAACACCAGTGGCGAAGGCGACCACCTGGACTGATACTGACAC…	Bacteria	Proteobacteria	Gammaproteobacteria	Pseudomonadales	Pseudomonadaceae	Pseudomonas
TGGGGAATCTTGCGCAATGGGCGAAAGCCTGACGCAGCCATGCCGCGTGAATGATGAAGGTCTTAGGATTGTAAAATTCTTTCAGTAGGGACGATAATGACGGTACCTACAGAAGAAGCCCCGGCTAACTTCGTGCCAGCAGCCGCGGTAATACGAAGGGGGCTAGCGTTGCTCGGAATTACTGGGCGTAAAGGGAGCGTAGGCGGACATTTAAGTCAGGGGTGAAATCCCGGGGCTCAACCTCGGAATTGCCTTTGATACTGGGTGTCTTGAGTGTGAGAGAGGTATGTGGAACTCCGAGTGTAGAGGTGAAATTCGTAGATATTCGGAAGAACACCAGTGGCGAAGGCGACATACTGGCTCATTACTGACGCTGAGGCTCGAAAGCGTGGGGAGCAA…	Bacteria	Proteobacteria	Alphaproteobacteria	Caulobacterales	Caulobacteraceae	Brevundimonas
TGGGGAATTTTGGACAATGGGCGCAAGCCTGATCCAGCAATGCCGCGTGAGTGAAGAAGGCCTTCGGGTTGTAAAGCTCTTTTGTCAGGGAAGAAACGGCGGGAGCTAATATCTCTTGCTAATGACGGTACCTGAAGAATAAGCACCGGCTAACTACGTGCCAGCAGCCGCGGTAATACGTAGGGTGCAAGCGTTAATCGGAATTACTGGGCGTAAAGCGTGCGCAGGCGGTTTTGTAAGTCTGTCGTGAAATCCCCGGGCTCAACCTGGGAATTGCGATGGAGACTGCAAGGCTAGAGTTTGGCAGAGGGGGGTAGAATTCCACGTGTAGCAGTGAAATGCGTAGATATGTGGAGGAACACCGATGGCGAAGGCAGCCCCCTGGGTCAAAACTGACGC…	Bacteria	Proteobacteria	Gammaproteobacteria	Burkholderiales	Oxalobacteraceae	Rugamonas
TCGAGAGTCTTCCACAATGGGCGAAAGCCTGATGGAGCGACGCCGCGTGAATGATGAAGGGCTTCGGCCTGTAAAATTCTTTTCTCCGTGAGAAATCCGGGTTAAACCGGTATGATGTTAGCGGAGGAATAAGGGGTTGCTAAACTCGTGCCAGCAGCAGCGGTAATACGAGTGCCCCGAGCGTTATCCGGAATCACTGGGCGTAAAGGGTGTGTAGGAGGTAGCGTTAGTCTTGTCTTAAAGGTTTCGGCTTAACCGAAAAAATGGACAGGAAACGGCGCGACTAGAGAGTGCGAGAGGCGCGCGGAACTCATGGTGTAGGGGTGAAATCCGTTGATATCATGGGGAACACCAAAGGCGAAGGCAGCGCGCTGGCGCATTTCTGACTCTGAAACACGA…	Bacteria	Patescibacteria	Parcubacteria	UBA9983	Unknown	Unknown
TCGAGAGTCTTCCACAATGGGCGAAAGCCTGATGGAGCGACGCCGCGTGAATGATGAAGGGCTTCGGCCTGTAAAATTCTTTTCTCCGTGAGAAATCCGAGTTAAATCGGTATGATGTTAGCGGAGGAATAAGGGGTTGCTAAACTCGTGCCAGCAGCAGCGGTAATACGAGTGCCCCGAGCGTTATCCGGAATCACTGGGCGTAAAGGGTGTGTAGGAGGTAGCGTTAGTCTTGTCTTAAAGGTTTCGGCTTAACCGAAAACATGGACAGGAAACGGCGCAACTAGAGAGTGCGAGAGGTATATGGAACTCATGGTGTAGGGGTGAAATCCGTTGATATCATGGGGAACACCAAAGGCGAAGGCAATATACTGGCGCATTTCTGACTCTGAAACACGA…	Bacteria	Patescibacteria	Parcubacteria	UBA9983	Unknown	Unknown
TGAGGAATTTTGCGCAATGGGCGAAAGCCTGACGCAGCAACGCCGCGTGGGGGATGAAGGCCTTCGGGTTGTAAACCCCTTTCGATCGGAAAGAAACTTTCAATGATGAATAATCATTGAAACTGACGGTACCGAGAGAAGAAGCCACGGCTAACTCTGTGCCAGCAGCCGCGGTAAGACAGAGGTGGCAAGCGTTGTTCGGATTTACTGGGCGTAAAGCGCGTGTAGGCGGTTTGGTAAGTCAGGCGTGAAATCCTATAGCTTAACTATAGAACTGCGTTTGATACTGCCTTACTTGAGTGCGGGAGAGGAGAGTGGAATTCCCGGTGTAGCGGTGAAATGCGTAGATATCGGGAAGAACACCGGTGGCGAAGGCGACTCTCTGGACCGCAACTGACG…	Bacteria	Nitrospirota	4-29-1	Unknown	Unknown	Unknown
TCGAGAATATTCCACAATGGGCGAAAGCCTGATGGAGCGACGCCGCGTGCAGGATGAAGGCCTTCGGGTTGTAAACTGCTTTTCTATAGGAAAAAGTTCCGATGAAAATCGGGATTGATGGTACTGTGGGAATAAGGGGTGACTAACTACGTGCCAGCAGTAGCGGTAATACGTAGACCCCGAGCGTTATCCGGATTTATTGGGCGTAAAGAGTGCGTAGGAGGTTTGACGCGTTAACTGTAAAATTTTATTGCTCAACAATAAACGCGCGGTTAAAACGGTCAAACTAGAGGATACCAGAGGTCATTGGAACGTACGGTGTAGGGGTGAAATCCGTTGATATCGTACGGAACACCAAAGGCGAAGGCAAATGACTGGGGTATTCCTGACTCTGAGGCA…	Bacteria	Patescibacteria	Parcubacteria	Unknown	Unknown	Unknown
TCGAGAGTCTTCCACAATGGGCGAAAGCCTGATGGAGCGACGCCGCGTGAATGATGAAGGGCTTCGGCCTGTAAAATTCTTTTCTCCGTGAGAAATTCCCGCTTTTAGCGGGATATGATGTTAGCGGAGGAATAAGGGGTTGCTAAACTCGTGCCAGCAGCAGCGGTAATACGAGTGCCCCGAGCGTTATCCGGAATCACTGGGCGTAAAGGGTGTGTAGGAGGTAGCGTTAGTCTTGTCTTAAAGGTTTCGGCTTAACCGAAAACATGGACAGGAAACGGCGCAACTAGAGAGTGCGAGAGGTATATGGAACTCATGGTGTAGGGGTGAAATCCGTTGATATCATGGGGAACACCAAAGGCGAAGGCAATATACTGGCGCATTTCTGACTCTGAAACA…	Bacteria	Patescibacteria	Parcubacteria	UBA9983	Unknown	Unknown
TGGGGAATTTTGGACAATGGGCGAAAGCCTGATCCAGCAATGCCGCGTGTGCGAAGAAGGCCTTCGGGTTGTAAAGCACTTTTGTCCGGAAAGAAATCCGTTCGGCTAATACCCGGATGGGATGACGGTACCGGAAGAATAAGCACCGGCTAACTACGTGCCAGCAGCCGCGGTAATACGTAGGGTGCAAGCGTTAATCGGAATTACTGGGCGTAAAGCGTGCGCAGGCGGCTATGCAAGACAGGTGTGAAATCCCCGGGCTTAACCTGGGAACTGCACTTGTGACTGCATGGCTAGAGTGCGTCAGAGGGAGGTGGAATTCCGCGTGTAGCAGTGAAATGCGTAGAGATGCGGAGGAACACCGATGGCGAAGGCAGCCTCCTGGGATGACACTGACGC…	Bacteria	Proteobacteria	Gammaproteobacteria	Burkholderiales	Burkholderiaceae	Limnobacter
TCGAGAATATTCCACAATGGACGAAAGTCTGATGGAGCGACACCGCGTGCAGGAAGAAGGCCTTCGGGTTGTAAACTGCTTTTCTAAGGGAAGAATTTTGACGGTACCTTAGGAATAAGGAGTGGCAAACTTCGTGCCAGCAGCTGCGGTAATACGAAGACTCCAAGCGTTATCCGAATTTATTGGGCGTAAAGCGTGCGTAGGGGGTTCGATGCGTCTATTGTTAAATCTCATCGCCCAACGATGAGACCGCAGTAGATACGGTCGGACTGGAAGGTGCGAGAGGTCTGTGGAACACATAGTGTAGGGGTGACATCCGTTGATATTATGTGGAACACCAAAGGCGAAGGCAGCAGACTGGCGCATTCTTGACCCTGAGGCACGAAAGCGTGGGTAGCG…	Bacteria	Patescibacteria	Parcubacteria	Candidatus Colwellbacteria	Unknown	Unknown
TGGGGAATCTTGCGCAATGGGCGAAAGCCTGACGCAGCCATGCCGCGTGAATGATGAAGGTCTTAGGATTGTAAAATTCTTTCAGTAGGGACGATAATGACGGTACCTACAGAAGAAGCCCCGGCTAACTTCGTGCCAGCAGCCGCGGTAATACGAAGGGGGCTAGCGTTGCTCGGAATTACTGGGCGTAAAGGGAGCGTAGGCGGACATTTAAGTCAGGGGTGAAATCCCGGGGCTCAACCTCGGAATTGCCTTTGATACTGGGTGTCTTGAGTATGAGAGAGGTATGTGGAACTCCGAGTGTAGAGGTGAAATTCGTAGATATTCGGAAGAACACCAGTGGCGAAGGCGACATACTGGCTCATTACTGACGCTGAGGCTCGAAAGCGTGGGGAGCAA…	Bacteria	Proteobacteria	Alphaproteobacteria	Caulobacterales	Caulobacteraceae	Brevundimonas
TCGGGAATCTTGCACAATGGACGAAAGTCTGATGCAGCGACACCGCGTGTGGGAAGAAGGCCTTCGGGTCGTAAACCACTTAATTGTCATAAAGACGAGGATGAAGGGGCGGCTAACTACGTGCCAGCAGCAGCGGTAATACGTAGGCCTCAAGCGTTATCCGGTTTTATTGGGTGTAAAGCGTGTGTAGGCGGTTCAGTAAGTTTTGCCTTAAAGATCAAGGCTCAACCTTGGGACAGGGCAGAATACTACTGGACTGGAGGAAGTTAGGGGGTAGCGGAACGAACGGAGTAGCGGTGAAATGCTTTGATCCCGTTCGGAACACCAAAGGCGAAGGCAGCTACCTGGGACTTTCCTGACGCTGAGACACGAAAGCGTGGGGAGCGAAAC	Bacteria	Patescibacteria	Unknown	Unknown	Unknown	Unknown
TGGGGAATTTTGGACAATGGGCGAAAGCCTGATCCAGCAATGCCGCGTGAGTGAAGAAGGCCTTCGGGTTGTAAAGCTCTTTTGTCAGGGAAGAAACGGTGAGAGCTAATATCTCTTGCTAATGACGGTACCTGAAGAATAAGCACCGGCTAACTACGTGCCAGCAGCCGCGGTAATACGTAGGGTGCAAGCGTTAATCGGAATTACTGGGCGTAAAGCGTGCGCAGGCGGTTTTGTAAGTCTGATGTGAAATCCCCGGGCTCAACCTGGGAATTGCATTGGAGACTGCAAGGCTAGAATCTGGCAGAGGGGGGTAGAATTCCACGTGTAGCAGTGAAATGCGTAGATATGTGGAGGAACACCGATGGCGAAGGCAGCCCCCTGGGTCAAGATTGACGC…	Bacteria	Proteobacteria	Gammaproteobacteria	Burkholderiales	Oxalobacteraceae	Janthinobacterium
TGAGGAATATTGGACAATGGGCGCAAGCCTGATCCAGCCATGCCGCGTGCAGGATGACGGTCCTATGGATTGTAAACTGCTTTTGCACAGGAAGAAACAACTCTACGTGTAGAGTCTTGACGGTACTGTGAGAATAAGGATCGGCTAACTCCGTGCCAGCAGCCGCGGTAATACGGAGGATCCAAGCGTTATCCGGAATCATTGGGTTTAAAGGGTCCGTAGGCGGCTTTATAAGTCAGTGGTGAAATCTCCCCGCTCAACGGGGAAACGGCCATTGATACTGTAAGGCTTGAATTATTAGGAAGTAACTAGAATATGTAGTGTAGCGGTGAAATGCTTAGAGATTACATGGAATACCAATTGCGAAGGCAGGTTACTACTAATGGATTGACGCTGATG…	Bacteria	Bacteroidota	Bacteroidia	Flavobacteriales	Flavobacteriaceae	Flavobacterium
TGGGGAATATTGGACAATGGGCGAAAGCCTGATCCAGCCATGCCGCGTGTGTGAAGAAGGTCTTCGGATTGTAAAGCACTTTAAGTTGGGAGGAAGGGCAGTAAATTAATACTTTACTGTTTTGACGTTACCGACAGAATAAGCACCGGCTAACTCTGTGCCAGCAGCCGCGGTAATACAGAGGGTGCAAGCGTTAATCGGAATTACTGGGCGTAAAGCGCGCGTAGGTGGTTTGTTAAGTTGGATGTGAAATCCCCGGGCTCAACCTGGGAACTGCATTCAAAACTGACAAGCTAGAGTATGGTAGAGGGTGGTGGAATTTCCTGTGTAGCGGTGAAATGCGTAGATATAGGAAGGAACACCAGTGGCGAAGGCGACCACCTGGACTGATACTGACAC…	Bacteria	Proteobacteria	Gammaproteobacteria	Pseudomonadales	Pseudomonadaceae	Pseudomonas
TGGGGAATATTGGACAATGGGCGCAAGCCTGATCCAGCCATACCGCGTGGGTGAAGAAGGCCTTCGGGTTGTAAAGCCCTTTTGTTGGGAAAGAAAAGCAGTCGGCTAATACCCGGTTGTTCTGACGGTACCCAAAGAATAAGCACCGGCTAACTTCGTGCCAGCAGCCGCGGTAATACGAAGGGTGCAAGCGTTACTCGGAATTACTGGGCGTAAAGCGTGCGTAGGTGGTTGTTTAAGTCTGTTGTGAAAGCCCTGGGCTCAACCTGGGAATTGCAGTGGATACTGGGCGACTAGAGTGTGGTAGAGGGTAGTGGAATTCCCGGTGTAGCAGTGAAATGCGTAGAGATCGGGAGGAACATCCATGGCGAAGGCAGCTACCTGGACCAACACTGACAC…	Bacteria	Proteobacteria	Gammaproteobacteria	Xanthomonadales	Xanthomonadaceae	Stenotrophomonas
TGGGGAATATTGGACAATGGGCGAAAGCCTGATCCAGCCATGCCGCGTGTGTGAAGAAGGTCTTCGGATTGTAAAGCACTTTAAGTTGGGAGGAAGGGCAGTAAAATAATACTTTGCTGTTTTGACGTTACCGACAGAATAAGCACCGGCTAACTCTGTGCCAGCAGCCGCGGTAATACAGAGGGTGCAAGCGTTAATCGGAATTACTGGGCGTAAAGCGCGCGTAGGTGGTTTGTTAAGTTGGATGTGAAATCCCCGGGCTCAACCTGGGAACTGCATTCAAAACTGACAAGCTAGAGTATGGTAGAGGGTGGTGGAATTTCCTGTGTAGCGGTGAAATGCGTAGATATAGGAAGGAACACCAGTGGCGAAGGCGACCACCTGGACTGATACTGACAC…	Bacteria	Proteobacteria	Gammaproteobacteria	Pseudomonadales	Pseudomonadaceae	Pseudomonas
TGGGGAATATTGGATAATGGGGGGAACCCTGATCCAGCCATGCCGCGTGTGTGAAGAAGGCCTTTTGGTTGTAAAGCACTTTAAGCGAGGAGGAGGCTACCGAGATTAATACTCTTGGATAGTGGACGTTACTCGCAGAATAAGCACCGGCTAACTCTGTGCCAGCAGCCGCGGTAATACAGAGGGTGCAAGCGTTAATCGGATTTACTGGGCGTAAAGCGCGCGTAGGTGGCCAATTAAGTCAAATGTGAAATCCCCGAGCTTAACTTGGGAATTGCATTCGATACTGGTTGGCTAGAGTATGGGAGAGGATGGTAGAATTCCAGGTGTAGCGGTGAAATGCGTAGAGATCTGGAGGAATACCGATGGCGAAGGCAGCCATCTGGCCTAATACTGACA…	Bacteria	Proteobacteria	Gammaproteobacteria	Pseudomonadales	Moraxellaceae	Acinetobacter
TGAGGAATATTGGACAATGGGCGCAAGCCTGATCCAGCCATGCCGCGTGCAGGATGACGGTCCTATGGATTGTAAACTGCTTTTGTACAGGAAGAAACCCTTTCACGTGTGGAAGATTGACGGTACTGTAAGAATAAGGATCGGCTAACTCCGTGCCAGCAGCCGCGGTAATACGGAGGATCCAAGCGTTATCCGGAATCATTGGGTTTAAAGGGTCCGTAGGCGGTCAAGTAAGTCAGTGGTGAAAGCCCATCGCTCAACGGTGGAACGGCCATTGATACTGCTTGACTTGAATTATTAGGAAGTAACTAGAATATGTAGTGTAGCGGTGAAATGCTTAGAGATTACATGGAATACCAATTGCGAAGGCAGGTTACTACTAATGGATTGACGCTGATG…	Bacteria	Bacteroidota	Bacteroidia	Flavobacteriales	Flavobacteriaceae	Flavobacterium
TGGGGAATTTTGGACAATGGGCGAAAGCCTGATCCAGCAATGCCGCGTGTGTGAAGAAGGCCTTCGGGTTGTAAAGCACTTTTGTCCGGAAAGAAATCCGCCTGGCTAATACCCGGGCGGGATGACGGTACCGGAAGAATAAGCACCGGCTAACTACGTGCCAGCAGCCGCGGTAATACGTAGGGTGCGAGCGTTAATCGGAATTACTGGGCGTAAAGCGTGCGCAGGCGGCTCTGTAAGACAGATGTGAAATCCCCGGGCTCAACCTGGGAACTGCATTTGTGACTGCAAGGCTAGAGTGCGTCAGAGGGAGGTGGAATTCCGCGTGTAGCAGTGAAATGCGTAGAGATGCGGAGGAACACCGATGGCGAAGGCAGCCTCCTGGGATGACACTGACGC…	Bacteria	Proteobacteria	Gammaproteobacteria	Burkholderiales	Burkholderiaceae	Limnobacter
ACGAGAATATTCCGCAATGGACGAAAGTCTGACGGAGCGACGCCGCGTGATCGATGAAGTGCTTCGGTACGTAAAGATCTTTTATCGGGGACGAAGTTTATTGACGGTACCCGATGAATAAGGGGCTCCTAACTCTGTGCCAGCAGGAGCGGTAATACAGAGGCCCCAAGCATTACCCGGAATCACTGGGCGTAAAGGGTGTCTAGGCGGCCATATTAGTCTCTCGTTAAATCCGTGGGCTCAACCTGCGGCTCGCGAGGGAAACGGTATGGCTCGAGGGCGTAAGAGGTGCACGGAACTCATGGTGGAGGGGTGAAATCCGTTGATATCATGGGGAACACCAAAGGCGAAGGCAGTGCACTGGTACGTTCCTGACGCTCAAACACGAAAGCCAGGGTA…	Bacteria	Patescibacteria	Parcubacteria	Candidatus Kaiserbacteria	Unknown	Unknown
TCAAGAACATTCGACAATGGGCGAAAGCCTGATCGAGCGACGCCGCGTGCAGGATGAAGGTCTTCGGATCGTAAACTGCTTTTATGTTTTAGAAAGTTATTGATCGAGACATGAATAAGGAGCTGCAAACTTCGTGCCAGCAGCCGCGGTAATACGAAGGCTCCAAGCGTTATCCGGATTTATTGGGCGTAAAGGGTGCGTAGGGGGTTTCATGTGTTTCCGGTTAAAGACCGAGGCTTAACTTCGGAGTTGCCGGGAAAACTATGAGACTTGAGGGTGTTAGAGGTCTGTGGAACGCACGGTGTAGGGGTGAAATCCGTTGATATCGTGCGGAACACCAAAGGCGAAGGCAGCAGACTGGGACATTCCTGACCCTGAGGCACGAAAGCGTGGGGAGCA…	Bacteria	Patescibacteria	Parcubacteria	Candidatus Jorgensenbacteria	Unknown	Unknown
TGGGGAATTTTGGACAATGGGCGCAAGCCTGATCCAGCAATGCCGCGTGAGTGAAGAAGGCCTTCGGGTTGTAAAGCTCTTTTGTCAGGGAAGAAACGGTGGGAGCTAATATCTCCTGCTAATGACGGTACCTGAAGAATAAGCACCGGCTAACTACGTGCCAGCAGCCGCGGTAATACGTAGGGTGCAAGCGTTAATCGGAATTACTGGGCGTAAAGCGTGCGCAGGCGGTTTTGTAAGTCTGATGTGAAATCCCCGGGCTCAACCTGGGAATTGCATTGGAGACTGCAAGGCTAGAATCTGGCAGAGGGGGGTAGAATTCCACGTGTAGCAGTGAAATGCGTAGATATGTGGAGGAACACCGATGGCGAAGGCAGCCCCCTGGGTCAAGATTGACGC…	Bacteria	Proteobacteria	Gammaproteobacteria	Burkholderiales	Oxalobacteraceae	Janthinobacterium
TCGAGAATCTTCCACAATGGGCGAAAGCCTGATGGAGCGACGCCGCGTGCAGGATGAAGTTCTTCGGGACGTAAACTGCTTTTTGTTGGGAAGAAGTTATTGACGGTACCAACAGAATAAGGGCCTGCTAATCTCGTGCCAGCAGCCGCGGTAAGACGAGAGGCCCAAGCGTTGTCCGGATTAACTGGGCGTAAAGGGTGTGTAGGGGGTTTGGTTAGTCTTGCTTGAAATCTCCCGGCTTAACCGGGAACACGGGTGAGAAACGGCCAGACTTGAGGGTGCGAGAGGCAAATGGAACTCATGGTGGAGGGGTGAAATCCGTAGATATCATGGGGAACACCAAAGGCGAAGGCAATTTGCTGGCGCACACCTGACCCTGAAACACGAAAGCGTGGGGAT…	Bacteria	Patescibacteria	Parcubacteria	Candidatus Ryanbacteria	Unknown	Unknown
TCGAGAATCTTCCACAATGGACGAAAGTCTGATGGAGCGACGCCGCGTGATTGATGAAGTCCCTCTGGGACGTAAAGATCTTTTATGAGGGAAGAAGTTTATTGACGGTACCTCATGAATAAGAGGCTCCTAATCTCGTGCCAGCAGGAGCGGTAATACGAGAGCCTCGAGCGTTATCCGGAATTATTGGGCGTAAAGGGTGCGTAGGTTGTTCTGTTAGTCTTTTGTTAAAACCCGAGGCTTAACTTCGGATATGCGGAAGAAACGGCAGAACTAGAAAGTGCGAGAGGTTTACGGAACTCATGGTGTAGGGGTGAAATCCGTTGATATCATGGGGAACACCAAATGCGAAGGCAGTAAACTGGCGCATATTTGACACTGAAGCACGAAAGCGTGGGT…	Bacteria	Patescibacteria	Parcubacteria	Candidatus Nomurabacteria	Unknown	Unknown
CTAGGAATATTGCGCAATGGGCGAAAGCCTGACGCAGCGACGCCGCGTGCGGGATGAAGGCCTTAGGGTCGTAAACCGCTGTGGAGAGGGAAAATAATGATGGTACCTCTCTAGAAAGCACCTGCTAACTACGTGCCAGAAGCCTCGGTGATACGTAGGGTGCAAGCATTATCCGGATTTACTGGGCGTAAAGAGTGTCGTAGGTGGTTTGGTAAGTGATTGGTGAAATCCTCTGGCTCAACCAGGGAACTGCCAGTCATACTGCCAAACTAGAGTGATTTCGGGAAGGCTGGAATTTTCGGTGTAGGGGTGAAATCCGTTGATATCGAAAAGAACACCAAGGGCGAAGGCAGGCCTTTAGGAATCTACTGACACTGATGAACGAAAGCTTGGGTAGCA…	Bacteria	Patescibacteria	Microgenomatia	Candidatus Beckwithbacteria	Unknown	Unknown
TGAGGAATATTGGACAATGGGCGCAAGCCTGATCCAGCCATGCCGCGTGCAGGATGACGGTCCTATGGATTGTAAACTGCTTTTGTACAGGAAGAAACAGTTCTACGTGTAGAACCTTGACGGTACTGTAAGAATAAGGATCGGCTAACTCCGTGCCAGCAGCCGCGGTAATACGGAGGATCCAAGCGTTATCCGGAATCATTGGGTTTAAAGGGTCCGTAGGCGGTTTAGTAAGTCAGTGGTGAAAGCCCATCGCTCAACGGTGGAACGGCCATTGATACTGCTAAACTTGAATTATTAGGAAGTAACTAGAATATGTAGTGTAGCGGTGAAATGCTTAGAGATTACATGGAATACCAATTGCGAAGGCAGGTTACTACTAATGGATTGACGCTGATG…	Bacteria	Bacteroidota	Bacteroidia	Flavobacteriales	Flavobacteriaceae	Flavobacterium
TGGGGAATATTGGACAATGGGCGAAAGCCTGATCCAGCCATGCCGCGTGTGTGAAGAAGGTCTTCGGATTGTAAAGCACTTTAAGTTGGGAGGAAGGGCAGTAAATTAATACTTTGCTGTTTTGACGTTACCGACAGAATAAGCACCGGCTAACTCTGTGCCAGCAGCCGCGGTAATACAGAGGGTGCAAGCGTTAATCGGAATTACTGGGCGTAAAGCGCGCGTAGGTGGTTCGTTAAGTTGGATGTGAAATCCCCGGGCTCAACCTGGGAACTGCATTCAAAACTGTCGAGCTAGAGTATGGTAGAGGGTGGTGGAATTTCCTGTGTAGCGGTGAAATGCGTAGATATAGGAAGGAACACCAGTGGCGAAGGCGACCACCTGGACTGATACTGACAC…	Bacteria	Proteobacteria	Gammaproteobacteria	Pseudomonadales	Pseudomonadaceae	Pseudomonas
TCAAGAATATTCCACAATGGACGAAAGTCTGATGGAGCGACGCCGCGTGACTGATGACGCCCTTCGGGGTGTAAAGGTCTTTTATTAGGGAAGAACTTTTGACGGTACCTAATGAATAAGGGGTTGCTAACTCTGTGCCAGCAGCAGCGGTAATACAGAGACCCCAAGCGTTATCCGGATTTATTGGGCGTAAAGAGTGCGTAGACGGTTTTTTAAGTCTGTGGTTAAATCTTGGTGCTTAACATCGAGACTGCCATGGAAACTGGAAAACTAGAGGATGGAAGAGGTCAACGGAATTGCCAGTGTAACGGTAAAATGTGTTAATATTGGCAAGAACACCAGAAGCGAAAGCGGTTGACTGGTACAATCCTGACGTTGTTGCACGAAAGCGTGGGTAGC…	Bacteria	Patescibacteria	ABY1	Candidatus Kerfeldbacteria	Unknown	Unknown
TCGAGAGTCTTCCACAATGGGCGAAAGCCTGATGGAGCGACGCCGCGTGAATGATGAAGGGCTTCGGCCTGTAAAATTCTTTTCTCCGTGAGAAATCCGAGTCAAATCGGTATGATGTTAGCGGAGGAATAAGGGGTTGCTAAACTCGTGCCAGCAGCAGCGGTAATACGAGTGCCCCGAGCGTTATCCGGAATCACTGGGCGTAAAGGGTGTGTAGGAGGCAGCGTTAGTCTTGTCTTAAAGGTTTCGGCTTAACCGAAAACATGGACAGGAAACGGCGCAGCTAGAGAGTGCGAGAGGTATATGGAACTCATGGTGTAGGGGTGAAATCCGTTGATATCATGGGGAACACCAAAGGCGAAGGCAATATACTGGCGCATTTCTGACTCTGAAACACGA…	Bacteria	Patescibacteria	Parcubacteria	UBA9983	Unknown	Unknown
TCGAGAGTCTTCCACAATGGGCGAAAGCCTGATGGAGCGACGCCGCGTGAATGATGAAGGGCTTCGGCCTGTAAAATTCTTTTCTCCGTGAGAAATTCCCGCTTTTAGCGGGATATGATGTTAGCGGAGGAATAAGGGGTTGCTAAACTCGTGCCAGCAGCAGCGGTAATACGAGTGCCCCGAGCGTTATCCGGAATCACTGGGCGTAAAGGGTGTGTAGGAGGTAGCGTTAGTCTTGTCTTAAAGGTTTCGGCTTAACCGAAAACATGGACAGGAAACGGCGCAACTAGAGAGTGCGAGAGGTGCGCGGAACTCATGGTGTAGGGGTGAAATCCGTTGATATCATGGGGAACACCAAAGGCGAAGGCAGCGCGCTGGCGCATTTCTGACTCTGAAACA…	Bacteria	Patescibacteria	Parcubacteria	UBA9983	Unknown	Unknown
TGGGGAATTTTGGACAATGGGCGAAAGCCTGATCCAGCCATGCCGCGTGAGTGAAGAAGGCCTTCGGGTTGTAAAGCTCTTTCGGCGGGGAAGAAATCGCATTCTCTAATACAGGATGTGGATGACGGTACCCGAATAAGAAGCACCGGCTAACTACGTGCCAGCAGCCGCGGTAATACGTAGGGTGCGAGCGTTAATCGGAATTACTGGGCGTAAAGCGTGCGCAGGCGGTTTCGTAAGACAGACGTGAAATCCCCGGGCTCAACCTGGGAACTGCGTTTGTGACTGCGAGGCTAGAGTTTGGCAGAGGGGGGTGGAATTCCACGTGTAGCAGTGAAATGCGTAGAGATGTGGAGGAACACCGATGGCGAAGGCAGCCCCCTGGGCCAATACTGACGC…	Bacteria	Proteobacteria	Gammaproteobacteria	Burkholderiales	Rhodocyclaceae	Dechlorosoma
TCGAGAGTCTTCCACAATGGGCGAAAGCCTGATGGAGCGACGCCGCGTGAATGATGAAGGGCTTCGGCCTGTAAAATTCTTTTCTCCGTGAGAAATCCGGGTTAAACCGGTATGATGTTAGCGGAGGAATAAGGGGTTGCTAAACTCGTGCCAGCAGCAGCGGTAATACGAGTGCCCCGAGCGTTATCCGGAATCACTGGGCGTAAAGGGTGTGTAGGAGGTCGCGTTAGTCTTGTCTTAAAGGTTTCGGCTTAACCGAAAACATGGACAGGAAACGGCGCGACTAGAGAGTGCGAGAGGTATATGGAACTCATGGTGTAGGGGTGAAATCCGTTGATATCATGGGGAACACCAAAGGCGAAGGCAATATACTGGCGCATTTCTGACTCTGAAACACGA…	Bacteria	Patescibacteria	Parcubacteria	UBA9983	Unknown	Unknown
TTAGGAATCTTCCACAATGGGCGAAAGCCTGATGGAGCGACGCCGCGTGAGGGATGAAGGCCTTAGGGTTGTAAACCTCTAAAAGAGGGACGATAATGACGGTACCTCTTGAAAAGCACCGGCTAACTCCGTGCCAGCAGCCGCGGTAATACGGAGGGTGCGAGCGTTATCCGGAATCACTGGGCGTAAAGGGCGCGTAGGCGGTTTGTTAAGTCCGATGTTAAACCCCGGGGCTCAACCCCGGATCAGCGTTGGATACTGGCAGGCTCGACGGTTGGAGAGGCGAGTGGAATTACCAGTGTAGCGGTGGAATGCGTAGATACTGGTAGGAACACCCATTGCGAAGGCAGCTCGCTGGACAACACGTGACGCTGAGGCGCGAAAGTGTGGGGAGCAAACC	Bacteria	Deinococcota	Deinococci	Deinococcales	Trueperaceae	Truepera
TGGGGAATTTTGCACAATGGGCGAAAGCCTGATGCAGCGACGCCGCGTGGAGGATGAAGGCCTTCGGGTTGTAAACTCCTTTTGTAGGGGAAAATAATGATGGTACCCTGCGAATAAGCCACGGCTAACTCTGTGCCAGCAGCCGCGGTAAGACAGAGGTGGCAAGCGTTGTTCGGAATTACTGGGCTTAAAGGGCGCGTAGGCGGTAAGATAAGTCTGTGGTGAAATCCTATGGCTTAACCATAGAATTGCCATGGAAACTATTTTACTTGAGTCAGCGAGGGGATGGTGGAATTCCTGGTGTAGCAGTGAAATGCGTAGATATCCGGAGGAAGGCCGGTGGCGAAGGCGGCCATCTGGCGCTGAACTGACGCTGAGGCGCGAAAGCGTGGGTAGCAA…	Bacteria	Nitrospirota	Thermodesulfovibrionia	Unknown	Unknown	Unknown
TGGGGAATATTGGACAATGGGCGAAAGCCTGATCCAGCCATGCCGCGTGTGTGAAGAAGGTCTTCGGATTGTAAAGCACTTTAAGTTGGGAGGAAGGGCAGTAAGTTAATACCTTGCTGTTTTGACGTTACCGACAGAATAAGCACCGGCTAACTTCGTGCCAGCAGCCGCGGTAATACGAAGGGTGCAAGCGTTAATCGGAATTACTGGGCGTAAAGCGCGCGTAGGTGGTTCGTTAAGTTGGATGTGAAAGCCCCGGGCTCAACCTGGGAACTGCATCCAAAACTGGCGAGCTAGAGTATGGCAGAGGGTGGTGGAATTTCCTGTGTAGCGGTGAAATGCGTAGATATAGGAAGGAACACCAGTGGCGAAGGCGACCACCTGGGCTAATACTGACAC…	Bacteria	Proteobacteria	Gammaproteobacteria	Pseudomonadales	Pseudomonadaceae	Pseudomonas
TCGAGGATATTTAGCAATGGGCGAAAGCCTGACTATGCGACGCCGCGTGAGGGATGAAGGCTTTCGGGTCGTAAACCTCTTTCAATGGAGAAGAAACCTTTGCTTTAATAGGCAAAGCTGACGGTACCCAGAGAAGAAGCCACGGCCAACTCCGTGCCAGCAGCCGCGGTAATACGGAGGTGGCAAGCGTTACTCGGATTTATTGGGTGTAAAGGGCAGGTAGGTGGTCTTGTAAGTCGGGAGTGAAATCCCTCGGCTCAACCGGGGAACTGCTTTCGAAACTGCAGGACTTGAGACTAGAAGAGGAGAACGGAATTCCCGGTGTAAGGGTGAAATCTGTAGATATCGGGAGGAACACCAGTAGCGAAGGCGGTTCTCTGGGCTAGTTCTGACACTGAG…	Bacteria	Verrucomicrobiota	Omnitrophia	Omnitrophales	Omnitrophaceae	Candidatus Omnitrophus
ACGAGAATATTCCGCAATGGACGAAAGTCTGACGGAGCGACGCCGCGTGATCGATGAAGTGCTTCGGTACGTAAAGATCTTTTATCGGGGACGAAGTTTATTGACGGTACCCGATGAATAAGGGGCTCCTAACTCTGTGCCAGCAGGAGCGGTAATACAGAGGCCCCAAGCATTACCCGGAATCACTGGGCGTAAAGGGTGTCTAGGCGGCCATATTAGTCTCTCGTTAAATCCGCGGGCTCAACCTGCGGCTCGCGAGGGAAACGGTATGGCTCGAGGGCGTAAGAGGTGCACGGAACTCATGGTGGAGGGGTGAAATCCGTTGATATCATGGGGAACACCAAAGGCGAAGGCAGTGCACTGGTACGTTCCTGACGCTCAAACACGAAAGCCAGGGTA…	Bacteria	Patescibacteria	Parcubacteria	Candidatus Kaiserbacteria	Unknown	Unknown
TGGGGAATATTGCACAATGGGCGCAAGCCTGATGCAGCCATGCCGCGTGTGTGAAGAAGGCCTTAGGGTTGTAAAGCACTTTCAGCGAGGAGGAAGGGTTCAGTGTTAATAGCACTGTACATTGACGTTACTCGCAGAAGAAGCACCGGCTAACTCCGTGCCAGCAGCCGCGGTAATACGGAGGGTGCAAGCGTTAATCGGAATTACTGGGCGTAAAGCGCACGCAGGCGGTTTGTTAAGTCAGATGTGAAATCCCCGAGCTTAACTTGGGAACTGCATTTGAAACTGGCAAGCTAGAGTCTTGTAGAGGGGGGTAGAATTCCAGGTGTAGCGGTGAAATGCGTAGAGATCTGGAGGAATACCGGTGGCGAAGGCGGCCCCCTGGACAAAGACTGACGC…	Bacteria	Proteobacteria	Gammaproteobacteria	Enterobacterales	Yersiniaceae	Serratia
TCGAGAATCTTCCACAATGGACGAAAGTCTGATGGAGCGACGCCGCGTGATTGATGAAGTCCCTCTGGGACGTAAAGATCTTTTATGAGGGAAGAAGTTTATTGACGGTACCTCATGAATAAGAGGCTCCTAATCTCGTGCCAGCAGGAGCGGTAATACGAGAGCCTCGAGCGTTATCCGGAATTATTGGGCGTAAAGGGTGCGTAGGTTGTTTTGTTAGTCTTTTGTCAAAGCCCCGAGCTTAACTTGGGATCCGCAAAAGAAACGGCAAAACTTGAAAGTGCGAGAGGTATACGGAACTCATGGTGTAGGGGTAAAATCCGTTGATATCATGGGGAACACCAAATGCGAAAGCAGTATACTGGCGCATATTTGACACTGAAGCACGAAAGCGTGGGT…	Bacteria	Patescibacteria	Parcubacteria	Candidatus Nomurabacteria	Unknown	Unknown
TGGGGAATCTTGCGCAATGGGCGAAAGCCTGACGCAGCCATGCCGCGTGAATGATGAAGGTCTTAGGATTGTAAAATTCTTTCACCGGGGACGATAATGACGGTACCCGGAGAAGAAGCTCCGGCTAACTTCGTGCCAGCAGCCGCGGTAATACGAAGGGGGCTAGCGTTGCTCGGAATTACTGGGCGTAAAGGGCGCGTAGGCGGACAGCTTAGTCAGAGGTGAAAGCCCAGGGCTCAACCTTGGAACTGCCTTTGATACTGGCTGTCTTGAGTTTGGGAGAGGTGTGTGGAACTCCGAGTGTAGAGGTGAAATTCGTAGATATTCGGAAGAACACCAGTGGCGAAGGCGACACACTGGCCCAATACTGACGCTGAGGCGCGAAAGCGTGGGGAGCAA…	Bacteria	Proteobacteria	Alphaproteobacteria	Caulobacterales	Caulobacteraceae	Caulobacter
TGGGGAATCTTGCGCAATGGGCGAAAGCCTGACGCAGCCATGCCGCGTGAATGATGAAGGTCTTAGGATTGTAAAATTCTTTCACCGAGGACGATAATGACGGTACTCGGAGAAGAAGCCCCGGCTAACTTCGTGCCAGCAGCCGCGGTAATACGAAGGGGGCTAGCGTTGCTCGGAATTACTGGGCGTAAAGGGAGCGTAGGCGGATAGTTTAGTCAGAGGTGAAAGCCCAGGGCTCAACCTTGGAATTGCCTTTGATACTGGCTATCTTGAGTACGGAAGAGGTATGTGGAACTCCGAGTGTAGAGGTGAAATTCGTAGATATTCGGAAGAACACCAGTGGCGAAGGCGACATACTGGTCCGTTACTGACGCTGAGGCTCGAAAGCGTGGGGAGCAA…	Bacteria	Proteobacteria	Alphaproteobacteria	Caulobacterales	Caulobacteraceae	Caulobacter
TGGGGAATATTGGACAATGGGGGGAACCCTGATCCAGCCATGCCGCGTGTGTGAAGAAGGCCTTTTGGTTGTAAAGCACTTTAAGCGAGGAGGAGGCTACCGAGATTAATACTCTTGAATAGTGGACGTTACTCGCAGAATAAGCACCGGCTAACTCTGTGCCAGCAGCCGCGGTAATACAGAGGGTGCAAGCGTTAATCGGATTTACTGGGCGTAAAGCGCGCGTAGGTGGCCAATTAAGTCAAATGTGAAATCCCCGAGCTTAACTTGGGAATTGCATTCGATACTGGTTGGCTAGAGTATGGGAGAGGATGGTAGAATTCCAGGTGTAGCGGTGAAATGCGTAGAGATCTGGAGGAATACCGATGGCGAAGGCAGCCATCTGGCCTAATACTGACA…	Bacteria	Proteobacteria	Gammaproteobacteria	Pseudomonadales	Moraxellaceae	Acinetobacter
TGGGGAATATTGGACAATGGGCGAAAGCCTGATCCAGCCATGCCGCGTGTGTGAAGAAGGTCTTCGGATTGTAAAGCACTTTAAGTTGGGAGGAAGGGCAGTAAGTTAATACCTTGCTGTTTTGACGTTACCGACAGAATAAGCACCGGCTAACTCTGTGCCAGCAGCCGCGGTAATACAGAGGGTGCAAGCGTTAATCGGAATTACTGGGCGTAAAGCGCGCGTAGGTGGTTTGTTAAGTTGGATGTGAAAGCCCCGGGCTCAACCTGGGAACTGCATCCAAAACTGGCAAGCTAGAGTATGGTAGAGGGTGGTGGAATTTCCTGTGTAGCGGTGAAATGCGTAGATATAGGAAGGAACACCAGTGGCGAAGGCGACCACCTGGACTGATACTGACAC…	Bacteria	Proteobacteria	Gammaproteobacteria	Pseudomonadales	Pseudomonadaceae	Pseudomonas
TGGGGAATATTGCACAATGGGCGGAAGCCTGATGCAGCAACGCCGCGTGCGGGATGACGGCCTTCGGGTTGTAAACCGCTTTCGCCTGTGACGAAGCGTGAGTGACGGTAATGGGTAAAGAAGCACCGGCTAACTACGTGCCAGCAGCCGCGGTGATACGTAGGGTGCGAGCGTTGTCCGGATTTATTGGGCGTAAAGGGCTCGTAGGTGGTTGATCGCGTCGGAAGTGTAATCTTGGGGCTTAACCCTGAGCGTGCTTTCGATACGGGTTGACTTGAGGAAGGTAGGGGAGAATGGAATTCCTGGTGGAGCGGTGGAATGCGCAGATATCAGGAGGAACACCAGTGGCGAAGGCGGTTCTCTGGGCCTTTCCTGACGCTGAGGAGCGAAAGCGTGGGG…	Bacteria	Actinobacteriota	Actinobacteria	Propionibacteriales	Propionibacteriaceae	Cutibacterium
ACGAGAATATTCCGCAATGGACGAAAGTCTGACGGAGCGACGCCGCGTGATTGATGAAGTGCTTCGGTACGTAAAGATCTTTTATCGGGGACGAAGTTTATTGACGGTACCCGATGAATAAGGGGCTCCTAACTCTGTGCCAGCAGGAGCGGTAATACAGAGGCCCCAAGCATTACCCGGAATCACTGGGCGTAAAGGGTGTCTAGGCGGCCATATTAGTCTTGTGTTAAATCCGTGGGCTCAACCTGCGGTCTGCATGAGAAACGGTATGGCTCGAGGGCGTGAGAGGTGCATGGAACTCATGGTGGAGGGGTGAAATCCGTTGATATCATGGGGAACACCAAAGGCGAAGGCAGTGCACTGGTACGTTCCTGACGCTCAAACACGAAAGCCAGGGTA…	Bacteria	Patescibacteria	Parcubacteria	Candidatus Kaiserbacteria	Unknown	Unknown
TGGGGAATATTGGATAATGGGCGAAAGCCTGATCCAGCCATGCCGCGTGTGTGAAGAAGGTCTTCGGATTGTAAAGCACTTTAAGTTGGGAGGAAGGGCAGTAAGCTAATACCTTGCTGTTTTGACGTTACCGACAGAATAAGCACCGGCTAACTCTGTGCCAGCAGCCGCGGTAATACAGAGGGTGCAAGCGTTAATCGGAATTACTGGGCGTAAAGCGCGCGTAGGTGGTTTGTTAAGTTGGATGTGAAAGCCCCGGGCTCAACCTGGGAACTGCATCCAAAACTGGCAAGCTAGAGTATGGTAGAGGGTGGTGGAATTTCCTGTGTAGCGGTGAAATGCGTAGATATAGGAAGGAACACCAGTGGCGAAGGCGACCACCTGGACTGATACTGACAC…	Bacteria	Proteobacteria	Gammaproteobacteria	Pseudomonadales	Pseudomonadaceae	Pseudomonas
TCAAGAATATTCCTCAATGGGCGAAAGCCTGAAGGAGCGACGCCGCGTGTAGGATGAAGGTTTTCGGATTGTAAACTACTTTTATATGGGACGAATTCGTGACGGTACCATATGAATAAGAGGTTGCTAACTCTGTGCCAGCAGCAGCGGTAATACAGAGACCTCGAGCGTTATCCGGATTTATTGGGCGTAAAGCGTCCGCAGGTGGCTTGGCGGGTCAGTGGTCAAATCTTCGCGCTTAACGCGAGGGCTGCCACTGAAACTACCAAACTAGAGAACGGAAGAGGTAAGCGGAATTGCAGGTGTAGTCGTAATAAGCGTTGATATCTGCAAGAACACCAAATGCGAAGGCAGCTTACTAGTACGTTTCTGACACTCATGGACGAAAGCGTGGGGAGC…	Bacteria	Patescibacteria	ABY1	Candidatus Magasanikbacteria	Unknown	Unknown
TCGAGAATCTTCCACAATGGGCGAAAGCCTGATGGAGCGACGCCGCGTGCAGGATGAAGTTCTTCGGGACGTAAACTGCTTTTTGTTGGGAAGAAGTTATTGACGGTACCAACAGAATAAGGGCCTGCTAATCTCGTGCCAGCAGCCGCGGTAAGACGAGAGGCCCAAGCGTTGTCCGGATTAACTGGGCGTAAAGGGTGTGTAGGGGGTTTGGTTAGTCCTGTTTGAAATCTCCCGGCTTAACCGGGAACACGGATGGGAAACGGCCAGACTTGAGGGTGCGAGAGGCATATGGAACTCATGGTGGAGGGGTGAAATCCGTAGATATCATGGGGAACACCAAAGGCGAAGGCAATATGCTGGCGCACACCTGACCCTGAAACACGAAAGCGTGGGGAT…	Bacteria	Patescibacteria	Parcubacteria	Candidatus Ryanbacteria	Unknown	Unknown
TGGGGAATATTGGACAATGGGCGCAAGCCTGATCCAGCCATACCGCGTGGGTGAAGAAGGCCTTCGGGTTGTAAAGCCCTTTTGTTGGGAAAGAAAAGCAGTCGGTTAATACCCGGTTGTTCTGACGGTACCCAAAGAATAAGCACCGGCTAACTTCGTGCCAGCAGCCGCGGTAATACGAAGGGTGCAAGCGTTACTCGGAATTACTGGGCGTAAAGCGTGCGTAGGTGGTTGTTTAAGTCTGTTGTGAAAGCCCTGGGCTCAACCTGGGAATTGCAGTGGATACTGGGCGACTAGAGTGTGGTAGAGGGTAGTGGAATTCCCGGTGTAGCAGTGAAATGCGTAGAGATCGGGAGGAACATCCATGGCGAAGGCAGCTACCTGGACCAACACTGACAC…	Bacteria	Proteobacteria	Gammaproteobacteria	Xanthomonadales	Xanthomonadaceae	Stenotrophomonas
TCGAGAATATTCCACAATGGGCGAAAGCCTGATGGAGCGACGCCGCGTGCGGGATGAAGGCCTTCGGGTCGTAAACCGCTTTTCCACGGGAGAAATCTTCGGATGATAGTACCGTGGGAATAAGAGGTTGCTAACTCTGTGCCAGCAGCAGCGGTAATACAGAGACCTCGAGCGTTATCCGGATTTATTGGGCGTAAAGCGCGAGTAGGAGGTTTGGTAAGTTTGGCGTTAAATCTTAGGGCTTAACCTTGAGGCTGCGTTGAATACTGCCAGACTAGAGGGCGCCAGAGGCAGATGGAACAGCCGGTGTAGGGGTGAAATCCGTTGATATCGGCTGGAACACCAAAGGCGAAGGCATTCTGCTGGGACGTTCCTGACTCTCATTCGCTAAAGCGTGGG…	Bacteria	Patescibacteria	Parcubacteria	Candidatus Wolfebacteria	Unknown	Unknown
TGGGGAATCTTGGACAATGGGGGCAACCCTGATCCAGCAATGCCGCGTGTGTGAAGAAGGCCTTCGGGTTGTAAAGCACTTTCGGTGGGGACGAACATGGTCGGGTGAATATCCCGGCCCTTGACGGTACCCAAAGAAGAAGCACCGGCTAACTCTGTGCCAGCAGCCGCGGTAATACAGAGGGTGCAAGCGTTAATCGGAATTACTGGGCGTAAAGCGTGCGTAGGTGGTTTGATAAGTCAGATGTGAAATCCCTGGGCTCAACCTGGGAACTGCATTTGATACTGTCGAACTCGAGTTCAGTAGAGGGTAGTAGAATTCCCGGTGTAGCGGTGAAATGCGTAGATATCGGGAGGAATACCAGTGGCGAAGGCGGCTACCTGGACTGAAACTGACACT…	Bacteria	Proteobacteria	Gammaproteobacteria	Acidiferrobacterales	Acidiferrobacteraceae	Sulfurifustis
TCGAGAATATTCCATAATGGGCGAAAGCCTGATGGAGCGACGCCGCGTGCAGGAAGAAGGTCTTCGGATTGTAAACTGCTTTTCTAAAGGAGGAAGTCGCAAGATTGACAGTACTTTAGGAATAAGGGGTTCCTAACTCTGTGCCAGCAGGAGCGGTAATACAGAGACCCCGAGCGTTATCCGGATTTATTGGGCGTAAAGTGCGGGCAGGAGGTTCGGTAAGTTTAATGTTAAATTCCGGCGCCTAACGTCGGAGCCGCATTGAATACTGCCAAACTAGAGGACGTTAGAGGCAGATGGAACATACGGTGTAGGGGTGAAATCCGTTGATATCGTATGGAACACCAAAGGCGAAGGCATTCTGCTGGGACGTTCCTGACTCTGAGCCGCGAAAGCGTG…	Bacteria	Patescibacteria	Parcubacteria	Unknown	Unknown	Unknown
TGGGGAATTTTGGACAATGGACGCAAGTCTGATCCAGCCATGCCGCGTGCGGGAAGAAGGCCTTCGGGTTGTAAACCGCTTTTGTCAGGGAAGAAACGGTCTGGGTTAATACCTCGGGCTAATGACGGTACCTGAAGAATAAGCACCGGCTAACTACGTGCCAGCAGCCGCGGTAATACGTAGGGTGCAAGCGTTAATCGGAATTACTGGGCGTAAAGCGTGCGCAGGCGGTTATGCAAGACAGATGTGAAATCCCCGGGCTCAACCTGGGAACTGCATTTGTGACTGCATGGCTAGAGTACGGTAGAGGGGGATGGAATTCCGCGTGTAGCAGTGAAATGCGTAGATATGCGGAGGAACACCGATGGCGAAGGCAATCCCCTGGACCTGTACTGACGC…	Bacteria	Proteobacteria	Gammaproteobacteria	Burkholderiales	Comamonadaceae	Paucibacter
TCGAGAATATTCCACAATGGGCGAAAGCCTGATGGAGCGACGCCGCGTGCAGGAAGAAGGCCTTCGGGTCGTAAACTGCTTTTATCCCCGAGGAAGCCGAAAGGCTGACTGTAAGGGAAGAATAAGGGGTTGCAAACTTCGTGCCAGCAGCCGCGGTAATACGAAGGCCCCAAGCGTTATCCGGATTTATTGGGCGTAAAGCGTTTGTAAGCGGTTCGTTTCGTTGAAAAACGAAGGGGTTTTCGCGATTAAGCGGAAATTCGCAAGTCGGGTGTTAAATGCCAAAGCTTAACTTTGGCGCCGCATCCGATACTGGCGAACTAGAGGGTGTCTTAGGCTAGCAGAATTCCCGGTGTAGGGGTGAAATCCGTTGATATCGGGAGGAATACCAAAGGCGAA…	Bacteria	Patescibacteria	Parcubacteria	Candidatus Brennerbacteria	Unknown	Unknown
TGGGGAATATTGGACAATGGGCGAAAGCCTGATCCAGCCATGCCGCGTGTGTGAAGAAGGTCTTCGGATTGTAAAGCACTTTAAGTTGGGAGGAAGGGCAGTTACCTAATACGTGATTGTTTTGACGTTACCGACAGAATAAGCACCGGCTAACTCTGTGCCAGCAGCCGCGGTAATACAGAGGGTGCAAGCGTTAATCGGAATTACTGGGCGTAAAGCGCGCGTAGGTGGTTAGTTAAGTTGGATGTGAAATCCCCGGGCTCAACCTGGGAACTGCATTCAAAACTGACTGACTAGAGTATGGTAGAGGGTGGTGGAATTTCCTGTGTAGCGGTGAAATGCGTAGATATAGGAAGGAACACCAGTGGCGAAGGCGACCACCTGGACTGATACTGACAC…	Bacteria	Proteobacteria	Gammaproteobacteria	Pseudomonadales	Pseudomonadaceae	Pseudomonas
TGGGGAATATTGGACAATGGGCGCAAGCCTGATCCAGCCATACCGCGTGGGTGAAGAAGGCCTTCGGGTTGTAAAGCCCTTTTGTTGGGAAAGAAAAGCAGTCGGCTAATACCCGATTGTTCTGACGGTACCCAAAGAATAAGCACCGGCTAACTTCGTGCCAGCAGCCGCGGTAATACGAAGGGTGCAAGCGTTACTCGGAATTACTGGGCGTAAAGCGTGCGTAGGTGGTTGTTTAAGTCTGTTGTGAAAGCCCTGGGCTCAACCTGGGAATTGCAGTGGATACTGGGCGACTAGAGTGTGGTAGAGGGTAGTGGAATTCCCGGTGTAGCAGTGAAATGCGTAGAGATCGGGAGGAACATCCATGGCGAAGGCAGCTACCTGGACCAACACTGACAC…	Bacteria	Proteobacteria	Gammaproteobacteria	Xanthomonadales	Xanthomonadaceae	Stenotrophomonas
TGGGGAATATTGGACAATGGGCGAAAGCCTGATCCAGCCATGCCGCGTGTGTGAAGAAGGTCTTCGGATTGTAAAGCACTTTAAGTTGGGAGGAAGGGTACTTACCTAATACGTGAGTATTTTGACGTTACCGACAGAATAAGCACCGGCTAACTCTGTGCCAGCAGCCGCGGTAATACAGAGGGTGCAAGCGTTAATCGGAATTACTGGGCGTAAAGCGCGCGTAGGTGGTTCGTTAAGTTGAATGTGAAATCCCCGGGCTCAACCTGGGAACTGCATCCAAAACTGGCGAGCTAGAGTATGGTAGAGGGTGGTGGAATTTCCTGTGTAGCGGTGAAATGCGTAGATATAGGAAGGAACACCAGTGGCGAAGGCGACCACCTGGACTGATACTGACAC…	Bacteria	Proteobacteria	Gammaproteobacteria	Pseudomonadales	Pseudomonadaceae	Pseudomonas
TCGAGAATATTCCACAATGGGCGAAAGCCTGATGGAGCGACGCCGCGTGCGGGATGAAGGCCTTCGGGTCGTAAACCGCTTTTCCACGGGAGAAATCTTCGGATGATAGTACCGTGGGAATAAGAGGTTGCTAACTCTGTGCCAGCAGCAGCGGTAATACAGAGACCTCGAGCGTTATCCGGATTTATTGGGCGTAAAGCGCGAGTAGGAGGTTTGGTAAGTTTGGCGTTAAATCTCAGGGCTTAACCTTGAGGCTGCGTTGAATACTGCCAGACTAGAGGGCGCCAGAGGCAGATGGAACAGCCGGTGTAGGGGTGAAATCCGTTGATATCGGCTGGAACACCAAAGGCGAAGGCATTCTGCTGGGACGTTCCTGACTCTCATTCGCTAAAGCGTGGG…	Bacteria	Patescibacteria	Parcubacteria	Candidatus Wolfebacteria	Unknown	Unknown
TGGGGAATTTTGGATAATGGGCGCAAGCCTGATCCAGCAATGCCGCGTGCAGGAAGAAGGCCTTCGGGTTGTAAACTGCTTTTGTCAGGGAAGAAATCTTCTGGGCTAATACCCCGGGAGGATGACGGTACCTGAAGAATAAGCACCGGCTAACTACGTGCCAGCAGCCGCGGTAATACGTAGGGTGCGAGCGTTAATCGGAATTACTGGGCGTAAAGCGTGCGCAGGCGGCTTTGCAAGACAGATGTGAAATCCCCGGGCTCAACCTGGGAACTGCATTTGTGACTGCAAGGCTAGAGTACGGCAGAGGGGGATGGAATTCCGCGTGTAGCAGTGAAATGCGTAGATATGCGGAGGAACACCAATGGCGAAGGCAATCCCCTGGGCCTGTACTGACGC…	Bacteria	Proteobacteria	Gammaproteobacteria	Burkholderiales	Comamonadaceae	Aquabacterium
TGGGGAATATTGCGCAATGGGGGAAACCCTGACGCAGCGACGTCGTGTGAGGGAAGAAGGCCTTCGGGTCGTAAACCTCTGTCAGAAGGGAAGAACATCCGGGAGTCGAACAGCCTCCCGGCCTGACGGTACCTTCAGAGGAAGCGCCGGCTAACTCCGTGCCAGCAGCCGCGGTAATACGGAGGGCGCAAGCGTTAATCGGAATCACTGGGCGTAAAGCGTGCGTAGGCTGTTTGATAAGTCAGGCGTGAAATCCCTCGGCTCAACCGGGGAACTGCGTTTGATACTGTTGAACTAGAGTCCTGGAGAGGGTGGCGGAATTCCTGGTGTAGGAGTGAAATCCGTAGATATCAGGAGGAACACCGGTGGCGAAGGCGGCCACCTGGACAGGTACTGACG…	Bacteria	Desulfobacterota	Desulfovibrionia	Desulfovibrionales	Desulfovibrionaceae	Desulfovibrio
TGGGGAATATTGGACAATGGGGGGAACCCTGATCCAGCCATGCCGCGTGTGTGAAGAAGGCCTTATGGTTGTAAAGCACTTTAAGCGAGGAGGAGGCTCTCTTGGTTAATACCCAAGATGAGTGGACGTTACTCGCAGAATAAGCACCGGCTAACTCTGTGCCAGCAGCCGCGGTAATACAGAGGGTGCGAGCGTTAATCGGATTTACTGGGCGTAAAGCGTGCGTAGGCGGCTTTTTAAGTCGGATGTGAAATCCCCGAGCTTAACTTGGGAATTGCATTCGATACTGGGAAGCTAGAGTATGGGAGAGGATGGTAGAATTCCAGGTGTAGCGGTGAAATGCGTAGAGATCTGGAGGAATACCGATGGCGAAGGCAGCCATCTGGCCTAATACTGACG…	Bacteria	Proteobacteria	Gammaproteobacteria	Pseudomonadales	Moraxellaceae	Acinetobacter
TCAAGAACCTTCGGCAATGGGCGAAAGCCTGACCGAGCGACGCCGCGTGGTTGATGAAGTCCTTCGGGACGTAAAAACCTTTTATGATTAAGAAAGTTTATTGATCTGATCATGAATAAGGGGCTACTAACTCTGTGCCAGCAGTAGCGGTAATACAGAGGCCCCAAGCGTTGTCCGGAATCACTGGGCGTAAAGGGTGTGTAGGTGGTTTTGTTAGTCTTTCGTTAAAACCCGCGGCTCAACCGCGGAAGTGCGAAGGAAACGGCAAAACTTAGAGAGTGCGAGGGGTGAATGGAACTCATGGAGTAGGGGTGAAATCCGTTGATATCATGGGGAACACCAAAAGCGAAGGCAATTCACTGGCGCATTTCTGACACTGAAACACGAAAGCGTAGGTAG…	Bacteria	Patescibacteria	Parcubacteria	Candidatus Azambacteria	Unknown	Unknown
TGGGGAATATTGGACAATGGGCGAAAGCCTGATCCAGCCATGCCGCGTGTGTGAAGAAGGTCTTCGGATTGTAAAGCACTTTAAGTTGGGAGGAAGGGTTGTAGATTAATACTCTGCAATTTTGACGTTACCGACAGAATAAGCACCGGCTAACTCTGTGCCAGCAGCCGCGGTAATACAGAGGGTGCAAGCGTTAATCGGAATTACTGGGCGTAAAGCGCGCGTAGGTGGTTTGTTAAGTTGGATGTGAAATCCCCGGGCTCAACCTGGGAACTGCATTCAAAACTGACTGACTAGAGTATGGTAGAGGGTGGTGGAATTTCCTGTGTAGCGGTGAAATGCGTAGATATAGGAAGGAACACCAGTGGCGAAGGCGACCACCTGGACTAATACTGACAC…	Bacteria	Proteobacteria	Gammaproteobacteria	Pseudomonadales	Pseudomonadaceae	Pseudomonas
TGGGGAATATTGCACAATGGGCGCAAGCCTGATGCAGCCATGCCGCGTGTGTGAAGAAGGCCTTCGGGTTGTAAAGCACTTTCAGCGAGGAGGAAGGGTTCAGTGTTAATAGCACTGTACATTGACGTTACTCGCAGAAGAAGCACCGGCTAACTCCGTGCCAGCAGCCGCGGTAATACGGAGGGTGCAAGCGTTAATCGGAATTACTGGGCGTAAAGCGCACGCAGGCGGTTTGTTAAGTCAGATGTGAAATCCCCGCGCTTAACGTGGGAACTGCATTTGAAACTGGCAAGCTAGAGTCTTGTAGAGGGGGGTAGAATTCCAGGTGTAGCGGTGAAATGCGTAGAGATCTGGAGGAATACCGGTGGCGAAGGCGGCCCCCTGGACAAAGACTGACGC…	Bacteria	Proteobacteria	Gammaproteobacteria	Enterobacterales	Yersiniaceae	Serratia
TGGGGAATATTGGACAATGGGCGAAAGCCTGATCCAGCCATGCCGCGTGTGTGAAGAAGGTCTTCGGATTGTAAAGCACTTTAAGTTGGGAGGAAGGGCGGTTACCTAATACGTATCTGTTTTGACGTTACCGACAGAATAAGCACCGGCTAACTCTGTGCCAGCAGCCGCGGTAATACAGAGGGTGCAAGCGTTAATCGGAATTACTGGGCGTAAAGCGCGCGTAGGTGGTTCGTTAAGTTGGATGTGAAATCCCCGGGCTCAACCTGGGAACTGCATTCAAAACTGACGAGCTAGAGTATGGTAGAGGGTGGTGGAATTTCCTGTGTAGCGGTGAAATGCGTAGATATAGGAAGGAACACCAGTGGCGAAGGCGACCACCTGGACTGATACTGACAC…	Bacteria	Proteobacteria	Gammaproteobacteria	Pseudomonadales	Pseudomonadaceae	Pseudomonas
TGAGGAATCTTCCGCAATGGGGGCAACCCTGACGGAGCGACACCGCGTGGAGGATGAAGTCTTTTTTAGATGTAAACTCCTGTTCTGAGGGACGAAATTTTTGACGGTACCTCAGGAGAAAGCACCGGCTAATTCTGTGCCAGCAGCCGCGGTAAGACAGAAGGTGCAAGCGTTACTCGGAATTACTGGGCGTAAAGCGTCTGCAGGCGTCCCGAAAAGTCTGGCGTAAAAGCACTGGAGCTTAACTCCGTGTTCGTGCTGGAAACTGTCGGGATTGAGTCACTGAGAGGTATCTGGAATGTCGTGTGTAGGGGTAAAATCCGTAGATCCACGATGGAATGCCGAAAGCGAAAGCAGGATACTGGCAGTGTACTGACGCTCAGAGACGAAAGCGTGGGG…	Bacteria	Patescibacteria	Gracilibacteria	Candidatus Peribacteria	Unknown	Unknown
TGGGGAATTTTGGACAATGGGCGCAAGCCTGATCCAGCAATGCCGCGTGAGTGAAGAAGGCCTTCGGGTTGTAAAGCTCTTTTGTCAGGGAAGAAACGGTGGGAGCTAATATCTCTTACTAATGACGGTACCTGAAGAATAAGCACCGGCTAACTACGTGCCAGCAGCCGCGGTAATACGTAGGGTGCAAGCGTTAATCGGAATTACTGGGCGTAAAGCGTGCGCAGGCGGTTTTGTAAGTCTGTCGTGAAAGCCCCGGGCTCAACCTGGGAATTGCGATGGAGACTGCAAGGCTTGAATCTGGCAGAGGGGGGTAGAATTCCACGTGTAGCAGTGAAATGCGTAGAGATGTGGAGGAACACCGATGGCGAAGGCAGCCCCCTGGGTCAAGATTGACGC…	Bacteria	Proteobacteria	Gammaproteobacteria	Burkholderiales	Oxalobacteraceae	Massilia
TGGGGAATCTTGCGCAATGGGCGAAAGCCTGACGCAGCCATGCCGCGTGAATGATGAAGGTCTTAGGATTGTAAAATTCTTTCACCGGGGACGATAATGACGGTACCCGGAGAAGAAGCCCCGGCTAACTTCGTGCCAGCAGCCGCGGTAATACGAAGGGGGCTAGCGTTGCTCGGAATTACTGGGCGTAAAGGGCGCGTAGGCGGACATTTAAGTCAGGGGTGAAATCCCAGAGCTCAACTCTGGAACTGCCTTTGATACTGGGTGTCTTGAGTGTGAGAGAGGTATGTGGAACTCCGAGTGTAGAGGTGAAATTCGTAGATATTCGGAAGAACACCAGTGGCGAAGGCGACATACTGGCTCATTACTGACGCTGAGGCGCGAAAGCGTGGGGAGCAA…	Bacteria	Proteobacteria	Alphaproteobacteria	Caulobacterales	Caulobacteraceae	Brevundimonas
TGGGGAATATTGGACAATGGGGGCAACCCTGATCCAGCCATGCCGCGTGAGTGATGAAGGCCCTAGGGTTGTAAAGCTCTTTTGTGCGGGAAGATAATGACGGTACCGCAAGAATAAGCCCCGGCTAACTTCGTGCCAGCAGCCGCGGTAATACGAAGGGGGCTAGCGTTGCTCGGAATCACTGGGCGTAAAGGGTGCGTAGGCGGGTCTTTAAGTCAGGGGTGAAATCCTGGAGCTCAACTCCAGAACTGCCTTTGATACTGAAGATCTTGAGTTCGGGAGAGGTGAGTGGAACTGCGAGTGTAGAGGTGAAATTCGTAGATATTCGCAAGAACACCAGTGGCGAAGGCGGCTCACTGGCCCGATACTGACGCTGAGGCACGAAAGCGTGGGGAGCAA…	Bacteria	Proteobacteria	Alphaproteobacteria	Rhizobiales	Xanthobacteraceae	Bradyrhizobium
TGGGGAATTTTGCACAATGGGCGAAAGCCTGATGCAGCGACGCCGCGTGGAGGATGAAGGCCTTCGGGTTGTAAACTCCTTTTGTAGGGGAAAATAATGATGGTACCCTGCGAATAAGCCACGGCTAACTCTGTGCCAGCAGCCGCGGTAAGACAGAGGTGGCAAGCGTTGTTCGGAATTACTGGGCTTAAAGGGCGCGTAGGCGGTAAGATAAGTCTGTGGTGAAATCTTAGGGCTTAACCCTAAAATTGCCATGGAAACTGTTTTACTTGAGTCAGCGAGGGGATGGTGGAATTCCTGGTGTAGCAGTGAAATGCGTAGATATCCGGAGGAAGGCCGGTGGCGAAGGCGGCCATCTGGCGCTGAACTGACGCTGAGGCGCGAAAGCGTGGGTAGCAA…	Bacteria	Nitrospirota	Thermodesulfovibrionia	Unknown	Unknown	Unknown
TGGGGAATATTGGACAATGGGCGAAAGCCTGATCCAGCCATGCCGCGTGTGTGAAGAAGGTCTTCGGATTGTAAAGCACTTTAAGTTGGGAGGAAGGGCATTAACCTAATACGTTAGTGTTTTGACGTTACCGACAGAATAAGCACCGGCTAACTCTGTGCCAGCAGCCGCGGTAATACAGAGGGTGCAAGCGTTAATCGGAATTACTGGGCGTAAAGCGCGCGTAGGTGGTTTGTTAAGTTGGATGTGAAAGCCCCGGGCTCAACCTGGGAACTGCATTCAAAACTGACAAGCTAGAGTATGGTAGAGGGTGGTGGGATTTCCTGTGTAGCGGTGAAATGCGTAGATATAGGAAGGAACACCAGTGGCGAAGGCGACCACCTGGACTGATACTGACAC…	Bacteria	Proteobacteria	Gammaproteobacteria	Pseudomonadales	Pseudomonadaceae	Pseudomonas
TGAGGAATATTGGACAATGGGCGCAAGCCTGATCCAGCCATGCCGCGTGCAGGATGACGGTCCTATGGATTGTAAACTGCTTTTGCACAGGAAGAAACACTACTTCGTGAAGTAGCTTGACGGTACTGTGAGAATAAGGATCGGCTAACTCCGTGCCAGCAGCCGCGGTAATACGGAGGATCCAAGCGTTATCCGGAATCATTGGGTTTAAAGGGTCCGTAGGCGGTTTAGTAAGTCAGTGGTGAAAGCCCATCGCTCAACGGTGGAACGGCCATTGATACTGCTAAACTTGAATTATTAGGAAGTAACTAGGATATGTAGTGTAGCGGTGAAATGCTTAGAGATTACATGGAATACCAATTGCGAAGGCAGGTTACTACTAATGGATTGACGCTGATG…	Bacteria	Bacteroidota	Bacteroidia	Flavobacteriales	Flavobacteriaceae	Flavobacterium
TGGGGAATATTGGACAATGGGCGAAAGCCTGATCCAGCCATGCCGCGTGTGTGAAGAAGGTCTTCGGATTGTAAAGCACTTTAAGTTGGGAGGAAGGGCATTAACCTAATACGTTAGTGTTTTGACGTTACCGACAGAATAAGCACCGGCTAACTTCGTGCCAGCAGCCGCGGTAATACGAAGGGTGCAAGCGTTAATCGGAATTACTGGGCGTAAAGCGCGCGTAGGTGGTTTGTTAAGTTGAATGTGAAAGCCCCGGGCTCAACCTGGGAACTGCATCCAAAACTGGCAAGCTAGAGTATGGCAGAGGGTGGTGGAATTTCCTGTGTAGCGGTGAAATGCGTAGATATAGGAAGGAACACCAGTGGCGAAGGCGACCACCTGGGCTAATACTGACAC…	Bacteria	Proteobacteria	Gammaproteobacteria	Pseudomonadales	Pseudomonadaceae	Pseudomonas
TAAAGAATCTTCCACAATGGACGAAAGTCTGATGGAGCGACACCGCGTGCAGGATGAAGGCCCTTGGGTTGTAAACTGCTTTTTTGGGGGAATAATTTTGAATGTACCCTAAGAATAAGTACCGGCAAATCATGTGCCAGCAGCCGCGGTAATACATGAGGTACAAACGTTACCCGGAATTATTGGGCGTAAAGCGTCCGTAGGTGGCGTATTAAGTCAGGTGTTAAATCTTGAGGCTCAACTTCAAGTCTGTGCCTGAAACTGATATGCTAGAGTATTGGAGAGGTTAGTGGAATTCTGTGTGTAGGGGTAAAATCCGTAGATACACAGAGGAACACCAAAAGCGAAGGCAGCTAACTGGCCAATTACTGACACTGATGGACGAAAGCGTGGGGAGCG…	Bacteria	Patescibacteria	Gracilibacteria	Candidatus Peregrinibacteria	Unknown	Unknown
TCGAGAATCTTCCACAATGGACGAAAGTCTGATGGAGCGACGCCGCGTGATTGATGAAGTCCCTTTGGGACGTAAAGATCTTTTATGAGGGAAGAAGTTTATTGACTGTACCTCATGAATAAGAGGCTCCTAATCTCGTGCCAGCAGGAGCGGTAATACGAGAGCCTCGAGCGTTATCCGGAATTATTGGGCGTAAAGGGTGTGTAGGTTGTTCTGTTAGTCTTTTGTTAAAGCCCCGAGCTTAACTTGGGAAGGGCGAAAGATACGGCAGAACTAGAAAGTGTGAGAGGCGTACGGAACTCATGGTGTAGGGGTGAAATCCGTTGATATCATGGGGAACACCAAAAGCGAAGGCAGTACGCTGGCGCATATTTGACACTGAAACACGAAAGCGTGGGT…	Bacteria	Patescibacteria	Parcubacteria	Candidatus Nomurabacteria	Unknown	Unknown
TCGAGAATCTTCCACAATGGACGAAAGTCTGATGGAGCGACGCCGCGTGATTGATGAAGTCCCTCTGGGACGTAAAGATCTTTTATGAGGGAAGAAGTTTATTGACTGTACCTCATGAATAAGAGGCTCCTAATCTCGTGCCAGCAGGAGCGGTAATACGAGAGCCTCGAGCGTTATCCGGAATTATTGGGCGTAAAGGGTGCGTAGGTTGTTCTGTTAGTCTTTTGTCAAACTCGCTGGCTCAACTGGCGGCATGCGAAAGAAACGGCAGAACTTGAAAGTGCGAGAGGCGTACGGAACTTATGGTGTAGGGGTGAAATCCGTTGATATCATAGGGAACACCAAATGCGAAGGCAGTACGCTGGCGCATATTTGACACTGAAGCACGAAAGCGTGGGT…	Bacteria	Patescibacteria	Parcubacteria	Candidatus Nomurabacteria	Unknown	Unknown
TCGAGAGTCTTCCACAATGGGCGAAAGCCTGATGGAGCGACGCCGCGTGAATGATGAAGGGCTTCGGCCTGTAAAATTCTTTTCTCCGTGAGAAATCCGAGTTAAATCGGTATGATGTTAGCGGAGGAATAAGGGGTTGCTAAACTCGTGCCAGCAGCAGCGGTAATACGAGTGCCCCGAGCGTTATCCGGAATCACTGGGCGTAAAGGGTGTGTAGGAGGCAGCGTTAGTCTTGTCTTAAAGGTTTCGGCTTAACCGAAAACATGGACAGGAAACGGCGCAGCTAGAGAGTGCGAGAGGTATATGGAACTCATGGTGTAGGGGTGAAATCCGTTGATATCATGGGGAACACCAAAGGCGAAGGCAATATACTGGCGCATTTCTGACTCTGAAACACGA…	Bacteria	Patescibacteria	Parcubacteria	UBA9983	Unknown	Unknown
TCGAGAATCTTTCGCAATGCCCGAAAGGGTGACGAAGCGACGCCGCGTGTGGGAAGAAGGCCTTCGGGTTGTAAACCACTGTCGGGAGTTAGGAAATGCAGGTGCGTTAATAGCGCACTTGCTTGACTAAGGCTCCAGAGGAAGCCACGGCTAACTCTGTGCCAGCAGCCGCGGTAATACAGAGGCGGCAAGCGTTGTTCGGAATTATTGGGCGTAAAGAGCACGTAGGCGGCCTTGCAAGTCAGTTGTGAAAGCCTTCCGCTTAACGGAAGAACGGCATCTGATACTACAGGGCTTGAGTACGGGAGGGGAGAGTGGAGCTTCTGGTGGAGCGGTGAAATGCGTAGATATCAGAAGGAACGCCGGCGGCGAAAGCGACTCTCTGGTCCGAAACTGACG…	Bacteria	Planctomycetota	Brocadiae	Brocadiales	Brocadiaceae	Candidatus Kuenenia
TCAAGAACCTTCCACAATGGACGAAAGTCTGATGGAGCGACGCCGCGTGATGGATGAAGTCCCTAGGGACGTAAACATCTTTTGTCGGGGAGAAAGTTATTGATAGTACCCGAAGAATAAGGGGTTGCTAAACTCGTGCCAGCAGCAGCGGTAATACGAGTGCCCCAAGCGTTATCCGGAATCATTGGGCGTAAAGGGTGTGTAGGTGGTTCGGTTAGTCTTCTGTTAAAACTCTTGGCTTAACCAAGAGACCGCGGAGGAAACGGCCGAACTAGAGGATGCGAGGGGTGAATGGAACTCATGGAGTAGGGGTGAAATCCGTTGATATCATGGGGAACACCAAAAGCGAAGGCAATTCACTGGCGCATTCCTGACACTGAAACACGAAAGCGTGGGGAG…	Bacteria	Patescibacteria	Parcubacteria	Unknown	Unknown	Unknown
TCGAGAATCTTTCGCAATGCCCGAAAGGGTGACGAAGCGACGCCGCGTGTGGGAAGAAGGCCTTCGGGTTGTAAACCACTGTCGGGAGTTAGGAAATGCAGGTGCGTTAATAGCGCACTTGCTTGACTAAGGCTCCAGAGGAAGCCACGGCTAACTCTGTGCCAGCAGCCGCGGTAATACAGAGGCGGCAAGCGTTGTTCGGAATTATTGGGCGTAAAGAGCACGTAGGCGGCCTTGCAAGTCAGTTGTGAAAGCCTTCCGCTTAACGGAAGAACGGCATCTGATACTACAGGGCTTGAGTACGGGAGGGGAGAGTGGAACTTCTGGTGGAGCGGTGAAATGCGTAGATATCAGAAGGAACGCCGGCGGCGAAAGCGACTCTCTGGTCCGAAACTGACG…	Bacteria	Planctomycetota	Brocadiae	Brocadiales	Brocadiaceae	Candidatus Kuenenia
CTAGGAATATTGCGCAATGGACGAAAGTCTGACGCAGCGACGCCGCGTGGGGGATGAAGGCCTTCGGGTCGTAAACCCCTTTTGGTCCGATGTACATCGGACAGAATAAGCACTGACTAACTACGTGCCAGCAGTAGCGGTAATACGTAGGGTGCAAGCGTTATCCGGATTTATTGGGCGTAAAGAGTTCGTAGGCGTCCCGATGCATCTCGTTTTAAATTCCAAGGCTTAACCTTGGGCTAGGACGAGATATGATCGGGATCGAGTCGACTAGGGGGTACTGGAACTGTCGGTGTAGCAGTGAAATGCGTTGATATCGATAGGAACACCAAGGGCGAAGGCAGGTACCTGGGGTTAGACTGACGCTGAGGAACGAAAGCTAGGGGAGCGAAAG	Bacteria	Patescibacteria	Microgenomatia	Candidatus Amesbacteria	Unknown	Unknown
TGGGGAATTTTGGACAATGGGCGAAAGCCTGATCCAGCAATGCCGCGTGAGTGAAGAAGGCCTTAGGGTTGTAAAGCTCTTTTGTCAGGGAAGAAACGGTGAGAGCTAATATCTCTTGCTAATGACGGTACCTGAAGAATAAGCACCGGCTAACTACGTGCCAGCAGCCGCGGTAATACGTAGGGTGCAAGCGTTAATCGGAATTACTGGGCGTAAAGCGTGCGCAGGCGGTTTTGTAAGTCTGATGTGAAATCCCCGGGCTCAACCTGGGAATTGCATTGGAGACTGCAAGGCTAGAATCTGGCAGAGGGGGGTAGAATTCCACGTGTAGCAGTGAAATGCGTAGATATGTGGAGGAACACCGATGGCGAAGGCAGCCCCCTGGGTCAAGATTGACGC…	Bacteria	Proteobacteria	Gammaproteobacteria	Burkholderiales	Oxalobacteraceae	Janthinobacterium
TCGAGAATCTTCCACAATGGACGAAAGTCTGATGGAGCGACGCCGCGTGATTGATGAAGTCCCTCTGGGACGTAAAGATCTTTTATGAGGGAAGAAGTTTATTGACGGTACCTCATGAATAAGAGGCTCCTAATCTCGTGCCAGCAGGAGCGGTAATACGAGAGCCTCGAGCGTTATCCGGAATTATTGGGCGTAAAGGGTGCGTAGGTTGTTTTGTTAGTCTTTTGTCAAAGCCCCGGGCTTAACCTGGGATACGCGAAGGAAACGGCAAAACTTGAAAGTGCGAGAGGTGTACGGAACTCATGGTGTAGGGGTGAAATCCGTTGATATCATGGGGAACACCAAAAGCGAAAGCAGTACACTGGCGCATATTTGACACTGAAGCACGAAAGCGTGGGT…	Bacteria	Patescibacteria	Parcubacteria	Candidatus Nomurabacteria	Unknown	Unknown
TGAGGAATTTTGCGCAATGGGCGAAAGCCTGACGCAGCGACGCCGCGTGGGGGATGAAGGCCTTCGGGTTGTAAACCCCTTTCGTGAGGGAAAAAGTCCCGAGCAATCGGGATGATGGTACTTCAGGAAGAAGCCACGGCTAACTCTGTGCCAGCAGCCGCGGTAAGACAGAGGTGGCAAGCGTTGTTCGGAATTACTGGGCTTAAAGGGCGCGTAGGCGTTTCAATAAGTCAGATGTGGAATCCTTAGGCTTAACCTAAGAATTGCATTTGAAACTGTTGGGATTGAGTAAGGCTGGGGAGGGCAGAATTCCTGGTGTAGCGGTGAAATGCGTAGATATCAGGAGGAAGGCCAGTGGCGAAGGTGGCCCTCTGGGCCTTAACTGACGCTGAGGCGCGA…	Bacteria	Nitrospirota	Thermodesulfovibrionia	Unknown	Unknown	Unknown
CTGGGAATCTTTGGCAATGGGCGAAAGCCTGACCAAGCGACGCCGCGTGGAGGATGAAGGCCTTCGGGTTGTAAACTCCTTTTGATCGAATATCATGTTCGGTAGAATAAGCACCTGCTAACTACGTGCCAGCAGCCGCGGTGATACGTAGGGTGCAAGCGTTACCCGGATTTATTGGGCGTAAAGAGTGCGTAGGCGGTTTTGAAAGTCATTATTGAAATCTTGGGGCTCAACCCCAAGCCTGGTAGTGATACTTCAAGACTAGATTACTTGAGGGGGTACCGGAACAGTTGGTGGAGCAGTGAAATGCGTTGAGATCAACTGGAACACCAAAGGCGAAGGCAGGTACCTGGCAAGTTTATGACGCTGTTGCACGAAAGCGTGGGGAGCAAAAC	Bacteria	Patescibacteria	Microgenomatia	Candidatus Woykebacteria	Unknown	Unknown
TCGAGAATCTTTCGCAATGCCCGAAAGGGTGACGAAGCGACGCCGCGTGTGGGAAGAAGGCCTTCGGGTTGTAAACCACTGTCGGGAGTTAGGAAATGTAAGGGTGCTAATAGTATCCTTACTTGACTAAGGCTCCGGAGGAAGCCACGGCTAACTCTGTGCCAGCAGCCGCGGTAATACAGAGGCGGCAAGCGTTGTTCGGAATTATTGGGCGTAAAGAGCACGTAGGCGGCTTTGTAAGTCAGTTGTGAAAGCCTTCTGCTTAACGGAAGAACAGCATCTGATACTGCAAGGCTAGAGTGCGGAAGGGGAGAGTGGAACTTCTGGTGGAGCGGTGAAATGCGTAGATATCAGAAGGAACACCGGCGGCGAAGGCGACTCTCTGGTCCGTAACTGACG…	Bacteria	Planctomycetota	Brocadiae	Brocadiales	Brocadiaceae	Candidatus Brocadia
TGGGGAATATTGGACAATGGGGGGAACCCTGATCCAGCCATGCCGCGTGTGTGAAGAAGGCCTTTTGGTTGTAAAGCACTTTAAGCGAGGAGGAGGCTACCGAGATTAATACTCTTGGATAGTGGACGTTACTCGCAGAATAAGCACCGGCTAACTCTGTGCCAGCAGCCGCGGTAATACAGAGGGTGCAAGCGTTAATCGGATTTACTGGGCGTAAAGCGCGCGTAGGTGGCCAATTAAGTCAAATGTGAAATCCCCGAGCTTAACTTGGGAATTGCATTCGATACTGGTTGGCTAGAGTATGGGAGAGGATGGTAGGATTCCAGGTGTAGCGGTGAAATGCGTAGAGATCTGGAGGAATACCGATGGCGAAGGCAGCCATCTGGCCTAATACTGACA…	Bacteria	Proteobacteria	Gammaproteobacteria	Pseudomonadales	Moraxellaceae	Acinetobacter
TGAGGAATATTGGACAATGGGCGCAAGCCTGATCCAGCCATGCCGCGTGCAGGAAGACGGTCCTATGGATTGTAAACTGCTTTTATACAGGAAGAAACACTCCGACGTGTCGGAGCTTGACGGTACTGTAGGAATAAGGATCGGCTAACTCCGTGCCAGCAGCCGCGGTAATACGGAGGATCCAAGCGTTATCCGGAATCATTGGGTTTAAAGGGTCCGTAGGCGGTTTAATAAGTCAGTGGTGAAATCTGGTCGCTCAACGATCAAACGGCCATTGATACTGTTAGACTTGAATTATAAGGAAGTAACTAGAATATGTAGTGTAGCGGTGAAATGCTTAGATATTACATGGAATACCAATTGCGAAGGCAGGTTACTACTTATGGATTGACGCTGATG…	Bacteria	Bacteroidota	Bacteroidia	Flavobacteriales	Flavobacteriaceae	Flavobacterium
CTAGGAATATTGCGCAATGGACGAAAGTCTGACGCAGCGACGCCGCGTGGAGGATGAAGGCCTTCGGGTTGTAAACTCCTTTTGGTCCGATGTACATCGGACAGAATAAGCACCCACTAACTACGTGCCAGCAGTTGCGGTAATACGTAGGGTGCAAGCGTTATCCGGATTTATTGGGCGTAAAGAGTTCGTAGGCGTCCCGATGCATCTCGCTTTAAATTCCAAGGCTTAACCTTGGGCAGGGGCGAGATATGATCGGGATCGAGTCGATTAGGGGGTACTGGAACTGTCGGTGTAGCAGTGAAATGCGTTGATATCGACAAGAACACCAAGGGCGAAGGCAGGTACCTGGGATTCGACTGACGCTGAGGAACGAAAGCTAGGGGAGCGAAAG	Bacteria	Patescibacteria	Microgenomatia	Candidatus Amesbacteria	Unknown	Unknown
TCGAGAATATTCCACAATGGGCGAAAGCCTGATGGAGCGACGCCGCGTGCAGGATGAAGGCCTTCGGGTTGTAAACTGCTTTTAACTGGGAAGAAGTCGCAAGACTGACGGTACCAGTTGAATAAGAGGTTGCTAACTCTGTGCCAGCAGCAGCGGTAATACAGAGACCTCGAGCGTTATCCGGATTTATTGGGCGTAAAGCGCGAGTAGGAGGATCGGCAAGTCTGTTGTTAAATCCCAGGGCTTAACCTTGGAATCGCAGCGGATACTGCCGAACTTGAGGGCGTTAGAGGCAAATGGAACAGCCGGTGTAGGGGTGAAATCCGTTGATATCGGCTGGAACACCAAAGGCGAAGGCATTTTGCTGGAGCGTCCCTGACTCTGAATCGCTAAAGCGTG…	Bacteria	Patescibacteria	Parcubacteria	Candidatus Wolfebacteria	Unknown	Unknown
TGGGGAATCTTAGACAATGGGCGCAAGCCTGATCTAGCCATGCCGCGTGGACGATGAAGGCCCTAGGGTTGTAAAGTCCTTTCGCTGGGGAAGATAATGACTGTACCCAGTAAAGAAGCCCCGGCTAACTCCGTGCCAGCAGCCGCGGTAATACGGAGGGGGCTAGCGTTGTTCGGAATTACTGGGCGTAAAGCGCACGTAGGCGGATCAGCAAGTTAGGGGTGAAATCCCGGGGCTCAACCCCGGAACTGCCTTTAAAACTGCAGGTCTAGAGTTCGAGAGAGGTGAGTGGAATTCCGAGTGTAGAGGTGAAATTCGTAGATATTCGGAGGAACACCAGTGGCGAAGGCGGCTCACTGGCTCGATACTGACGCTGAGGTGCGAAAGCGTGGGGAGCAA…	Bacteria	Proteobacteria	Alphaproteobacteria	Rhodobacterales	Rhodobacteraceae	Unknown
TGGGGAATTTTGGACAATGGGCGCAAGCCTGATCCAGCAATGCCGCGTGAGTGAAGAAGGCCTTCGGGTTGTAAAGCTCTTTTGTCAGGGAAGAAACGGTGAGGGCTAATATCCTTTGCTAATGACGGTACCTGAAGAATAAGCACCGGCTAACTACGTGCCAGCAGCCGCGGTAATACGTAGGGTGCAAGCGTTAATCGGAATTACTGGGCGTAAAGCGTGCGCAGGCGGTTTTGTAAGTCTGATGTGAAATCCCCGGGCTCAACCTGGGAATTGCATTGGAGACTGCAAGGCTAGAATCTGGCAGAGGGGGGTAGAATTCCACGTGTAGCAGTGAAATGCGTAGATATGTGGAGGAACACCGATGGCGAAGGCAGCCCCCTGGGTCAAGATTGACGC…	Bacteria	Proteobacteria	Gammaproteobacteria	Burkholderiales	Oxalobacteraceae	Janthinobacterium
TCAAGAATATTCCTCAATGGGCGAAAGCCTGAAGGAGCGACGCTGCGTGAAGGATGAAGGCCTTCGGGTTGTAAACTTCTTTTTTGCGGGAAGAACTCTGACGGTACCGCAAGAATAAGCCGCTGCAAACTTCGTGCCAGCAGCCGCGGTAAGACGAAGGCGGCGAGCGTTATCCGGATTTACTGGGCGTAAAGAGCTCAACGGCGGTTTTGTGCGTCACGAGTTAAATCCCGAGGCTCAACTTCGGGACTGCTCTTGATACGGCAAAACTAGAGGGTGGAAGAGGTAAGCGGAACGCGCGGTGGAGCAGTGAAATGCGTTGATATCGCGCGGAACACCAATTGCGAAGGCAGCTTACTGGAACACTTCTGACGCTCCAAGAGCGAAAGCGTGGGGAGC…	Bacteria	Unknown	Unknown	Unknown	Unknown	Unknown
TGAGGAATATTGGACAATGGGCGCAAGCCTGATCCAGCCATGCCGCGTGCAGGATGACGGTCCTATGGATTGTAAACTGCTTTTATACGAGAAGAAACACTGCTTCGTGAAGCAGCTTGACGGTATCGTAAGAATAAGGATCGGCTAACTCCGTGCCAGCAGCCGCGGTAATACGGAGGATCCAAGCGTTATCCGGAATCATTGGGTTTAAAGGGTCCGTAGGCGGTTTAATAAGTCAGTGGTGAAAGCCCATCGCTCAACGGTGGAACGGCCATTGATACTGTTAAACTTGAATTATTAGGAAGTAACTAGAATATGTAGTGTAGCGGTGAAATGCTTAGAGATTACATGGAATACCAATTGCGAAGGCAGGTTACTACTAATGGATTGACGCTGATG…	Bacteria	Bacteroidota	Bacteroidia	Flavobacteriales	Flavobacteriaceae	Flavobacterium
TCAAGAATATTCCACAATGGACGAAAGTCTGATGGAGCGACGCCGCGTGACTGATGACGCCCTTCGGGGTGTAAAGGTCTTTTATTAGGGAAGAACTTTTGACGGTACCTAATGAATAAGGGGTTGCTAACTCTGTGCCAGCAGCAGCGGTAATACAGAGACCCCGAGCGTTATCCGGATTTATTGGGCGTAAAGAGTGCGTAGACGGTTTTTTAAGTCTGTGGTTAAATCTTGGTGCTTAACATCGAGACTGCCATGGAAACTGGAAAACTAGAGGATGGAAGAGGTCAACGGAATTGCCAGTGTAACGGTAAAATGTGTTAATATTGGCAAGAACACCAGAAGCGAAAGCGGTTGACTGGTACAATCCTGACGTTGTTGCACGAAAGCGTGGGTAGC…	Bacteria	Patescibacteria	ABY1	Candidatus Kerfeldbacteria	Unknown	Unknown
TGAGGAATCTTCCGCAATGGGCGAAAGCCTGACGGAGCAACACCGCGTGAAGGATGAAGTGGTTCGCCATGTAAACTTCTTTTCTGAGGGAAGAATTCTGACGGTACCTTAGGAATAAGCACCGGCTAACTCTGTGCCAGCAGCCGCGGTAATACAGAGGGTGCGAGCGTTATCCGGAATCATTGGGCGTAAAGCGTATGTAGGCGGGGCAATAAGTCGAGGATTAAATCTTCATGCTCAACATGAAATCTGTTCTCGAAACTGTTGTCCTATAGAAGTATGCAGAGGCAAATGGAATTCCGTGTGTAGGGGTAAAATCCGTAGATACACGGAGGAACGCCAAAAGCGAAAGCAGTTTGCCGGGCATATCTTGACGCTGAGATACGAAAGCGTGGGTAG…	Bacteria	Patescibacteria	Gracilibacteria	Unknown	Unknown	Unknown
TGGGGAATCTTGGACAATGGGGGCAACCCTGATCCAGCAATGCCGCGTGTGTGAAGAAGGCCTTCGGGTTGTAAAGCACTTTCGGTGGGGACGAACATGGTCGGGTGAATATCCCGGCCCTTGACGGTACCCAAAGAAGAAGCACCGGCTAACTCTGTGCCAGCAGCCGCGGTAATACAGAGGGTGCAAGCGTTAATCGGAATTACTGGGCGTAAAGCGTGCGTAGGTGGTTTGATAAGTCAGATGTGAAATCCCTGGGCTCAACCTGGGAACTGCATTTGATACTGTTGAACTCGAGTTCAGTAGAGGGTAGTAGAATTCCCGGTGTAGCGGTGAAATGCGTAGATATCGGGAGGAATACCAGTGGCGAAGGCGGCTACCTGGACTGAAACTGACACT…	Bacteria	Proteobacteria	Gammaproteobacteria	Acidiferrobacterales	Acidiferrobacteraceae	Sulfurifustis
TCGAGAATCTTCCGCAATGCACGAAAGTGTGACGGAGCGACACCGCGTGCAGGATGAAGGCCTTCGGGTTGTAAACTGCTTTTCTGTCTGAACAAGCTTCGGCTGAGTGTAAGACAGGAATAAGGGGCTGCTAATCACGTGCCAGCAGCAGCGGTAATACGTGAGCCCCAAGCGTTATCCGGAATTATTGGGCGTAAAGCGTTCGTAGGCTGTTTTGTTAGTCTTGTGTTAAATATCTGGGCTCAACCCAGTTGTTGCGCAGGAAACGGCAAGACTAGAAGGTGTGAGAGGTCTGTGGAACTCATGGTGTAGGGGTGAAATCCGTTGATATCATGGGGAACACCAAAGGCGAAGGCAGCAGACTGGCACAACCTTGACGCTGAGGAACGAAAGCTAGGG…	Bacteria	Patescibacteria	Parcubacteria	Candidatus Spechtbacteria	Unknown	Unknown
TGGGGAATTTTGCGCAATGGGCGAAAGCCTGACGCAGCGACGCCGCGTGGGGGATGAAGGCCTTCGGGTTGTAAACCCCTTTCGTGAGGGAAAAAGTCCCGAGCAATCGGGATGATGGTACCTCAGGAAGAAGCCACGGCTAACTCTGTGCCAGCAGCCGCGGTAAGACAGAGGTGGCAAGCGTTGTTCGGAATTACTGGGCTTAAAGGGCGCGTAGGCGTTCCAATAAGTCAGATGTGGAATCCTTAGGCTTAACCTAAGAATTGCATTTGAAACTGTTGGAATTGAGTAAGGCTGGGGAGGGCAGAATTCCTGGTGTAGCGGTGAAATGCGTAGATATCAGGAGGAAGGCCAGTGGCGAAGGTGGCCCTCTGGGCCTTAACTGACGCTGAGGCGCGA…	Bacteria	Nitrospirota	Thermodesulfovibrionia	Unknown	Unknown	Unknown
TAAGGAATCTTCCACAATGGACGAAAGTCTGATGGAGCAACGCCGCGTGCAGGACGAAGGCCTTCGGGTCGTAAACTGCTTTTGTTAGCGAAGAATTTGACGGTAACTAACGAATAAGGATCGGCTAACTCCGTGCCAGCAGCCGCGGTCATACGGAGGATCCAAGCGTTATCCGGAGTGACTGGGCGTAAAGAGTTGCGTAGGTGGTTATGTAAGTGAATAGTGAAACCTGGTGGCTCAACCATACAGACTATTATTCAAACTGCATAACTCGAGAATGGTAGAGGTAGCTGGAATTTCTAGTGTAGGAGTGAAATCCGTAGATATTAGAAGGAACACCAATGGCGTAGGCAGGCTACTGGACCATTTCTGACACTAAGGCACGAAAGCGTGGGGAGC…	Bacteria	Patescibacteria	Saccharimonadia	Saccharimonadales	Unknown	Unknown
TCGAGAGTCTTCCACAATGGGCGAAAGCCTGATGGAGCGACGCCGCGTGAATGATGAAGGGCTTCGGCCTGTAAAATTCTTTTCTCCGTGAGAAATCCGGGTTAAACCGGTATGATGTTAGCGGAGGAATAAGGGGTTGCTAAACTCGTGCCAGCAGCAGCGGTAATACGAGTGCCCCGAGCGTTATCCGGAATCACTGGGCGTAAAGGGTGTGTAGGAGGTCGCGTTAGTCTTGTCTTAAAGGTTTCGGCTTAACCGAAAACATGGACAGGAAACGGCGCGACTAGAGAGTGCGAGAGGTGTGCGGAACTCATGGTGTAGGGGTGAAATCCGTTGATATCATGGGGAACACCAAAGGCGAAGGCAGCACACTGGCGCATTTCTGACTCTGAAACACGA…	Bacteria	Patescibacteria	Parcubacteria	UBA9983	Unknown	Unknown
TGGGGAATATTGGACAATGGGCGAAAGCCTGATCCAGCCATGCCGCGTGTGTGAAGAAGGTCTTCGGATTGTAAAGCACTTTAAGTTGGGAGGAAGGGTAGTAACTTAATACGTTGCTACTTTGACGTTACCGACAGAATAAGCACCGGCTAACTTCGTGCCAGCAGCCGCGGTAATACGAAGGGTGCAAGCGTTAATCGGAATTACTGGGCGTAAAGCGCGCGTAGGTGGTTCAGTAAGTTGGAAGTGAAATCCCCGGGCTCAACCTGGGAACTGCTTTCAAAACTGCTGAGCTAGAGTACGGTAGAGGGTGGTGGAATTTCCTGTGTAGCGGTGAAATGCGTAGATATAGGAAGGAACACCAGTGGCGAAGGCGACCACCTGGACTGATACTGACAC…	Bacteria	Proteobacteria	Gammaproteobacteria	Pseudomonadales	Pseudomonadaceae	Pseudomonas
TCGAGAATCTTCCACAATGGACGAAAGTCTGATGGAGCGACGCCGCGTGACTGATGAAGTCCTTCGGGATGTAAAGGTCTTTTATGAGGGAGAAAGTTATTGATAGTACTTCATGAATAAGGGGTTGCTAAACTCGTGCCAGCAGCAGCGGTAATACGAGTGCCCCGAGCGTTATCCGGAATCACTGGGCGTAAAGGGTGTGTAGGCGGTTTTGTTAGTCTTTTGTCAAAACCTCGGGCTTAACCCGAGAACCGCAAAAGAAACGGCAAAACTTTGAGGATGCGAGAGGTTTGCGGAACTCATGGTGTAGGGGTGAAATCCGTTGATATCATGGGGAACACCAAATGCGAAGGCAGCAAACTGGCGCACTCCTGACGCTGAAACACGAAAGCGTAGGTA…	Bacteria	Patescibacteria	Parcubacteria	Candidatus Nomurabacteria	Unknown	Unknown
TCAAGAACATTCGACAATGGGCGAAAGCCTGATCGAGCGACGCCGCGTGCAGGATGAAGGTCTTCGGATCGTAAACTGCTTTTCTACCTCAAAAAGTTATTGATTAGGGTAGGAATAAGGAGCTGCAAACTTCGTGCCAGCAGCCGCGGTAATACGAAGGCTCCAAGCGTTATCCGGATTTATTGGGCGTAAAGGGTGCGTAGGGGGTTTCATGTGTTTCCGGTTAAAGACCGAGGCTTAACTTCGGAGTTGCCGGGAAAACTATGAGACTTGAGGGTGTTAGAGGTCTGTGGAACGCACGGTGTAGGGGTGAAATCCGTTGATATCGTGCGGAACACCAAAGGCGAAGGCAGCAGACTGGGACATTCCTGACCCTGAGGCACGAAAGCGTGGGGAGCA…	Bacteria	Patescibacteria	Parcubacteria	Candidatus Colwellbacteria	Unknown	Unknown
CCGGGAATTTTGCGCAATGGACGAAAGTCTGACGCAGCGACGCCTCGTGAGGGATGAAGGTCTTAGGATCGTAAACCTCTTTTGACAGTTCACATGAATTGTAGAATAAGCACCTGCTAACCACGTGCCAGCAGCCGCGGTAATACGTGGGGTGCAAGCGTTATCCGGATTTATTGGGCGTAAAGAGTTCGTAGGCCTCTAGCCAAGTTTCGTATGAAAGTCCAAGGCTTAACTTTGGTTCTGTGCGAAAAACTGGTTAGATTAGAGTTTGCTAGGGGGTACTGGAACTGATAGTGTAGCAGTGAAATGCGTTGATATTATCAGGAACACCGAGGGCGAAGGCAGGTACCTGGGGCAACACTGACGCTGAGGAACGAAAGCTAGGGGAGCGAAAG	Bacteria	Patescibacteria	Microgenomatia	Candidatus Amesbacteria	Unknown	Unknown
TGGGGAATTTTGGACAATGGGCGAAAGCCTGATCCAGCAATGCCGCGTGCAGGAAGAAGGCCTTCGGGTTGTAAACTGCTTTTGTACGGAACGAAAAGGCTCTTTCTAATAAAGAGGGCCCATGACGGTACCGTAAGAATAAGCACCGGCTAACTACGTGCCAGCAGCCGCGGTAATACGTAGGGTGCGAGCGTTAATCGGAATTACTGGGCGTAAAGCGTGCGCAGGCGGTTCTATAAGACAGATGTGAAATCCCCGGGCTCAACCTGGGAATGGCATTTGTGACTGTAGAGCTAGAGTACGGTAGAGGGGGATGGAATTCCGCGTGTAGCAGTGAAATGCGTAGATATGCGGAGGAACACCGATGGCGAAGGCAATCCCCTGGACCTGTACTGACGC…	Bacteria	Proteobacteria	Gammaproteobacteria	Burkholderiales	Comamonadaceae	Polaromonas
TGGGGAATATTGGACAATGGGCGAAAGCCTGATCCAGCCATGCCGCGTGAGTGATGAAGGCCTTAGGGTTGTAAAGCTCTTTCAGTGGGGACGATAATGACGGTACCCACAGAAGAAGCCCCGGCTAACTTCGTGCCAGCAGCCGCGGTAATACGAAGGGGGCTAGCGTTGTTCGGATTTACTGGGCGTAAAGCGCACGTAGGCGGATCGTTAAGTCGGGGGTGAAATCCTGGAGCTCAACTCCAGAACTGCCTTCGATACTGGCGATCTTGAGTCCGGAAGAGGTGAGTGGAACTCCTAGTGTAGAGGTGGAATTCGTAGATATTAGGAAGAACACCAGTGGCGAAGGCGGCTCACTGGTCCGGTACTGACGCTGAGGTGCGAAAGCGTGGGGAGCAA…	Bacteria	Proteobacteria	Alphaproteobacteria	Rhizobiales	Devosiaceae	Devosia
TCAAGAATCTTCCACAATGGGCGAAAGCCTGATGGAGCGACGCCGCGTGCAGGATGAAGGCCTTCGGGTCGTAAACTGCTTTTATAGGGGACGAATTAGTGACGGTACCCTAAGAATAAGAGGTTGCTAACTCTGTGCCAGCAGCAGCGGTAATACAGAGACCTCAAGTGTTATCCGGATTTATTGGGCGTAAAGCGTCCGCAGATTGTTTGACGGGTTAGGGGTTAAAACCCAGTGCTTAACACTGGGGTTGCCTTTAAAACTATCAAACTAGAGGGTGGAAGAGGTAAGCGGAATTGCAGGTGTAGTCGTAATAAGCGTTGATATCTGCAAGAACACCAAAGGCGAAGGCAGCTTACTGGTACACTTCTGACATTCATGGACGAAAGCGTGGGGAGC…	Bacteria	Patescibacteria	ABY1	Candidatus Magasanikbacteria	Unknown	Unknown
TGGGGAATATTGGACAATGGGCGCAAGCCTGATCCAGCCATGCCGCGTGAGTGATGAAGGCCCTAGGGTTGTAAAGCTCTTTCACCGGTGAAGATAATGACGGTAACCGGAGAAGAAGCCCCGGCTAACTTCGTGCCAGCAGCCGCGGTAATACGAAGGGGGCTAGCGTTGTTCGGATTTACTGGGCGTAAAGCGCACGTAGGCGGACTATTAAGTCAGGGGTGAAATCCCGGGGCTCAACCCCGGAACTGCCTTTGATACTGGTAGTCTTGAGTTCGAGAGAGGTGAGTGGAATTCCGAGTGTAGAGGTGAAATTCGTAGATATTCGGAGGAACACCAGTGGCGAAGGCGGCTCACTGGCTCGATACTGACGCTGAGGTGCGAAAGCGTGGGGAGCAA…	Bacteria	Proteobacteria	Alphaproteobacteria	Rhizobiales	Rhizobiaceae	Phyllobacterium
CTGGGAATATTGCGCAATGGGGGAAACCCTGACGCAGCGACGCCGCGTGGAGGATGAAGGCTTTCGGGTCGTAAACTCCTTTTGATGAGCCGTTCACAGCTCATAGAATAAGCCTCTACTAACTACGTGCCAGAAGTCTCGGTAATACGTAGGAGGCAAGCATTATCCGGATTTATTGGGCGTAAAGTGTGCGTAGGCGTTCTTCAAAGTCGCATCTTAAAGACTGAGGCTTAACCTCGGGATTGGATGCGATACTCGGAGAATTGAGGATTGACAGGGAAGCTGGAACAGTATGTGTAGCAGTGAAATGCGTTGATATATACTGGAACACCGATGGCGAAGGCAGGCTTCTGGGTTTTTCCTGACGCTGAGGCACGAAAGCTGGGGTAGCGAAAC	Bacteria	Patescibacteria	Microgenomatia	Candidatus Levybacteria	Unknown	Unknown
TGAGGAATATTGGTCAATGGGCGGGAGCCTGAACCAGCCATCCCGCGTGCAGGATGACGGCCCTACGGGTTGTAAACTGCTTTTCCGCGCCAAGAACGGCCCCGACGTGTCGGGGTTTGACGGTAGCGCGGGAATAAGCACCGGCTAACTCCGTGCCAGCAGCCGCGGTAATACGGAGGGTGCAAGCGTTATCCGGATTCATTGGGTTTAAAGGGTGCGCAGGTGGGGGCGTAAGTCAGTGGTGAAATTCTGCCGCTCAACGGTAGGACTGCCATTGATACTGCGTTTCTTGAGTATGGTTGAGGTAGGCGGAATGTGTCGTGTAGCGGTGAAATGCATAGATATGACACAGAACGCCGATTGCGAAGGCAGCTTACTAAGCCATTACTGACACTGAGG…	Bacteria	Bacteroidota	Bacteroidia	Bacteroidales	Prolixibacteraceae	Unknown
TGGGGAATATTGGACAATGGGCGCAAGCCTGATCCAGCAATGCCGCGTGAGTGAAGAAGGCCCTAGGGTTGTAAAGCTCTTTCGTCAGGGAAGATAATGACGGTACCTGAAGAAGAAGCCCCGGCTAACTCCGTGCCAGCAGCCGCGGTAATACGGAGGGGGCAAGCGTTGTTCGGAATTACTGGGCGTAAAGCGCACGTAGGCGGCTAACCAAGTTGGGGGTGAAAGCCCAGGGCTTAACCCTGGAACTGCCTTCAAGACTGGTTGGCTAGAGGCCGAGAGAGGTAAGGGGAATTCCTAGTGTAGAGGTGAAATTCGTAGATATTAGGAAGAACACCGGTGGCGAAGGCGCCTTACTGGCTCGGAACTGACGCTGAGGTGCGAAAGCGTGGGGATCAA…	Bacteria	Proteobacteria	Alphaproteobacteria	Unknown	Unknown	Unknown
TGGGGAATATTGGACAATGGGCGCAAGCCTGATCCAGCAATGCCGCGTGAGTGATGAAGGCCTTAGGGTTGTAAAGCTCTTTCGCACGCGACGATGATGACGGTAGCGTGAGAAGAAGCCCCGGCTAACTTCGTGCCAGCAGCCGCGGTAATACGAAGGGGGCTAGCGTTGTTCGGAATTACTGGGCGTAAAGGGCGCGTAGGCGGCCTGTTTAGTCAGAAGTGAAAGCCCCGGGCTCAACCTGGGAATAGCTTTTGATACTGGCAGGCTTGAGTTCCGGAGAGGATGGTGGAATTCCCAGTGTAGAGGTGAAATTCGTAGATATTGGGAAGAACACCGGTGGCGAAGGCGGCCATCTGGACGGACACTGACGCTGAGGCGCGAAAGCGTGGGGAGCAA…	Bacteria	Proteobacteria	Alphaproteobacteria	Azospirillales	Azospirillaceae	Azospirillum
TGAGGAATCTTCCGCAATGGGCGAAAGCCTGACGGAGCAACACCGCGTGAAGGATGAAGTTTTTCGGAATGTAAACTTCTTTTCTGAGGGAAGAATTTTGACGGTACCTTAGGAATAAGTGACGGCAAACTCTGTGCCAGCAGCCGCGGTAAGACAGAGGTCACGAGCGTTATCCGGAATTATTGGGCGTAAAGGGTGTGTAGGCGGAGCATTAAGTCGAGGGTTAAATCTTCCAGCTCAACTGGAAATCTGTTCTCGAAACTAATGTTCTTTTGAAGCATTCAGGGGCAAGTGGAATTCTGTGTGTAGGGGTAAAATCCGTAGATACACGGAGGAACACCAAAAGCGAAAGCAGCTTGCCGGGAATGTCTTGACGCTGAGACACGAAAGCGTGGGTAG…	Bacteria	Patescibacteria	Gracilibacteria	Unknown	Unknown	Unknown
CCGAGAATCTTCCGCAATGGGCGAAAGCCTGACGGAGCGACATCGCGTGGTGGATGAAGCCCTTCGGGGCGTAAACACCTTTTATTGGGGAGAAAACCGCCGCAAGGCGGAGTGATAGTACCCGATGAATAAGGGGTTGCTAAACTCGTGCCAGCAGCAGCGGTAAGACGAGTACCCCAAGCGTTATCCGGAATCACTGGGCGTAAAGCGTGCGTAGGCGGTCTAGTTTGTCTGTTGTCAAAGCCTCCGGCTTAACCGGGGATCCGCGACAGAAACGGCTAGACTCGAGGGGGCGAGAGGTCTATGGAACTCATGGTGTAGGGGTGAAATCCGTTGATATCATGGGGAACACCAAAAGCGAAGGCAGTAGACTAGCGCCTCTCTGACGCTGCAGCACGA…	Bacteria	Patescibacteria	Parcubacteria	Candidatus Vogelbacteria	Unknown	Unknown
TGGGGAATTTTGGACAATGGGCGAAAGCCTGATCCAGCAATGCCGCGTGTGTGAAGAAGGCCTTCGGGTTGTAAAGCACTTTTGTCCGGAAAGAAATGGCTCTGGTTAATACCTGGGGTCGATGACGGTACCGGAAGAATAAGGACCGGCTAACTACGTGCCAGCAGCCGCGGTAATACGTAGGGTCCAAGCGTTAATCGGAATTACTGGGCGTAAAGCGTGCGCAGGCGGTTGTGCAAGACCGATGTGAAATCCCCGAGCTTAACTTGGGAATTGCATTGGTGACTGCACGGCTAGAGTGTGTCAGAGGGGGGTAGAATTCCACGTGTAGCAGTGAAATGCGTAGAGATGTGGAGGAATACCGATGGCGAAGGCAGCCCCCTGGGATAACACTGACGC…	Bacteria	Proteobacteria	Gammaproteobacteria	Burkholderiales	Burkholderiaceae	Ralstonia
TGGGGAATCTTGCGCAATGGGCGAAAGCCTGACGCAGCCATGCCGCGTGTATGATGAAGGTCTTAGGATTGTAAAATACTTTCACCGGTGAAGATAATGACTGTAGCCGGAGAAGAAGCCCCGGCTAACTTCGTGCCAGCAGCCGCGGTAATACGAAGGGGGCTAGCGTTGCTCGGAATTACTGGGCGTAAAGGGAGCGTAGGCGGACATTTAAGTCAGAGGTGAAATCCCGGAGCTTAACTTCGGAACTGCCTTTGATACTGGGTGTCTTGAGTGTGAGAGAGGTATGTGGAACTCCGAGTGTAGAGGTGAAATTCGTAGATATTCGGAAGAACACCAGTGGCGAAGGCGACATACTGGCTCATTACTGACGCTGAGGCTCGAAAGCGTGGGGAGCAA…	Bacteria	Proteobacteria	Alphaproteobacteria	Caulobacterales	Caulobacteraceae	Brevundimonas
TCGAGAATATTCGACAATGGGCGAAAGCCTGATCGAGCGACACCGCGTGGTGGATGAAGTCCTTCGGGACGTAAACATCTTTTATGAGGGAGGAAGTTATTGACGTTACCTCATGAATAAGGGGCTCCTAACTCTGTGCCAGCAGGAGCGGTAATACAGAGGCCCCAAGCATTACCCGGAATCACTGGGCGTAAAGGGTGTGTAGGTGGTCATATTAGTCGAGCGTTAAATCTCAGGGCTTAACCCTGAAATCGCGTTCGAAACGGTACGACTGGAGAGCGTAAGGGGTGAATGGAACTCATGGTGTAGGGGTGAAATCCGTTGATATCATGGGGAACACCGAAAGCGAAAGCAATTCACTGGTACGTTTCTGACACTGAAACACGAAAGCGTGGGTAG…	Bacteria	Patescibacteria	Parcubacteria	Candidatus Kaiserbacteria	Unknown	Unknown
TCGAGAATCTTCCACAATGGACGAAAGTCTGATGGAGCGACGCCGCGTGATTGATGAAGTCCCTTTGGGACGTAAAGATCTTTTATGAGGGAAGAAGTTTATTGACTGTACCTCATGAATAAGAGGCTCCTAATCTCGTGCCAGCAGGAGCGGTAATACGAGAGCCTCGAGCGTTATCCGGAATTATTGGGCGTAAAGGGTGTGTAGGTTGTTCTGTTAGTCTTTTGTTAAAGCCCCGAGCTTAACTTGGGATATGCAAAAGAAACGGCAGAACTAGAAAGTGCGAGAGGCGTACGGAACTCATGGTGTAGGGGTGAAATCCGTTGATATCATGGGGAACACCAAAAGCGAAGGCAGTACGCTAGCGCATATTTGACACTGAAACACGAAAGCGTGGGT…	Bacteria	Patescibacteria	Parcubacteria	Candidatus Nomurabacteria	Unknown	Unknown
TCGAGAATCTTCCACAATGGACGAAAGTCTGATGGAGCGACGTCGCGTGATTGATGAAGTCCTTCGGGATGTAAAGATCTTTTATGAGGGAAGAAGTCTATTGACGGTACCTCATGAATAAGGGGTTGCTAAACTCGTGCCAGCAGCAGCGGTAATACGAGTGCCCCAAGTGTTATCCGGAATTACTGGGCGTAAAGGGTGCGTAGGTGGTGACATTAGTCTTTTGTTAAATCCCGGGGCTTAACCCCGGGCATGCGAAAGAAACGGCGTCACTAGAGGATGCGAGAGGTCTATGGAACTCATGGTGTAGGGGTGAAATCCGTTGATATCATGGGGAACACCAAATGCGAAGGCAATAGACTGGCGCACTCCTGACACTGAGGCACGAAAGCGTGGGTC…	Bacteria	Patescibacteria	Parcubacteria	Candidatus Nomurabacteria	Unknown	Unknown
TCGAGAATATTCCCCAATGGCCGAAAGGCTGAGGGAGCGACGCCGCGTGCGGGACGAAGGGCTTCGGCTCGTAAACCGCTTTTCTCAAGGACGAACACTGACGGTACTTGAGGAATAAGAGGTTGCTAACTCTGTGCCAGCAGCAGCGGTAATACAGAGACCTCGAACGTTGTCCGGATTCATTGGGCGTAAAGGGTCCGTAGGCGGCTTTACACGTCGCCGGTAAAAACTCGGGGCTCAACCCCGAGACCGCCGGCGATACGGTTAGGCTCGAGCATGGGAGAGGTAAGCGGAATTGCCGGTGTAGTAGTAAAATGCGTTAATATCGGCAAGAACACCAAATGCGAAGGCAGCTTACTGGAACATTGCTGACGCTCAGGGACGAAAGCGTGGGTAGCG…	Bacteria	Patescibacteria	ABY1	Candidatus Magasanikbacteria	Unknown	Unknown
CTGGGAATCTTGCGCAATGGACGAAAGTCTGACGCAGCGACGCCGCGTGTGGGAAGAAGGCCTTCGGGTCGTAAACCACTGTGGAAAGGGAATAAAAAAATGAAGGTACCTTTCTAGAAAGCACCTGCTAACTACGTGCCAGAAGCCTCGGTAATACGTAGGGTGCAAGCGTTATCCGGATTTATTGGGCGTAAAGCGTTCTGTAGGCGGTTTTGTAAGTATATGGTTAAAGGCTCTGGCTCAACCAGAGACATGCTGTGTAAACTACAAGACTAGATGGTTATCGGGAGTATCGGAATTCTTGGTGGAGGGGTGAAATCCGTTGATATCAAGAGGAACACCAAAGGCGAAGGCAGATACTTAGGTAACTCATGACGCTGATAGACGACAGCTAGGGGA…	Bacteria	Patescibacteria	Microgenomatia	Candidatus Collierbacteria	Unknown	Unknown
TCGAGAGTCTTCCACAATGGGCGAAAGCCTGATGGAGCGACGCCGCGTGAATGATGAAGGGCTTCGGCCTGTAAAGTTCTTTTCTCCGTGAAAAATCCGAGTTAAATCGGTATGATGTTAGCGGAGGAATAAGGGGTTGCTAAACTCGTGCCAGCAGCAGCGGTAATACGAGTGCCCCAAGCGTTATCCGGAATCACTGGGCGTAAAGGGTGTGTAGGAGGTTGCGTTAGTCTTGTTTTAAAGGTTTCGGCTTAACCGAAAACATGGGCAGGAAACGGCGCAACTAGAGAGTGCGAGAGGTGTGCGGAACTCATGGTGTAGGGGTGAAATCCGTTGATATCATGGGGAACACCAAAGGCGAAGGCAGCACACTGGCGCATTTCTGACTCTGAAACACGA…	Bacteria	Patescibacteria	Parcubacteria	UBA9983	Unknown	Unknown
TGGGGAATTTTGGACAATGGGCGAAAGCCTGATCCAGCAATGCCGCGTGAGTGAAGAAGGCCTTCGGGTTGTAAAGCTCTTTTGTCAGGGAAGAAACGGTGAGGGCTAATATCCCTTGCTAATGACGGTACCTGAAGAATAAGCACCGGCTAACTACGTGCCAGCAGCCGCGGTAATACGTAGGGTGCAAGCGTTAATCGGAATTACTGGGCGTAAAGCGTGCGCAGGCGGTTTTGTAAGTCTGTCGTGAAATCCCCGGGCTCAACCTGGGAATTGCGATGGAGACTGCAAGGCTAGAATCTGGCAGAGGGGGGTAGAATTCCACGTGTAGCAGTGAAATGCGTAGAGATGTGGAGGAACACCGATGGCGAAGGCAGCCCCCTGGGTCAAGATTGACGC…	Bacteria	Proteobacteria	Gammaproteobacteria	Burkholderiales	Oxalobacteraceae	Massilia
TCGAGGATATTTAGCAATGGGCGAAAGCCTGACTATGCGACGCCGCGTGAGGGATGAAGGTTTTCGGATCTTAAACCTCTTTCGATGGGGAAGAAAATACCGGTGGTAACATCGGGACTGACGGTACCCATAGAAGAAGCCACGGCTAACTCCGTGCCAGCAGCCGCGGTAATACGGAGGTGGCAAGCGTTACTCGGATTTATTGGGTGTAAAGGGCAGGTAGGTGGTTCTGTAAGTTGGGAGTGAAATCCCCCGGCTCAACCGGGGAATTGCTTTCAAAACTGCGGAACTTGAGACTAGAAGAGGAAAGTGGAATTCCCGGTGTAAGGGTGAAATCTGTAGATATCGGGAGGAACACCAGTAGCGAAGGCGACTTTCTGGGCTAGTTCTGACACTGAG…	Bacteria	Verrucomicrobiota	Omnitrophia	Omnitrophales	Omnitrophaceae	Candidatus Omnitrophus
TGGGGAATATTGGACAATGGGGGCAACCCTGATCCAGCGATGCCGCGTGTGTGAAGAAGGCCTAAGGGTTGTAAAGCACTTTCAGTGGGGAGGAGTATTTGTAGGTTAAGAGCTAGCGAATAGGACGTTACCCACAGAAGAAGCACCGGCTAACTCCGTGCCAGCAGCCGCGGTAATACGGAGGGTGCAAGCGTTAATCGGAATTACTGGGCGTAAAGGGTGCGTAGGCGGTTTAATAAGTTAAGTGTGAAAGTGCTGGGCTCAACCTGGTGTTGTCACTTAATACTGTTAGACTAGAGTATAGGAGAGGGTAGTGGAATTTCCGGTGTAGCGGTGAAATGCGTAGAGATCGGAAGGAACACCAGTGGCGAAGGCGGCTACCTGGCCTAATACTGACGC…	Bacteria	Proteobacteria	Gammaproteobacteria	Legionellales	Legionellaceae	Legionella
TCGAGAATATTCCACAATGGGCGAAAGCCTGATGGAGCGACGCCGCGTGCAGGATGAAGGCCCTCGGGTTGTAAACTGCTTTTCTTCGGGAAGAACTAAAGTGACGGTACCGAAGGAATAAGGGGCTGCTAACTTCGTGCCAGCAGCAGCGGTAATACGAAGGCCCCGAGCGTTATCCGGATTTATTGGGCGTAAAGCGCGTGTAGGAGGCTCGGCGCGTCTCTTGTTAAATTTCACCGCTCAACGGTGAAACCGCAAGAGATACGGCCGGACTAGAGGGTGCGAGAGGTTGATGGAACGCACGGTGTAGGGGTGAAATCCGTTGATATCGTGCGGAACACCAAAGGCGAAGGCAGTCAACTGGCGCACTCCTGACTCTAAGGCGCGAAAGCGTGGGGA…	Bacteria	Patescibacteria	Parcubacteria	Unknown	Unknown	Unknown
TGGGGAATTTTGCACAATGGGGGAAACCCTGATGCAGCGACGCCGCGTGGAGGATGAAGGCCTTCGGGTTGTAAACTCCTTTTGTAGGGGACAATGATGATGGTACCCTGCGAATAAGCCACGGCTAACTCTGTGCCAGCAGCCGCGGTAAGACAGAGGTGGCGAGCGTTGTTCGGAATCACTGGGCTTAAAGGGCGCGTAGGTGGTAGAGCAAGTCTGAGGTGGAATCCTGGGGCTTAACCCCAGAACAGCCTTGGAAACTGCATTACTTGAGTCAGTGAGGGGAGGGTAGAATTCCTGGTGTAGCGGTGAAATGCGTAGATATCAGGAGGAAGGCCTGTGGTGAAGACGGCCCTCTGGCGCTGAACTGACACTGAGGCGCGAAAGCGTGGGTAGCAA…	Bacteria	Nitrospirota	Thermodesulfovibrionia	Unknown	Unknown	Unknown
TGAGGAATATTGGACAATGGGCGCAAGCCTGATCCAGCCATGCCGCGTGCAGGATGACGGTCCTATGGATTGTAAACTGCTTTTGTACAGGAAGAAACCCTGGCTCGTGAGCCAGATTGACGGTACTGTAAGAATAAGGATCGGCTAACTCCGTGCCAGCAGCCGCGGTAATACGGAGGATCCAAGCGTTATCCGGAATCATTGGGTTTAAAGGGTCCGTAGGCGGTCTGGTAAGTCAGTGGTGAAAGCCCATCGCTCAACGGTGGAACGGCCATTGATACTGCCAGACTTGAATTACTAGGAAGTAACTAGAATATGTAGTGTAGCGGTGAAATGCTTAGATATTACATGGAATACCAATTGCGAAGGCAGGTTACTACTGGTTGATTGACGCTGATG…	Bacteria	Bacteroidota	Bacteroidia	Flavobacteriales	Flavobacteriaceae	Flavobacterium
TGGGGAATATTGGACAATGGGCGAAAGCCTGATCCAGCCATGCCGCGTGTGTGAAGAAGGTCTTCGGATTGTAAAGCACTTTAAGTTGGGAGGAAGGGCAGTAAATTAATACTTTGCTGCTTTGACGTTACCGACAGAATAAGCACCGGCTAACTCTGTGCCAGCAGCCGCGGTAATACAGAGGGTGCAAGCGTTAATCGGAATTACTGGGCGTAAAGCGCGCGTAGGTGGTTAGTTAAGTTGGATGTGAAATCCCCGGGCTCAACCTGGGAACTGCATTCAAAACTGACTGACTAGAGTATGGTAGAGGGTGGTGGAATTTCCTGTGTAGCGGTGAAATGCGTAGATATAGGAAGGAACACCAGTGGCGAAGGCGACCACCTGGACTGATACTGACAC…	Bacteria	Proteobacteria	Gammaproteobacteria	Pseudomonadales	Pseudomonadaceae	Pseudomonas
TAAGGAATCTTTCGCAATGGGGGAAACCCTGACGAAGCGACACCGCGTGAACGATGAAGGTCGGAAGATCGTAAAGTTCTTTTTTGAGGGAAAAATTCTGATGGTACCTCAAGAATAAGCACCGGCTAACTCCGTGCCAGCAGCCGCGGTAAGACGGAGGGTGCAAGCGTTATCCGGAATCATTGGGCGTAAAGTGTTCTCAGGTGGTCTTTTAAGTCGGATGTCAAAGCCTGAAGCTCAACTTCAGTCAGGTATTCGATACTGGAAGACTCGAGATCTGGAGGGGCAAGTGGAATTTTGCGTGTAGGGGTAAAATCCGTTGATACGCAAAGGAACACCAAAAGCGAAAGCAGCTTGCTGGCCAGTTTCTGACACTTATGAACGAAAGCGTGGGGAGCG…	Bacteria	Patescibacteria	Gracilibacteria	Candidatus Peregrinibacteria	Unknown	Unknown
TGGGGAATATTGGACAATGGGCGAAAGCCTGATCCAGCCATGCCGCGTGTGTGAAGAAGGTCTTCGGATTGTAAAGCACTTTAAGTTGGGAGGAAGGGTAGTAACTTAATACGTTGCTACTTTGACGTTACCGACAGAATAAGCACCGGCTAACTTCGTGCCAGCAGCCGCGGTAATACGAAGGGTGCAAGCGTTAATCGGAATTACTGGGCGTAAAGCGCGCGTAGGTGGTTCAGTAAGTTGGATGTGAAATCCCCGGGCTCAACCTGGGAACTGCATCCAAAACTGCTGAGCTAGAGTACGGTAGAGGGTGGTGGAATTTCCTGTGTAGCGGTGAAATGCGTAGATATAGGAAGGAACACCAGTGGCGAAGGCGACCACCTGGACTGATACTGACAC…	Bacteria	Proteobacteria	Gammaproteobacteria	Pseudomonadales	Pseudomonadaceae	Pseudomonas
TGAGGAATATTGGACAATGGGCGCAAGCCTGATCCAGCCATGCCGCGTGCAGGATGACGGTCCTATGGATTGTAAACTGCTTTTGCACAGGAAGAAACAACGCTACGTGTAGCGTCTTGACGGTACTGTGAGAATAAGGATCGGCTAACTCCGTGCCAGCAGCCGCGGTAATACGGAGGATCCAAGCGTTATCCGGAATCATTGGGTTTAAAGGGTCCGTAGGCGGTTTGGTAAGTCAGTGGTGAAAGCCCATCGCTCAACGGTGGAACGGCCATTGATACTGCCAGACTTGAATTATTAGGAAGTAACTAGAATATGTAGTGTAGCGGTGAAATGCTTAGAGATTACATGGAATACCAATTGCGAAGGCAGGTTACTACTAATGGATTGACGCTGATG…	Bacteria	Bacteroidota	Bacteroidia	Flavobacteriales	Flavobacteriaceae	Flavobacterium
TGGGGAATTTTGGACAATGGGCGAAAGCCTGATCCAGCAATGCCGCGTGCAGGAAGAAGGCCTTCGGGTTGTAAACTGCTTTTGTACGGAACGAAAAGGTCTGCCCTAATACGGCGGGCCCATGACGGTACCGTAAGAATAAGCACCGGCTAACTACGTGCCAGCAGCCGCGGTAATACGTAGGGTGCGAGCGTTAATCGGAATTACTGGGCGTAAAGCGTGCGCAGGCGGTTATGTAAGACAGTTGTGAAATCCCCGGGCTCAACCTGGGAATTGCATCTGTGACTGCATAGCTAGAGTACGGTAGAGGGGGATGGAATTCCGCGTGTAGCAGTGAAATGCGTAGATATGCGGAGGAACACCGATGGCGAAGGCAATCCCCTGGACCTGTACTGACGC…	Bacteria	Proteobacteria	Gammaproteobacteria	Burkholderiales	Comamonadaceae	Polaromonas
TAAGGAATATTGGTCAATGGAGGCAACTCTGAACCAGCCATGCCGCGTGCAGGAAGACAGCCCTCTGGGTCGTAAACTGCTTTTATTCGGGAATAAACCTACTTACGTGTAAGTAGCTGAATGTACCGAAGGAATAAGGATCGGCTAACTCCGTGCCAGCAGCCGCGGTAATACGGAGGATCCAAGCGTTATCCGGATTTATTGGGTTTAAAGGGTGCGTAGGCGGCCTGTTAAGTCAGGGGTGAAAGACGGTAGCTCAACTATCGCAGTGCCCTTGATACTGATGGGCTTGAATACACTAGAGGTAGGCGGAATGTGACAAGTAGCGGTGAAATGCATAGATATGTCACAGAACACCGATTGCGAAGGCAGCTTACTATGGTGTCATTGACGCTGAGG…	Bacteria	Bacteroidota	Bacteroidia	Sphingobacteriales	Sphingobacteriaceae	Pedobacter
TCGAGAGTCTTCCACAATGGGCGAAAGCCTGATGGAGCGACGCCGCGTGAATGATGAAGGGCTTCGGCCTGTAAAATTCTTTTCTCCGTGAGAAATCCGGGTTAAACCGGTATGATGTTAGCGGAGGAATAAGGGGTTGCTAAACTCGTGCCAGCAGCAGCGGTAATACGAGTGCCCCGAGCGTTATCCGGAATCACTGGGCGTAAAGGGTGTGTAGGAGGTAGCGTTAGTCTTGTCTTAAAGGTTTCGGCTTAACCGAAAACATGGACAGGAAACGGCGCGACTAGAGAGTGCGAGAGGTGTGCGGAACTCATGGTGTAGGGGTGAAATCCGTTGATATCATGGGGAACACCAAAGGCGAAGGCAGCACACTGGCGCATTTCTGACTCTGAAACACGA…	Bacteria	Patescibacteria	Parcubacteria	UBA9983	Unknown	Unknown
CCGAGAATATTCGACAATGGGCGAAAGCCTGATCGAGCGACGCCGCGTGCAGGAGGAAGTCCTTCGGGACGTAAACTGCTTTTATAGGGGAGGAATACGCTGAAAGGCGCATGACTGTACCCTATGAATAAGGACTTGCTAATCTCGTGCCAGCAGCCGCGGTAATACGAGAGGTCCAAGCGTTATCCGGATTTACTGGGCGTAAAGGGTGCGTAGGAGGATTTGTTAGTCTTTCGTTAAAGCTCCCGGCTTAACCGGGAAAATGCGAAAGATACGGCAAAACTTAGAGGATGCCAGAGGCAAACGGAACTCACGGTGTAGGGGTGAAATCCGTTGATATCGTGGGGAACACCAAAGGCGAAGGCAGTTTGCTGGGGCAGTCCTGACTCTGAGGCACGA…	Bacteria	Patescibacteria	Parcubacteria	Candidatus Giovannonibacteria	Unknown	Unknown
TCGAGAATCTTTCGCAATGCCCGAAAGGGTGACGAAGCGACGCCGCGTGTGGGAAGAAGGCCTTCGGGTTGTAAACCACTGTCGGGAGTTAAGAAATGTAAGGGTGTTAACAGCACCCTTACTTGACTAAGGCTCCGGAGGAAGCCACGGCTAACTCTGTGCCAGCAGCCGCGGTAATACAGAGGCGGCAAGCGTTGTTCGGAATTATTGGGCGTAAAGAGCACGTAGGCGGCCTTGCAAGTCAGTTGTGAAATCCTTCTGCTTAACGGAAGAACAGCAGCTGATACTACAGGGCTTGAGTGCGGGAGGGGAGAGTGGAACTTCTGGTGGAGCGGTGAAATGCGTAGATATCAGAAGGAACGCCGGCGGCGAAAGCGGCTCTCTGGCCCGTAACTGACG…	Bacteria	Planctomycetota	Brocadiae	Brocadiales	Brocadiaceae	Candidatus Brocadia
TCGAGAATTTTCCTCAATGGACGAAAGTCTGAAGGAGCGACGCCGCGTGCAGGAAGACGCCCCTTGGGGTGTAAACTGCTTTTCTCTGGGAAAAACTTTGATGGTACCAGAGGAATAAGAGACTGCTAACTTCGTGCCAGCAGCAGCGGTAATACGAAGGTCTCAAGCGTTATCCGGATTTATTGGGCGTAAAGCGTTAATCGGTGGTTTTGCGCGTCCGTGGGTAAATCGATCAGCTCAACTGATCGCCATCTGCGGATACGGCGAAACTCGAGGTCGGAAGAGGCGAGCGGAATGGTCGGTGTAGTAGTAAAATGCGTTAATATCGACCAGAACACCAAATGCGAAGGCAGCTCGCTAGTACGATCCTGACACTCAATAACGACAGCGTGGGGAGCG…	Bacteria	Patescibacteria	ABY1	Candidatus Kuenenbacteria	Unknown	Unknown
TTTGGAATTTTGGTCAATGGGGGAAACCCTGAACCAGCGACGCCGCGTGGACGAAGAAGGCCTTCGGGTTGTAAAGTCCTTTTAGCAGGGAAAAATTTTGATTGTACCTGCAGAATAAGAGGTTGCTAACTCTGTGCCAGCAGCAGCGGTAATACAGAGACCTCAAGCGTTATCCGGAATCATTGGGCGTAAAGCGTACCGATAGGTGGTTTTGAAAGTCAGAGGTGAAATTCCGAAGCTTAACTTCGGAACTGTCCTTTGAAACTTCAAGACTAGAGGGGCAAAGAGGAAGCTGGAACAAACGGTGTAGTAGTGAAATGCGTTGATATCGTTTGGAACACCAATAGCGTAGGCAGGCTTCTGGGTGCCACCTGACACTGCTAGGACGAAAGCGTGGGG…	Bacteria	Patescibacteria	Parcubacteria	Unknown	Unknown	Unknown
TCGAGGATATTTAGCAATGGGCGAAAGCCTGACTATGCGACGCCGCGTGAGGGATGAAGGTTTTCGGATCGTAAACCTCTTTCGATGGGGAAGAAACCTTTGCTTTAATAGGCAAAGCTGACGGTACCCAGAGAAGAAGCCACGGCCAACTCCGTGCCAGCAGCCGCGGTAATACGGAGGTGGCAAGCGTTACTCGGATTTATTGGGTGTAAAGGGCAGGTAGGTGGTCTTGTAAGTTGGGAGTGAAATCCCCCGGCTCAACCGGGGAACTGCTTTCAAAACTGCAAGACTTGAGACTAGAAGAGGAGAACGGAATTCCCGGTGTAAGGGTGAAATCTGTAGATATCGGGAGGAACACCAGTAGCGAAGGCGGTTCTCTGGGCTAGTTCTGACACTGAG…	Bacteria	Verrucomicrobiota	Omnitrophia	Omnitrophales	Omnitrophaceae	Candidatus Omnitrophus
TGGGGAATATTGGACAATGGGCGCAAGCCTGATCCAGCAATGCCGCGTGGGTGAAGAAGGCCTTCGGGTTGTAAAGCCCTTTTGTACGGGAAGAAAGCTTTCGGGTTAATACCCTGGGAGGATGACGGTACCGTAAGAATAAGCACCGGCTAACTTCGTGCCAGCAGCCGCGGTAATACGAAGGGTGCAAGCGTTAATCGGAATTACTGGGCGTAAAGCGTGCGTAGGTGGTTGTTTAAGTCTGTCGTGAAAGCCCTGGGCTCAACCTGGGAATGGCGATGGATACTGGGCGACTAGAGTGCGGTAGAGGATGGCGGAATTCCCGGTGTAGCGGTGAAATGCGTAGAGATCGGGAGGAACATTCGTGGCGAAGGCGGCCATCTGGACCAGCACTGACAC…	Bacteria	Proteobacteria	Gammaproteobacteria	Xanthomonadales	Xanthomonadaceae	Arenimonas
TGGGGAATTTTGGACAATGGGCGCAAGCCTGATCCAGCAATGCCGCGTGAGTGAAGAAGGCCTTCGGGTTGTAAAGCTCTTTTGTCAGGGAAGAAACGGTGGAGGCTAATATCCTCTGCTAATGACGGTACCTGAAGAATAAGCACCGGCTAACTACGTGCCAGCAGCCGCGGTAATACGTAGGGTGCAAGCGTTAATCGGAATTACTGGGCGTAAAGCGTGCGCAGGCGGTTTTGTAAGTCTGATGTGAAATCCCCGGGCTCAACCTGGGAATTGCATTGGAGACTGCAAGGCTAGAATCTGGCAGAGGGGGGTAGAATTCCACGTGTAGCAGTGAAATGCGTAGATATGTGGAGGAACACCGATGGCGAAGGCAGCCCCCTGGGTCAAGATTGACGC…	Bacteria	Proteobacteria	Gammaproteobacteria	Burkholderiales	Oxalobacteraceae	Janthinobacterium
CTGGGAATTTTGCGCAATGGACGAAAGTCTGACGCAGCGACACCGCGTGAGGGATGAAGGCCTTAGGGTCGTAAACCTCTTTTGATTCGACACACGTCGAGTAGAATAAGCACTGACTAACTACGTGCCAGCAGTAGCGGTAATACGTAGGGTGCAAGCGTTATCCGGATTTATTGGGCGTAAAGAGTTCGTAGGTTTTTGGTCAAGTTTTGTTTGAAAGCCCGAGGCTCAACCTCGGACCCGGACAAAAAACTGGCCGGATCGAGTCTGTTAGGGGGTACTGGAACTGATAGTGTAGCAGTGAAATGCGTTGATATTATCAGGAACACCGAGGGCGAAGGCAGGTACCTGGGACATGACTGACACTGAGGAACGAAAGCTAGGGGAGCGAAAG	Bacteria	Patescibacteria	Microgenomatia	Candidatus Amesbacteria	Unknown	Unknown
TCGAGAATCTTTCGTAATGCCCGAAAGGGTGACGAAGCGACGCCGCGTGTGGGAAGAAGGCCTTCGGGTTGTAAACCACTGTCGGGAGTTAGGAAATGCAGGTGCGTTAATAGCGCACTTGCTTGACTAAGGCTCCAGAGGAAGCCACGGCTAACTCTGTGCCAGCAGCCGCGGTAATACAGAGGCGGCAAGCGTTGTTCGGAATTATTGGGCGTAAAGAGCACGTAGGCGGCCTTGCAAGTCAGTTGTGAAAGCCTTCCGCTTAACGGAAGAACGGCATCTGATACTACAGGGCTTGAGTACGGGAGGGGAGAGTGGAACTTCTGGTGGAGCGGTGAAATGCGTAGATATCAGAAGGAACGCCGGCGGCGAAAGCGACTCTCTGGTCCGAAACTGACG…	Bacteria	Planctomycetota	Brocadiae	Brocadiales	Brocadiaceae	Candidatus Kuenenia
TGAGGAATATTGGACAATGGGTGAGAGCCTGATCCAGCCATCCCGCGTGCAGGAAGACGGCCTTATGGGTTGTAAACTGCTTTTATACAGGAATAAACCATCTTACGAGTAGGGTGTTGAAGGTACTGTATGAATAAGCACCGGCTAACTCCGTGCCAGCAGCCGCGGTAATACGGAGGGTGCAAGCGTTATCCGGATTTATTGGGTTTAAAGGGTCCGCAGGCGGGTCTGTAAGTCAGGGGTGAAATCCGGCAGCTTAACTGTCGAACTGCCTTTGATACTGCAGGTCTTGAGTGGGAATGAAGCAGCTGGGATGTGTGGTGTAGCGGTGAAATGCATAGATATCACACAGAACACCGATAGCGAAGGCAGGTTGCTAATTCTCAACTGACGCTGAGG…	Bacteria	Bacteroidota	Bacteroidia	Flavobacteriales	Weeksellaceae	Moheibacter
TGGGGAATTTTGGACAATGGGCGAAAGCCTGATCCAGCAATGCCGCGTGAGTGAAGAAGGCCTTCGGGTTGTAAAGCTCTTTTGTCAGGGAAGAAACGGTGAGGGCTAATATCTCTTGCTAATGACGGTACCTGAAGAATAAGCACCGGCTAACTACGTGCCAGCAGCCGCGGTAATACGTAGGGTGCAAGCGTTAATCGGAATTACTGGGCGTAAAGCGTGCGCAGGCGGTTTTGTAAGTCTGTCGTGAAATCCCCGGGCTCAACCTGGGAATTGCGATGGAGACTGCAAGGCTAGAATCTGGCAGAGGGGGGTAGAATTCCACGTGTAGCAGTGAAATGCGTAGAGATGTGGAGGAACACCGATGGCGAAGGCAGCCCCCTGGGTCAAGATTGACGC…	Bacteria	Proteobacteria	Gammaproteobacteria	Burkholderiales	Oxalobacteraceae	Massilia
TGGGGAATATTGCACAATGGGCGCAAGCCTGATGCAGCCATGCCGCGTGTGTGAAGAAGGCCTTAGGGTTGTAAAGCACTTTCAGCGAGGAGGAAGGGTTCAGTGTTAATAGCACTGTGCATTGACGTTACTCGCAGAAGAAGCACCGGCTAACTCCGTGCCAGCAGCCGCGGTAATACGGAGGGTGCAAGCGTTAATCGGAATTACTGGGCGTAAAGCGCACGCAGGCGGTTTGTTAAGTCAGATGTGAAATCCCCGCGCTTAACGTGGGAACTGCATTTGAAACTGGCAAGCTAGAGTCTTGTAGAGGGGGGTAGAATTCCAGGTGTAGCGGTGAAATGCGTAGAGATCTGGAGGAATACCGGTGGCGAAGGCGGCCCCCTGGACAAAGACTGACGC…	Bacteria	Proteobacteria	Gammaproteobacteria	Enterobacterales	Yersiniaceae	Rahnella1
TCGAGAATATTCCACAATGGGCGAAAGCCTGATGGAGCGACGCCGCGTGCAGGATGAAGGCCTTCGGGTTGTAAACTGCTTTTAACTGGGAAGAAGTCGCAAGACTGACGGTACCAGTTGAATAAGAGGTTGCTAACTCTGTGCCAGCAGCAGCGGTAATACAGAGACCTCGAGCGTTATCCGGATTTATTGGGCGTAAAGCGCGAGTAGGAGGTTTGGTAAGTCTGTTGTTAAATCCCAGGGCTTAACCTTGGAATCGCAGTGGATACTGCCGAACTTGAGGGCGTTAGAGGCAAATGGAACAGCCGGTGTAGGGGTGAAATCCGTTGATATCGGCTGGAACACCAAAGGCGAAGGCATTTTGCTGGAGCGTCCCTGACTCTGAATCGCTAAAGCGTG…	Bacteria	Patescibacteria	Parcubacteria	Candidatus Wolfebacteria	Unknown	Unknown
TCGAGAATCTTTCGCAATGCCCGAAAGGGTGACGAAGCGACGCCGCGTGTGGGAAGAAGGCCTTCGGGTTGTAAACCACTGTCGGGAGTTAAGAAATGTAAGGGTGCTAATAGTATCCTTGCTTGACTAAGGCTCCGGAGGAAGCCACGGCTAACTCTGTGCCAGCAGCCGCGGTAATACAGAGGCGGCAAGCGTTGTTCGGAATTATTGGGCGTAAAGAGCACGTAGGCGGCCTTGTAAGTCAGTTGTGAAAGCCTTCTGCTTAACAGAAGAACAGCAGCTGATACTGCAAGGCTAGAGTGCGGAAGGGGAGAGTGGAACTTCTGGTGGAGCGGTGAAATGCGTAGATATCAGAAGGAACACCGGCGGCGAAGGCGACTCTCTGGTCCGTAACTGACG…	Bacteria	Planctomycetota	Brocadiae	Brocadiales	Brocadiaceae	Candidatus Brocadia
TGGGGAATTTTGGACAATGGGCGCAAGCCTGATCCAGCAATGCCGCGTGAGTGAAGAAGGCCTTCGGGTTGTAAAGCTCTTTTGTCAGGGAAGAAACGGTGGGAGCTAATATCTCCTACTAATGACGGTACCTGAAGAATAAGCACCGGCTAACTACGTGCCAGCAGCCGCGGTAATACGTAGGGTGCAAGCGTTAATCGGAATTACTGGGCGTAAAGCGTGCGCAGGCGGTTTTGTAAGTCTGTCGTGAAAGCCCCGGGCTCAACCTGGGAATTGCGATGGAGACTGCAAGGCTTGAATCTGGCAGAGGGGGGTAGAATTCCACGTGTAGCAGTGAAATGCGTAGAGATGTGGAGGAACACCGATGGCGAAGGCAGCCCCCTGGGTCAAGATTGACGC…	Bacteria	Proteobacteria	Gammaproteobacteria	Burkholderiales	Oxalobacteraceae	Massilia
TCGAGAGTCTTCCACAATGGGCGAAAGCCTGATGGAGCGACGCCGCGTGAATGATGAAGGGCTTCGGCCTGTAAAATTCTTTTCTCCGTGAGAAATCCGGGTTAAACCGGTATGATGTTAGCGGAGGAATAAGGGGTTGCTAAACTCGTGCCAGCAGCAGCGGTAATACGAGTGCCCCGAGCGTTATCCGGAATCACTGGGCGTAAAGGGTGTGTAGGAGGCAGCGTTAGTCTTGTCTTAAAGGTTTCGGCTTAACCGAAAACATGGACAGGAAACGGCGCAGCTAGAGAGTGCGAGAGGTATATGGAACTCATGGTGTAGGGGTGAAATCCGTTGATATCATGGGGAACACCAAAGGCGAAGGCAATATACTGGCGCATTTCTGACTCTGAAACACGA…	Bacteria	Patescibacteria	Parcubacteria	UBA9983	Unknown	Unknown
TCGAGAATCTTCCGCAATGGACGAAAGTCTGACGGAGCGACGCCGCGTGATTGATGAAGTCCCTCTGGGACGTAAAGATCTTTTATGAGGGAAGAAGTTTATTGACGGTACCTCATGAATAAGAGGCTCCTAATCTCGTGCCAGCAGGAGCGGTAATACGAGAGCCTCGAGCGTTATCCGGAATTATTGGGCGTAAAGGGTGCGTAGGTGGTTCTGTTAGTCTTTTGTCAAAGCCCCGAGCTTAACTTGGGATCCGCAAAAGAAACGGCAGAACTTGAAAGTGCGAGAGGCGTACGGAACTCATGGTGTAGGGGTGAAATCCGTTGATATCATGGGGAACACCAAATGCGAAGGCAGTACGCTGGCGCATATTTGACACTGAAGCACGAAAGCGTGGGT…	Bacteria	Patescibacteria	Parcubacteria	Candidatus Nomurabacteria	Unknown	Unknown
TCGAGAATCTTCCACAATGGACGCAAGTCTGATGGAGCGACGCCGCGTGCTAAACGAAGCCCTTCGGGGTGTAAATAGCTTTTCTAGGGGACGAATTCGTGACGGTACCTTAGGAATAAGAGGTTGCTAACTCTGTGCCAGCAGCAGCGGTAATACAGAGACCTCGAGCGTTATCCGGAGTTACTGGGCGTAAAGCGTCCGCAGGTGGCCGTGTGCGTCATGCGTCAAAACTTGGTGCTCAACATCAAGATCGCGCGTGATACGACACGGCTAGAGGCCGGGAGAGGTGATTGGAATTGCTGGTGTAGCGGTAAAATGCGTTAATATCAGCAAGAACGCCAAATGCGAAAGCAGATCACTGGAACGCGCCTGACACTCATGGACGAAAGCGTGGGGAGC…	Bacteria	Patescibacteria	ABY1	Candidatus Uhrbacteria	Unknown	Unknown
TGGGGAATATTGGACAATGGGCGCAAGCCTGATCCAGCCATACCGCGTGGGTGAAGAAGGCCTTCGGGTTGTAAAGCCCTTTTGTTGGGAAAGAAAAGCAGCCGGTTAATACCTGGTTGTTCTGACGGTACCCAAAGAATAAGCACCGGCTAACTTCGTGCCAGCAGCCGCGGTAATACGAAGGGTGCAAGCGTTACTCGGAATTACTGGGCGTAAAGCGTGCGTAGGTGGTTGTTTAAGTCTGTCGTGAAAGCCCTGGGCTCAACCTGGGAATTGCGATGGAAACTGGGCGACTAGAGTGTGGCAGAGGATAGTGGAATTCCTGGTGTAGCAGTGAAATGCGTAGAGATCAGGAGGAACATCCGTGGCGAAGGCGACTGTCTGGGCCAACACTGACAC…	Bacteria	Proteobacteria	Gammaproteobacteria	Xanthomonadales	Xanthomonadaceae	Stenotrophomonas
CCGGGAATTTTGCGCAATGGGCGAAAGCCTGACGCAGCGACACCGCGTGGTCGATGAAGCCTCTCGGGGTGTAAAGACCTGTGGAGGGGGAAGAAGTCCCGATTTTCGGGACGGACGGTACCCTTCTAGAAAGCACCTGCAAACTACGTGCCAGAAGCATCGGTAATACGTAGGGTGCGAGCGTTATCCGGATTTATTGGGCGTAAAGAGTTCGTAGGCGGTTCGCCGCATCTCGTTTAAAATCCTTCGGCTCAACCGAAGAACTGGACGAGAGATGGGCGGGCTTGAATTTGTTAGGGGGGACTGGAACGCATGGAGTAGGGGTGAAATCCATTGATACCATGCAGAACACCAAGAGCGAAGGCAGGTCCCTGGGACAATATTGACGCTGAGGAACGA…	Bacteria	Patescibacteria	Unknown	Unknown	Unknown	Unknown
CCGAGAATATTCGACAATGGGCGAAAGCCTGATCGAGCGATACCGCGTGGTGGATGAAGCGCTTCGGCGCGTAAACACCTTTTATGAGGGAAGAAGTTATTGACATTACCTCATGAATAAGGGGCTCCTAACTCTGTGCCAGCAGGAGCGGTAATACAGAGGCCCCAAGCGTTACCCGGAATTACTGGGCGTAAAGAGTGCGTAGGTGGTCGTGTTAGTCGTCCGTCAAAACCCAGGGCTCAACCCTGGATCCGCGGGCGAAACGGCACGACTTGAGAGCGTGAGAGGTACATGGAACTCATGGTGTAGGGGTGAAATCCGTTGATATCATGGGGAACACCGAAAGCGAAGGCAATGTACTGGCGCGTTTCTGACACTCAAGCACGAAAGCGTGGGTAG…	Bacteria	Patescibacteria	Parcubacteria	Candidatus Kaiserbacteria	Unknown	Unknown
TCAAGAATCTTCCTCAATGGACGCAAGTCTGAAGGAGCAATGCCGCGTGCAGGATGAAGGCCCTCGGGTCGTAAACTGCTTTTATTTGGGACGAACAAATGACGGTACCAAATGAATAAGGGGCTGCTAATCACGTGCCAGCAGCAGCGGTAATACGTGAGCCCCAAGCGTTATCCGGATTTATTGGGCGTAAAGCGTCTGTAGGTTGTTTTGTGTGTCATATGTCAAATCTTCGGGCTTAACCCGAAGGCTGCGTGTGAAACTGCAAAACTAGAGAGTGGGAGAGGTGCACGGAATTACTGGTGTAGCGGTAAAATGCGTTAATATCAGTAAGAACACCAAAGGCGAAGGCAGTGCACTGGAACATTTCTGACACTCAGAGACGAAAGCGTGGGTAGC…	Bacteria	Patescibacteria	ABY1	Candidatus Uhrbacteria	Unknown	Unknown
TCGAGAATATTCCACAATGGGCGAAAGCCTGATGGAGCGACGCCGCGTGCAGGAAGAAGGTCTTCGGATTGTAAACTGCTTTTCTAAAGGAGGAAGTCGCAAGATTGACAGTACTTTAGGAATAAGGGGTTCCTAACTCTGTGCCAGCAGGAGCGGTAATACAGAGACCCCGAGCGTTATCCGGATTTATTGGGCGTAAAGTGCGGGCAGGAGGTTCGGTAAGTTTAATGTTAAATTCCGGCGCCTAACGTCGGAGCCGCATTGAATACTGCCAAACTAGAGGACGTTAGAGGCAGATGGGACATACGGTGTAGGGGTGAAATCCGTTGATATCGTATGGAACACCAAAGGCGAAGGCATTCTGCTGGGACGTTCCTGACTCTGAGCCGCGAAAGCGTG…	Bacteria	Patescibacteria	Parcubacteria	Unknown	Unknown	Unknown
TGGGGAATTTTGGACAATGGGCGAAAGCCTGATCCAGCAATGCCGCGTGAGTGAAGAAGGCCTTCGGGTTGTAAAGCTCTTTTGTCAGGGAAGAAACGGTGAGAGCTAATATCTTTTGCTAATGACGGTACCTGAAGAATAAGCACCGGCTAACTACGTGCCAGCAGCCGCGGTAATACGTAGGGTGCAAGCGTTAATCGGAATTACTGGGCGTAAAGCGTGCGCAGGCGGTTTTGTAAGTCTGATGTGAAATCCCCGGGCTCAACCTGGGAATTGCATTGGAGACTGCAAGGCTAGAATCTGGCAGAGGGGGGTAGAATTCCACGTGTAGCAGTGAAATGCGTAGATATGTGGAGGAACACCGATGGCGAAGGCAGCCCCCTGGGTCAAGATTGACGC…	Bacteria	Proteobacteria	Gammaproteobacteria	Burkholderiales	Oxalobacteraceae	Janthinobacterium
TGGGGAATATTGGACAATGGGCGCAAGCCTGATCCAGCCATGCCGCGTGAGTGATGAAGGTCTTAGGATTGTAAAGCTCTTTCACCGGAGAAGATAATGACGGTATCCGGAGAAGAAGCCCCGGCTAACTTCGTGCCAGCAGCCGCGGTAATACGAAGGGGGCTAGCGTTGTTCGGAATTACTGGGCGTAAAGCGCACGTAGGCGGATATTTAAGTCAGGGGTGAAATCCCAGAGCTCAACTCTGGAACTGCCTTTGATACTGGGTATCTAGAGTATGGAAGAGGTGAGTGGAATTCCGAGTGTAGAGGTGAAATTCGTAGATATTCGGAGGAACACCAGTGGCGAAGGCGGCTCACTGGTCCATTACTGACGCTGAGGTGCGAAAGCGTGGGGAGCAA…	Bacteria	Proteobacteria	Alphaproteobacteria	Rhizobiales	Rhizobiaceae	Allorhizobium-Neorhizobium-Pararhizobium-Rhizobium
TCGAGAATATTTGACAATGGGCGCAAGCCTGATCAAGCGACGCCGCGTGCAGGAAGACGGTCTTCGGATTGTAAACTGCTTTTCATGGAGATAAAGGTCACCGCAAGGTGGCTTGATAGTACTCATGGAATAAGAGGCGGCAAACTTCGTGCCAGCAGCCGCGGTAATACGAAGGCCTCAAGCGTTATCCGGATTTATTGGGCGTAAAGGGTGTGTAGGGGGTTTGGTGCGTCTTTCCGTAAAATCTTATCGCTCAACGATAAGCCTGCGGGGGATACGGCCAGACTAGAGGATGCGAGAGGTTTGTAGAACGCACGGTGTAGGGGTGAAATCCGTTGATATCGTGCGGAATACCAAAGGCGAAGGCAGCAAACTGGCGCATTACTGACCCTGAAACAC…	Bacteria	Patescibacteria	Parcubacteria	Candidatus Colwellbacteria	Unknown	Unknown
TGGGGAATATTGGACAATGGGGGGAACCCTGATCCAGCCATGCCGCGTGTGTGAAGAAGGCCTTTTGGTTGTAAAGCACTTTAAGCGAGGAGGAGGCTACCGAGATTAATACTTTTGGATAGTGGACGTTACTCGCAGAATAAGCACCGGCTAACTCTGTGCCAGCAGCCGCGGTAATACAGAGGGTGCAAGCGTTAATCGGATTTACTGGGCGTAAAGCGCGCGTAGGTGGCCAATTAAGTCAAATGTGAAATCCCCGAGCTTAACTTGGGAATTGCATTCGATACTGGTTGGCTAGAGTATGGGAGAGGATGGTAGAATTCCAGGTGTAGCGGTGAAATGCGTAGAGATCTGGAGGAATACCGATGGCGAAGGCAGCCATCTGGCCTAATACTGACA…	Bacteria	Proteobacteria	Gammaproteobacteria	Pseudomonadales	Moraxellaceae	Acinetobacter
TCAAGAATCTTCCACAATGGGCGAAAGCCTGATGGAGCGACGCCGCGTGCAGGAAGAAGCCCTTCGGGGTGTAAACTGCTTTTATAAGGGACGAATTCGTGACGGTACCTTAAGAATAAGAGGTTGCTAACTCTGTGCCAGCAGCAGCGGTAATACAGAGACCTCAAACGTTATCCGGATTTACTGGGCGTAAAGCGTCCGTAGGTGGGTTGGTAAGTTGATGGTTAAATCCTGGGGCTTAACTTCAGGTCTGCTGTCAATACTGTCAATCTAGAGGTTGGGAGAGGCAAGCGGAACTGCCGGTGTAGTCGTAATAAGCGCTGATATCGGCAGGAACACCAAAGGCAAAGGCAGCTTGCTAGAACATGCCTGACACTCAAGGACGAAAGCGTGGGGAGC…	Bacteria	Patescibacteria	ABY1	Candidatus Magasanikbacteria	Unknown	Unknown
TGGGGAATCTTGGACAATGGGGGCAACCCTGATCCAGCAATGCCGCGTGTGTGAAGAAGGCCTTCGGGTTGTAAAGCACTTTCGGTGGGGACGAACATGGTCGGGTGAATATCCCGGCCCTTGACGGTACCCAAAGAAGAAGCACCGGCTAACTCTGTGCCAGCAGCCGCGGTAATACAGAGGGTGCAAGCGTTAATCGGAATTACTGGGCGTAAAGCGTGCGTAGGTGGTTTGATAAGTCAGATGTGAAATCCCTGGGCTCAACCTGGGAACTGCATTTGATACTGTCGAACTCGAGTTCAGTAGAGGGTAGTAGAATTCCCGGTGTAGCGGTGAAATGCGTAGATATCGGGAGGAATACCAGTGGCGAAGGCGGCTACCTGGACTGAAACTGACACT…	Bacteria	Proteobacteria	Gammaproteobacteria	Acidiferrobacterales	Acidiferrobacteraceae	Sulfurifustis
TGAGGAATATTGGACAATGGGCGCAAGCCTGATCCAGCCATGCCGCGTGCAGGATGACGGTCCTATGGATTGTAAACTGCTTTTGCACAGGAAGAAACAACATTACGTGTAATGTCTTGACGGTACTGTGAGAATAAGGATCGGCTAACTCCGTGCCAGCAGCCGCGGTAATACGGAGGATCCAAGCGTTATCCGGAATCATTGGGTTTAAAGGGTCCGTAGGCGGTCTTATAAGTCAGTGGTGAAATCTCCCCGCTCAACGGGGAAACGGCCATTGATACTGTAGGACTTGAATTATTAGGAAGTAACTAGAATATGTAGTGTAGCGGTGAAATGCTTAGAGATTACATGGAATACCAATTGCGAAGGCAGGTTACTACTAATGGATTGACGCTGATG…	Bacteria	Bacteroidota	Bacteroidia	Flavobacteriales	Flavobacteriaceae	Flavobacterium
TGGGGAATCTTGCGCAATGGGCGAAAGCCTGACGCAGCCATGCCGCGTGTATGATGAAGGTCTTAGGATTGTAAAATACTTTCACCGGTGAAGATAATGACTGTAGCCGGAGAAGAAGCCCCGGCTAACTTCGTGCCAGCAGCCGCGGTAATACGAAGGGGGCTAGCGTTGCTCGGAATTACTGGGCGTAAAGGGAGCGTAGGCGGACATTTAAGTCAGAGGTGAAATCCCGGAGCTTAACTTCGGAACTGCCTTTGATACTGGATGTCTTGAGTGTGAGAGAGGTATGTGGAACTCCGAGTGTAGAGGTGAAATTCGTAGATATTCGGAAGAACACCAGTGGCGAAGGCGACATACTGGCTCATTACTGACGCTGAGGCTCGAAAGCGTGGGGAGCAA…	Bacteria	Proteobacteria	Alphaproteobacteria	Caulobacterales	Caulobacteraceae	Brevundimonas
TCGAGAGTCTTCCACAATGGGCGAAAGCCTGATGGAGCGACGCCGCGTGAATGATGAAGGGCTTCGGCCTGTAAAATTCTTTTCTCCGTGAGAAAGCCGGGTTAAACCGGATTGATATTAGCGGAGGAATAAGGGGTTGCTAAACTCGTGCCAGCAGCAGCGGTAATACGAGTGCCCCGAGCGTTATCCGGAATCACTGGGCGTAAAGGGTGTGTAGGAGGTAGCGTTAGTCTTGTCTTAAAGGTTTCGGCTTAACCGAAAACATGGACAGGAAACGGCGCGACTAGAGAGTGCGAGAGGTGTGCGGAACTCATGGTGTAGGGGTGAAATCCGTTGATATCATGGGGAACACCAAAGGCGAAGGCAGCACACTGGCGCATTTCTGACTCTGAAACACGA…	Bacteria	Patescibacteria	Parcubacteria	UBA9983	Unknown	Unknown
CTAGGAATATTGCGCAATGGACGAAAGTCTGACGCAGCGACGCCGCGTGGAGGATGAAGGCCTTCGGGTTGTAAACTCCTTTTGTCCCCGCATATGCGGGGGAGAATAAGCACCCACTAACTACGTGCCAGCAGTTGCGGTAATACGTAGGGTGCAAGCGTTATCCGGATTTATTGGGCGTAAAGAGTTCGTAGGCGTCCCGATGCATCTCGCTTTAAATTCCAAGGCTTAACCTTGGGCAGGGGCGAGATATGATCGGGATTGAGTCAATTAGGGGGTACTGGAATTGTCGGTGTAGCAGTGAAATGCGTTGATATCGACAAGAACACCAAGGGCGAAGGCAGGTACCTGGGATTTGACTGACGCTGAGGAACGAAAGCTAGGGGAGCGAAAG	Bacteria	Patescibacteria	Microgenomatia	Candidatus Amesbacteria	Unknown	Unknown
TGAGGAATCTTCCGCAATGGGCGAAAGCCTGACGGAGCGACACCGCGTGAAGGATGAAGCCATTTTTTGGTGTAAACTTCTGTTGTGAGGGAAGAAATTTTTGACGGTACCTCACGAGAAAGCATCGGCTAATTCTGTGCCAGCAGCCGCGGTAAGACAGAAGATGCAAGCGTTACTCGGAATTACTGGGCGTAAAGGGTCCGCAGGTGACTTGTCACGTCTGGGGTTAAAGCACGTCGCTCAACGGCGTGTATGTCCCGGAAACGAACAGGATAGAGCCATTCAGAGGTATCTGGAATGCTGTGTGTAGGGGTAAAATCCGTTGATCCACAGTGGAACGCCAAAAGCGAAAGCAGGATACTGGGAATGTGCTGACACTCAGGGACGAAAGCGTGGGGA…	Bacteria	Patescibacteria	Gracilibacteria	Candidatus Peribacteria	Unknown	Unknown
TGGGGAATATTGGACAATGGGGGCAACCCTGATCCAGCAATGCCGCGTGCGTGATGAAGGCCTTAGGGTTGTAAAGCGCTTTCGGCGGGGAAGATGATGACGGTACCCGCAGAAGAAGCCCCGGCTAACTCCGTGCCAGCAGCCGCGGTAATACGGAGGGGGCTAGCGTTGTTCGGAATTACTGGGCGTAAAGGGCGCGTAGGCGGCGATTTAAGTTAGGCGTGAAAGCCCCGGGCTTAACCTGGGAACTGCGCTTGATACTGGATTGCTTGAGGACGGGAGAGGGTAGTGGAATTCCCAGTGTAGAGGTGAAATTCGTAGATATTGGGAAGAACACCAGTGGCGAAGGCGACTGCCTGGCCCGTTACTGACGCTGAGGCGCGAAAGCGTGGGGAGCAA…	Bacteria	Proteobacteria	Alphaproteobacteria	Thalassobaculales	Oceanibaculaceae	Oceanibaculum
TCAAGAATATTCCGCAATGGACGAAAGTCTGACGGAGCGACGCCGCGTGCAGGAAGACGCCCTTCGGGGTGTAAACTGCTTTTCTTAGGGACGAATTATTGACGGTACTTAAGGAATAAGAGGTTGCTAACTCTGTGCCAGCAGCAGCGGTAATACAGAGACCTCAAACGTTATCCGGATTCATTGGGCGTAAAGCGTCCGCAGGTGGTTTTTTAAGTTAGTGGTTAAATCCTGGAGCTTAACTTCAGGACTGCTGTTAATACTGATAAACTCGAGGTTGGGAGAGGTAAGCGGAATTCTCGGTGTAGTCGTAATAAGCGCTGATATCGAGAAGAACACCAAATGCAAAGGCAGCTTACTAGAACATACCTGACACTCATGGACTAAAGCGTGGGTAGC…	Bacteria	Patescibacteria	ABY1	Candidatus Magasanikbacteria	Unknown	Unknown
TGAGGAATATTGGTCAATGGACGCAAGTCTGAACCAGCCATGCCGCGTGCAGGATGACGGTCCTATGGATTGTAAACTGCTTTTATACAGGAAGAAACACTCCCTCGTGAGGGAGCTTGACGGTACTGTAGGAATAAGGATCGGCTAACTCCGTGCCAGCAGCCGCGGTAATACGGAGGATCCAAGCGTTATCCGGAATCATTGGGTTTAAAGGGTCCGTAGGCGGTTTAATAAGTCAGTGGTGAAAGCCTATCGCTTAACGATAGAACGGCCATTGATACTGTTAGACTTGAATTAGTGGGAAGTAACTAGAATATGTAGTGTAGCGGTGAAATGCTTAGATATTACATGGAATACCAATTGCGAAGGCAGGTTACTATCACTATATTGACGCTGATG…	Bacteria	Bacteroidota	Bacteroidia	Flavobacteriales	Flavobacteriaceae	Flavobacterium
TCGAGAATATTCGACAATGGGCGAAAGCCTGATCGAGCGACACCGCGTGTGGGAAGAAGGCCTGCGGGTTGTAAACCACTTTTATCGGGGAAAAATTTTGATTGTACCCGTTGAATAAGGGGCTGCTAACTTCGTGCCAGCAGCAGCGGTAATACGAAGGCCCCGAGCGTTATCCGGAATCATTGGGCGTAAAGCGTGTGTAGGTGGTAGATATTGTCAAAGGTTAAAGACCAAGGCCTAACCTTGGGAATGCTTTTGAAACGTATCAACTAGAAGGTGTGAGAGGTGAGCGGAACTCATGGTGTAGGGGTGAAATCCGTTGATATCATGGGGAACACCAAAGGCGAAGGCAGCTCACTGGTGCACTCTTGACACTGAGACACGAAAGCGTGGGGATCA…	Bacteria	Patescibacteria	Parcubacteria	Unknown	Unknown	Unknown
TGGGGAATCTTAGACAATGGGGGAAACCCTGATCTAGCCATGCCGCGTGATCGATGAAGGCCTTAGGGTTGTAAAGATCTTTCAGATGGGAAGATAATGACGGTACCATCAGAAGAAGCCCCGGCTAACTCCGTGCCAGCAGCCGCGGTAATACGGAGGGGGCTAGCGTTATTCGGAATTACTGGGCGTAAAGCGCACGTAGGCGGATCAGAAAGTCAGAGGTGAAATCCCAGGGCTCAACCTTGGAACTGCCTTTGAAACTCCTGGTCTTGAGGTCGAGAGAGGTGAGTGGAATTCCGAGTGTAGAGGTGAAATTCGTAGATATTCGGAGGAACACCAGTGGCGAAGGCGGCTCACTGGCTCGATACTGACGCTGAGGTGCGAAAGCGTGGGGAGCAA…	Bacteria	Proteobacteria	Alphaproteobacteria	Rhodobacterales	Rhodobacteraceae	Pseudorhodobacter
TTTGGAATATTGGACAATGGGCGAAAGCCTGATCCAGCGACGCCGCGTGGACGATGAAGGCCTTCGGGTTGTAAAGTCCTTTTGGCAGGGAAAAATTTTTGATTGTACCTGCAGAATAAGAGGTTGCTAACTCTGTGCCAGCAGCAGCGGTAATACAGAGACCTCAAGCGTTATCCGGAATCATTGGGCGTAAAGCGTGCCGACAGGTGGTTTTGCAAGTCAGAAGTGAAATCTTTAAGCTTAACTTAGAGTCTGTCTTTTGAAACTGCAAAACTAGAGGGGCAAAGAGGAAGCTGGAACAAACGGTGTAGTAGTGAAATGCGTTGATATCGTTTGGAACACCAATAGCGAAGGCAAGCTTCTGGGTGCCACCTGACACTGCTAGGACGAAAGCGTGGG…	Bacteria	Patescibacteria	Parcubacteria	Unknown	Unknown	Unknown
TCGAGAATCTTCCACAATGGACGAAAGTCTGATGGAGCGACGCCGCGTGATTGATGAAGTCCCTTTGGGACGTAAAGATCTTTTATGAGGGAAGAAGTTTATTGACTGTACCTCATGAATAAGAGGCTCCTAATCTCGTGCCAGCAGGAGCGGTAATACGAGAGCCTCGAGCGTTATCCGGAATTATTGGGCGTAAAGGGTGTGTAGGTTGTTCTGTTAGTCTTTTGTTAAAGCCCCGAGCTTAACTTGGGATGTGCAAAAGAAACGGCAGAACTAGAAAGTGCGAGAGGCGTACGGAACTCATGGTGTAGGGGTGAAATCCGTTGATATCATGGGGAACACCAAAAGCGAAGGCAGTACGCTAGCGCATATTTGACACTGAAACACGAAAGCGTGGGT…	Bacteria	Patescibacteria	Parcubacteria	Candidatus Nomurabacteria	Unknown	Unknown
ACGAGAATATTCCGCAATGGGCGAAAGCCTGACGGAGCGACGCCGCGTGATTGATGAAGTGCTTCGGTACGTAAAGATCTTTTATCGGGGACGAAGTTTATTGACGGTACCCGATGAATAAGGGGCTCCTAACTCTGTGCCAGCAGGAGCGGTAATACAGAGGCCCCAAGCATTACCCGGAATCACTGGGCGTAAAGGGTGTCTAGGCGGCCATATTAGTCTTGCGTTAAATCTGTGGGCTCAACCTGCAGTCTGCGTGAGAAACGGTATGGCTCGAGGGCGTAAGAGGTGCATGGAACTCATGGTGGAGGGGTGAAATCCGTTGATATCATGGGGAACACCAAAGGCGAAGGCAATGCACTGGTACGTTCCTGACGCTCAAACACGAAAGCCAGGGTA…	Bacteria	Patescibacteria	Parcubacteria	Candidatus Kaiserbacteria	Unknown	Unknown
CAGGGAATTTTGCGCAATGGGCGAAAGCCTGACGCAGCAACGCCGCGTGGGGGATGAAGGCTCTTGGGTCGTAAACCCCTTTTGCCGGGGAAGATAATGACGGTACCCGGCGAATAAGCCACGGCTAACTACGTGCCAGCAGCCGCGGTAATACGTAGGTGGCAAGCGTTGTCCGGATTTATTGGGCGTAAAGAGCGCGCAGGCGGTTTGTTAAGTCCGAGGTGAAATCTCCCGGCTCAACTGGGAGGGGTCTTCGGATACTGGCCGACTTGAGGAGAGCAGAGGTGAGTGGAATTCTCGGTGTAGTGGTGAAATGCGTAGATATCGAGAGGAACACCAGCGGCGAAGGCGGCTCACTGGGCTCCACCTGACGCTGAGGCGCGAAAGCGTGGGGAGCGA…	Bacteria	Chloroflexi	JG30-KF-CM66	Unknown	Unknown	Unknown
CCGAGAATCTTCCGCAATGGACGAAAGTCTGACGGAGCGACGTCGCGTGGTTGATGAAGTCCTTCGGGACGTAAAGACCTTTTATAGGGGAAGAATCCGCCGTAAGGCGGAGTGACTGTACCTTATGAATAAGGGGTTGCTAAACTCGTGCCAGCAGCAGCGGTAATACGAGTGCCCCAAGCGTTATCCGGAATTATTGGGCGTAAAGGGTGCGTAGGTGGTTTAGTTAGTCTCTGGTCAAAGCCCCCGACTTAATCGGGGACCGGCGAGAGAAACGGCTAAACTAGAGGAGGTGAGAGGTTTACGGAACTCATGGTGTAGGGGTGAAATCCGTTGATATCATGGGGAACACCAAAAGCGAAGGCAGTAAACTGGCGCCTACCTGACACTGAAGCACGA…	Bacteria	Patescibacteria	Parcubacteria	Candidatus Vogelbacteria	Unknown	Unknown
TAGGGAATCTTGGACAATGGGCGAAAGCCTGATCCAGCCATGCCGCGTGAGTGATGAAGGCCTTAGGGTTGTAAAGCTCTTTCGCCAGGGAAGATAATGACGGTACCTGGATAAGAAGCCCCGGCTAACTCCGTGCCAGCAGCCGCGGTAATACGGAGGGGGCTAGCGTTGTTCGGAATTACTGGGCGTAAAGCGCACGTAGGCGGCTTTTCAAGTTGGGGGTGAAATCCCCGGGCTTAACCCGGGAACTGCCTCCAAAACTGAAAAGCTCGAGTCCGAGAGAGGTGAGTGGAATTTCCAGTGTAGAGGTGAAATTCGTAGATATTGGAAAGAACACCAGTGGCGAAGGCGGCTCACTGGCTCGGTACTGACGCTGAGGTGCGACAGCGTGGGGAGCAA…	Bacteria	Proteobacteria	Alphaproteobacteria	Parvibaculales	Parvibaculaceae	Parvibaculum
CCAGGGATATTGGGCAATGGACGCAAGTCTGACCCAGCGACGCCGCGTGAAGGAAGAAGGTCTTAGGATCGTAAACTTCTTTTGATAGTCTTTTCACGGACTATAGAATAAGCCCCTACTAACTACGTGCCAGAAGTCTCGGTAATACGTAGGGGGCAAGCGTTATCCGGATTTATTGGGCGTAAAGTGTGCGTAGGCGCCTTTTCAAGTTTTCGTTTAAAGACCAAGGCTTAACCTTGGAAAAAGCGAGAATACTGTTAAGGTTGAGGATTGTCAGGGATGCTGGAACAGTAGGTGTAGCAGTGAAATGCGTTGATATCTACTGGAACACCAAAGGCGAAGGCAGGCATCTGGGATTTTTCCTGACGCTGAGGCACGAAAGCTGGGGTAGCGAAAC	Bacteria	Patescibacteria	Microgenomatia	Candidatus Levybacteria	Unknown	Unknown
TTTGGAATTTTGGACAATGGGCGAAAGCCTGATCCAGCGACGCCGCGTGGACGATGAAGGCCTTCGGGTCGTAAAGTCCTTTTGCTCGGGAACAATATTATGAGCGTACCGAGAGAATAAGAGGTTGCTAACTCTGTGCCAGCAGCAGCGGTAATACAGAGACCTCAAGCGTTATCCGGAATCATTGGGCGTAAAGCGTACCGATAGGTGGTTTTACAAGTCAGAAGTGAAATCTTAAGGCTCAACCTTGAGACTGTCTTTTGAAACTGTAAAACTAGAGGGGCAAAGAGGAAGCTGGAACAAACGGTGTAGTAGTGAAATGCGTTGATATCGTTTGGAACACCAATAGCGTAGGCAGGCTTCTGGGTGCCACCTGACACTGCTAGGACGAAAGCGTGG…	Bacteria	Patescibacteria	Parcubacteria	Unknown	Unknown	Unknown
TAGGGAATATTGGGCAATGGACGGAAGTCTGACCCAGCCATCCCGCGTGCAGGAAGAAGGTTCTCTGGATTGTAAACTGCTTTTGTTTGGGAAGAAAGAGTTCCGTTATCGGGATATTGACGGTACCAGACGAATAAGCACCGGCTAACTCCGTGCCAGCAGCCGCGGTAATACGGAGGGTGCAAGCGTTATCCGGATTTACTGGGTTTAAAGGGTGCGTAGGCGTCTCAACAAGTTTTCGGTGAAAGCTTTCCGCTTAACGGGAAAACTGCCGAAAAAACTGTTGAGATTGAATTTAGGTGAAGTGAGTGGAATACAACAAGTAGCGGTGAAATGCTTAGATATGTTGTAGAACACCGATTGCGAAGGCATCTCACTAATCTAACATTGACGCTGAGG…	Bacteria	Bacteroidota	Bacteroidia	Chitinophagales	Unknown	Unknown
TGGGGAATTTTGGACAATGGGCGCAAGCCTGATCCAGCCATTCCGCGTGCAGGACGAAGGCCTTCGGGTTGTAAACTGCTTTTGTACGGAACGAAAAGGCCTCGGTCAATACCCGGGGTTCATGACGGTACCGTAAGAATAAGCACCGGCTAACTACGTGCCAGCAGCCGCGGTAATACGTAGGGTGCGAGCGTTAATCGGAATTACTGGGCGTAAAGCGTGCGCAGGCGGTCTTGCAAGACAGTGGTGAAATCCCCGGGCTCAACCTGGGAACTGCCATTGTGACTGCAAGGCTGGAGTACGGCAGAGGGGGATGGAATTCCGCGTGTAGCAGTGAAATGCGTAGATATGCGGAGGAACACCGATGGCGAAGGCAGTCCCCTGGGCCTGTACTGACGC…	Bacteria	Proteobacteria	Gammaproteobacteria	Burkholderiales	Comamonadaceae	Unknown
TCGAGAATCTTTCGCAATGCCCGAAAGGGTGACGAAGCGACGCCGCGTGGGTGAGGAAGGCCTTCGGGTTGTAAAGCCCTGTCAGGAGTTATGAAATGTAAGTGCGATAATACTGTGCTTATTTGACAAAGGCTCCAAAGGAAGCCACGGCTAACTCTGTGCCAGCAGCCGCGGTAATACAGAGGTGGCAAGCGTTGTTCGGAATTATTGGGCGTAAAGAGCACGTAGGTGGATTTGTAAGTCAGATGTGAAAGCCTTCTGTTCAACGGAAGAATTGCATCTGAAACTGTAAACCTTGAGTGTAGGAGGGGAGAATGGAACTTCTGGTGGAGCGGTGAAATGCGTAGATATCAGAAGGAACGCCGGCGGCGAAAGCGATTCTCTAGCCTATAACTGACA…	Bacteria	Planctomycetota	Brocadiae	Brocadiales	Scalinduaceae	Candidatus Scalindua
TCGAGAATCTTCCACAATGGACGAAAGTCTGATGGAGCGACGTCGCGTGATTGATGAAGTCCTTCGGGATGTAAAGATCTTTTATGAGGGAAGAAGTCTATTGACGGTACCTCATGAATAAGGGGTTGCTAAACTCGTGCCAGCAGCAGCGGTAATACGAGTGCCCCAAGTGTTATCCGGAATTACTGGGCGTAAAGGGTGCGTAGGTGGTGACATTAGTCTTTTGTTAAATCCCGGGGCTTAACCCCGGGCATGCGAAAGAAACGGTGTCACTAGAGGATGCGAGAGGTCTATGGAACTCATGGTGTAGGGGTGAAATCCGTTGATATCATGGGGAACACCAAATGCGAAGGCAATAGACTGGCGCACTCCTGACACTGAGGCACGAAAGCGTGGGTC…	Bacteria	Patescibacteria	Parcubacteria	Candidatus Nomurabacteria	Unknown	Unknown
TGAGGAATTTTGCGCAATGGGCGAAAGCCTGACGCAGCAACGCCGCGTGAGGGAAGAAGGCCTTCGGGTTGTAAACCTCTTTCGACTGGAAAGAAGTTCCCCGCAAGGGGGATTGACGGTACCAGGAGAAGAAGCCACGGCTAACTCTGTGCCAGCAGCCGCGGTAAGACAGAGGTGGCAAGCGTTGTTCGGAATTACTGGGCGTAAAGGGTGTGTAGGTGGTTGGATAAGTCAGAGGTGAAAGCCCACAGCTTAACTGTGGAAGTGCCTTTGAAACTGTCTGACTTGAGTGCAGGAGAGGAGGGTGGAATTCCCGGTGTAGAGGTGAAATTCGTAGATATCGGGAGGAACACCAGCGGCGAAGGCGGCCCTCTGGACTGCAACTGACACTGAAACACG…	Bacteria	Nitrospirota	4-29-1	Unknown	Unknown	Unknown
TCGGGAATTTTGCGCAATGGGCGAAAGCCTGACGCAGCGACGCCGCGTGAAGGATGAAGGCCTTCGGGTTGTAAACTTCTGAAAATAGCACCGGCTAACTACGTGCCAGCAGCAGCGGTCATACGTAGGGTGCAAGCATTATCCGGATTTATTGGGCGTAAAGAGTTCTGTAGGCGGTTATGTAAGTCGGGGGTTAAATCCCACAGCTCAACTGTGGAACTGCTTTCGATACTGCATTTACTAGAGTTGGTTAGGGGGTAGCGGAACTTACGGTGGAGCAGTGAAATGCGTTGATATCGTAGGGAACACCAAGGGGGAAGCCAGCTACCTGGGGCCACACTGACGCTGAGAGACGAAAGCGTGGGCAGAAAAAC	Bacteria	Patescibacteria	WWE3	Unknown	Unknown	Unknown
TTGGGAATTTTGCACAATGGACGAAAGTCTGATGCAGCAACACTGCGTGAAGGATGAAGGTTTTCGGATCGTAAACTTCTTTTATCTGGGAATAATCATGAAGGTACCAGATGAATAAGCGCCGGCTAACTACGTGCCAGCAGCCGCGGTAATACGTAGGGCGCAAACGTTATCCGGATTTATTGGGCGTAAAGAGCTCGTAGGTGGTTTTGTAAGTTAGATATTAAATACTTTGGCTCAACCAAAGAAATGTATCTAAAACTGCATAACTTGAGGTATGTAGGGGAGGATGGAACTTACAGTGTAGCAGTGAAATGCGTAGATATTGTAAGGAACGCCAATGGTGAAGACAGTCCTCTGGACATTACCTGACACTGAGGAGCGAAAGCGTGGGGAGCG…	Bacteria	Patescibacteria	Berkelbacteria	Unknown	Unknown	Unknown
CAGGGAATTTTGCACAATGGACGAAAGTCTGATGCAGCGACGCCGCGTGGGGGATGAATGCCTTCGGGTTGTAAACCCCTTTCAGGAGGGACGAAGCGAAAGTGACGGTACCTTCAGAAGAAGCCCCGGCCAACTACGTGCCAGCAGCCGCGGTAATACGTAGGGGGCGAACGTTGTCCGGATTTATTGGGCGTAAAGAGCTCGTAGGCGGCTCAGCAAGTCGGCCGTGAAAACCCGGGGCTCAACCCCGGGACGCCGGTCGAAACTGCTGTGGCTAGGGTCCGGTAGAGGAGAGTGGAATTCCCGGTGTAGCGGTGAAATGCGCAGATATCGGGAGGAACACCAGTAGCGAAGGCGGCTCTCTGGGCCGGTACCGACGCTGAGGAGCGAAAGCTAGGG…	Bacteria	Actinobacteriota	Acidimicrobiia	Actinomarinales	Unknown	Unknown
TCAAGAACCTTCCGCAATGGACGAAAGTCTGACGGAGCGACGCCGCGTGATGGATGAAGTCCCTCTGGGACGTAAACATCTTTTATGAGGGAGAAATTTTTGATAGTACCTCAAGAATAAGGGGTTGCTAAACTCGTGCCAGCAGCAGCGGTAATACGAGTGCCCCAAGCGTTATCCGGAATCATTGGGCGTAAAGGGTGTGTAGGTGGTCTGTTTAGTCTCTTGTTAAATTCTTCGGCTCAACCGGGGGTATGCAAGGGAAACGGGCAGACTGGAGGATGCGAGGGGTGAATGGAACTCATGGAGTAGGGGTGAAATCCGTTGATATCATGGGGAACACCGAAAGCGAAGGCAATTCACTGGCGCATTCCTGACACTGAAACACGAAAGCGTGGGTAG…	Bacteria	Patescibacteria	Parcubacteria	Candidatus Zambryskibacteria	Unknown	Unknown
ACGAGAATATTCCGCAATGGACGAAAGTCTGACGGAGCGACGCCGCGTGATGGATGAAGTGCCTTGGTACGTAAACATCTTTTATCGGGGACGAAGTTTATTGACGGTACCCGATGAATAAGGAGCTCCTAACTCTGTGCCAGCAGGAGCGGTAATACAGAGGCTCCAAGCATTACCCGGAATCACTGGGCGTAAAGGGTGTCTAGGCGGCCATATTAGTCTCTCGTTAAATGTCCGAGCTCAACTTGGTCACTGCGGGGGAAACGGTATGGCTCGAGGGCGTGAGAGGTGCATGGAACTCATGGTGGAGGGGTGAAATCCGTTGATATCATGGGGAACACCAAAGGCGAAGGCAATGCACTGGTACGTTCCTGACGCTCAAACACGAAAGCCAGGGTA…	Bacteria	Patescibacteria	Parcubacteria	Candidatus Kaiserbacteria	Unknown	Unknown
CCGAGAATATTCGACAATGGGCGAAAGCCTGATCGAGCGACGCCGCGTGTGGGAAGAAGATCTGCGGATTGTAAACCACTTTTATCGGGGAAAAATTTTGATTGTACCCGGTGAATAAGGGGCTGCTAACTTCGTGCCAGCAGCAGCGGTAATACGAAGGCCCCGAGCGTTATCCGGAATCATTGGGCGTAAAGCGTGTGTAGGCGGTTGGTATCGTCGGAGGTTAAATATCCTGGCCTAACCGGGAAAATGCTTTCGAAACGTACCGACTGGAGGGTGTGAGAGGCGAGCGGAACTTACGGTGTAGGGGTGAAATCCGTTGATATCGTAAGGAACACCAAAGGCGAAGGCAGCTCGCTGGCGCACTCCTGACGCTGAGACACGAAAGCGTGGGGATCA…	Bacteria	Patescibacteria	Parcubacteria	Unknown	Unknown	Unknown
TGGGGAATTTTGGACAATGGGCGAAAGCCTGATCCAGCAATGCCGCGTGAGTGAAGAAGGCCTTCGGGTTGTAAAGCTCTTTTGTCAGGGAAGAAACGGTGAAAGCTAATATCTTTTGCTAATGACGGTACCTGAAGAATAAGCACCGGCTAACTACGTGCCAGCAGCCGCGGTAATACGTAGGGTGCAAGCGTTAATCGGAATTACTGGGCGTAAAGCGTGCGCAGGCGGTTTTGTAAGTCTGATGTGAAATCCCCGGGCTCAACCTGGGAATTGCATTGGAGACTGCAAGGCTAGAATCTGGCAGAGGGGGGTAGAATTCCACGTGTAGCAGTGAAATGCGTAGATATGTGGAGGAACACCGATGGCGAAGGCAGCCCCCTGGGTCAAGATTGACGC…	Bacteria	Proteobacteria	Gammaproteobacteria	Burkholderiales	Oxalobacteraceae	Janthinobacterium
TCAAGAATATTCCACAATGGGCGAAAGCCTGATGGAGCGACGCCGCGTGGAGGAAGAAGGCCTTCGGGTTGTAAACTCCTTTTATTTGGGACGAATTCTGACGGTACCAAATGAATAAGAGGTTCCTAACTCTGTGCCAGCAGGAGCGGTAATACAGAGACCTCAAGCGTTATCCGGATTTACTGGGCGTAAAGGGTCCGCAGGTGGTTTTGAAAGTCTTTCGTAAAATGGCGACGCTCAACGTCGTCACCGCGGGAGATACTTCAAGGCTCGAGGCCGGGAGAGGTAAGCGGAATTGCCGGTGTAGTAGTAAAATGCGTTTATATCGGCAAGAACACCAGAGGCGAAAGCGGCTTACTAGAACGGTCCTGACACTCAGGGACGAAAGCGTGGGGAGCA…	Bacteria	Patescibacteria	ABY1	Candidatus Kuenenbacteria	Unknown	Unknown
CCAGGAATATTGGGCAATGGACGCAAGTCTGACCCAGCGACGCCGCGTGGAGGAAGAAGGTCTTAGGATCGTAAACTCCTTTTGATAGTCCTTTCACGGACTATAGAATAAGCCTCTACTAACTACGTGCCAGAAGTCTCGGTAATGCGTAGGAGGCAAGCGTTATCCGGATTCACTGGGCGTAAAGTGTGCGTAGGCGCCTCTTCAAGTTTCTGTTTAAATACCAAGGCTTAACCTTGGAAAAGGCGGAAATACTGTTGGGGTTGAGGATTGTCAGGGATGCTGGAACAGTAGGTGTAGCAGTGAAATGCGTTGATATCTACTGGAACACCAAAGGCGAAGGCAGGCATCTGGGATTTTTCCTGACGCTGAGGCACGAAAGCTAGGGTAGCGAAAC	Bacteria	Patescibacteria	Microgenomatia	Candidatus Levybacteria	Unknown	Unknown
TCGAGAATATTCGACAATGGGCGAAAGCCTGATCGAGCGACGCCGCGTGCAGGATGAAGGTCTTAGGATTGTAAACTGCTTTTCTACGGGAAGAAGGTACGATAAGTACTGTGACGGTACTGTAGGAATAAGTGGCTGCAAACTTCGTGCCAGCAGCCGCGGTAATACGAAGGCCACAAGCGTTATCCGGATTTATTGGGTGTAAAGGGCGCGTAGGTGGTCCGATGCGTCTTCTGTTAAATTTCACGGCTCAACCGTGAAGCTGCAGAGGATACGGTCGGACTTGAGAGCGTTAGAGGCAAATGGAACTCATGGTGTAGGGGTGAAATCCGTTGATATCATGGGGAACACCGAAGGCGAAGGCAATTTGCTGGGACGTTTCTGACACTGAGGCGCGAA…	Bacteria	Patescibacteria	Parcubacteria	Candidatus Jorgensenbacteria	Unknown	Unknown
TGGGGAATATTGCACAATGGGCGAAAGCCTGATGCAGCGACGCCGCGTGAGGGATGACGGCCTTCGGGTTGTAAACCTCTTTCAGTAGGGAAGAAGCGAAAGTGACGGTACCTGCAGAAGAAGCACCGGCTAACTACGTGCCAGCAGCCGCGGTAATACGTAGGGTGCGAGCGTTATCCGGAATTATTGGGCGTAAAGAGCTCGTAGGCGGTTTGTCGCGTCTGTCGTGAAAGTCCGGGGCTTAACCCCGGATCTGCGGTGGGTACGGGCAGACTAGAGTGCAGTAGGGGAGACTGGAATTCCTGGTGTAGCGGTGGAATGCGCAGATATCAGGAGGAACACCGATGGCGAAGGCAGGTCTCTGGGCTGTAACTGACGCTGAGGAGCGAAAGCATGGGG…	Bacteria	Actinobacteriota	Actinobacteria	Micrococcales	Micrococcaceae	Micrococcus
CTGGGAATTTTGCGCAATGGACGAAAGTCTGACGCAGCGACACCGCGTGAGGGATGAAGGCCTTAGGGTCGTAAACCTCTTTTGATTCGACACATGTCGAGTAGAATAAGCACTGACTAACTACGTGCCAGCAGTAGCGGTAATACGTAGGGTGCAAGCGTTATCCGGATTTATTGGGCGTAAAGAGTTCGTAGGTTTTTGGTCAAGTTTTGTTTGAAAGCCCGAGGCTCAACCTCGGACCCGGACAAAAAACTGATCGGATTGAGTCTGTTAGGGGGTACTGGAACTGATAGTGTAGCAGTGAAATGCGTTGATATTATCAGGAACACCGAGGGCGAAGGCAGGTACCTGGGACATGACTGACACTGAGGAACGAAAGCTAGGGGAGCGAAAC	Bacteria	Patescibacteria	Microgenomatia	Candidatus Amesbacteria	Unknown	Unknown
CTAGGAATAGTCGGCAATGGGCGAAAGCCTGACCGCGCGACGCCGCGTGTGGGATGACGGCCTACGGGTCGTAAACCACTCAATTCCGCCCTATCGGGCGGAAGGATCAAGTCTCCGCTAACTACGTGCCAGAAGCTTCGGTAATACGTAGGAGACAAACATTATCCGGATTTATTGGGCGTAAAGCGAATGTAGGCGCCCCGTCGCATCTTGTCTTAAATACTAAGGCTCAACCTTAGAACCGGACAAGAGATGAGCGGGGTTGAATGATAGAGGGATAGCTGGAACTCTCGGTGTAGGGGTGAAATTCGTTGATATCGAGAGGAACACCAAGGGCGAAGGCAGGCTATTGGCTATCTATTGACGCTGAGATTCGAAAGCTAGGGGAGCGAAAG	Bacteria	Unknown	Unknown	Unknown	Unknown	Unknown
TCGAGAATATTCGACAATGGGCGAAAGCCTGATCGAGCGACGCCGCGTGCAGGAAGAAGGTCTTCGGATTGTAAACTGCTTTTGCGTGGGAAGAATTTTGACGGTACCACGAGAATAAGGGGTTGCTAACTCTGTGCCAGCAGCAGCGGTAATACAGAGACCCCGAGCGTTATCCGGAATTACTGGGCGTAAAGGACAAGTAGTCGGTAGTTATAGTCTGATGTTAAATCTCATCGCTCAACGGTGAGGCCGCATGAGAAACGTAACTGCTAGAGCGGGTCAGGGGCAAGCGGAACGTGCGGTGTAGCGGTGAAATGCATTGATATCACACGGAACACCAAAAGCGAAGGCAGCTTGCTAGGGCTTTGCTGACGATCAATTGTGAAAGCGTGGGGATCA…	Bacteria	Patescibacteria	Parcubacteria	Candidatus Yanofskybacteria	Unknown	Unknown
TCGAGAATATTCGACAATGGGCGAAAGCCTGATCGAGCGACACCGCGTGTGGGAAGAAGGCCTGCGGGTTGTAAACCACTTTTATCGGGGAAAAATTTTGATTGTACCCGTTGAATAAGGGGCTGCTAACTTCGTGCCAGCAGCAGCGGTAATACGAAGGCCCCGAGCGTTATCCGGAATCATTGGGCGTAAAGCGTGTGTAGGTGGTAGATATTGTCAAAGGTTAAAGATCAAGGCCTAACCTTGGGAATGCTTTTGAAACGTATCAACTAGAAGGTGTGAGAGGTGAGCGGAACTCATGGTGTAGGGGTGAAATCCGTTGATATCATGGGGAACACCAAAGGCGAAGGCAGCTCACTGGTGCACTCTTGACACTGAGACACGAAAGCGTGGGGATCA…	Bacteria	Patescibacteria	Parcubacteria	Unknown	Unknown	Unknown
TGGGGAATATTGGACAATGGGCGAAAGCCTGATCCAGCAATGCCGCGTGAGTGATGAAGGCCCTAGGGTTGTAAAGCTCTTTTACCCGGGAAGATAATGACTGTACCGGGAGAATAAGCCCCGGCTAACTCCGTGCCAGCAGCCGCGGTAATACGGAGGGGGCTAGCGTTGTTCGGAATTACTGGGCGTAAAGCGCACGTAGGCGGCTTTGTAAGTCAGAGGTGAAAGCCTGGAGCTCAACTCCAGAACTGCCTTTGAGACTGCATCGCTTGAATCCAGGAGAGGTCAGTGGAATTCCGAGTGTAGAGGTGAAATTCGTAGATATTCGGAAGAACACCAGTGGCGAAGGCGGCTGACTGGACTGGTATTGACGCTGAGGTGCGAAAGCGTGGGGAGCAA…	Bacteria	Proteobacteria	Alphaproteobacteria	Sphingomonadales	Sphingomonadaceae	Sphingomonas
TGGGGAATTTTGGACAATGGGCGCAAGCCTGATCCAGCAATGCCGCGTGCAGGATGAAGGCCTTCGGGTTGTAAACTGCTTTTGTACGGAGCGAAAAGGCTCTCTCTAATACAGGGGGCTCATGACGGTACCGTAAGAATAAGCACCGGCTAACTACGTGCCAGCAGCCGCGGTAATACGTAGGGTGCAAGCGTTAATCGGAATTACTGGGCGTAAAGCGTGCGCAGGCGGTTATGTAAGACAGATGTGAAATCCCCGGGCTCAACCTGGGAACTGCATTTGTGACTGCATAGCTAGAGTACGGCAGAGGGGGATGGAATTCCGCGTGTAGCAGTGAAATGCGTAGATATGCGGAGGAACACCGATGGCGAAGGCAATCCCCTGGGCCTGTACTGACGC…	Bacteria	Proteobacteria	Gammaproteobacteria	Burkholderiales	Comamonadaceae	Curvibacter
TCGAGAATCTTTCGCAATGCCCGAAAGGGTGACGAAGCGACGCCGCGTGTGGGAAGAAGGCCTTCGGGTTGTAAACCACTGTCGGGAGTTAAGAAATGTAAGGGTGCTAATAGTATCCTTACTTGACTAAGGCTCCGGAGGAAGCCACGGCTAACTCTGTGCCAGCAGCCGCGGTAATACAGAGGCGGCAAGCGTTGTTCGGAATTATTGGGCGTAAAGAGCACGTAGGCGGCCTTGTAAGTCAGTTGTGAAAGCCTTCTGCTTAACAGAAGAACAGCAGCTGATACTGCAAGGCTAGAGTGCGGAAGGGGAGAGTGGAACTTCTGGTGGAGCGGTGAAATGCGTAGATATCAGAAGGAACACCGGCGGCGAAGGCGACTCTCTGGTCCGTAACTGACG…	Bacteria	Planctomycetota	Brocadiae	Brocadiales	Brocadiaceae	Candidatus Brocadia
TCGAGAGTCTTCCACAATGGGCGAAAGCCTGATGGAGCGACGCCGCGTGAATGATGAAGGGCTTCGGCCTGTAAAATTCTTTTCTCCGTGAGAAATCCGAGTCAAATCGGTATGATGTTAGCGGAGGAATAAGGGGTTGCTAAACTCGTGCCAGCAGCAGCGGTAATACGAGTGCCCCGAGCGTTATCCGGAATCACTGGGCGTAAAGGGTGTGTAGGAGGTAGCGTTAGTCTTGTCTTAAAGGTTTCGGCTTAACCGAAAACATGGACAGGAAACGGCGCGGCTAGAGAGTGCGAGAGGCGCGCGGAACTCATGGTGTAGGGGTGAAATCCGTTGATATCATGGGGAACACCAAAGGCGAAGGCAGCGCGCTGGCGCATTTCTGACTCTGAAACACGA…	Bacteria	Patescibacteria	Parcubacteria	UBA9983	Unknown	Unknown
TGGGGAATATTGGACAATGGGCGAAAGCCTGATCCAGCCATGCCGCGTGTGTGAAGAAGGTCTTCGGATTGTAAAGCACTTTAAGTTGGGAGGAAGGGCAGTAAATTAATACTTTGCTGTTTTGACGTTACCGACAGAATAAGCACCGGCTAACTCTGTGCCAGCAGCCGCGGTAATACAGAGGGTGCAAGCGTTAATCGGAATTACTGGGCGTAAAGCGCGCGTAGGTGGTTAGTTAAGTTGGATGTGAAATCCCCGGGCTCAACCTGGGAACTGCATTCAAAACTGACTGACTAGAGTATGGTAGAGGGTGGTGGGATTTCCTGTGTAGCGGTGAAATGCGTAGATATAGGAAGGAACACCAGTGGCGAAGGCGACCACCTGGACTGATACTGACAC…	Bacteria	Proteobacteria	Gammaproteobacteria	Pseudomonadales	Pseudomonadaceae	Pseudomonas
TGGGGAATTTTGCACAATGGGCGAAAGCCTGATGCAGCGACGCCGCGTGGAGGATGAAGGCCTTCGGGTTGTAAACTCCTTTTGCAGGGGAAAATAATGATGGTACCCTGCGAATAAGCCACGGCTAACTCTGTGCCAGCAGCCGCGGTAAGACAGAGGTGGCAAGCGTTGTTCGGAATTACTGGGCTTAAAGGGCGCGTAGGCGGTGAGATAAGTCTGAGGTGAAATCCTATGGCTTAACCATAGAACTGCCTTGGAAACTGTTTTACTTGAGTCAGCGAGGGGATGGTGGAATTCCCGGTGTAGCAGTGAAATGCGTAGATATCGGGAGGAAGGCCGGTGGCGAAGGCGGCCATCTGGCGCTGAACTGACGCTGAGGCGCGAAAGCGTGGGTAGCAA…	Bacteria	Nitrospirota	Thermodesulfovibrionia	Unknown	Unknown	Unknown
TCGAGAATCTTTCGCAATGCCCGAAAGGGTGACGAAGCGACGCCGCGTGTGGGAAGAAGGCCTTCGGGTTGTAAACCACTGTCGGGAGTTAAGAAATGTAAGGGTGTTAATAGTATCCTTACTTGACTAAGGCTCCGGAGGAAGCCACGGCTAACTCTGTGCCAGCAGCCGCGGTAATACAGAGGCGGCAAGCGTTGTTCGGAATTATTGGGCGTAAAGAGCACGTAGGCGGCTTTGTAAGTCAGTTGTGAAAGCCTTCTGCTCAACGGAAGAACAGCATCTGATACTGCAAGGCTAGAGTGCGGAAGGGGAGAGTGGAACTTCTGGTGGAGCGGTGAAATGCGTAGATATCAGAAGGAACACCGGCGGCGAAGGCGACTCTCTGGTCCGTAACTGACG…	Bacteria	Planctomycetota	Brocadiae	Brocadiales	Brocadiaceae	Candidatus Brocadia
TCGAGAATATTCCTCAATGGACGAAAGTCTGAAGGAGCGACGCCGCGTGCAGGAAGAAGCCCTTCGGGGTGTAAACTGCTTTTGTGGGGGACGAATTTGTGACGGTACCCCAAGAATAAGAGGTTGCTAACTCTGTGCCAGCAGCAGCGGTAATACAGAGACCTCAAACGTTATCCGGATTCATTGGGCGTAAAGCGTCCGCAGGTGGTTTAATAAGTTGAAGGTTAAATCCTGGGGCTTAACTTCAGGACCGCCATCAATACTGTTAAACTGGAGGCTGGTAGAGGCAAGCGGAACTATCGGTGTAGTCGTAATAAGCGCTGATATCGATAGGAACACCAAAGGCGAAGGCAGCTTGCTAGAACATGCCTGACACTCAGGGACGAAAGCGTGGGGAGC…	Bacteria	Patescibacteria	ABY1	Candidatus Magasanikbacteria	Unknown	Unknown
TGGGGAATATTGCACAATGGGCGCAAGCCTGATGCAGCGACGCCGCGTGAGGGATGACGGCCTTCGGGTTGTAAACCTCTTTCAGTAGGGAAGAAGCGAAAGTGACGGTACCTGCAGAAGAAGCACCGGCTAACTACGTGCCAGCAGCCGCGGTAATACGTAGGGTGCGAGCGTTATCCGGAATTATTGGGCGTAAAGAGCTCGTAGGCGGTTTGTCGCGTCTGTCGTGAAAGTCCGGGGCTTAACCCCGGATCTGCGGTGGGTACGGGCAGACTAGAGTGCAGTAGGGGAGACTGGAATTCCTGGTGTAGCGGTGGAATGCGCAGATATCAGGAGGAACACCGATGGCGAAGGCAGGTCTCTGGGCTGTAACTGACGCTGAGGAGCGAAAGCATGGGG…	Bacteria	Actinobacteriota	Actinobacteria	Micrococcales	Micrococcaceae	Micrococcus
TCGAGAATCTTCCGCAATGGGCGAAAGCCTGACGGAGCGACGCCGCGTGAACGATGAAGTGCTTCGGCATGTAAAGTTCTTTTGCCAGGGAGAAAGTTTATTGATAGTACTTGGCGAATAAGAGGTTGCTAAACTCGTGCCAGCAGCAGCGGTAATACGAGTGCCTCAAGCGTTATCCGGAATCATTGGGCGTAAAGGTTGTGTAGGTGGTTGTATTAGTCTTTTGTTAAATTCTTCGGCTTAACCGGGGACATGCAAGGGAAACGGTACAACTAGAGGATGCGAGGGGTCTGCGGAACTCATAGTGTAGCGGTGAAATGCGTTGATATTATGGGGAACACCAAAAGCGAAGGCAGCAGACTGGAGCACTCCTGACACTGAAACAAGAAAGCGTGGGTC…	Bacteria	Patescibacteria	Parcubacteria	Unknown	Unknown	Unknown
TAAAGAATATTTCGCAATGGGCGCAAGCCTGACGAAGCGATACCGCGTGGGCGATGAAGGTCGTAAGATTGTAAAGCCCTTTTCTGAGGGAATAATTCTGAAGGTACCTCAGGAATAAGCACCGGCTAACTCCGTGCCAGCAGCCGCGGTAATACGGAGGGTGCAAGCGTTACCCGGAATTATTGGGCGTAAAGCGTCCGCAGGTGGTTTTTTAAGTTGAGTATTAAATCTTGAAGCCCAACTTCAAGGCTGTGCTCAAAACTGGAAAACTAGAGTCTTTCAGAGGTACACGGAATTCTGTGTGTAGGGGTAAAATCCGTAGATATACAGAGGAACACCAAAAGCGAAGGCAGTGTACTGGGAAACGACTGACACTCATGGACGAAAGCGTGGGGAGCG…	Bacteria	Patescibacteria	Gracilibacteria	Candidatus Peregrinibacteria	Unknown	Unknown
CCGAGAATATTCCACAATGGGCGAAAGCCTGATGGAGCGACGCCGCGTGGAGGACGAAGTGCTTCGGCATGTAAACTCCTTTTGTACACTAGAAAGTTTATTGATCGGTGTAAGAATAAGAGGTTGCTAAACTCGTGCCAGCAGCAGCGGTAATACGAGTGCCTCGAGCGTTATCCGGAATTATTGGGCGTAAAGGGTGTGTAGGCGGCTTTGTTAGTCCTTGGTCAAATTCTTCGGCTTAACCGGGGGTCCGCCAAGGAAACGGCAAAGCTTGAGGGTGCGAGAGGTGAATGGAACTCTAGGTGTAGGGGTGAAATCCGTTGATATCTAGGGGAACACCAAAAGCGAAGGCAATTCACTGGCGCACTTCTGACGCTGAAACACGAAAGCGTGGGTAGC…	Bacteria	Patescibacteria	Parcubacteria	Unknown	Unknown	Unknown
TGAGGAATTTTCCGCAATGGGCGAAAGCCTGACGGAGCGACGCCGTGTGTGCGATGAAGTCTTTCGGGATGTAAAGCACTGTCAGAGGGAACGATATTGACGGTACCCTCAGAGGAAGGCCCGGCTAACTACGTGCCAGCAGCCGCGGTAATACGTAGGGGCCAAGCGTTGTCCGGAATCACTGGGCGTAAAGCGTATGTAGGTTGCTTGATAAGTCAGATGTTAAATTCCCGAGCTCAACTCGGGACCGCATTTGATACTGTCAGACTAGAGAATGGTAGAGGAAAGCGGAACTTCCGGTGTAGCGGTGAAATGCGTAGATATCGGAAGGAACACCAGTGGCGAAGGCGGCTTTCTGGGCCATTTCTGACACTGAGATACGAAAGCCAGGGGAGCAAA…	Bacteria	WOR-1	Unknown	Unknown	Unknown	Unknown
TCGAGAGTCTTCCACAATGGGCGAAAGCCTGATGGAGCGACGCCGCGTGAATGATGAAGGGCTTCGGCCTGTAAAATTCTTTTCTCCGTGAGAAATCCGAGTTAAATCGGTATGATGTTAGCGGAGGAATAAGGGGTTGCTAAACTCGTGCCAGCAGCAGCGGTAATACGAGTGCCCCGAGCGTTATCCGGAATCACTGGGCGTAAAGGGTGTGTAGGAGGTAGCGTTAGTCTTGTCTTAAAGGTTTCGGCTTAACCGAAAAAATGGACAGGAAACGGCGCGACTAGAGAGTGCGAGAGGTATATGGAACTCATGGTGTAGGGGTGAAATCCGTTGATATCATGGGGAACACCAAAGGCGAAGGCAATATACTGGCGCATTTCTGACTCTGAAACACGA…	Bacteria	Patescibacteria	Parcubacteria	UBA9983	Unknown	Unknown
TGGGGAATATTGCACAATGGGCGCAAGCCTGATGCAGCCATGCCGCGTGTATGAAGAAGGCCTTCGGGTTGTAAAGTACTTTCAGCGGGGATGAAGGGAGTAAAGTTAATACCTTTGCTCATTGACGTTACCCGCAGAAGAAGCACCGGCTAACTCCGTGCCAGCAGCCGCGGTAATACGGAGGGTGCAAGCGTTAATCGGAATTACTGGGCGTAAAGCGCACGCAGGCGGTTTGTTAAGTCAGATGTGAAATCCCCGGGCTCAACCTGGGAACTGCATCTGATACTGGCAAGCTTGAGTCTCGTAGAGGGGGGTAGAATTCCAGGTGTAGCGGTGAAATGCGTAGAGATCTGGAGGAATACCGGTGGCGAAGGCGGCCCCCTGGACGAAGACTGACGC…	Bacteria	Proteobacteria	Gammaproteobacteria	Enterobacterales	Enterobacteriaceae	Escherichia-Shigella
TGGGGAATTTTGCGCAATGGGGGAAACCCTGACGCAGCAACGCCGCGTGCGGGATGAAGGCCTTCGGGTTGTAAACCGCTTTCGAGGGGAAAGAAGCCCCTGGGGGTGAATAATCTCCAGGGATGACGGTACCCCGAGAAGAAGCCCCGGCTAACTCTGTGCCAGCAGCCGCGGTAAGACAGAGGGGGCGAGCGTTGTTCGGAATGATTGGGCGTAAAGGGCGTGTAGGCGGTCCAGCCAGTCGGATGTCTAATCCCGGGGCTCAACCCCGGACCGGCGTTCGATACTACTGGACTTGAGGCTCGGAGAGGCGCGTGGAATTCCTGGTGTAGCGGTGAAATGCGTAGATATCAGGAGGAACACCGGTGGCGAAGGCGGCGCGCTGGCCGAGATCTGACG…	Bacteria	Nitrospirota	4-29-1	Unknown	Unknown	Unknown
TCGAGAGTCTTCCACAATGGGCGAAAGCCTGATGGAGCGACGCCGCGTGAATGATGAAGGGCTTCGGCCTGTAAAATTCTTTTCTCCGTGAGAAATCCGAGTCAAATCGGTATGATGTTAGCGGAGGAATAAGGGGTTGCTAAACTCGTGCCAGCAGCAGCGGTAATACGAGTGCCCCGAGCGTTATCCGGAATCACTGGGCGCAAAGGGTGTGTAGGAGGTAGCGTTAGTCTTGTCTTAAAGGTTTCGGCTTAACCGAAAACATGGACAGGAAACGGCGCGACTAGAGAGTGCGAGAGGCGCGCGGAACTCATGGTGTAGGGGTGAAATCCGTTGATATCATGGGGAACACCAAAGGCGAAGGCAGCGCGCTGGCGCATTTCTGACTCTGAAACACGA…	Bacteria	Patescibacteria	Parcubacteria	UBA9983	Unknown	Unknown
TGAGGAATATTGCGCAATGCCCGAAAGGGTGACGCAGCGACGCCGCGTGAAGGATGAAGGCCCTATGGGTTGTAAACTTCTGTAGAGAGGAAAGAATATTTCGCTATACGCGGAATTGACGGTACCTCTAAAGTAAGGATCGGCCAACTACGTGCCAGCAGCCGCGGTAATACGTAGGATCCAAGCGTTGTCCGGATTTACTGGGTGTAAAGGGAGCGCAGGCGGACTTTCAAGTCGGTGGTGAAATCTCGAGGCTCAACCTCGAAACTGCCTCCGATACTGTTAGTCTTGAATCTAGAAGAGGGCGATGGAATTCATGGTGTAGCAGTGAAATGCGTAGATATCATGAAGAACACCAGCGGCGAAGGCGGTCGCCTAGTCTAGTATTAACGCTCAGGC…	Bacteria	Bacteroidota	Kryptonia	Kryptoniales	BSV26	Unknown
TGGGGAATATTGGGCAATGGAGGAAACTCTGACCCAGCGACGCCGCGTGCGGGATGAAGGCCTTCGGGTTGTAAACCGCTTTCAGCAGGGAAGAAGCGAAAGTGACGGTACCTGCAGAAGAAGCACCGGCTAACTATGTGCCAGCAGCCGCGGTAATACATAGGGTGCAAGCGTTGTCCGGAATTATTGGGCGTAAAGAGCTCGTAGGTGGTTCGTCACGTCGGATGTGAAAATCTGGGGCTCAACCCCAGACCTGCATTCGATACGGGCGAGCTAGAGTTTGGTAGGGGAGACTGGAATTCCTGGTGTAGCGGTGGAATGCGCAGATATCAGGAGGAACACCAATGGCGAAGGCAGGTCTCTGGGCCAATACTGACACTGAGGAGCGAAAGCGTGGGG…	Bacteria	Actinobacteriota	Actinobacteria	Frankiales	Sporichthyaceae	Candidatus Planktophila
TCGAGAATATTCCACAATGCACGAAAGTGTGATGGAGCGACGCCGCGTGTTGAACGAAGGCCTTCGGGTCGTAAACAACTTTTCTCAGGGACGAATTTTGACGGTACCTGAGGAATAAGGGGTTGCTAACTCTGTGCCAGCAGCAGCGGTAATACAGAGACCCCAAGCATTATCCGGATTTATTGGGCGTAAAGCGTACGTAGGCGGTTTCGTAAGTCATTTGTTAAATCTTCAGGCTTAACCTGGAGGCTGCGGGTGATACTGCGAGGCTAGAGTATGGGAGAGGTTAGCGGAATGCCTAGTGTAGCGGTAAAATGCGTTAATATTAGGTAGAACACCAAATGCGAAAGCAGCTAACTGGAACATTACTGACGCTCAGTGTACGAAAGCGTGGGTAGC…	Bacteria	Patescibacteria	ABY1	Candidatus Uhrbacteria	Unknown	Unknown
TGGGGAATTTTGCGCAATGGGCGAAAGCCTGACGCAGCGACGCCGCGTGAGGGAAGAAGGTTCTCGGATCGTAAACCTCTGTCGGGGGGGAAGAAACTTCTGGTGGTTAATACCCATCAGGATTGACGGTACCCCTTAAGGAAGCATCGGCTAACTACGTGCCAGCAGCCGCGGTAATACGTAGGATGCAAGCGTTGCTCGGAATTATTGGGTGTAAAGGGCGCGTAGGTGGCCTGATAAGTCATGGGTGAAAGCCCTCGGCTCAACCGAGGAATTGCCTATGATACTGTCGGGCTTGAGTATGGGAGAGGGAAGTGGAATTCCTGGTGTAGCGGTGAAATGCGTAGATATCAGGAGGAACACCGGCGGCGAAGGCGGCTTCCTGGACCAATACTGACA…	Bacteria	DTB120	Unknown	Unknown	Unknown	Unknown
TCGAGAATCTTTCGCAATGCCCGAAAGGGTGACGAAGCGACGCCGCGTGTGGGAAGAAGGCCTTCGGGTTGTAAACCACTGTCGGGAGTTAGGAAATGCAGGTGCGTTAATAGCGCACTTGCTTGACTAAGGCTCCAGAGGAAGCCACGGCTAACTCTGTGCCAGCAGCCGCGGTAATACAGAGGCGGCAAGCGTTGTTCGGAATTATTGGGCGTAAAGAGCACGTAGGCGGCCTTGCAAGTCAGTTGTGAAAGCCTTCCGCTTAACGGAAGAACGGCATCTGATACTACAGGGCTTGAGTACGGGAAGGGAGAGTGGAACTTCTGGTGGAGCGGTGAAATGCGTAGATATCAGAAGGAACGCCGGCGGCGAAAGCGACTCTCTGGTCCGAAACTGACG…	Bacteria	Planctomycetota	Brocadiae	Brocadiales	Brocadiaceae	Candidatus Kuenenia
CTGGGAATCTTGCGCAATGGACGAAAGTCTGACGCAGCGACGCCGCGTGTGGGATGAAGGCCTTCGGGTCGTAAACCACTGTGGAAAGGGAATAAAAAAATGAAGGTACCTTTCTAGAAAGCACCTGCTAACTACGTGCCAGAAGCCTCGGTAATACGTAGGGTGCAAGCGTTATCCGGATTTATTGGGCGTAAAGCGTTCTGTAGGCGGTTTTGTAAGTATGTGGTTAAAGGCTCCCGCTCAACGGGAGACATGCTGTGTAAACTACAAGACTAGATGGTTATCGGGGGTATCGGAATTCTCGGTGGAGGGGTGAAATCCGTTGATATCGAGAGGAACACCAAAGGCGAAGGCAGATACCTAGGTAATTCATGACGCTGATAGACGACAGCTAGGGGA…	Bacteria	Patescibacteria	Microgenomatia	Candidatus Collierbacteria	Unknown	Unknown
TTGGGAATCGTTCGCAATGGAGGAAACTCTGACGACGCGACGCCGCGTGGAGGAAGAAGGCCTTCGGGTTGTAAACTCCTTTTCTCAGGGAAGATACTGACGGTACCTGAGGAATAAGGACCGGCTAACTACGTGCCAGCAGCCGCGGTAAGACGTAGGGTCCAAGCGTTATCCGGATTTACTGGGCGTAAAGCGTGGGTAGGTGGTTTGGTTAGTCTATGGTTAAAGCCCGCAGCTCAACTGCGGAAGTGCCCTAGATACTGCCAGACTTTTGAGGCTAGCAGGGGCAAGCGGAATTTCCGGTGTAGGGGTGAAATCCGTTGATATCGGAAGGAACACCAGTGGCGAAGGCGGCTTGCTAGGCTAGAACTGACACTGATCCACGAAAGCGTGGGGAGC…	Bacteria	Patescibacteria	Berkelbacteria	Unknown	Unknown	Unknown
TCGAGAATATTCCACAATGGGCGAAAGCCTGATGGAGCGACGCCGCGTGCAGGATGAAGGTCTTCGGATTGTAAACTGCTTTTCTATGGGAGAAATCTTCGGATGATAGTACTATAGGAATAAGGGGTTGCTAACTCTGTGCCAGCAGCAGCGGTAATACAGAGACCCCGAGCGTTATCCGGATTTATTGGGCGTAAAGTGCGGGTAGGAGGTTTAGTAAGTTTGATGTTAAATCTCAGAGCTTAACTTTGAGGCTGCATTAAATACTGTTAGACTAGAGGGCGCCAGAGGCAAATGGAACAGCCGGTGTAGGGGTGAAATCCGTTGATATCGGCTGGAACACCAAAGGCGAAGGCATTTTGCTGGGACGTCCCTGACTCTAAGCCGCGAAAGCGTGGG…	Bacteria	Patescibacteria	Parcubacteria	Candidatus Wolfebacteria	Unknown	Unknown
TGGGGAATATTGCACAATGGGCGCAAGCCTGATGCAGCCATGCCGCGTGTGTGAAGAAGGCCTTAGGGTTGTAAAGCACTTTCAGCGAGGAGGAAGGCATCATACTTAATACGTGTGGTGATTGACGTTACTCGCAGAAGAAGCACCGGCTAACTCCGTGCCAGCAGCCGCGGTAATACGGAGGGTGCAAGCGTTAATCGGAATTACTGGGCGTAAAGCGCACGCAGGCGGTTTGTTAAGTCAGATGTGAAATCCCCGCGCTTAACGTGGGAACTGCATTTGAAACTGGCAAGCTAGAGTCTTGTAGAGGGGGGTAGAATTCCAGGTGTAGCGGTGAAATGCGTAGAGATCTGGAGGAATACCGGTGGCGAAGGCGGCCCCCTGGACAAAGACTGACGC…	Bacteria	Proteobacteria	Gammaproteobacteria	Enterobacterales	Yersiniaceae	Rahnella1
CCGCGAATATTCCTCAATGGGCGAAAGCCTGAAGGAGCAACACCGCGTGTAGGATTAAGTCCTTCGGGATGTAAACTACTTTTATTAGGGAAGAACAAATGACGGTACCTAATGAATAAGGAGCCGCCAACCTCGTGCCAGCAGCGGCGGTAATACGAGGGCTCCAAGCGTTATCCGGATTTACTGGGCGTAAAGCGTCCGCAGGTGGTTTTGTAAGTCGTTTGTGAAAGACCCATGCTCAACATGGGGAACGCGGGCGATACTGCAAAACTTGAGGCTGGAAGAGGCGAGTGGAATTGCCGGTGTAGGGGTAAAATCCGTTTATATCGGCAAGAACACCAAATGCGAAGGCAACTCGCTAGTACAAGCCTGACACTCAGGGACGAAAGCGTGGGGAGC…	Bacteria	Patescibacteria	ABY1	Candidatus Kerfeldbacteria	Unknown	Unknown
TCAAGAATCTTCCTCAATGGCCGAAAGGCTGAAGGAGCGACGCCGCGTGACTGATGAAGCCCTTCGGGGCGTAAAGGTCTTTTTTTAGGGAAGAAACAATGACGGTACCTAAAGAATAAGGGGCTGCTAACTTCGTGCCAGCAGCAGCGGTAATACGAAGGCCCCAAGCGTTATCCGGATTTATTGGGCGTAAAGAGTATGTAGGTGGTTTGTCACATCTTCTGTTAAATCCCGAAGCTCAACTTCGGGGCCGCGGAAGAGATGGATAAGCTAGAGACTGGAAAAGGCAAGTGGAATTGCTGGTGTAGGGGTTAAATCCGTTAATATCAGCAGGAACACCAAATGCGAAGGCAGCTTGCTAGGACAGTTCTGACACTGAGATACGAAAGCGTGGGGAGC…	Bacteria	Patescibacteria	ABY1	Candidatus Falkowbacteria	Unknown	Unknown
TAGGGAATATTGGACAATGGGCGAAAGCCTGATCCAGCAATGCCGCGTGAGTGATGAAGGCCTTAGGGTTGTAAAGCTCTTTTACCCGAGATGATAATGACAGTATCGGGAGAATAAGCTCCGGCTAACTCCGTGCCAGCAGCCGCGGTAATACGGAGGGAGCTAGCGTTGTTCGGAATTACTGGGCGTAAAGCGCACGTAGGCGGCGATTTAAGTCAGAGGTGAAAGCCCGGGGCTCAACCCCGGAACTGCCTTTGAGACTGGATTGCTAGAATCTTGGAGAGGCGAGTGGAATTCCGAGTGTAGAGGTGAAATTCGTAGATATTCGGAAGAACACCAGTGGCGAAGGCGGCTCGCTGGACAAGTATTGACGCTGAGGTGCGAAAGCGTGGGGAGCAA…	Bacteria	Proteobacteria	Alphaproteobacteria	Sphingomonadales	Sphingomonadaceae	Sphingobium
TCGAGAATTTTCCACAATGACCGAAAGGTTGATGGAGCGACACCGCGTGCAGGATGAAGGTTTTCGGATTGTAAACTGCTTTTACCAGGGAAAAACTAGCGATGGTACCTGGTGAATAAGAGGTTGCTAACTCTGTGCCAGCAGCAGCGGTAATACAGAGACCTCAAACGTTATCCGGATTTATTGGGCGTAAAGAGCTAAAAGGCGGTTCAGAAAGTTAGGCATAAAATCCCGGAGCTCAACTCCGGACCTGTGCCTAAAACTACTGGACTAGAGAATGGAAGAGGCAAGCGGAATGGCTGGTGTAGCAGTAAAATGCGTTAATATCAGCCAGAACACCGATGGCGAAGGCAGCTTGCTGGGACATTTCTGACGCTATATAGCGAAAGCGTGGGGAGC…	Bacteria	Patescibacteria	ABY1	Candidatus Kerfeldbacteria	Unknown	Unknown
TCGAGAATCTTCCACAATGGACGAAAGTCTGATGGAGCGACGCCGCGTGATGGATGAAGTTCTTCGGAATGTAAACATCTTTTATAGGCTAGAAATTTTTGATCAGCCTATGAATAAGGGGTTGCTAAACTCGTGCCAGCAGCAGCGGTAATACGAGTGCCCCAAGCGTTATCCGGAATCACTGGGCGTAAAGCGTGTTCAGGTGGTCATGTTAGTCCATAGTCAAATTCTTCGGCTTAACCGGGGGTCCGCTATGGAAACGGCACGACTAAGAGGGTGCAAGGGGTCTGTAGAATTCATGGTGTAGGGGTGAAATCCGTTGATATCATGGAGAATACCGAAAGCGAAGGCAGCAGACTGGTGCATTTCTGACACTTATACACGAAAGCGTGGGTAGCG…	Bacteria	Patescibacteria	Parcubacteria	Unknown	Unknown	Unknown
TCGAGAATCTTCCGCAATGGACGAAAGTCTGACGGAGCGACGCCGCGTGGTGGATGAAGTCCTTCGGGACGTAAACATCTTTTATGAGGGATGACATTTCGACAGTACCTCATGAATAAGGGGCTCCTAACTCTGTGCCAGCAGGAGCGGTAATACAGAGGCCCCAAGCGTTACCCGGAATCACTGGGCGTAAAGGGTGCGTAGGTGGCGTCATTAGTCCTTCTTAAAATTCTCCGAGCTCAACTCGGAGACTCGGGAGGAAACGGTGATGCTTGAGGGTGTACGAGGTGTGTAGAACTCACGGTGTAGGGGTGAAATCCGTTGATATCGTGGGGAATACCAAATGCGAAGGCAACACACTGGGACATTCCTGACACTGAGGCACGAAAGCGTGGGTAG…	Bacteria	Patescibacteria	Parcubacteria	Candidatus Kaiserbacteria	Unknown	Unknown
TGGGGAATCTTGCGCAATGGGCGAAAGCCTGACGCAGCGACGCCGCGTGAGTGATGAAGGCCCTCGGGTTGTAAAGCTCTGTGGAGGGGAACGAATAAGGGCTGGCCAATACCCAGCTTGATGACGGTACCCCTTTAGCAAGCACCGGCTAACTCTGTGCCAGCAGCCGCGGTAAGACAGAGGGTGCAAACGTTGTTCGGAATTACTGGGCGTAAAGCGCGTGTAGGCGGCTCGGAAAGTCGGATGTGAAAGCCCTGGGCTCAACCCAGGAAGTGCACCCGAAACTCCCGAGCTCGAGTCCTGGAGAGGAAGGCGGAATTCTCGGTGTAGAGGTGAAATTCGTAGATATCGAGAGGAACACCGGTGGCGAAGGCGGCCTTCTGGACAGTGACTGACGCT…	Bacteria	Myxococcota	Polyangia	Polyangiales	Polyangiaceae	Sorangium
TCGAGAATCTTTCGCAATGCCCGAAAGGGTGACGAAGCGACGCCGCGTGTGGGAAGAAGGCCTTCGGGTTGTAAACCACTGTCGGGAGTTAAGAAATGTAAGGGTGTTAATAGCATCCTTACTTGACTAAGGCTCCGGAGGAAGCCACGGCTAACTCTGTGCCAGCAGCCGCGGTAATACAGAGGCGGCAAGCGTTGTTCGGAATTATTGGGCGTAAAGAGCACGTAGGCGGCTTTGTAAGTCAGTTGTGAAAGCCTTCTGCTCAACGGAAGAACAGCATCTGATACTGCAAGGCTAGAGTGCGGAAGGGGAGAGTGGAACTTCTGGTGGAGCGGTGAAATGCGTAGATATCAGAAGGAACACCGGCGGCGAAGGCGACTCTCTGGTCCGTAACTGACG…	Bacteria	Planctomycetota	Brocadiae	Brocadiales	Brocadiaceae	Candidatus Brocadia
TCGAGAATATTCGACAATGGGCGAAAGCCTGATCGAGCGACGCCGCGTGCAGGAAGAAGGGCTTCGGTCTGTAAACTGCTTTTCTACGGGAAAAAGTTATTGATTGTACCGTGGGAATAAGTGGCTGCAAACTTCGTGCCAGCAGCCGCGGTAATACGAAGGCCACAAGCGTTATCCGGATTTATTGGGCGTAAAGCGCGCGTAGGAGGTTTAACACGTCTCCCGTTAAATCTTAGGGCTCAACCCTGAGGCTGCGGAGGATACGATTAAACTAGAGGACGTCAGAGGCTGATGGAACGCACGGTGTAGGGGTGAAATCCGTTGATATCGTGCGGAACACCAAAGGCGAAGGCATTCAGCTGGGACGTTTCTGACTCTAAGGCGCGAAAGCGTGGGGAG…	Bacteria	Patescibacteria	Parcubacteria	Candidatus Jorgensenbacteria	Unknown	Unknown
TGGGGAATATTGCGCAATGGGGGAAACCCTGACGCAGCAACGCCGCGTGGGTGAAGAAGGCCTTCGGGTCGTAAAGCCCTTTCGGACGGGACGAACGTTTCGCGGGGACAATCCGCGAAGCTTGACGGTACCGTAAGAAGAAGCACCGGCTAACTCCGTGCCAGCAGCCGCGGTAATACGGAGGGTGCAAGCGTTGTTCGGAATTACTGGGCGTAAAGCGCGTGTAGGCGGCCTTACAAGTCAGATGTGAAAGCCCTCGGCTTAACCGGGGAAGTGCATCTGAAACTGTTTGGCTTGAGTACCGGAGAGGGAGGCGGAATTCCCAGTGTAGAGGTGAAATTCGTAGATATTGGGAGGAACACCGGTGGCGAAAGCGGCCTCCTGGACGGATACTGACGC…	Bacteria	MBNT15	Unknown	Unknown	Unknown	Unknown
TCGAGAATATTCCCCAATGGGCGAAAGCCTGAGGGAGCGACGCCGCGTGTGCGATGAAGGGCTTCGGCTCGTAAAGCACTTTTGCCGAGGAAGAATCATGACGGTACTCGGAGAATAAGAGGTTGCTAACTCTGTGCCAGCAGCAGCGGTAATACAGAGACCTCAAGCATTATCCGGATTTATTGGGCGTAAAGGGTCCGCAGGTGGTTTGGTGCGTCATCGGTTAAATCTACGGGCTCAACCCGTAAACCGCCGATGATACGGCCAGACTAGAGGGTGGGAGAGGCAAGCAGAATTACCGGTGTAGTAGTAAAATGCGTTAATATCGGTAAGAATACCAAATGCGAAGGCAGCTTGCTGGAACACTTCTGACACTCAGGGACGAAAGCGTGGGTAGCG…	Bacteria	Patescibacteria	ABY1	Candidatus Magasanikbacteria	Unknown	Unknown
TCGAGAATCTTCCACAATGGACGAAAGTCTGATGGAGCGACGCCGCGTGATTGATGAAGTCCCTCTGGGACGTAAAGATCTTTTATGAGGGAAGAAGTTTATTGACTGTACCTCATGAATAAGAGGCTCCTAATCTCGTGCCAGCAGGAGCGGTAATACGAGAGCCTCGAGCGTTATCCGGAATTATTGGGCGTAAAGGGTGCGTAGGTTGTTCTGTTAGTCTTTTGTCAAACTCGCTGGCTCAACCGGCGGCATGCGAAAGAAACGGCAGAACTTGAAAGTGCGAGAGGCGTACGGAACTTATGGTGTAGGGGTGAAATCCGTTGATATCATAGGGAACACCAAATGCGAAGGCAGTACGCTGGCGCATATTTGACACTGAAGCACGAAAGCGTGGGT…	Bacteria	Patescibacteria	Parcubacteria	Candidatus Nomurabacteria	Unknown	Unknown
TTGGGAATCGTACGCAATGGACGAAAGTCTGACGTCGCGACGCCGCGTGGAGGAAGACGCATTTCGGTGTGTAAACTCCTTTTATAGGGGAAGATTATGACGGTACCCTATGAATAAGGACCTGCTAACTACGTGCCAGCAGCAGCGGTAATACGTAGGGTCCGAGCGTTATCCGGAATTATTGGGCGTAAAGGGTCTCTAGGTGGTCAAGCGGGTCTTTGGTTAAATCCCCACGCTTAACGTGGGTATCGCCTAAGAAACTACTTGGCTTGATGGTAGCAGGGGCAGATGGAATTCCCGGTGTAGCAGTGAAATGCGTTGATATCGGGAAGAACACCAATGGCGCAGGCAGTCTGCTAGGCTACTCATGACACTGAAGGACGAAAGCGTGGGGAGCGA…	Bacteria	Patescibacteria	Berkelbacteria	Unknown	Unknown	Unknown
TGGGGAATCTTGCGCAATGGGCGAAAGCCTGACGCAGCCATGCCGCGTGAATGATGAAGGTCTTAGGATTGTAAAATTCTTTCACCGGGGACGATAATGACGGTACCCGGAGAAGAAGCCCCGGCTAACTTCGTGCCAGCAGCCGCGGTAATACGAAGGGGGCTAGCGTTGCTCGGAATTACTGGGCGTAAAGGGCGCGTAGGCGGACATTTAAGTCAGGGGTGAAATCCCGGGGCTCAACCTCGGAACTGCCTTTGATACTGGGTGTCTTGAGTGTGAGAGAGGTATGTGGAACTCCGAGTGTAGAGGTGAAATTCGTAGATATTCGGAAGAACACCAGTGGCGAAGGCGACATACTGGCTCATTACTGACGCTGAGGCGCGAAAGCGTGGGGAGCAA…	Bacteria	Proteobacteria	Alphaproteobacteria	Caulobacterales	Caulobacteraceae	Brevundimonas
TCGAGAATATTCCTCAATGGACGAAAGTCTGAAGGAGCGACGCCGCGTGCAGGAAGAAGCCCCTCGGGGTGTAAACTGCTTTTACGAGGGACGAATTCGTGACGGTACCTCGTGAATAAGAGGTTGCTAACTCTGTGCCAGCAGCAGCGGTAATACAGAGACCTCAAACGTTATCCGGATTCATTGGGCGTAAAGGGTCCGCAGGTGGTTTGGAAAGTCGGTGGTTAAATCCTGACGCTTAACGTCAGGACCGCTGTCGATACTTCCAAGCTTGAGACTGGGAGAGGCACATGGAATTGTCGGTGTAGTCGTAATAAGCGCTGATATCGACAAGAACACCAAAGGCGAAGGCAATGTGCTAGAACAGTTCTGACACTCAGGGACGAAAGCGTGGGTAGC…	Bacteria	Patescibacteria	ABY1	Candidatus Magasanikbacteria	Unknown	Unknown
TGGGGAATATTGGACAATGGGCGAAAGCCTGATCCAGCAATGCCGCGTGAGTGATGAAGGCCTTAGGGTTGTAAAGCTCTTTTACCCGGGATGATAATGACAGTACCGGGAGAATAAGCTCCGGCTAACTCCGTGCCAGCAGCCGCGGTAATACGGAGGGAGCTAGCGTTATTCGGAATTACTGGGCGTAAAGCGCACGTAGGCGGCTTTGTAAGTTAGAGGTGAAAGCCTGGAGCTCAACTCCAGAATTGCCTTTAAGACTGCATCGCTTGAATCCAGGAGAGGTGAGTGGAATTCCGAGTGTAGAGGTGAAATTCGTAGATATTCGGAAGAACACCAGTGGCGAAGGCGGCTCACTGGACTGGTATTGACGCTGAGGTGCGAAAGCGTGGGGAGCAA…	Bacteria	Proteobacteria	Alphaproteobacteria	Sphingomonadales	Sphingomonadaceae	Sphingomonas
TCGAGAATCTTCCACAATGGACGAAAGTCTGATGGAGCGACACCGCGTGTGGGATGAAGGCCTTCGGGTCGTAAACCACTTTTATATGGGATGAACCTTCGGGTGACAGTACCATACGAATAAGAGGTTGCTAACTCTGTGCCAGCAGCAGCGGTAATACAGAGACCTCAAGCGTTATCCGGATTTATTGGGCGTAAAGAGTCTGTAGGCGGTTTGCGTTTCTCTCCGCAAGGGGAGAACTTCAAGTTCGATGTTAAATCTCAGGGCTCAACTCTGAAACCGCATCGGATACTGACAAACTAGAGAGCAGGAGAGGTGTGTAGAACTTATGGTGTAGGGGTGAAATCCGTTGATATCATAGGGAATACCAAAGGCGAAGGCATCACACTGGCCTGACTC…	Bacteria	Patescibacteria	Parcubacteria	Unknown	Unknown	Unknown
TGGGGAATTTTGCGCAATGGGCGAAAGCCTGACGCAGCAACGCCGCGTGGAGGATGAAGGTTCTCGGATTGTAAACTCCTTTCAGTAGGGACGAAGCCGCAAGGTGACGGTACCTGCAGAAGAAGCCCCGGCTAACTACGTGCCAGCAGCCGCGGTAATACGTAGGGGGCAAGCGTTGTCCGGAATTATTGGGCGTAAAGCGCGCGTAGGCGGCTTGCTAAGTCAGATGTGAAATCCCTCGGCTCAACCGAGGACCTGCATTTGAAACTGGTAGGCTAGAGTTCAGGAGAGGGAAGCGGAATTCCTAGTGTAGCGGTGAAATGCGCAGATATTAGGAAGAACACCGGTGGCGAAGGCGGCTTCCTGGACTGTAACTGACGCTGAGGTGCGAAAGCTAGG…	Bacteria	Actinobacteriota	Coriobacteriia	CG2-30-50-142	Unknown	Unknown
TGAGGAATCTTCCGCAATGGGCGAAAGCCTGACGGAGCAACACCGCGTGAAGGATGAAGTCTTTCGGGATGTAAACTTCTTTTCTGGGAGAAGAATTCTGACGGTATCCTAGGAATAAGCACCGGCTAACTCTGTGCCAGCAGCCGCGGTAAGACAGAGGGTGCAAGCGTTATCCGGAATCATTGGGCGTAAAGCGTGTGTAGGCGGAAAGTTAAGTCGGGGGTTAAATCTCCAAGCCCAACTTGGAATCTGTTCCCGATACTGGCATTCTTAGAAGCATTCAGAGGCAGATGGAATTCTGTGTGTAGGGGTAAAATCCGTAGATACACGGAGGAACACCAAAAGCGAAAGCAGTCTGCTGGGAATGTCTTGACGCTGAGACACGAAAGCGTGGGGAGC…	Bacteria	Patescibacteria	Gracilibacteria	Unknown	Unknown	Unknown
TGGGGAATTTTGCGCAATGGGCGAAAGCCTGACGCAGCAACGCCGCGTGGGTGATGAAGGCTTTCGGGTCGTAAAGCCCTGTCGGATGGAAAGAAACGGCTGGTGCTAATACCACCAGTTTTGACGGTACCATCAAAGGAAGTCACGGCTAACTCTGTGCCAGCAGCCGCGGTAATACAGAGGTGACAAGCGTTGTTCGGAATTATTGGGCGTAAAGCGCGTGTAGGCGGTTTGTTAAGTCAGATGTGAAAGCCCAGGGCTTAACCCTGGAAGTGCATTTGATACTGGCGAACTTGAGTACGGGAGAGGGTAGTGGAATTCCGAGTGTAGAGGTGAAATTCGTAGATATTCGGAGGAACACCGGTGGCGAAGGCGGCTACCTGGACCGATACTGACGCT…	Bacteria	MBNT15	Unknown	Unknown	Unknown	Unknown
TCGAGGATATTTAGCAATGGACGAAAGTCTGACTATGTGACGCCGCGTGAGGGATGAAGGTCTTCGGATTGTAAACCTCTTTCGATGGGGAAGAAAACCTGCTTTAATACAGCAGACTGACGGTACCCAGAGAAGAAGCCACGGCCAACTCTGTGCCAGCAGCCGCGGTAATACAGAGGTGGCGAGCGTTACTCGGATTTATTGGGTGTAAAGGGCAAGTAGGCGTCTTAACAAGTTAGAAGTGAAATCCTGCAGCTCAACTGCAGAACTGCTTTTAAAACTGTTGAGATTGAGTCTGGGAGAGGAAAGCGGAATTCTCGGTGTAAGAGTGAAATCTGTAGATATCGAGAGGAACACCAGTGGCGAAGGCGGCTTTCTGGTCCAGTACTGACGCTGAAT…	Bacteria	Verrucomicrobiota	Omnitrophia	Omnitrophales	Omnitrophaceae	Candidatus Omnitrophus
TCGAGAATATTCGGCAATGGCCGCAAGGCTGACCGAGCGACGCCGCGTGCAGGAAGACGGCCTTCGGGTTGTAAACTGCTTTTTTCAGGGACGAATTCTGACGGTACCTGGAGAATAAGAGGTTGCTAACTCTGTGCCAGCAGCAGCGGTAATACAGAGACCTCAAGCGTTATCCGGATTTATTGGGCGTAAAGCGTCCGCAGACGGTTCGGTACGTCCTACGTCAAATGCCGAGGCTCAACCTCGGCACTGCGCGGGAAACGGCCGGGCTCGAGACTGGGAGAGGCAAGCGGAATTACCGGTGTAGTAGTAAAATGCGTTAATATCGGTAAGAACACCAACGGCGAAGGCAGCTTGCTAGAACAGTTCTGACGTTCATGGACGAAAGCGTGGGGAGCG…	Bacteria	Patescibacteria	ABY1	Candidatus Magasanikbacteria	Unknown	Unknown
TCAAGAATATTCCCCAATGGCCGAAAGGCTGAGGGAGCGACGCCGCGTGCAGGAAGAAGGCCTTCGGGTCGTAAACTGCTTTTACCAGGGACGAACAAATGACGGTACCTGGTGAATAAGAGGTTGCTAACTCTGTGCCAGCAGCAGCGGTAATACAGAGACCTCAAGCGTTATCCGGATTTATTGGGCGTAAAGGGTCCGCAGGCGGCTTTGCACGTCCTTTGTTAAACCTTCTCGCTCAACGAGAAGCCTGCGAAGGATACGACAAGGCTAGAGGATGGGAGAGGCATACGGAATTGCCGGTGTAGTAGTAAAATGCGTTGATATCGGCAAGAACACCAAAGGCGAAGGCAGTATGCTGGAACATTCCTGACGCTCAGGGACGAAAGCGTGGGGAGC…	Bacteria	Patescibacteria	ABY1	Candidatus Magasanikbacteria	Unknown	Unknown
TGGGGAATATTGGACAATGGGCGAAAGCCTGATCCAGCCATGCCGCGTGTGTGAAGAAGGTCTTCGGATTGTAAAGCACTTTAAGTTGGGAGGAAGGGCATTAACCTAATACGTTGGTGTCTTGACGTTACCGACAGAATAAGCACCGGCTAACTCTGTGCCAGCAGCCGCGGTAATACAGAGGGTGCAAGCGTTAATCGGAATTACTGGGCGTAAAGCGCGCGTAGGTGGTTCGTTAAGTTGGATGTGAAATCCCCGGGCTCAACCTGGGAACTGCATTCAAAACTGACGAGCTAGAGTATGGTAGAGGGTGGTGGAATTTCCTGTGTAGCGGTGAAATGCGTAGATATAGGAAGGAACACCAGTGGCGAAGGCGACCACCTGGACTGATACTGACAC…	Bacteria	Proteobacteria	Gammaproteobacteria	Pseudomonadales	Pseudomonadaceae	Pseudomonas
TAAGGAATATTGGTCAATGGAGGGAACTCTGAACCAGCCATGCCGCGTGCAGGATGACTGCCCTATGGGTTGTAAACTGCTTTTGTCAGGGAATAAACCTTTCTACGTGTAGGAAGCTGAATGTACCTGAAGAATAAGGATCGGCTAACTCCGTGCCAGCAGCCGCGGTAATACGGAGGATCCAAGCGTTATCCGGATTTATTGGGTTTAAAGGGTGCGTAGGCGGTCCTATAAGTCAGTGGTGAAAGACGGCAGCTTAACTGTCGCAGTGCCTTTGATACTGTAGGACTTGAATCTATTTGAAGTGGGCGGAATAAGACAAGTAGCGGTGAAATGCATAGATATGTCTTAGAACTCCGATTGCGAAGGCAGCTCACTAAGTTAGTATTGACGCTGATG…	Bacteria	Bacteroidota	Bacteroidia	Sphingobacteriales	Sphingobacteriaceae	Sphingobacterium
TCGAGAATCTTCCGCAATGGGCGAAAGCCTGACGGAGCAATGCCGCGTGAAGGATGAAGGTCTTTGGATTGTAAACTTCTGTCACCGGGGATGAATAATGACAGTACCCGGGGAGGAAGCACCGGCTAACTACGTGCCAGCAGCCGCGGTAATACGTAGGGTGCGAGCGTTGTTCGGAATTATTGGGCGTAAAGGGTTCGTAGGAGGTTCATTAAGATTGGTGTGAAATCCCAAGGCTCAACCTTGGAACTGCATTGATTACTGATGAACTAGAGTATCGTAGAGGAGAGCGGAATTCCAGGTGTAGCGGTGGAATGCGTAGATATCTGGAAGAACACCGACAGCGAAGGCAGCTCTCTGGGCGAAAACTGACTCTGAGGAACGAAAGCGTGGGTAGCA…	Bacteria	Verrucomicrobiota	Lentisphaeria	Victivallales	PRD18C08	Unknown
TCGAGAATCTTCCACAATGGACGAAAGTCTGATGGAGCGACGCCGCGTGATTGATGAAGTCCCTCTGGGACGTAAAGATCTTTTATGAGGGAAGAAGTTTATTGACTGTACCTCATGAATAAGAGGCTCCTAATCTCGTGCCAGCAGGAGCGGTAATACGAGAGCCTCGAGCGTTATCCGGAATTATTGGGCGTAAAGGGTGCGTAGGTTGTTCTATTAGTCTTTTGTCAAAACCCCGAGCTTAACTTGGGATATGCGGAAGAAACGGTAGAACTTGAAAGTGTGAGAGGCGTACGGAACTTATGGTGTAGGGGTGAAATCCGTTGATATCATAGGGAACACCAAATGCGAAGGCAGTACGCTGGCGCATATTTGACACTGAAGCACGAAAGCGTGGGT…	Bacteria	Patescibacteria	Parcubacteria	Candidatus Nomurabacteria	Unknown	Unknown
TGGGGAATATTGGACAATGGGCGAAAGCCTGATCCAGCAATGCCGCGTGAGTGATGAAGGCCTTAGGGTTGTAAAGCTCTTTTACCCGGGATGATAATGACAGTACCGGGAGAATAAGCTCCGGCTAACTCCGTGCCAGCAGCCGCGGTAATACGGAGGGAGCTAGCGTTATTCGGAATTACTGGGCGTAAAGCGCACGTAGGCGGCTTTGTAAGTAAGAGGTGAAAGCCCAGAGCTCAACTCTGGAATTGCCTTTTAGACTGCATCGCTTGAATCATGGAGAGGTCAGTGGAATTCCGAGTGTAGAGGTGAAATTCGTAGATATTCGGAAGAACACCAGTGGCGAAGGCGGCTGACTGGACATGTATTGACGCTGAGGTGCGAAAGCGTGGGGAGCAA…	Bacteria	Proteobacteria	Alphaproteobacteria	Sphingomonadales	Sphingomonadaceae	Sphingomonas
CCGGGAATCGTGCGCAATGGACGAAAGTCTGACGCCGCGACGTCGCGTGAAGGATGAAGGCCTTACGGTCGTAAACTTCTTTTGCCATATGTGTGAACATATGGAGAATAAGCACCTGCTAACTCTGTGCCAGCAGCCGCGGTAATACAGAGGGTGCAAGCGTTATCCGGATTTATTGGGCGTAAAGCGTTTCGTAGGTGGTTTTGTAAGTTAAACTTCAAAGACTAGGGCTTAACCCGAGGAAGGGGTTTAATACTGCAAGACTCGAGAATTTTAGGGGCAATCGGAACTGTTGGTGTAGGGGTGAAATCCGTTGATATCAACAGGAACGTCAAGGGCGTAGGCAGATTGCTGGGAAATTTCTGACACTGAGGAACGAAAGCTAGGGGAGCGAAAG	Bacteria	Patescibacteria	Microgenomatia	Candidatus Woesebacteria	Unknown	Unknown
TGGGGAATTTTGCACAATGGGCGGAAGCCTGATGCAGCGACGCCGCGTGGAGGAAGAAGGCCTTCGGGTTGTAAACTTCTTTTTTTGGGGACGATAATGACGGTACCCAAGGAATAAGCCACGGCTAACTCTGTGCCAGCAGCCGCGGTAAGACAGAGGTGGCGAGCGTTGTTCGGAATCACTGGGCTTAAAGGGCGCGTAGGCGGTAGTGTAAGTCTGGGGTGGAATCTTAGGGCTTAACCCTAAAATTGCCCTGGAAACTGCATTACTTGAGTCAGCGAGGGGAGGGTAGAATTCCTGGTGTAGCGGTGAAATGCGTAGATATCAGGAGGAAGGCCTGTGGTGAAGACGGCCCTCTGGTGCTGTACTGACGCTGAGGCGCGAAAGCGTGGGTAGCAA…	Bacteria	Nitrospirota	Thermodesulfovibrionia	Unknown	Unknown	Unknown
TCAGGAATCTTCCCCAATGGACGAAAGTCTGAGGGAGCGACGCCGCGTGCAGGATGAAGCCCTTCGGGGTGTAAACTGCTTTTGCCGGGGACGAAGCCGCAAGGCTGACGGTACCCGGCGAATAAGAGGTTGCTAACTCTGTGCCAGCAGCAGCGGTAATACAGAGACCTCGAGCATTATCCGGATTTACTGGGCGTAAAGGGTCCGCAGGTGGTTTTGAAAGTCATTCGTCAAATCCCGAAGCTCAACTTCGGAACTGCGGGTGATACTTCAAGACTCGAGGACGGGAGAGGCAAACGGAACTACCGGTGTAGCGGTAAAATGCGTTAATATCGGTAGGAACACCAAAGGCGAAGGCAGTTTGCTGGAACGTACCTGACACTCATGGACGAAAGCGTG…	Bacteria	Patescibacteria	ABY1	Candidatus Magasanikbacteria	Unknown	Unknown
TGGGGAATATTGGACAATGGGCGAAAGCCTGATCCAGCCATGCCGCGTGTGTGAAGAAGGTCTTCGGATTGTAAAGCACTTTAAGTTGGGAGGAAGGGCAGTAAGTTAATACCTTGCTGTTTTGACGTTACCAACAGAATAAGCACCGGCTAACTTCGTGCCAGCAGCCGCGGTAATACGAAGGGTGCAAGCGTTAATCGGAATTACTGGGCGTAAAGCGCGCGTAGGTGGTTCAGCAAGTTGGATGTGAAATCCCCGGGCTCAACCTGGGAACTGCATCCAAAACTACTGAGCTAGAGTACGGTAGAGGGTGGTGGAATTTCCTGTGTAGCGGTGAAATGCGTAGATATAGGAAGGAACACCAGTGGCGAAGGCGACCACCTGGACTGATACTGACAC…	Bacteria	Proteobacteria	Gammaproteobacteria	Pseudomonadales	Pseudomonadaceae	Pseudomonas
CCGAGAATATTCCACAATGGGCGAAAGCCTGATGGAGCGACGCCGCGTGGAGGACGAAGTGCTTCGGCATGTAAACTCCTTTTGTACACTAGAAAGTTTATTGATCGGTGTAAGAATAAGAGGTTGCTAAACTCGTGCCAGCAGCAGCGGTAATACGAGTGCCTCGAGCGTTATCCGGAATTATTGGGCGTAAAGGGTGTGTAGGCGGCTTTGTTAGTCCTTGGTCAAATTCTTCGGCTTAACCGGGGGTCCGCCAAGGAAACGGCAAAGCTTGAGGGTGCGAGAGGTGAATGGAACTCTAGGTGTAGGGGTGAAATCCGTTGATATCTAGGGGAACACCAAAAGCGAAGGCAATTCACTGGCGCACTCCTGACGCTGAAACACGAAAGCGTGGGTAGC…	Bacteria	Patescibacteria	Parcubacteria	Unknown	Unknown	Unknown
TGAGGAATATTGCGCAATGGGGGAAACCCTGACGCAGCAACGCCGCGTGGGTGAAGAAGGCCTTCGGGTCGTAAAGCCCTTTCGGACGGGACGAACGCTCCGCGGTGACAAGCCGCGGAGTCTGACGGTACCGTAGGAAGAAGCACCGGCTAACTCCGTGCCAGCAGCCGCGGTAATACGGAGGGTGCGAGCGTTGTTCGGAATTACTGGGCGTAAAGCGCGTGTAGGCGGCCTTGCAAGTCAGGCGTGAAAGCCCTCGGCTTAACCGGGGAAGTGCGTCTGAAACTGCTTGGCTTGAGTACGGGAGAGGGAGGCGGAATTCCCAGTGTAGAGGTGAAATTCGTAGATATTGGGAGGAACACCGGTGGCGAAAGCGGCCTCCTGGACCGATACTGACGC…	Bacteria	MBNT15	Unknown	Unknown	Unknown	Unknown
TAAAGAATATTTCGCAATGGAGGAAACTCTGACGAAGCGATACCGCGTGAGCGAAGAATGCCGAAAGGTTGTAAAGCTCTTTTCTGGGGGAATAATTTTGAATGTACCCCAGGAATAAGCACCTGCTAACTACGTGCCAGCAGCAGCGGTAATACGTAGGGTGCAAGCGTTACCCGGAATCATTGGGCGTAAAGCGTCCGCAGGTGGTTTGTTAAGTTAGGTATTAAATCTTGAAGCTCAACTTCAAGGCTGTATCTAAAACTGGCATACTAGAGTTTTTCATAGGTACGTGGAATTCTGTGTGTAGGGGTAAAATCCGTAGATACACAGAGGAACACCAAAAGCGAAGGCAGCGTACTAGGAAACAACTGACACTCATGGACGAAAGCGTGGGGAGCG…	Bacteria	Patescibacteria	Gracilibacteria	Candidatus Peregrinibacteria	Unknown	Unknown
TAGGGAATCTTTCGCAATGGGGGAAACCCTGACGAAGCAACGCCGCGTGAAGGATGAAGGTCGAAAGGTTGTAAACTTCTTTTCTGAGGGAATAATTCTGAAGGTACCTCAGGAATAAGCACCGGCTAACTCCGTGCCAGCAGCCGCGGTAATACGGAGGGTGCAAGCGTTATCCGGAATCATTGGGCGTAAAGGGTCCGCAGGCGGTTTTATAAGTCGGATATTAAATCTTGGGGCTCAACCCCAAAATTGTATCCGAAACTATAAAACTTGAGAACTGTAGAGGTACACGGAATTCTGCATGTAGGGGTAAAATCCGTAGATATGCAGAGGAACACCAAAAGCGAAGGCAGTGTACTGGGCAGTTTCTGACGCTCATGGACGAAAGCGTGGGGAGCG…	Bacteria	Patescibacteria	Gracilibacteria	Candidatus Peregrinibacteria	Unknown	Unknown
TGGGGAATATTGGACAATGGGGGCAACCCTGATCCAGCAATGCCGCGTGTGCGATGAAGGCCTGAGGGTTGTAAAGCACTTTCGGTGGGGAAAAAATATCCGCAGCTAATAACTGCGAAGGCTGATATCACCCACAAAAGAAGCACCGGCTAACTCTGTGCCAGCAGCCGCGGTAATACAGAGGGTGCAAGCGTTAATCGGAGTTACTGGGCGTAAAGCGTGCGTAGGCGGATATCTAAGTCGGATGTGAAATCCTTGGGCTTAACCTGAGAATTGCATTCGATACTGGGTATCTAGAGTATGGTAGAGGAAAGTGGAATTCCCGGTGTAGCGGTAAAATGCGTAGAGATCGGGAGGAACACCAGTGGCGAAGGCGGCTTTCTGGTCCAATACTGACGC…	Bacteria	Proteobacteria	Gammaproteobacteria	Coxiellales	Coxiellaceae	Coxiella
TGGGGAATATTGGACAATGGGCGAAAGCCTGATCCAGCCATGCCGCGTGTGTGAAGAAGGTCTTCGGATTGTAAAGCACTTTAAGTTGGGAGGAAGGGCAGTAAGCTAATACCTTGCTGTTTTGACGTTACCGACAGAATAAGCACCGGCTAACTCTGTGCCAGCAGCCGCGGTAATACAGAGGGTGCAAGCGTTAATCGGAATTACTGGGCGTAAAGCGCGCGTAGGTGGTTTGTTAAGTTGGATGTGAAAGCCCCGGGCTCAACCTGGGAACTGCATCCAAAACTGGCAAGCTAGAGTATGGTAGAGGGTGGTGGGATTTCCTGTGTAGCGGTGAAATGCGTAGATATAGGAAGGAACACCAGTGGCGAAGGCGACCACCTGGACTGATACTGACAC…	Bacteria	Proteobacteria	Gammaproteobacteria	Pseudomonadales	Pseudomonadaceae	Pseudomonas
TGGGGAATATTGGACAATGGGGGCAACCCTGATCCAGCCATGCCGCGTGTGTGAAGAAGGCCTTTTGGTTGTAAAGCACTTTAAGCAGGGAGGAGAGGCTAATGGTTAATACCCATTAGATTAGACGTTACCTGCAGAATAAGCACCGGCTAACTCTGTGCCAGCAGCCGCGGTAATACAGAGGGTGCGAGCGTTAATCGGAATTACTGGGCGTAAAGCGAGTGTAGGTGGCTCATTAAGTCACATGTGAAATCCCCGGGCTTAACCTGGGAACTGCATGTGATACTGGTGGTGCTAGAATATGTGAGAGGGAAGTAGAATTCCAGGTGTAGCGGTGAAATGCGTAGAGATCTGGAGGAATACCGATGGCGAAGGCAGCTTCCTGGCATAATATTGACA…	Bacteria	Proteobacteria	Gammaproteobacteria	Pseudomonadales	Moraxellaceae	Enhydrobacter
TGGGGAATATTGGACAATGGGCGAAAGCCTGATCCAGCAATGCCGCGTGAGTGATGAAGGCCTTAGGGTTGTAAAGCTCTTTTACCCGGGATGATAATGACAGTACCGGGAGAATAAGCTCCGGCTAACTCCGTGCCAGCAGCCGCGGTAATACGGAGGGAGCTAGCGTTGTTCGGAATTACTGGGCGTAAAGCGCACGTAGGCGGCTTTGTAAGTTAGAGGTGAAAGCCTGGAGCTCAACTCCAGAACTGCCTTTAAGACTGCATCGCTTGAATCCAGGAGAGGTGAGTGGAATTCCGAGTGTAGAGGTGAAATTCGTAGATATTCGGAAGAACACCAGTGGCGAAGGCGGCTCACTGGACTGGTATTGACGCTGAGGTGCGAAAGCGTGGGGAGCAA…	Bacteria	Proteobacteria	Alphaproteobacteria	Sphingomonadales	Sphingomonadaceae	Sphingomonas
TTGGGAATCGTACGCAATGGGCGAAAGCCTGACGTCGCGACGCCGCGTGGAGGAAGACGCATTTCGGTGTGTAAACTCCTTTTATAGGGGAGGATTATGACAGTACCCTATGAATAAGGACCTGCTAACTACGTGCCAGCAGCCGCGGTAATACGTAGGGTCCGAGCGTTATCCGGAATTATTGGGCGTAAAGGGTTTCTAGGTTGTTTGGCGGGTCTTCGGTTAAATGCTCAAGCTCAACTTGAGTTTCGCCGAAGAAACTACCAAGCTAGAGGGTAGTAGGGGCAAGCGGAATTCCCGGTGTAGTAGTGAAATGCGTTGATATCGGGAAGAACACCAATGGCGAAGGCAGCTTGCTAGGCTACTCCTGACACTGAAGAACGAAAGCGTGGGGAGCGA…	Bacteria	Patescibacteria	Berkelbacteria	Unknown	Unknown	Unknown
TGGGGAATTTTGGACAATGGGCGCAAGCCTGATCCAGCCATGCCGCGTGAGTGAAGAAGGCCTTCGGGTTGTAAAGCTCTTTCAGCCGGAAAGAAATTGCTTCTATTAATACTAGGAGTAGATGACGGTACCGGAAGAAGAAGCACCGGCTAACTACGTGCCAGCAGCCGCGGTAATACGTAGGGTGCGAGCGTTAATCGGAATTACTGGGCGTAAAGCGTGCGCAGGCGGTTTGGTAAGACAGACGTGAAATCCCCGGGCTTAACCTGGGAACTGCGTTTGTGACTGTCAGACTAGAGTGTAGCAGAGGGGGGTAGAATTCCACGTGTAGCAGTGAAATGCGTAGATATGTGGAGGAATACCAATGGCGAAGGCAGCCCCCTGGGTTAACACTGACGC…	Bacteria	Proteobacteria	Gammaproteobacteria	Burkholderiales	Gallionellaceae	Gallionella
TGGGGAATTTTGGACAATGGGCGCAAGCCTGATCCAGCAATGCCGCGTGCAGGAAGAAGGCCTTCGGGTTGTAAACTGCTTTTGTCAGGGAAGAAATCCTCTGGGTTAATACCTCGGGGGGATGACGGTACCTGAAGAATAAGCACCGGCTAACTACGTGCCAGCAGCCGCGGTAATACGTAGGGTGCGAGCGTTAATCGGAATTACTGGGCGTAAAGCGTGCGCAGGCGGCTTTGCAAGACAGATGTGAAATCCCCGGGCTCAACCTGGGAACTGCATTTGTGACTGCAAGGCTAGAGTACGGCAGAGGGGGATGGAATTCCGCGTGTAGCAGTGAAATGCGTAGATATGCGGAGGAACACCGATGGCGAAGGCAATCCCCTGGGCCTGTACTGACGC…	Bacteria	Proteobacteria	Gammaproteobacteria	Burkholderiales	Comamonadaceae	Aquabacterium
TAGGGAATCTTCCGCAATGGGCGAAAGCCTGACGGAGCAACGCCGCGTGAGTGATGAAGGTCTTCGGATCGTAAAACTCTGTTATTAGGGAAGAACAAATGTGTAAGTAACTATGCACGTCTTGACGGTACCTAATCAGAAAGCCACGGCTAACTACGTGCCAGCAGCCGCGGTAATACGTAGGTGGCAAGCGTTATCCGGAATTATTGGGCGTAAAGCGCGCGTAGGCGGTTTTTTAAGTCTGATGTGAAAGCCCACGGCTCAACCGTGGAGGGTCATTGGAAACTGGAAAACTTGAGTGCAGAAGAGGAAAGTGGAATTCCATGTGTAGCGGTGAAATGCGCAGAGATATGGAGGAACACCAGTGGCGAAGGCGACTTTCTGGTCTGTAACTGACGC…	Bacteria	Firmicutes	Bacilli	Staphylococcales	Staphylococcaceae	Staphylococcus
ACGAGAATATTCCGCAATGGACGAAAGTCTGACGGAGCGACGCCGCGTGATTGATGAAGTGCTTCGGTACGTAAAGATCTTTTATCGGGGACGAAGTTTATTGACGGTACCCGATGAATAAGGGGCTCCTAACTCTGTGCCAGCAGGAGCGGTAATACAGAGGCCCCAAGCATTACCCGGAATCACTGGGCGTAAAGGGTGTCTAGGCGGCCATATTAGTCTTGCGTTAAATCTGTGGGCTCAACCTGCAGTCTGCGTGAGAAACGGTATGGCTAGAGGGCGTGAGAGGTGCACGGAACTCATGGTGGAGGGGTGAAATCCGTTGATATCATGGGGAACACCAAAGGCGAAGGCAGTGCACTGGTACGTTCCTGACGCTCAAACACGAAAGCCAGGGTA…	Bacteria	Patescibacteria	Parcubacteria	Candidatus Kaiserbacteria	Unknown	Unknown
TAGGGAATCTTCCGCAATGGGCGAAAGCCTGACGGAGCAACGCCGCGTGAGTGAAGAAGGTCTTCGGATCGTAAAACTCTGTTATTAGGGAAGAACAAATGTGTAAGTAACTATGCACGTCTTGACGGTACCTAATCAGAAAGCCACGGCTAACTACGTGCCAGCAGCCGCGGTAATACGTAGGTGGCAAGCGTTATCCGGAATTATTGGGCGTAAAGCGCGCGTAGGCGGTTTTTTAAGTCTGATGTGAAAGCCCACGGCTCAACCGTGGAGGGTCATTGGAAACTGGAAAACTTGAGTGCAGAAGAGGAAAGTGGAATTCCATGTGTAGCGGTGAAATGCGCAGAGATATGGAGGAACACCAGTGGCGAAGGCGACTTTCTGGTCTGTAACTGACGC…	Bacteria	Firmicutes	Bacilli	Staphylococcales	Staphylococcaceae	Staphylococcus
TCGCGAATATTCCACAATGGACGAAAGTCTGATGGAGCGACGCCTCGTGTCGGAAGAAGGCCCTCGGGTCGTAAACGACTTTTATGAGGGAAGAATCATGACGGTACCTCATGAATAAGTGGTTGCTAACTCTGTGCCAGCAGCAGCGGTAATACAGAGACCACAAGCGTTATCCGGATTTATTGGGCGTAAAGAGTTCGTAGGCGGTTTTGTAAGTTATTCGTTAAATCCTCAGGCTTAACCTGGGGGCTGCGGGTAATACTGCAAGGCTAGAGTATGGGAGAGGCAAGCGGAATGCCCGGTGTAGCGGTAAAATGCGTTAATATCGGGTAGAACACCAAAGGCGAAGGCAGCTTGCTGGAACATTACTGACGCTCAAGAACGAAAGCGTGGGGAGCG…	Bacteria	Patescibacteria	ABY1	Candidatus Uhrbacteria	Unknown	Unknown
TGGGGAATCTTGCGCAATGGGCGAAAGCCTGACGCAGCGACGCCGCGTGAGGGAAGAAGGCCTTCGGGTCGTAAACCTCTGTCGGGGGGGAAGAAACTCCGAGCGGTTAATACCCGCACGGATTGACGGTACCCCCTAAGGAAGCATCGGCTAACTACGTGCCAGCAGCCGCGGTAATACGTAGGATGCAAACGTTGCTCGGAATTATTGGGTGTAAAGGGCGTGTAGGCGGCTTGGTAAGTCATAGGTGAAATCCCACGGCTCAACCGGGGAATTGCCCATGATACTGCCAGGCTAGAGTACGGGAGAGGGAAGCGGAATTCCTGGTGTAGCGGTGAAATGCGTAGATATCAGGAGGAACACCGGCGGCGAAGGCGGCTTCCTGGACCGATACTGACG…	Bacteria	DTB120	Unknown	Unknown	Unknown	Unknown
TGGGGAATTTTGGACAATGGGCGAAAGCCTGATCCAGCCATGCCGCGTGCAGGATGAAGGCCTTCGGGTTGTAAACTGCTTTTGTACGGAACGAAAAGGTTTGGCCTAATAAGCTGAGCTCATGACGGTACCGTAAGAATAAGCACCGGCTAACTACGTGCCAGCAGCCGCGGTAATACGTAGGGTGCGAGCGTTAATCGGAATTACTGGGCGTAAAGCGTGCGCAGGCGGTTATGTAAGACAGATGTGAAATCCCCGGGCTCAACCTGGGAACTGCATTAGTGACTGCATAGCTGGAGTACGGCAGAGGGGGATGGAATTCCGCGTGTAGCAGTGAAATGCGTAGATATGCGGAGGAACACCGATGGCGAAGGCAATCCCCTGGGCCTGTACTGACGC…	Bacteria	Proteobacteria	Gammaproteobacteria	Burkholderiales	Comamonadaceae	Curvibacter
TGGGGAATATTGGACAATGGGCGCAAGCCTGATCCAGCCATGCCGCGTGAGTGATGAAGGCCTTAGGGTTGTAAAGCTCTTTCACCGGAGAAGATAATGACGGTATCCGGAGAAGAAGCCCCGGCTAACTTCGTGCCAGCAGCCGCGGTAATACGAAGGGGGCTAGCGTTGTTCGGAATTACTGGGCGTAAAGCGCACGTAGGCGGATATTTAAGTCAGGGGTGAAATCCCAGAGCTCAACTCTGGAACTGCCTTTGATACTGGGTATCTTGAGTATGGAAGAGGTAAGTGGAATTCCGAGTGTAGAGGTGAAATTCGTAGATATTCGGAGGAACACCAGTGGCGAAGGCGGCTTACTGGTCCATTACTGACGCTGAGGTGCGAAAGCGTGGGGAGCAA…	Bacteria	Proteobacteria	Alphaproteobacteria	Rhizobiales	Rhizobiaceae	Allorhizobium-Neorhizobium-Pararhizobium-Rhizobium
TGGGGAATCTTGCGCAATGGGCGAAAGCCTGACGCAGCAACGCCGCGTGGGGGAAGAAGGCCTTAGGGTTGTAAACCTCTGTCGGGAGGGACGAAGCCACCTGCGTTAATAGCGTAAGGGGTGACGGTACCTTCAAAGGAAGCCCCGGCTAACTACGTGCCAGCAGCCGCGGTAATACGTAGGGGGCAAGCGTTGTCCGGATTTATTGGGCGTAAAGAGCGTGTAGGCGGCCTGTCAAGTCCGATGTGAAATCTTGCGGCTTAACCGCAAGCCTGCATTGGAAACTGTCAGGCTAGAGTCTGGATGAGGAAGGTGGAATTCCTGGTGTAGCGGTGAAATGCGCAGATATCAGGAGGAACACCGGTGGCGAAGGCGGCCTTCTAGGACAGTACTGACGCT…	Bacteria	Actinobacteriota	Thermoleophilia	Gaiellales	Unknown	Unknown
TGGGGAATCTTGGACAATGGGGGCAACCCTGATCCAGCCATGCCGCGTGAGTGAAGAAGGCCCTAGGGTCGTAAAGCTCTTTCGCCGGGGAAGATAATGACTGTACCCGGTAAAGAAACCCCGGCTAACTCCGTGCCAGCAGCCGCGGTAATACGGAGGGGGTTAGCGTTGTTCGGACTTACTGGGCGTAAAGGGCACGTAGGCGGATCTGCAAGTTGGGGGTGAAATCCCGGGGCTCAACCCCGGAATTGCCCTCAAGACTGCGGGTCTCGAGTTCGAGAGAGGTGAGTGGAATTCCGAGTGTAGAGGTGAAATTCGTAGATATTCGGAGGAACACCAGTGGCGAAGGCGGCTCACTGGCTCGATACTGACGCTGAGGTGCGAAAGCGTGGGGAGCAA…	Bacteria	Proteobacteria	Alphaproteobacteria	Rhodobacterales	Rhodobacteraceae	Rubellimicrobium
CTGGGAATCTTGCGCAATGGACGAAAGTCTGACGCAGCGACGCCGCGTGTGGGAAGAAGGCCTTCGGGTCGTAAACCACTGTGGAAAGGGAATAAAAAAATGAAGGTACCTTTCTAGAAAGCACCTGCTAACTACGTGCCAGAAGCCTCGGTAATACGTAGGGTGCAAGCGTTATCCGGATTTATTGGGCGTAAAGCGTTCTGTAGGCGGTTTTGTAAGTATGTGGTTAAAGGCTCTGGCTCAACCAGAGACATGCTGTGTAAACTACAAGACTAGATGGTTATCGGGAGTATCGGAATTCTTGGTGGAGGGGTGAAATCCGTTGATATCAAGAGGAACACCAAAGGCGAAGGCAGATACTTAGGTAATTCATGACGCTGATAGACGACAGCTAGGGGA…	Bacteria	Patescibacteria	Microgenomatia	Candidatus Collierbacteria	Unknown	Unknown
TCGAGGATATTTAGCAATGGGCGAAAGCCTGACTATGCGACGCCGCGTGAGGGATGAAGGCTTTCGGGTCGTAAACCTCTTTCAATGGGGAAGAAACCTTTGCTTTAATCGGCAAAGCTGACGGTACCCAGAGAAGAAGCCACGGCCAACTCCGTGCCAGCAGCCGCGGTAATACGGAGGTGGCAAGCGTTACTCGGATTTATTGGGTGTAAAGGGCAGGTAGGTGGTCTTGTAAGTCGGGAGTGAAATCCCTCGGCTCAACCGGGGAACTGCTTTCGAAACTGCAAGACTTGAGACTAGAAGAGGAGAACGGAATTCCCGGTGTAAGGGTGAAATCTGTAGATATCGGGAGGAACACCAGTAGCGAAGGCGGTTCTCTGGGCTAGTTCTGACACTGAG…	Bacteria	Verrucomicrobiota	Omnitrophia	Omnitrophales	Omnitrophaceae	Candidatus Omnitrophus
TAAGGAATATTGGTCAATGGACGCAAGTCTGAACCAGCCATGCCGCGTGAAGGATTAAGGTCCTCTGGATTGTAAACTTCTTTTATCTGGGACGAAAAAAGGCGATTCTTCGTCACTTGACGGTACCAGATGAATAAGCACCGGCTAACTCCGTGCCAGCAGCCGCGGTAATACGGAGGGTGCAAGCGTTATCCGGATTCACTGGGTTTAAAGGGTGCGTAGGCGGGCAGTTAAGTCAGTGGTGAAATCCTAGAGCTTAACTCTAGAACTGCCATTGATACTATCTGTCTTGAATATTGTGGAGGTAAGCGGAATATGTCATGTAGCGGTGAAATGCTTAGATATGACATAGAACACCTATTGCGAAGGCAGCTTACTACGCATATATTGACGCTGAGG…	Bacteria	Bacteroidota	Bacteroidia	Chitinophagales	Chitinophagaceae	Sediminibacterium
ACGAGAATATTCCGCAATGGACGAAAGTCTGACGGAGCGACGCCGCGTGCTGGATGAAGTGCCTTGGTACGTAAACAGCTTTTATCGGGGACGAAGTTTATTGACGGTACCCGATGAATAAGGGGCTCCTAACTCTGTGCCAGCAGGAGCGGTAATACAGAGGCCCCAAGCATTATCCGGAATCATTGGGCGTAAAGGGTGTCTAGGCGGCCATATTAGTCGTTCGTTAAATCCGTGGGCTCAACCTGCGGCATGCGAGCGAAACGGTATGGCTCGAGGGCGTAAGAGGTGCACGGAACTCATGGTGGAGGGGTGAAATCCGTTGATATCATGGGGAACACCAAAAGCGAAGGCAGTGCACTGGTACGTTCCTGACGCTCAAACACGAAAGCCAGGGTA…	Bacteria	Patescibacteria	Parcubacteria	Candidatus Kaiserbacteria	Unknown	Unknown
TAGGGAATATTGGACAATGGGGGCAACCCTGATCCAGCAATGCCGCGTGAGTGATGAAGGCCTTAGGGTTGTAAAGCTCTTTTACCCGAGATGATAATGACAGTATCGGGAGAATAAGCTCCGGCTAACTCCGTGCCAGCAGCCGCGGTAATACGGAGGGAGCTAGCGTTGTTCGGAATTACTGGGCGTAAAGCGCACGTAGGCGGCGATTTAAGTCAGAGGTGAAAGCCCGGGGCTCAACCCCGGAACTGCCTTTGAGACTGGATTGCTAGAATCTTGGAGAGGCGGGTGGAATTCCGAGTGTAGAGGTGAAATTCGTAGATATTCGGAAGAACACCAGTGGCGAAGGCGGCCCGCTGGACAAGTATTGACGCTGAGGTGCGAAAGCGTGGGGAGCAA…	Bacteria	Proteobacteria	Alphaproteobacteria	Sphingomonadales	Sphingomonadaceae	Sphingobium
TGGGGAATCTTGCGCAATGGGCGAAAGCCTGACGCAGCAACGCCGCGTGCGGGATGAAGGCCTTCGGGCTGTAAACCGCTTTCAGCAGGAACGAAAATGACGGTACCTGCAGAAGAAGGAGCGGCCAACTACGTGCCAGCAGCCGCGGTGACACGTAGGCTCCAAGCGTTGTCCGGATTTATTGGGCGTAAAGAGCTCGTAGGCGGTTTAGTAAGTCGGGTGTGAAAACTCTGGGCTTAACCCAGAGACGCCATCCGATACTGCTGTGACTTGAGTTCAGGAGGGGAGCGGGGAATTCCTAGTGTAGCGGTGAAATGCGCAGATATTAGGAGGAACACCGGTGGCGAAGGCGCCGCTCTGGACTGAAACTGACGCTGAGGAGCGAAAGCATGGGTAGCA…	Bacteria	Actinobacteriota	Acidimicrobiia	Microtrichales	Ilumatobacteraceae	CL500-29 marine group
TGGGGAATTTTGGACAATGGGCGCAAGCCTGATCCAGCAATGCCGCGTGCAGGAAGAAGGCCTTCGGGTTGTAAACTGCTTTTGTCAGGGAAGAAATCTTCTGGGCTAATACCCCGGGAGGATGACGGTACCTGAAGAATAAGCACCGGCTAACTACGTGCCAGCAGCCGCGGTAATACGTAGGGTGCGAGCGTTAATCGGAATTACTGGGCGTAAAGCGTGCGCAGGCGGCTTTGCAAGACAGATGTGAAATCCCCGGGCTCAACCTGGGAACTGCATTTGTGACTGCAAGGCTAGAGTACGGCAGAGGGGGATGGGATTCCGCGTGTAGCAGTGAAATGCGTAGATATGCGGAGGAACACCAATGGCGAAGGCAATCCCCTGGGCCTGTACTGACGC…	Bacteria	Proteobacteria	Gammaproteobacteria	Burkholderiales	Comamonadaceae	Aquabacterium
TGAGGAATATTGGACAATGGGCGCAAGCCTGATCCAGCCATGCCGCGTGCAGGATGACGGTCCTATGGATTGTAAACTGCTTTTGTACGAGAAGAAACACTACTTCGTGAAGTAGCTTGACGGTATCGTAAGAATAAGGATCGGCTAACTCCGTGCCAGCAGCCGCGGTAATACGGAGGATCCAAGCGTTATCCGGAATCATTGGGTTTAAAGGGTCCGTAGGCGGTTTAGTAAGTCAGTGGTGAAAGCCCATCGCTCAACGGTGGAACGGCCATTGATACTGCTAGACTTGAATTATTAGGAAGTAACTAGAATATGTAGTGTAGCGGTGAAATGCTTAGAGATTACATGGAATACCAATTGCGAAGGCAGGTTACTACTAATTGATTGACGCTGATG…	Bacteria	Bacteroidota	Bacteroidia	Flavobacteriales	Flavobacteriaceae	Flavobacterium
TGGGGAATTTTGGACAATGGGCGCAAGCCTGATCCAGCAATGCCGCGTGAGTGAAGAAGGCCTTAGGGTTGTAAAGCTCTTTCAGTTGAGAAGAAAAGATTGTGACTAATAATCATAATTCATGACGGTATCAACAGAAGAAGCACCGGCTAACTACGTGCCAGCAGCCGCGGTAATACGTAGGGTGCGAGCGTTAATCGGAATTACTGGGCGTAAAGGGTGCGCAGGCGGTTCTGTAAGTCAGATGTGAAATCCCCGGGCTTAACCTGGGAACTGCGTTTGAAACTACAGAGCTAGAGTGTGGCAGAGGGGGGTGGAATTCCATGTGTAGCAGTGAAATGCGTAGAGATATGGAAGAACATCGATGGCGAAGGCAGCCCCCTGGGTTAACACTGACGC…	Bacteria	Proteobacteria	Gammaproteobacteria	Burkholderiales	Nitrosomonadaceae	Nitrosomonas
TCGAGAATCTTCCACAATGGGCGAAAGCCTGATGGAGCGACACCGCGTGCGGGATGAAGGCCTTCGGGTCGTAAACCGCTTTTGTATGAGGTTAAGTCGCGTCGCGTGCGGCGCGATTGAAAGTATCATGCGAATAAGAGGTTGCTAACTCTGTGCCAGCAGCAGCGGTAATACAGAGACCTCAAGCGTTATCCGGATTTATTGGGCGTAAAGCGTCGGTAGGCGGTCTGATGCCAGTGTTTCGCGAAAGCGAGATGCTGGCTTTCAAGTCTGATGTTAAATCTCATAGCTCAACTGTGAGACCGCATCGGATACTGGCAGACTAGAAAGCAGGAGAGGTGCGTAGAACTTATGGTGTAGGGGTGAAATCCGTTGATATCATAGGGAATACCAAAGGCG…	Bacteria	Patescibacteria	Parcubacteria	Unknown	Unknown	Unknown
TGGGGAATCTTGGACAATGGGGGCAACCCTGATCCAGCAATGCCGCGTGTGTGAAGAAGGCCTTCGGGTTGTAAAGCACTTTCGGTGGGGACGAACATGGTTGGGTGAATATCCCGGCCCTTGACGGTACCCAAAGAAGAAGCACCGGCTAACTCTGTGCCAGCAGCCGCGGTAATACAGAGGGTGCAAGCGTTAATCGGAATTACTGGGCGTAAAGCGTGCGTAGGTGGTTTGATAAGTCAGATGTGAAATCCCTGGGCTCAACCTGGGAACTGCATTTGATACTGTCGAACTCGAGTTCAGTAGAGGGTAGTAGAATTCCCGGTGTAGCGGTGAAATGCGTAGATATCGGGAGGAATACCAGTGGCGAAGGCGGCTACCTGGACTGAAACTGACACT…	Bacteria	Proteobacteria	Gammaproteobacteria	Acidiferrobacterales	Acidiferrobacteraceae	Sulfurifustis
TAAAGAATCTTCCACAATGGGCGAAAGCCTGATGGAGCAATACCGCGTGAACGATGAATGTCGAAAGATTGTAAAGTTCTTTTCTGAGGGAAGAATTCTGACGGTACCTCAGGAATAAGCACCGGCTAACTCCGTGCCAGCAGCCGCGGTAATACGGAGGGTGCAAGCGTTACCCGGAATCATTGGGCGTAAAGCGTCCGCAGGCGGTTCATTAAGTTAAGTATTAAATCTTGTAGCCCAACTGCAAGGCCGTACTTAAAACTGATAAACTAGAGTCTTTCAGAGGTGCGTGGAATTCTGTGTGTAGGGGTAAAATCCGTAGATACACAGAGGAACACCAAAAGCGAAGGCAGCGCACTGGGAAAGTACTGACGCTCATGGACGAAAGCGTGGGGAGCG…	Bacteria	Patescibacteria	Gracilibacteria	Candidatus Peregrinibacteria	Unknown	Unknown
TCGAGAATCTTCCCCAATGGCCGAAAGGCTGAGGGAGCGACGCCGCGTGCAGGAAGAAGCTCTTCGGAGTGTAAACTGCTTTTCTTCGGGAACAACTCTGAGTGTACCGAAGGAATAAGGGGCTGCTAACTTCGTGCCAGCAGCAGCGGTAATACGAAGGCCCCGAGCGTTATCCGGATTTATTGGGCGTAAAGCGTTAATAGGCGGTTTAGTAAGTATTCGGTCAAATCTTATGGCTCAACCATGAGGCTGCCGGGTAAACTGCTAGACTTGAGGTCGGAAGAGGCAAGCGGAACTACCGGTGTAGTGGTAAAATGCGTTAATATCGGTAGGAACACCAAAGGCGAAGGCAGCTTGCTGGTACGAACCTGACGCTAAATAACGAAAGCGTGGGGAGCG…	Bacteria	Patescibacteria	ABY1	Candidatus Kuenenbacteria	Unknown	Unknown
TCGCGAATATTCCTCAATGGCCGAAAGGCTGAAGGAGCGACGCCGCGTGCAGGATGAAGGCCTTCGGGTCGTAAACTGCTTTTGCAGGGGAAGAACGTATGACGGTACCCTGAGAATAAGAGGTTGCTAACTCTGTGCCAGCAGCAGCGGTAATACAGAGACCTCAAGCGTTATCCGGATTTATTGGGCGTAAAGCGTCCGCAGGTGGTTTGAAAAGTCATTGGTCAAATCTTGAAGCTCAACTTCAAGACTGCTTGTGATACTTTCACAACTAGAGGATGGGAGAGGCGAGTGGAATTACCGGTGTAGTAGTAAAATGCGTTTATATCGGTAAGAACACCAGAGGCGAAGGCGGCTCGCTAGAACATTCCTGACACTCATGGACGAAAGCGTGGGGAG…	Bacteria	Patescibacteria	ABY1	Candidatus Magasanikbacteria	Unknown	Unknown
TCAAGAATCTTCCCCAATGGCCGAAAGGCTGAGGGAGCGACGCCGCGTGTAGGAAGACGCCCTTCGGGGTGTAAACTACTTTTCTTTGGGAATAACACTGAAGGTACCAAAGGAACAAGGGGCTGCTAACTTCGTGCCAGCAGCAGCGGTAATACGAAGGCCCCGAGCGTTATCCGGATTTATTGGGCGTAAAGCGTTCAACGGCGGTTTTGAAAGTTGTGGGTGAAATCTCTGCGCTCAACGCAGATCCCGCCCGCAATACTTCAAGACTTGAGGGTGGAAGAGGCAAGCGGAACTACAGGTGTAGTAGTGAAATGCGTTCATATCTGTAGGAACACCAATAGCGAAGGCAGCTTGCTGGTACACACCTGACGCTCAAGAACGAAAGCGTGGGGAGCG…	Bacteria	Patescibacteria	ABY1	Candidatus Kerfeldbacteria	Unknown	Unknown
TCGAGAATCTTTCGCAATGCCCGAAAGGGTGACGAAGCGACGCCGCGTGTGGGAAGAAGGCCTTCGGGTTGTAAACCACTGTCGGGAGTTAAGAAATGTAAGGGTGTTAATAGCATCCTTACTTGACTAAGGCTCCGGAGGAAGCCACGGCTAACTCTGTGCCAGCAGCCGCGGTAATACAGAGGCGGCAAGCGTTGTTCGGAATTATTGGGCGTAAAGAGCACGTAGGCGGCCTTGTAAGTCAGTTGTGAAAGCCTTCTGCTTAACGGAAGAACAGCATCTGATACTGCAAGGCTAGAGTGCGGAAGGGGAGAGTGGAACTTCTGGTGGAGCGGTGAAATGCGTAGATATCAGAAGGAACACCGGCGGCGAAGGCGACTCTCTGGTCCGTAACTGACG…	Bacteria	Planctomycetota	Brocadiae	Brocadiales	Brocadiaceae	Candidatus Brocadia
TGGGGAATATTGCACAATGGGCGAAAGCCTGATGCAGCGACGCCGCGTGAGGGATGACGGCCTTCGGGTTGTAAACCTCTTTCAGCAGGGAAGAAGCGAAAGTGACGGTACCTGCAGAAGAAGCACCGGCTAACTACGTGCCAGCAGCCGCGGTAATACGTAGGGTGCGAGCGTTGTCCGGAATTATTGGGCGTAAAGAGCTTGTAGGCGGTTTGTCGCGTCTGCTGTGAAAATCCGGGGCTCAACCCCGGACTTGCAGTGGGTACGGGCAGACTAGAGTGTGGTAGGGGAGACTGGAATTCCTGGTGTAGCGGTGAAATGCGCAGATATCAGGAGGAACACCGATGGCGAAGGCAGGTCTCTGGGCCACTACTGACGCTGAGAAGCGAAAGCATGGGG…	Bacteria	Actinobacteriota	Actinobacteria	Micrococcales	Intrasporangiaceae	Knoellia
TGGGGAATATTGCACAATGGGCGGAAGCCTGATGCAGCGACGCCGCGTGAGGGATGACGGCCTTCGGGTTGTAAACCTCTTTCAGCAGGGACGAAGCGTAAGTGACGGTACCTGCAGAAGAAGCACCGGCTAACTACGTGCCAGCAGCCGCGGTAATACGTAGGGTGCGAGCGTTGTCCGGAATTACTGGGCGTAAAGAGCTCGTAGGCGGTTTGTCACGTCGTCTGTGAAATCCTAGGGCTTAACCCTGGACGTGCAGGCGATACGGGCTGACTTGAGTACTACAGGGGAGACTGGAATTTCTGGTGTAGCGGTGGAATGCACAGATATCAGGAAGAACACCGATGGCGAAGGCAGGTCTCTGGGTAGTAACTGACGCTGAGGAGCGAAAGCATGGGT…	Bacteria	Actinobacteriota	Actinobacteria	Corynebacteriales	Corynebacteriaceae	Lawsonella
TGGGGAATTTTGGACAATGGGCGAAAGCCTGATCCAGCAATGCCGCGTGAGTGAAGAAGGCCTTCGGGTTGTAAAGCTCTTTTGTCAGGGAAGAAACGGTGAAGGCTAATATCCTTTGCTAATGACGGTACCTGAAGAATAAGCACCGGCTAACTACGTGCCAGCAGCCGCGGTAATACGTAGGGTGCAAGCGTTAATCGGAATTACTGGGCGTAAAGCGTGCGCAGGCGGTTTTGTAAGTCTGTCGTGAAATCCCCGGGCTCAACCTGGGAATTGCGATGGAGACTGCAAGGCTAGAATCTGGCAGAGGGGGGTAGAATTCCACGTGTAGCAGTGAAATGCGTAGAGATGTGGAGGAACACCGATGGCGAAGGCAGCCCCCTGGGTCAAGATTGACGC…	Bacteria	Proteobacteria	Gammaproteobacteria	Burkholderiales	Oxalobacteraceae	Massilia
TCGAGAATATTCCCCAATGGACGAAAGTCTGAGGGAGCGACGCCGCGTGCAGGACGAAGGGCTTCGGCTCGTAAACTGCTTTTTCCGCCGACGAATACATGACGGTAGGCGGAGAATAAGAGGTTGCTAACTCTGTGCCAGCAGCAGCGGTAATACAGAGACCTCAAGCGTTATCCGGATTTATTGGGCGTAAAGGGTCCGCAGGTGGTCCGATGCGTCTTATGTTAAATGTTGGGGCTCAACTTCAACACCGCATGAGATACGATCGAACTCGAGGCCGGAAGAGGTACACGGAATTGCCGGTGTAGTAGTAATATGCGTTCATATCGGCAAGAACACCAAAAGCGAAGGCAGTGTACTAGGACGCGCCTGACACTCAGGGACGAAAGCGTGGGGAGC…	Bacteria	Patescibacteria	ABY1	Candidatus Magasanikbacteria	Unknown	Unknown
TCGAGAATCTTTCGCAATGCCCGAAAGGGTGACGAAGCGACGCCGCGTGTGGGAAGAAGGCCTTCGGGTTGTAAACCACTGTCGGGAGTTAAGAAATGCAAGGGTGTTAATAGCATCCTTGCTTGACTAAGGCTCCGGAGGAAGCCACGGCTAACTCTGTGCCAGCAGCCGCGGTAATACAGAGGCGGCAAGCGTTGTTCGGAATTATTGGGCGTAAAGAGCACGTAGGCGGCTTTGTAAGTCAGTTGTGAAAGCCTTCTGCTCAACGGAAGAACAGCATCTGATACTGCAAGGCTAGAGTGCGGAAGGGGAGAGTGGAACTTCTGGTGGAGCGGTGAAATGCGTAGATATCAGAAGGAACACCGGCGGCGAAGGCGACTCTCTGGTCCGTAACTGACG…	Bacteria	Planctomycetota	Brocadiae	Brocadiales	Brocadiaceae	Candidatus Brocadia
TGGGGAATTTTGGACAATGGGCGCAAGCCTGATCCAGCCATGCCGCGTGCAGGATGAAGGCCTTCGGGTTGTAAACTGCTTTTGTACGGAACGAAAAGACTCTGGTTAATACCTGGGGTCCATGACGGTACCGTAAGAATAAGCACCGGCTAACTACGTGCCAGCAGCCGCGGTAATACGTAGGGTGCAAGCGTTAATCGGAATTACTGGGCGTAAAGCGTGCGCAGGCGGTTATGTAAGACAGATGTGAAATCCCCGGGCTCAACCTGGGAACTGCATTTGTGACTGCATAGCTAGAGTACGGCAGAGGGGGATGGAATTCCGCGTGTAGCAGTGAAATGCGTAGATATGCGGAGGAACACCGATGGCGAAGGCAATCCCCTGGGCCTGTACTGACGC…	Bacteria	Proteobacteria	Gammaproteobacteria	Burkholderiales	Comamonadaceae	Acidovorax
TGGGGAATATTGGACAATGGGGGGAACCCTGATCCAGCCATGCCGCGTGTGTGAAGAAGGCCTTATGGTTGTAAAGCACTTTAAGCGAGGAGGAGGCTCCTGTAGTTAATACCTACAGAGAGTGGACGTTACTCGCAGAATAAGCACCGGCTAACTCTGTGCCAGCAGCCGCGGTAATACAGAGGGTGCGAGCGTTAATCGGATTTACTGGGCGTAAAGCGTGCGTAGGCGGCTTTTTAAGTCGGATGTGAAATCCCCGAGCTTAACTTGGGAATTGCATTCGATACTGGGAAGCTAGAGTATGGGAGAGGATGGTAGAATTCCAGGTGTAGCGGTGAAATGCGTAGAGATCTGGAGGAATACCGATGGCGAAGGCAGCCATCTGGCCTAATACTGACG…	Bacteria	Proteobacteria	Gammaproteobacteria	Pseudomonadales	Moraxellaceae	Acinetobacter
TCGAGAATATTCCACAATGGCCGAAAGGCTGATGGAGCGACGCCGCGTGTAGGACGAAGCCTTTCGGGGTGTAAACTACTTTTTTTAGGGAAGAACAAATGACGGTACCTAAAGAATAAGGGGCTGCTAACTTCGTGCCAGCAGCAGCGGTAATACGAAGGCCCCGAGCGTTATCCGGAATTATTGGGCGTAAAGCGTCCGCAGGCGGTTTGTTAAGCGTGTTGTCAAATTCCAGGGCTCAACCCTGGGGCTGCAATGCGAACTGGCAAACTAGAGTGTGGGAGAGGCATCTGGAATTGTCGGTGTAGTAGTAAAATGCGTTAATATCGACAGGAACACCAAAAGCGAAGGCATGATGCTGGAACACTACTGACGCTCAGGGACGAAAGCGTGGGGAGC…	Bacteria	Patescibacteria	ABY1	Candidatus Kerfeldbacteria	Unknown	Unknown
TCAAGAATATTCCGCAATGGCCGCAAGGCTGACGGAGCGACGCCGCGTGCAGGAAGACGCCCTTCGGGGTGTAAACTGCTTTTTTCTGGGACGAAATTTTGACGGTACCAGAAGAATAAGCCACTGCTAACCTCGTGCCAGCAGCAGCGGTAATACGAGGGTGGCAAACGTTATCCGGATTTATTGGGTGTAAAGCGTCTTCAGGCGGTTTGTTAAGTTTTTGGTTAAATCTAAAGGCCTAACCTTTAGCCCGCCAAAAAAACTGGCAAACTAGAGACCGGGAGAGGTCAGTGGAATAGCCGGTGTAGTAGTAAAATGCGTTAATATCGGCTAGAACACCAATAGCGAAGGCAACTGACTAGAACGGTTCTGACGCTCATAAGACGAAAGCGTGGGTAG…	Bacteria	Patescibacteria	ABY1	Candidatus Kerfeldbacteria	Unknown	Unknown
TCGAGAATATTCCACAATGGACGAAAGTCTGATGGAGCGACGCCGCGTGCCAGATGAAGCCCTTCGGGGTGTAAATGGCTTTTGGCAGGGACGAATTCGTGACGGTACCTGCAGAATAAGGGGTTGCTAACTCTGTGCCAGCAGCAGCGGTAATACAGAGACCTCAAGCGTTATCCGGAGTTACTGGGCGTAAAGCGTCCGCAGGTGGCGTAGTGCGTCATTCGTCAAATCCTACTGCTCAACGGTGGGGCTGCGGGTGATACGACTATGCTCGAGGCCGGGAAAGGTACCGGGAATTGCTGGTGTAGCGGTAAAATGCGTTTAGATCAGCAAGAACACCCAATGCGAAAGCACGGTACTGGAACGCGCCTGACACTCATGGACGAAAGCGTGGGGAGC…	Bacteria	Patescibacteria	ABY1	Candidatus Uhrbacteria	Unknown	Unknown
TGGGGAATATTGGACAATGGGCGAAAGCCTGATCCAGCCATGCCGCGTGAGTGATGAAGGCCCTAGGGTTGTAAAGCTCTTTCAACGGTGAAGATAATGACGGTAACCGTAGAAGAAGCCCCGGCTAACTTCGTGCCAGCAGCCGCGGTAATACGAAGGGGGCTAGCGTTGTTCGGAATTACTGGGCGTAAAGCGCACGTAGGCGGATTGGCAAGTTAGGGGTGAAATCCCGGGGCTCAACCCCGGAACTGCCTTTAAAACTGCCGGTCTAGAGTTCGAGAGAGGTGAGTGGAATTCCGAGTGTAGAGGTGAAATTCGTAGATATTCGGAGGAACACCAGTGGCGAAGGCGGCTCACTGGCTCGATACTGACGCTGAGGTGCGAAAGCGTGGGGAGCAA…	Bacteria	Proteobacteria	Alphaproteobacteria	Rhizobiales	Rhizobiaceae	Unknown
TGGGGAATATTGGACAATGGGCGCAAGCCTGATCCAGCAATGCCGCGTGAGTGATGAAGGCCTTAGGGTTGTAAAGCTCTTTTACCCGTGATGATAATGACAGTAGCGGGAGAATAAGCCCCGGCTAACTCCGTGCCAGCAGCCGCGGTAATACGGAGGGGGCTAGCGTTGTTCGGAATTACTGGGCGTAAAGCGCACGTAGGCGGCTTTGTAAGTTAGAGGTGAAAGCCTGGAGCTCAACTCCAGAACTGCCTTTAAGACTGCATCGCTTGAATCCAGGAGAGGTGAGTGGAATTCCGAGTGTAGAGGTGAAATTCGTAGATATTCGGAAGAACACCAGTGGCGAAGGCGGCTCACTGGACTGGTATTGACGCTGAGGTGCGAAAGCGTGGGGAGCAA…	Bacteria	Proteobacteria	Alphaproteobacteria	Sphingomonadales	Sphingomonadaceae	Sphingomonas
TGGGGAATCTTGCGCAATGGGCGAAAGCCTGACGCAGCCATGCCGCGTGAATGATGAAGGTCTTAGGATTGTAAAATTCTTTCACCGGGGACGATAATGACGGTACCCGGAGAAGAAGCCCCGGCTAACTTCGTGCCAGCAGCCGCGGTAATACGAAGGGGGCTAGCGTTGCTCGGAATTACTGGGCGTAAAGGGAGCGTAGGCGGACATTTAAGTCAGGGGTGAAATCCCAGAGCTCAACTCTGGAACTGCCTTTGATACTGGATGTCTTGAGTGTGAGAGAGGTATGTGGAACTCCGAGTGTAGAGGTGAAATTCGTAGATATTCGGAAGAACACCAGTGGCGAAGGCGACATACTGGCTCATTACTGACGCTGAGGCTCGAAAGCGTGGGGAGCAA…	Bacteria	Proteobacteria	Alphaproteobacteria	Caulobacterales	Caulobacteraceae	Brevundimonas
TGAGGAATCTTCCGCAATGGGCGAAAGCCTGACGGAGCGACACCGCGTGGATGATGAAGTCTTTCGGGATGTAAAATCCTTTTCTGGGGGAAGAATTTTGACGGTACCCTAGGAATAAGCGACGGCTAACTCTGTGCCAGCAGCCGCGGTAAGACAGAGGTCGCAAGCGTTATCCGGAATTATTGGGCGTAAAGCGTGTGTAGGCGGAATATTAAGTCTGGGGTTAAATTTTCGAGCTCAACTCGGAACTCGTCCTAGAAACTGGTATTCTCAGAAGTGCGTAGAGGCGAGCGGAATTCTGTGTGTAGGGGTAAAATCCGTAGATACACGGAGGAACGCCAAAAGCGAAAGCAGCTCGCCGGACGCATCTTGACGCTGAGACACGAAAGCGTGGGTAGC…	Bacteria	Unknown	Unknown	Unknown	Unknown	Unknown
TCAAGAATCTTCCCCAATGGACGAAAGTCTGAGGGAGCGACGCCGCGTGCCAGATGAAGCCCTTCGGGGTGTAAATGGCTTTTCTCGCCGAGAAACTCTGATCGTAGGCGAGGAATAAGGGGTTGCAAACTCTGTGCCAGCAGCAGCGGTAATACAGAGACCCCAAGCGTTATCCGGATTTACTGGGCGTAAAGCGTCCGTAGGCGGCTTCATACATCTTCCGTTAAATACCAGGGCTTACCTCTGGTGCCGCGGGAGTGATGGTGAGGCTTGAGGTTGGGAGAGGCACACGGAACTGCCGGTGGAGTAGTAAAATGCGTTGATATCGGCAGGAACACCAAAGGCGAAGGCAGTGTGCTGGAACAATTCTGACGCTGAGAGGACGAAAGCGTGGGGAGC…	Bacteria	Patescibacteria	ABY1	Candidatus Kerfeldbacteria	Unknown	Unknown
TCAAGAATATTCGGCAATGGGCGAAAGCCTGACCGAGCGACGCCGCGTGCCAGATGAAGCCCTTCGGGGTGTAAATGGCTTTTATCGGGGACGAACAAATGACGGTACCCGAAGAATAAGAGGTTGCTAACTCTGTGCCAGCAGCAGCGGTAATACAGAGACCTCGAGCATTATCCGGAATTATTGGGCGTAAAGGGTCCGTAGGCGGCTTTTTAAGTCATGCGTCAAATCTCTGGGCTCAACCCAGGGGCTGCGTGCGATACTGAAAGGCTAGAGGTCGGGAGAGGCATGTGGAATTGCCGGTGTAGCGGTAAAATGCGTTAATATCGGCAAGAACACCAAAGGCGAAGGCAGCATGCTGGAACGATTCTGACGCTGAGGGACGAAAGCGTGGGTAGC…	Bacteria	Patescibacteria	ABY1	Candidatus Uhrbacteria	Unknown	Unknown
TGAGGAATTTTGCGCAATGGGCGAAAGCCTGACGCAGCGACGCCGCGTGGGGGATGAAGGCCTTCGGGTTGTAAACCCCTTTCGTGAGGAAAAAAGTCCCGAGCAATCGGGATGATGGTACCTCAGGAAGAAGCCACGGCTAACTCTGTGCCAGCAGCCGCGGTAAGACAGAGGTGGCAAGCGTTGTTCGGAATTACTGGGCTTAAAGGGCGCGTAGGCGTTCCAATAAGTCAGATGTGGAATCCTTAGGCTTAACCTAAGAATTGCATTTGAAACTGTTGGGATTGAGTAAGGCTGGGGAGGGCAGAATTCCTGGTGTAGCGGTGAAATGCGTAGATATCAGGAGGAAGGCCAGTGGCGAAGGTGGCCCTCTGGGCCTTAACTGACGCTGAGGCGCGA…	Bacteria	Nitrospirota	Thermodesulfovibrionia	Unknown	Unknown	Unknown
TCGAGAATCTTTCGCAATGCCCGAAAGGGTGACGAAGCGACGCCGCGTGTGGGAAGAAGGCCTTCGGGTTGTAAACCACTGTCGGGAGTTAAGAAATGTAAGGGTGTTAATAGCATCCTTACTTGACTAAGGCTCCGGAGGAAGCCACGGCTAACTCTGTGCCAGCAGCCGCGGTAATACAGAGGCGGCAAGCGTTGTTCGGAATTATTGGGCGTAAAGAGCACGTAGGCGGCTTTGTAAGTCAGTTGTGAAAGCCTTCTGCTTAACGGAAGAACAGCATCTGATACTGCAAGGCTAGAGTGCGGAAGGGGAGAGTGGAACTTCTGGTGGAGCGGTGAAATGCGTAGATATCAGAAGGAACACCGGCGGCGAAGGCGACTCTCTGGTCCGTAACTGACG…	Bacteria	Planctomycetota	Brocadiae	Brocadiales	Brocadiaceae	Candidatus Brocadia
TCGAGAATCTTTCGCAATGCCCGAAAGGGTGACGAAGCGACGCCGCGTGTGGGAAGAAGGCCTTCGGGTTGTAAACCACTGTCGGGAGTTAAGAAATGTAAGGGTGTTAATAGCATCCTTACTTGACTAAGGCTCCGGAGGAAGCCACGGCTAACTCTGTGCCAGCAGCCGCGGTAATACAGAGGCGGCAAGCGTTGTTCGGAATTATTGGGCGTAAAGAGCACGTAGGCGGCCTTGTAAGTCAGTTGTGAAAGCCTTCTGCTTAACGGAAGAACAGCATCTGATACTGCAAGGCTAGAGTGCGGAAGGGGAGAGTGGAGCTTCTGGTGGAGCGGTGAAATGCGTAGATATCAGAAGGAACACCGGCGGCGAAGGCGACTCTCTGGTCCGTAACTGACG…	Bacteria	Planctomycetota	Brocadiae	Brocadiales	Brocadiaceae	Candidatus Brocadia
TGAGGAATATTGCGCAATGGGCGAAAGCCTGACGCAGCGACGTCGTGTGAGTGATGAAGTCTTTCGGGATGTAAAACTCTGTCAGGGGGGACGATTTTGACGGTACCCCCAAAGGAAGGCCCGGCTAACTACGTGCCAGCAGCCGCGGTAATACGTAGGGGCCAAGCGTTATCCGGAATTATTGGGCGTAAAGGGTGTGCAGGTGGTGGATCAAGTCAGGCGTAAAAGGTGTGGGCTCAACTCACATTTCGCGTTTGATACTATTCCACTAGAGAGCAGTAGAAGGAAGCGGAACTTCCGGTGTAGCGGTGAAATGCGTAGATATCGGAAGGAACACCAGTGGCGAAGGCGGCTTTCTAGCCTGTTTCTGACGCTGAGACACGAAAGCTAGGGGAGCAA…	Bacteria	WOR-1	Unknown	Unknown	Unknown	Unknown
TGAGGAATCTTGCGCAATGGGCGAAAGCCTGACGCAGCCACGCCGCGTGCCGGATGAAGGCCCTATGGGTTGTAAACGGCTTTTGAGGGGGAAGAACGACTGGGTTTCGATCTGGTGTGACGGTACCCCTTGAATAAGCACCGGCTAACTCCGTGCCAGCAGCCGCGGTAATACGGAGGGTGCAAGCGTTGTCCGGAATCATTGGGTGTAAAGGGTGCGTAGGTGGGAGCTTAAGTCTGGGGTGAAATCTTGCCGCTTAACGGTAAAATGGCCCTGGATACTGGGTTTCTTGAGTGTAGAAGAGGTAAGTGGGATTCATAGTGTAGCGGTGAAATGCATAGATATTATGAAGAACATCAGTGGCGAAGGCGACTTACTGGTCTACAACTGACACTGAGG…	Bacteria	Bacteroidota	Rhodothermia	Balneolales	Balneolaceae	Balneola
CCAAGGATATTCCCCAATGGCCGAAAGGCTGAGGGAGCGACACCGCGTGAACGAAGAAGCCCTTCGGGGTGTAAAGTTCTTTTCTACAGGAGCAATCTTGAGTGTACTGTAGGAATAAGTCGCTGCTAACTTCGTGCCAGCAGCAGCGGTAAGACGAAGGCGGCAAGCGTTATCCAGATTTATTGGGCGTAAAGTGTGCGTAGGTGGTTTGTTAAGTTGGATGTTAAATCCCTGTGCTCAACATAGGGGCCGCATCCAAAACTGGCAGACTAGAGGTCGGGAGAGGCAAGCGGAATTGTCGGTGTAGGGGTGAAATCCGTTGATATCGACAAGAACACCAAAAGCGAAGGCAGCTTGCTAGAACGATTCTGACACTGAGGCACGAAAGCGTGGGGAGCA…	Bacteria	Patescibacteria	ABY1	Candidatus Kerfeldbacteria	Unknown	Unknown
TAGGGAATCTTGCGCAATGGGCGAAAGCCTGACGCAGCCATGCCGCGTGAATGATGAAGGTCTTAGGATTGTAAAATTCTTTCACCGGGGACGATAATGACGGTACCCGGAGAAGAAGCCCCGGCTAACTTCGTGCCAGCAGCCGCGGTAATACGAAGGGGGCTAGCGTTGCTCGGAATTACTGGGCGTAAAGGGAGCGTAGGCGGATAGTTTAGTGAGAGGTGAAAGCCCAGGGCTCAACCTTGGAACTGCCTTTCATACTGGCTATCTTGAGTACGGGAGAGGTGAGTGGAACTCCGAGTGTAGAGGTGAAATTCGTAGATATTCGGAAGAACACCAGTGGCGAAGGCGACTCACTGGCCCGTTACTGACGCTGAGGCTCGAAAGCGTGGGGAGCAA…	Bacteria	Proteobacteria	Alphaproteobacteria	Caulobacterales	Caulobacteraceae	Phenylobacterium
TCAAGAATCTTCCCCAATGGCCGAAAGGCTGAGGGAGCGACGCCGCGTGCAGGAAGACGGCCTTCGGGTTGTAAACTGCTTTTCTCTGGGAAAAACACATGATGGTACCAGAGGAATCAGGGGCTGCTAACTCTGTGCCAGCAGCAGCGGTAAGACAGAGGCCCCGAGCGTTATCCGGATTTATTGGGCGTAAAGAGTTCAACGGTGGCATGGCAAGTTCCTGGTTAAATCTCACGGCTTAACCGTGAGGCTGCTGGGGAAACTGCCAAGCTAGAGGTTGGGAGAGGCGCGTGGAACTGCCGGTGTAGTAGTAAAATGCGTTCATATCGGCAGGAACACCGAAGGCGAAGGCAGCGCGCTAGAACACACCTGACACTATAAGAACGAAAGCGTGGGGAG…	Bacteria	Patescibacteria	ABY1	Unknown	Unknown	Unknown
TCGAGAATATTCGGCAATGGACGAAAGTCTGACCGAGCGACGCCGCGTGCGGGAAGAAGGGCTTCGGCTCGTAAACCGCTTTTACCAAGGACGAATTTTGACGGTACTTGGAGAATAAGAGGTTGCTAACTCTGTGCCAGCAGCAGCGGTAATACAGAGACCTCAAGCGTTATCCGGATTTATTGGGCGTAAAGGGTCCGCAGGTGGCCGTTCACGTCACGGGTCAAATTTCAGGGCTCAACCCTGAAACCGCTCGTGATACGGTTCGGCTCGAGCATGGGAGAGGCAAGCGGAATTACCGGTGTAGTAGTAAAATGCGTTAATATCGGTAAGAACACCAAATGCGAAGGCAGCTTGCTGGAACATAGCTGACACTCAGGGACGAAAGCGTGGGGAGCG…	Bacteria	Patescibacteria	ABY1	Candidatus Magasanikbacteria	Unknown	Unknown
CTGGGAATTTTGCACAATGGACGAAAGTCTGATGCAGTGACACTGCGTGCGGGATGAAGGCCCTCGGGTCGTAAACCGCTGTGATAGGGGAAAAACATAATGATGGTACCCTATTAGAAAGCACTTGCTAACTACGTGCCAGAAGCCTCGGTAATACGTAGAGTGCAAGCGTTATCCGGATTTATTGGGCGTAAAGAGTATCGTAGGCGGTTTTTTAAGTATCGGGTTAAAGCCCTCGGCTCAACTGAGGAGATGCTCGATAAACTGAAAGACTAGTGGGTGTTCGGGGTTGCTAGAATTCTTGGTGGAGGAGTGAAATCCGTTGATATCAAGAAGAATACCAAAAGCGAAGGCAGGCAACTAGAACATTCCAGACGCTGATGAACGAAAGCTAGGGGA…	Bacteria	Patescibacteria	Microgenomatia	Candidatus Collierbacteria	Unknown	Unknown
TCGAGAATATTCCTCAATGGACGAAAGTCTGAAGGAGCGACGCCGCGTGCAGGATGAAGCCCCTCGGGGTGTAAACTGCTTTTATGTGGGAAGAATTTGTGACGGTACCACATGAATAAGAGGTTGCTAACTCTGTGCCAGCAGCAGCGGTAATACAGAGACCTCAAACGTTATCCGGATTCATTGGGCGTAAAGCGTCCGCAGGTGGTTCTATAAGTTCATGGTTAAATCCTGGGGCTTAACTTCAGGACTGCTGTGAAGACTGTAAAACTCGAGGATGGGAGAGGCAAGCGGAATTCTCGGTGTAGTCGTAATAAGCGCTGATATCGAGAAGAACACCAAAGGCAAAGGCAGCTTGCTAGAACATCTCTGACACTCATGGACGAAAGCGTGGGGAGC…	Bacteria	Patescibacteria	ABY1	Candidatus Magasanikbacteria	Unknown	Unknown
TAGGGAATATTGCACAATGGGCGCAAGCCTGATGCAGCAACGCCGCGTGAGGGACGACGGCCTTCGGGTTGTAAACCTCTTTTAGTAGGGAAGAAGCGAAAGTGACGGTACCTGCAGAAAAAGCACCGGCTAACTACGTGCCAGCAGCCGCGGTAATACGTAGGGTGCAAGCGTTATCCGGAATTATTGGGCGTAAAGAGCTCGTAGGCGGTTTGTCGCGTCTGCTGTGAAACCCCGAGGCTCAACCTCGGGCCTGCAGTGGGTACGGGCAGACTAGAGTGCGGTAGGGGAGATTGGAATTCCTGGTGTAGCGGTGGAATGCGCAGATATCAGGAGGAACACCAATGGCGAAGGCAGATCTCTGGGCCGTAACTGACGCTGAGGAGCGAAAGCATGGGG…	Bacteria	Actinobacteriota	Actinobacteria	Micrococcales	Microbacteriaceae	Unknown
TCGAGGATATTTAGCAATGGGCGAAAGCCTGACTATGCGACGCCGCGTGAGGGATGAAGGTTCTCGGATCGTAAACCTCTTTCGATGGGGAAGAAACCTCTATTTAATACATAGAGCTGACGGTACCCGTAGAAGAAGCCACGGCCAACTCCGTGCCAGCAGCCGCGGTAATACGGAGGTGGCAAGCGTTACTCGGATTTATTGGGTGTAAAGGGCAGGTAGGTGGTTCTGCAAGTCGGGAGTGAAATCCCTCGGCTCAACCGAGGAACTGCTTTCGAAACTACAGGACTTGAGACTAGAAGAGGAAAGTGGAATTCCCGGTGTAAGGGTGAAATCTGTAGATATCGGGAGGAACACCAGTAGCGAAGGCGACTTTCTGGGCTAGTTCTGACACTGAGC…	Bacteria	Verrucomicrobiota	Omnitrophia	Omnitrophales	Omnitrophaceae	Candidatus Omnitrophus
TCAAGAACATTCGACAATGGGCGAAAGCCTGATCGAGCGACGCCGCGTGCAGGAAGACGGCCTTCGGGTTGTAAACTGCTTTTGCGTGGGAAGAATCTCGCTTATGCGGGAGTGACGGTACCACGAGAATAAGGGGTTGCTAACTCTGTGCCAGCAGCAGCGGTAATACAGAGACCCCAAGCGTTATCCGGAGTTACTGGGCGTAAAGCGCAAGTAGTCGGTTTTTGTAGTCTGATGTTAAATCTCATGGCTCAACTGTGAGGCCGCATCAGAAACGCAAGAACTAGAGCAAGTCAGAGGTAAGCGGAACGTGTGGAGTAGCGGTGAAATGCGTTGATATCACACGGAACACCAAAAGCGAAGGCAGCTTACTAGGGCTTTGCTGACGATCAGTTGCGA…	Bacteria	Patescibacteria	Parcubacteria	Candidatus Yanofskybacteria	Unknown	Unknown
TGGGGAATTTTGGACAATGGGGGCAACCCTGATCCAGCCATGCCGCGTGAGTGAAGAAGGCCTTCGGGTTGTAAAGCTCTTTCGGCCGGAACGAAATCGCGTACGTGAATAACGTGCGTGGATGACGGTACTGGAAGAAGAAGCACCGGCTAACTACGTGCCAGCAGCCGCGGTAATACGTAGGGTGCGAGCGTTAATCGGAATTACTGGGCGTAAAGCGTGCGCAGGCGGTTCTGCAAGTCAGATGTGAAATCCCCGGGCTTAACCTGGGAACTGCGTTTGAAACTACGGAGCTAGAGTACGGCAGAGGGGGGTGGAATTCCACGTGTAGCAGTGAAATGCGTAGATATGTGGAGGAACACCGATGGCGAAGGCAGCCCCCTGGGCCGATACTGACGC…	Bacteria	Proteobacteria	Gammaproteobacteria	Burkholderiales	Nitrosomonadaceae	GOUTA6
TCGAGAATCTTTCGCAATGCCCGAAAGGGTGACGAAGCGACGCCGCGTGTGGGAAGAAGGCCTTCGGGTTGTAAACCACTGTCGGGAGTTAAGAAATGTAAGGGTGCTAATAGTATCCTTACTTGACTAAGGCTCCGGAGGAAGCCACGGCTAACTCTGTGCCAGCAGCCGCGGTAATACAGAGGCGGCAAGCGTTGTTCGGAATTATTGGGCGTAAAGAGCACGTAGGCGGCCTTGTAAGTCAGTTGTGAAAGCCTTCTGCTTAACGGAAGAACAGCATCTGATACTGCAGGGCTAGAGTGCGGAAGGGGAGAGTGGAACTTCTGGTGGAGCGGTGAAATGCGTAGATATCAGAAGGAACACCGGCGGCGAAGGCGACTCTCTGGTCCGTAACTGACG…	Bacteria	Planctomycetota	Brocadiae	Brocadiales	Brocadiaceae	Candidatus Brocadia
TGGGGAATATTGGACAATGGGGGCAACCCTGATCCAGCAATGCCGCGTGAGTGAAGAAGGCCCTAGGGTTGTAAAGCTCTTTCGGCGGGGAAGATGATGACGGTACCCGCAGAAGAAGCCCCGGCTAACTCCGTGCCAGCAGCCGCGGTAATACGGAGGGGGCTAGCGTTGTTCGGAATTACTGGGCGTAAAGGGCGCGTAGGCGGTGCGGTAAGTTAGGCGTGAAAGGCCCGGGCTCAACCCGGGAACTGCGCTTAAAACTGCCGCGCTCTGAGTCCGAGAGAGGATAGCGGAATTCCCAGTGTAGAGGTGAAATTCGTAGATATTGGGAAGAACACCAGTGGCGAAGGCGGCTATCTGGCTCGGTACTGACGCTGAGGCGCGAAAGCGTGGGGAGCA…	Bacteria	Proteobacteria	Alphaproteobacteria	Unknown	Unknown	Unknown
TGGGGAATTTTGCACAATGGGCGAAAGCCTGATGCAGCGACGCCGCGTGGAGGAAGAAGGCCTTCGGGTTGTAAACTTCTTTTTTTGGGGACGATGATGACGGTACCCAAGGAATAAGCCACGGCTAACTCTGTGCCAGCAGCCGCGGTAAGACAGAGGTGGCGAGCGTTGTTCGGAATCACTGGGCTTAAAGGGCGCGTAGGCGGTAGTGTAAGTCTGGGGTGGAATCTTAGGGCTTAACCCTAAAATTGCCCTGGAAACTGCATTACTTGAGTCAGCGAGGGGAGGGTAGAATTCCTGGTGTAGCGGTGAAATGCGTAGATATCAGGAGGAAGGCCTGTGGTGAAGACGGCCCTCTGGTGCTGTACTGACGCTGAGGCGCGAAAGCGTGGGTAGCAA…	Bacteria	Nitrospirota	Thermodesulfovibrionia	Unknown	Unknown	Unknown
TGGGGAATATTGCATAATGGGCGCAAGCCTGATGCAGCCATGCCGCGTGTGTGAAGAAGGCCTTAGGGTTGTAAAGCACTTTCAGCGAGGAGGAAGGGTTCAGTGTTAATAGCACTGTGCATTGACGTTACTCGCAGAAGAAGCACCGGCTAACTCCGTGCCAGCAGCCGCGGTAATACGGAGGGTGCAAGCGTTAATCGGAATTACTGGGCGTAAAGCGCACGCAGGCGGTTTGTTAAGTCAGATGTGAAATCCCCGAGCTTAACTTGGGAACTGCATTTGAAACTGGCAAGCTAGAGTCTTGTAGAGGGGGGTAGAATTCCAGGTGTAGCGGTGAAATGCGTAGAGATCTGGAGGAATACCGGTGGCGAAGGCGGCCCCCTGGACAAAGACTGACGC…	Bacteria	Proteobacteria	Gammaproteobacteria	Enterobacterales	Yersiniaceae	Serratia
TGGGGAATCTTGGACAATGGGGGCAACCCTGATCCAGCAATGCCGCGTGTGTGAAGAAGGCCTTCGGGTTGTAAAGCACTTTCGGTGGGGACGAACATGGCCGGGTGAATATCCCGGCCCCTGACGGTACCCAAAGAAGAAGCACCGGCTAACTCTGTGCCAGCAGCCGCGGTAATACAGAGGGTGCAAGCGTTAATCGGAATTACTGGGCGTAAAGCGTGCGTAGGTGGTTTGATAAGTCAGATGTGAAATCCCTGGGCTCAACCTGGGAACTGCATTTGATACTGTTGAACTCGAGTTCAGTAGAGGGTAGTAGAATTCCCGGTGTAGCGGTGAAATGCGTAGATATCGGGAGGAATACCAGTGGCGAAGGCGGCTACCTGGACTGAAACTGACACT…	Bacteria	Proteobacteria	Gammaproteobacteria	Acidiferrobacterales	Acidiferrobacteraceae	Sulfurifustis
TGGGGAATATTGGACAATGGGGGAAACCCTGATCCAGCGACGCCGCGTGAAGGAAGAAGGCTTTCGGGTTGTAAACTTCTGTCGTCAGGGACGAAGGTTGTGCAGTGAATAACTGTACAGTTTGACGGTACCTGAGGAGGAAGCACCGGCTAACTCCGTGCCAGCAGCCGCGGTAATACGGAGGGTGCAAGCGTTGTTCGGAATTACTGGGCGTAAAGCGTGTCTCGGCGGATTAGTAAGTTAGGTGTTAAAGACCCGGGCTCAACCCGGGGACTGCGCTTAATACTGCTAGTCTTGAGTAACAGAGGGATGAGTGGAATTCCTGGTGTAGCAGTGAAATGCGTAGATATCAGGAGGAACACCTGTGGCGAAAGCGACTCATTGGCTGTTTACTGACGC…	Bacteria	Unknown	Unknown	Unknown	Unknown	Unknown
ACGAGAATATTCCGCAATGGACGAAAGTCTGACGGAGCGACGCCGCGTGATCGATGAAGTGCTTCGGTACGTAAAGATCTTTTATCGGGGACGAAGTTTATTGACGGTACCCGATGAATAAGGGGCTCCTAACTCTGTGCCAGCAGGAGCGGTAATACAGAGGCCCCAAGCATTACCCGGAATTACTGGGCGTAAAGGGTGTCTAGGCGGCCATATTAGTCTCTCGTTAAATCCGTGGGCTCAACCTGCGGCTCGCGAGGGAAACGGTATGGCTCGAGGGCGTAAGAGGTGCACGGAACTCATGGTGGAGGGGTGAAATCCGTTGATATCATGGGGAACACCAAAGGCGAAGGCAGTGCACTGGTACGTTCCTGACGCTCAAACACGAAAGCCAGGGTA…	Bacteria	Patescibacteria	Parcubacteria	Candidatus Kaiserbacteria	Unknown	Unknown
TGGGGAATCTTGGACAATGGGGGCAACCCTGATCCAGCGATGCCGCGTGTGTGAAGAAGGCCTTCGGGTTGTAAAGCACTTTTAGTAGGGAAGAAAGATTTTTATTAAATAAATTAAAATTTTGACATTACTTACAGAAAAAGCACCGGCTAACTCTGTGCCAGCAGCCGCGGTAATACAGAGGGTGCAAGCGTTAATCGGAATGACTGGGCGTAAAGGGCGTGTAGGTGGTTAAACACGTTAGATGTGAAATACCCGGGCTTAACCTGGGAATGGCATCTAATACGATTTGACTAGAGTGCAGTAGAGGAGAGTGGAATTTCCGGTGTAGCAGTGAAATGCGTAGAGATCGGAAGGAACATCAGTGGCGAAGGCGGCTCTCTGGACTGTAACTGACAC…	Bacteria	Proteobacteria	Gammaproteobacteria	Diplorickettsiales	Diplorickettsiaceae	Unknown
TCGAGAATTTTTCACAATGGGGGAAACCCTGATGGAGCGACGCCGCGTGGAGGATGAAGGTTTTCGGATTGTAAACTCCTGTCATTAGAGAACAAGGCACACGGGTTAACTGCCCGTGTGTTGATAGTATCTGAAGAGGAAGGGACGGCTAACTCTGTGCCAGCAGCCGCGGTAATACAGAGGTCCCAAGCGTTGTTCGGATTCATTGGGCGTAAAGGGTGCGTAGGTGGCGATGTAAGTCGGGTGTGAAATCTCCAGGCTCAACCTGGAAACTGCACTCGATACTGCATTGCTTGAGGACTGTAGAGGGCATTGGAATTCACGGTGTAGCAGTGAAATGCGTAGATATCGTGAGGAAGACCAGTGGCGAAGGCGAATGCCTGGGCAGTTCCTGACACT…	Bacteria	Verrucomicrobiota	Verrucomicrobiae	Chthoniobacterales	Chthoniobacteraceae	LD29
TAAAGAATCTTCCACAATGGACGAAAGTCTGATGGAGCGACACCGCGTGCAGGACGACGGCCTTCGGGTTGTAAACTGCTTTTCTGGGGGAATAATTCTGAATGTACTCCAGGAATAAGCACCGGCAAATCACGTGCCAGCAGCCGCGGTAATACGTGAGGTGCAAACATTACCCGGAATTATTGGGCGTAAAGCGTCCGCAGGTGGCGTGGTAAGTAGGGTATTAAATCTTGAGGCTCAACTTCAAGGCTGTGCCCTAAACTACTATGCTAGAGAAAGGGAGAGGTGAGTGGAATTCTTCATGTAGGGGTAAAATCCGTAGATATGAAGAGGAACACCAAAAGCGAAGGCAGCTCACTGGCCCTTTTCTGACGCTCATGGACGAAAGCGTGGGGAGCG…	Bacteria	Patescibacteria	Gracilibacteria	Candidatus Peregrinibacteria	Unknown	Unknown
CTGGGAATTTTGCGCAATGGACGAAAGTCTGACGCAGCGACACCGCGTGAGGGATGAAGGCCTTAGGGTCGTAAACCTCTTTTGTCCCGCCACATGGCGGGAAGAATAAGCACTGACTAACTACGTGCCAGCAGTAGCGGTAATACGTAGGGTGCAAGCGTTATCCGGATTTATTGGGCGTAAAGAGTTCGTAGGTTTTTGGTCAAGTTTTGTTTGAAAGCCCGAGGCTCAACCTCGGACCCGGACAAAAAACTGATCGGATCGAGTCTGTTAGGGGGTACTGGAACTGATAGTGTAGCAGTGAAATGCGTTGATATTATCAGGAACACCGAGGGCGAAGGCAGGTACCTGGGACATGACTGACACTGAGGAACGAAAGCTAGGGGAGCGAAAG	Bacteria	Patescibacteria	Microgenomatia	Candidatus Amesbacteria	Unknown	Unknown
TCGAGAATATTCCACAATGGGCGAAAGCCTGATGGAGCGACACCTCGTGCAGGAAGAAGGCCTTCGGGTTGTAAACTGCTTTTCTAGGGGAAGAAGTTTTGACGGTACCCTAGGAATAAGGAATGGCAAACTTCGTGCCAGCAGCAGCGGTAATACGAAGATTCCAAGCGTTATCCGAATTTATTGGGCGTAAAGCGTACGTAGGGGGCTTGATGCGTCTGCCGTTAAATCTCACTGCCCAACAGTGAGGCCGCGGTGGATACGATTAGGCTAGAGGATGCGAGAGGTCTGTGGAACGCACGGTGTAGGGGTGATATCCGTTGATATCGTGCGGAACACCAAAGGCGAAGGCAGCAGACTGGCGTACTCCTGACCCTCAGGTACGAAAGCGTGGGTCGC…	Bacteria	Patescibacteria	Parcubacteria	Candidatus Colwellbacteria	Unknown	Unknown
TAGGGAATATTGGTCAATGGGTGAGAGCCTGAACCAGCCATGCCGCGTGCAGGAAGACGGCCTTCTGGGTTGTAAACTGCTTTTATCTGGGGATAAAAAGCCCATGCGTGGGACATTGAAGGTACCAGATGAATAAGCACCGGCTAACTACGTGCCAGCAGCCGCGGTAATACGTAGGGTGCAAGCGTTGTCCGGATTTATTGGGTTTAAAGGGTGCGTAGGCGGTCTATTAAGTCAGTGGTGAAATCCAACAGCTCAACTGTTGATGTGCCAATGATACTGATGGACTTGAGTACAGACGAGGTAGGCGGAATTGACAGTGTAGCGGTGAAATGCATAGATATTGTCAAGAACACCGATAGCGAAGGCAGCTTGCTAGCCTGTAACTGACGCTGAGGC…	Bacteria	Bacteroidota	Bacteroidia	Cytophagales	Microscillaceae	Chryseolinea
TCAAGAATCTTCCGCAATGGGCGAAAGCCTGACGGAGCAATGTCGCGTGCAGGATGAAGGCCTTCGGGTCGTAAACTGCTTTTATTAGGGACGAACAAATGACGGTACCTAATGAATAAGAGGTTGCTAACTCTGTGCCAGCAGCAGCGGTAATACAGAGACCTCAAGCGTTATCCGGATTTATTGGGCGTAAAGGGTCCGTAGGCGGTCTTGTTAGTCATGTGTTAAATCTTCGGGCTTAACCCGAAGGCTGCGCGTGATACTGCAAGACTAGAGATGGTGAGAGGTGCACGGAATTGCCGGTGTAGCGGTAAAATGCGTTCATATCGGCAAGAACACCAAAGGCGAAGGCAGTGCACTGGAACTATTCTGACGCTGAGGGACGAAAGCGTGGGGAGC…	Bacteria	Patescibacteria	ABY1	Candidatus Uhrbacteria	Unknown	Unknown
TGGGGAATATTGGACAATGGGCGAAAGCCTGATCCAGCCATGCCGCGTGTGTGAAGAAGGTCTTCGGATTGTAAAGCACTTTAAGTTGGGAGGAAGGGCAGTAACTTAATACGTTGCCGTCTTGACGTTACCGACAGAATAAGCACCGGCTAACTCTGTGCCAGCAGCCGCGGTAATACAGAGGGTGCAAGCGTTAATCGGAATTACTGGGCGTAAAGCGCGCGTAGGTGGTTTGTTAAGTTGGATGTGAAAGCCCCGGGCTCAACCTGGGAACTGCATTCAAAACTGACAAGCTAGAGTATGGTAGAGGGTGGTGGAATTTCCTGTGTAGCGGTGAAATGCGTAGATATAGGAAGGAACACCAGTGGCGAAGGCGACCACCTGGACTGATACTGACAC…	Bacteria	Proteobacteria	Gammaproteobacteria	Pseudomonadales	Pseudomonadaceae	Pseudomonas
TCAAGAATATTCCTCAATGGACGAAAGTCTGAAGGAGCGACGCCGCGTGTAGGATGAAGGTTTTCGGACTGTAAACTACTTTTATCAGGGAAGAATTTGTGACGGTACCTGATGAATAAGAGGTTGCTAACTCTGTGCCAGCAGCAGCGGTAATACAGAGACCTCAAGCGTTATCCGGATTTATTGGGCGTAAAGCGTCCGCAGGTTGTTTGGCAAGTCAGAGGTTAAAACTCAACGCTTAACGTTGAGACTGCCTTTGATACTATCAAACTAGAGATCGGAAGAGGTAAGCGGAATTCTCGGTGTAGTCGTAATAAGCGTTGATATCGAGAAGAACACCAAATGCGAAGGCAGCTTACTGGTACGTTTCTGACACTCATGGACGAAAGCGTGGGGAGC…	Bacteria	Patescibacteria	ABY1	Candidatus Magasanikbacteria	Unknown	Unknown
TCACGAATATTCCCCAATGGACGCAAGTCTGAGGGAGCGACGCCGCGTGTGGGACGACGGGTTTCGGCTCGTAAACCACTTTTGCCGAGGAAGAATTCTGACGGTACTCGGAGAATAAGAAGTTGCTAACTCTGTGCCAGCAGCAGCGGTAATACAGAGACTTCAAGCGTTATCCGAATTTATTGGGCGTAAAGGGTCCGCAGGTGGCCTGATGCGTCCCGCGTTAAATGTTAAGGCTCAACCTTGACACCGCGCGGGATACGATCGGGCTCGAGGCTGGGAGAGGTAAGCGGAATTGCCGGTGTAGTAGTAAAATGCGTTAATATCGGCAAGAACACCAAATGCGAAGGCAGCTTACTGGAACAAGCCTGACACTCAGGGACGAAAGCGTGGGTAGCG…	Bacteria	Patescibacteria	ABY1	Candidatus Magasanikbacteria	Unknown	Unknown
TCAAGAATCTTCCCCAATGGACGAAAGTCTGAGGGAGCGACGCCGCGTGCAGGATGAAGCTCTTCGGAGTGTAAACTGCTTTTCTCTGGGACGAACACATGACGGTACCAGAGGAATAAGGACCTGCTAAACTCGTGCCAGCAGCCGCGGTAATACGAGTGGTTCAAGCGTTATCCGGATTTATTGGGCGTAAAGAGTCTGTAGGTGGTTTGGCGCATCGTTCGTTAAATATTGAAGCTCAACTTCAATGCCGCGGGCGAGATGGCCAGACTAGAGGCTGGAAGAGGTATGCGGAACTGCCGGTGTAGTAGTAAAATGCGTTAATATCGGCAGGAACACCAACGGCGAAGGCAGCATACTGGTACAGATCTGACACTGAGAGACGAAAGCGTGGGGAGC…	Bacteria	Patescibacteria	ABY1	Unknown	Unknown	Unknown
TGGGGAATTTTGGACAATGGGCGAAAGCCTGATCCAGCAATGCCGCGTGAGTGAAGAAGGCCTTCGGGTTGTAAAGCTCTTTTGTCAGGGAAGAAACGGTGAGGGCTAATATCCTTTGCTAATGACGGTACCTGAAGAATAAGCACCGGCTAACTACGTGCCAGCAGCCGCGGTAATACGTAGGGTGCAAGCGTTAATCGGAATTACTGGGCGTAAAGCGTGCGCAGGCGGTTTTGTAAGTCTGTCGTGAAATCCCCGGGCTCAACCTGGGAATTGCGATGGAGACTGCAAGGCTAGAATCTGGCAGAGGGGGGTAGAATTCCACGTGTAGCAGTGAAATGCGTAGAGATGTGGAGGAACACCGATGGCGAAGGCAGCCCCCTGGGTCAAGATTGACGC…	Bacteria	Proteobacteria	Gammaproteobacteria	Burkholderiales	Oxalobacteraceae	Massilia
CTGGGAATATTCCGCAATGGACGAAAGTCTGACGGAGCGACGCCGCGTGCAGGATGAAGCTTTTCGGAGTGTAAACTGCTTTTCTAAAGGACGAATATGACGGTACTTTAGGAATAAGGACCTGCTAACTACGTGCCAGCAGCAGCGGTAATACGTAGGGTCCGAGCGTTGTCCGGAATTATTGGGCGTAAAGAGCTCGTAGGCGGTTAAATAAGTCTTGTGTTAAATCCTTAGGCTCAACCTAAGACCTGCATAAGATACTGTTTGACTTTGAGTCAGTCAGGGGCAAGTGGAATTCCTGGTGTAGCAGTGAAATGCGTTGATATCAGGAGGAACACCAATGGCGAAGGCAACTTGCTAGGACTGTACTGACGCTGAGGAGCGAAAGCGTGGGTAGCG…	Bacteria	Patescibacteria	Berkelbacteria	Unknown	Unknown	Unknown
TGGGGAATATTCCACAATGGGGGAAACCCTGATGGAGCAACGCCGCGTGCAGGATGAAGGCCTTCGGGTCGTAAACTGCTTTTATAGGTGAAGATTATGACGGTAACCTAAGAATAAGGATCTGCAAACTCCGTGCCAGCAGCCGCGGTCATACGGGGGATCCAAGCGTTATTCGGAATTACTGGGCGTAAAGAGTTGCGTAGGTGGTTTTTTAAGCAGGGTATGAAATCGTACGGCTCAACCGTACAACTGTGCCCTGAACTGAGAAACTAGAGTGTGGTAGAGGTAGCTGGAATTTCCGGTGTAGGAGTGAAATCCGTAGATATCGGAAGGAACACCAATGGCTTATGCAGGCTACTGGGCCATTACTGACACTAAGGCACGAAAGCGTGGGGAGCG…	Bacteria	Patescibacteria	Saccharimonadia	Saccharimonadales	Unknown	Unknown
TAGGGAATCTTCCGCAATGGGCGAAAGCCTGACGGAGCAACGCCGCGTGAGTGATGAAGGGTTTCGGCTCGTAAAACTCTGTTATTAGGGAAGAACAAATGTGTAAGTAACTGTGCACGTCTTGACGGTACCTAATCAGAAAGCCACGGCTAACTACGTGCCAGCAGCCGCGGTAATACGTAGGTGGCAAGCGTTATCCGGAATTATTGGGCGTAAAGCGCGCGTAGGCGGTTTCTTAAGTCTGATGTGAAAGCCCACGGCTCAACCGTGGAGGGTCATTGGAAACTGGGAAACTTGAGTGCAGAAGAGGAAAGTGGAATTCCATGTGTAGCGGTGAAATGCGCAGAGATATGGAGGAACACCAGTGGCGAAGGCGACTTTCTGGTCTGTAACTGACGC…	Bacteria	Firmicutes	Bacilli	Staphylococcales	Staphylococcaceae	Staphylococcus
TGGGGAATATTGGACAATGGGGGCAACCCTGATCCAGCCATGCCGCGTGTGTGAAGAAGGCCTTCGGGTTGTAAAGCACTTTCAGCGGGGAGAAAGGCTTCGGGCTAATACCTTGGAGTACTTGATGCTACCCGCAGAAGAAGCACCGGCTAATTTCGTGCCAGCAGCCGCGGTAATACGAAAGGTGCGAGCGTTAATCGGAATTACTGGGCGTAAAGCGTGCGTAGGCGGCCACTTAAGTCGGATGTGAAAGCCCCGGGCTCAACCTGGGAGGTGCATCCGATACTGGGTGGCTAGAGTGTGACAGAGGGAGGTGGAATTTCCGGTGTAGCGGTGAAATGCGTAGAGATCGGAAGGAACACCAGTGGCGAAGGCGGCCTCCTGGGTTAACACTGACGC…	Bacteria	Proteobacteria	Gammaproteobacteria	Oceanospirillales	Alcanivoracaceae1	Alcanivorax
TTAGGAATCTTGCGCAATGGGCGAAAGCCTGACGCAGCGACGCCGCGTGACTGATGAAGTCTTTCGGGATGTAAAGGTCTTTTTTGGGGGAAGAAGGATGTGACGGTACCCCAAGAATAAGCCCCGGCTAACTACGTGCCAGCAGCCGCGGTAATACGTAGGGGGCGAGCGTTGTCCGAATTCACTGGGCGTAAAGCGCGCGTAGGCGGACCTTTAAGTTGGTGGTGAAATGCCGAGGCTCAACCTCGGAACTGCCTTCAAAACTGGGGGTCTTGAGGTATGGAGAGGGAAGTGGAATTCCAGGTGTAGCGGTGAAATGCGTAGATATCTGGAGGAACACCCGTGGCGAAGGCGGCTTCCTGGCCATATCCTGACGCTGAGGTGCGAAAGCCAGGGGAG…	Bacteria	Armatimonadota	Unknown	Unknown	Unknown	Unknown
TCAGGAATCTTCCACAATGCGCGAAAGCGTGATGGAGCGACGCCGCGTGCCAGATGAAGCCCTTTGGGGTGTAAATGGCTTTTCTGTAGGACGAATTCGTGACGGTACTACAGGAATAAGAGGTTGCTAACTCTGTGCCAGCAGCAGCGGTAATACAGAGACCTCAAGCGTTATCCGGAGTTACTGGGCGTAAAGCGTCCGCAGGTGGTTGCGTGCGTCACATGTGAAATCCTGGAGCTCAACTTCAGGTCCGCGTGTGATACGGCGCGACTTGAGGCCGGGAGAGGTGAGCGGAATTGCTGGTGTAGGGGTAAAATCCGTTTATATCAGCAAGAACACCGAATGCGAAAGCAGCTCACTGGAACGTGCCTGACACTCATGGACGAAAGCGTGGGGAGC…	Bacteria	Patescibacteria	ABY1	Candidatus Uhrbacteria	Unknown	Unknown
TGGGGAATATTGGACAATGGGCGAAAGCCTGATCCAGCAATGCCGCGTGAGTGATGAAGGCCTTAGGGTTGTAAAGCTCTTTTACCAGGGATGATAATGACAGTACCTGGAGAATAAGCTCCGGCTAACTCCGTGCCAGCAGCCGCGGTAATACGGAGGGAGCTAGCGTTGTTCGGAATTACTGGGCGTAAAGCGCACGTAGGCGGCTACTCAAGTCAGAGGTGAAAGCCCAGGGCTCAACCCTGGAACTGCCTTTGAAACTAGGTAGCTAGAATCTTGGAGAGGTCAGTGGAATTCCGAGTGTAGAGGTGAAATTCGTAGATATTCGGAAGAACACCAGTGGCGAAGGCGACTGACTGGACAAGTATTGACGCTGAGGTGCGAAAGCGTGGGGAGCAA…	Bacteria	Proteobacteria	Alphaproteobacteria	Sphingomonadales	Sphingomonadaceae	Novosphingobium
TCGAGGATCTTTTGCAATGCCCGAAAGGGTGACAATGCGACGCCGCGTGTGCGATGAAGGTTTTCGGATCGTAAAGCACTGTCGACCGGGATGAATCTCAGGAGGCTGAATAAGCTTTCAGGGTGACAGTACCGGTAGAGGAAGCCACGGCTAACTCCGTGCCAGCAGCCGCGGTAATACGGAGGTGGCAAGCGTTACTCGGATTGATTGGGTGTAAAGGGTATGTAGGTGGTGAATTAAGTCGAATGTGAAATCCCTTGGCTTAACCAAGGAACTGCATTCGAAACTGATTCGCTTGAGCGACGGAGAGGAAAGCGGAATTCCCGGTGTAACAGTGAAATGTGTAGATATCGGGAGGAACACCAGTGGCGAAGGCGGCTTTCTGGACGTTTGCTGACA…	Bacteria	Verrucomicrobiota	Omnitrophia	Omnitrophales	Omnitrophaceae	Candidatus Omnitrophus
TGGGGAATATTGCACAATGGGCGAAAGCCTGATGCAGCGACGCCGCGTGAGGGATGAAGGCCTTCGGGTTGTAAACCTCTTTCAGTAGGGAAGAAGCGAAAGTGACGGTACCTGCAGAAGAAGCGCCGGCTAACTACGTGCCAGCAGCCGCGGTAATACGTAGGGCGCAAGCGTTGTCCGGAATTATTGGGCGTAAAGAGCTCGTAGGCGGTTTGTCGCGTCTGGTGTGAAAACTCAAGGCTCAACCTTGAGCTTGCATCGGGTACGGGCAGACTAGAGTGCGGTAGGGGTGACTGGAATTCCTGGTGTAGCGGTGGAATGCGCAGATATCAGGAGGAACACCGATGGCGAAGGCAGGTCACTGGGCCGCAACTGACGCTGAGGAGCGAAAGCATGGGG…	Bacteria	Actinobacteriota	Actinobacteria	Micrococcales	Unknown	Unknown
TGGGGAATATTGGACAATGGGCGAAAGCCTGATCCAGCAATGCCGCGTGAGTGATGAAGGCCTTAGGGTTGTAAAGCTCTTTTACCAGGGATGATAATGACAGTACCTGGAGAATAAGCTCCGGCTAACTCCGTGCCAGCAGCCGCGGTAATACGGAGGGAGCTAGCGTTGTTCGGAATTACTGGGCGTAAAGCGCACGTAGGCGGTTACTCAAGTCAGAGGTGAAAGCCCGGGGCTCAACCCCGGAACGGCCTTTGAAACTAGGTAACTAGAATCTTGGAGAGGTCAGTGGAATTCCGAGTGTAGAGGTGAAATTCGTAGATATTCGGAAGAACACCAGTGGCGAAGGCGACTGACTGGACAAGTATTGACGCTGAGGTGCGAAAGCGTGGGGAGCAA…	Bacteria	Proteobacteria	Alphaproteobacteria	Sphingomonadales	Sphingomonadaceae	Novosphingobium
TGAGGAATATTGCGCAATGGGGGAAACCCTGACGCAGCAACGCCGCGTGGGTGAAGAAGGCCTTCGGGTCGTAAAGCCCTTTCGGACGGGACGAACGCTCCGCGGTGAAAGCCGCGGAGTCTGACGGTACCGTAGGAAGAAGCACCGGCTAACTCCGTGCCAGCAGCCGCGGTAATACGGAGGGTGCGAGCGTTGTTCGGAATTACTGGGCGTAAAGCGCGTGTAGGCGGCCTTGCAAGTCAGGCGTGAAAGCCCTCGGCTTAACCGGGGAAGTGCGTCTGAAACTGCTTGGCTTGAGTACGGGAGAGGGAGGCGGAATTCCCAGTGTAGAGGTGAAATTCGTAGATATTGGGAGGAACACCGGTGGCGAAAGCGGCCTCCTGGACCGATACTGACGCT…	Bacteria	MBNT15	Unknown	Unknown	Unknown	Unknown
TGGGGAATATTGGACAATGGGGGCAACCCTGATCCAGCAATGCCGCGTGTGTGAAGAAGGCCTTCGGGTTGTAAAGCACTTTCGGTGGGGACAAACGTGGCGAGGCTAATACCCTCGTCCTTGATGGTACCCAAAGAAGAAGCACCGGCTAACTCTGTGCCAGCAGCCGCGGTAATACAGAGGGTGCAAGCGTTAATCGGAATTACTGGGCGTAAAGGGTGCGTAGGTGGTTGGATAAGTCAGATGTGAAATCCCCGGGCTTAACCTGGGAACTGCGTTTGATACTGTCCGACTAGAGTCTGGTAGAGGGTAGTGGAATTCCGCATGTAGCGGTGAAATGCGTAGAGATGCGGAGGAACACCAGTGGCGAAGGCGGCTACCTGGACCAAGACTGACACT…	Bacteria	Proteobacteria	Gammaproteobacteria	Acidiferrobacterales	Acidiferrobacteraceae	Sulfurifustis
TCAAGAATCTTCCACAATGGCCGAAAGGCTGATGGAGCGACGCCGCGTGCAGGAAGAAGCCCCTCGGGGTGTAAACTGCTTTTCTTAGGGACGAATTCGTGACGGTACCTGAGGAATAAGAGGTTGCTAACTCTGTGCCAGCAGCAGCGGTAATACAGAGACCTCAAGCGTTATCCGGATTTACTGGGCGTAAAGAGCCCGAAGGTGGTTTGGAAAGTCATTGGTTAAACCCTGAGGCTTAACTTCAGGTTCGCTGGTGAAACTTCCAAGCTAGAGGCCGGGAAAGGCAAGCGGAACTATCGGTGTAGTCGTAATAAGCGCTGATATCGATAGGAACACCAAAGGCGAAGGCAGCTTGCTGGAACGCGCCTGACACTCTAGGACGAAAGCGTGGGTAGC…	Bacteria	Patescibacteria	ABY1	Candidatus Magasanikbacteria	Unknown	Unknown
CTGGGAATTTTGCACAATGGACGAAAGTCTGATGCAGTGACACTGCGTGCGGGATGAAGGCCCTCGGGTCGTAAACCGCTGTGATAGGGGAAAAACATAATGATGGTACCCTATTAGAAAGCACTTGCTAACTACGTGCCAGAAGCCTCGGTAATACGTAGAGTGCAAGCGTTATCCGGATTTATTGGGCGTAAAGAGTATCGTAGGCGGTTTTTTAAGTATCGGGTTAAAGCCCTCGGCTCAACTGAGGAGATGCTCGATAAACTGAAAGACTAGTGGATATTTGGGGTTGCTAGAATTCTTGGTGGAGGAGTGAAATCCGTTGATATCAAGAAGAATACCAAAAGCGAAGGCAGGCAACTAGAATATTCCAGACGCTGATGAACGAAAGCTAGGGGA…	Bacteria	Patescibacteria	Microgenomatia	Candidatus Collierbacteria	Unknown	Unknown
TCGAGAATATTCCTCAATGGGCGAAAGCCTGAAGGAGCGACGCCGCGTGAAGGATGAAGGGGCTTTGCCCTGTAAACTTCTTTTCTATGGGAAGAATTTGTGACGGTACCATGGGAATAAGGGGTTGCTAACTCTGTGCCAGCAGCAGCGGTAATACAGAGACCCCAAGCGTTATCCGGATTTACTGGGCGTAAAGGGTCCGCAGGCGGTTCTGCGCATCCATTGTTAAATCCTGGGGCTTAACTCCAGGACCGCGGTGGAGATGACAGAACTAGAGACCGGAAGAGGCAAGCGGAATTCCTGGTGTAGTCGTAATAAGCGTTGATATCAGGAAGAACACCAAATGCGAAGGCAGCTTGCTAGTACGGTTCTGACGCTCAGGGACTAAAGCGTGGGGAG…	Bacteria	Patescibacteria	ABY1	Candidatus Magasanikbacteria	Unknown	Unknown
TGGGGAATCTTGCGCAATGGGCGAAAGCCTGACGCAGCGACACCGCGTGAGTGACGAAGTCTTTCGGGATGTAAAGCTCTGTCAAGAGGGACAATAATGATGGTACCTTTAAAGGAAGCCCCGGCTAACTACGTGCCAGCAGCCGCGGTAATACGTAGGGGGCGAGCGTTATCCGGATTTACTGGGCATAAAGCGCATGCAGGCGGCTATTTAAGTCAGATGTTAAAAGCTTCGGCTCAACCGATTCTGGCATTTGAAACTGAGTAGCTTGAGGTTGGTAGAGGAAAGCGGAACTCATGGTGTAGCGGTGAAATGCGTAGATATCATGAGGAACACCAGTTGCGAAGGCGGCTTTCTGGCCCAATTCTGACGCTGAGATGCGAAAGCGTGGGGAGCAAA…	Bacteria	Margulisbacteria	Unknown	Unknown	Unknown	Unknown
TCGAGTATCTTTCGCAATGCCCGAAAGGGTGACGAAGCGACGCCGCGTGTGGGAAGAAGGCCTTCGGGTTGTAAACCACTGTCAGGAGTTAAGAAATGTAAGGGTGCTAATAGTAACCTTACTTGACTAAGGCTCCAGAGGAAGCCACGGCTAACTCTGTGCCAGCAGCCGCGGTAATACAGAGGTGGCAAGCGTTGTTCGGAATTATTGGGCGTAAAGAGCACGTAGGCGGTTCTGCAAGTCGGCTGTGAAAGCCTTCCGCTCAACGGAAGAACAGCAGTTGATACTACAGGACTGGAGTGCGGGAGGGGAGAGTGGAACTTCTGGTGGAGCGGTGAAATGCGTAGATATCAGAAGGAACGCCGGCGGCGAAAGCGACTCTCTGGCCCGTAACTGACG…	Bacteria	Planctomycetota	Brocadiae	Brocadiales	Brocadiaceae	Unknown
TCGAGAATCTTCCGCAATGGGCGAAAGCCTGACGGAGCGACGCCGCGTGATTGATGAAGTCCTTCGGGATGTAAAGATCTTTTATGAGGGAGAAAGTTTATTGATGTTACCTCATGAATAAGGGGTTGCTGAACTCGTGCCAGCAGCAGCGGTAATACGAGTGCCCCGAGCGTTATCCGGAATCATTGGGTGTAAAATGTGTGTAGGTGGCTGTGTTAGTCTTCTGTTAAACCTCCCGGCTTAACCGGGAAACTGCGGAGGATACGGCACAACTAGAGGGTGCGAGAGGTGCGCAGAACTTATGGAGTAGGGGTGAAATCCGTTGATACCATAGGGAATACCGAATGCGAAGGCAGCGCGCTGGTGCATTCCTGACACTGAGACACGAAAGCGTGGGTA…	Bacteria	Patescibacteria	Parcubacteria	Unknown	Unknown	Unknown
TCGAGGATATTTAGCAATGGACGAAAGTCTGACTATGTGACGCCGCGTGAGGGATGAAGGTCTTCGGATCGTAAACCTCTTTCGATAGGGAAGAAAACCTATTCTTAACGGAATAGACTGACGGTACCTAGAGAAGAAGCCACGGCCAACTCTGTGCCAGCAGCCGCGGTAATACAGAGGTGGCGAGCGTTACTCGGATTTATTGGGTGTAAAGGGCAAGTAGGCGTCTTAACAAGTTAGAAGTGAAATCCTGCAGCTCAACTGCAGAACTGCTTTTAAAACTGTTGAGATTGAGACTGGGAGAGGAAAGCGGAATTCTCGGTGTAAGAGTGAAATCTGTAGATATCGAGAGGAACACCAGTGGCGAAGGCGGCTTTCTGGTCCAGTACTGACGCTGAA…	Bacteria	Verrucomicrobiota	Omnitrophia	Omnitrophales	Omnitrophaceae	Candidatus Omnitrophus
TGAGGAATATTGGTCAATGGGCGGGAGCCTGAACCAGCCATCCCGCGTGCAGGAAGACGGCCCTATGGGTTGTAAACTGCTTTTGTGCAGGAAGAACGTCCCGATCGTGATCGGGAGTGACGGTACTGCATGAATAAGCACCGGCTAACTCCGTGCCAGCAGCCGCGGTAATACGGAGGGTGCAAGCGTTATCCGGATTTATTGGGTTTAAAGGGTGCGTAGGCGGTAAGATAAGTCAGTGGTGAAAATCTGCAGCTCAACTGTAGTCGTGCCATTGAAACTGTTTTACTTGAGTAACCATGAGGTAGGCGGAATGTGTAGTGTAGCGGTGAAATGCTTAGATATTACACAGAACACCGATTGCGTAGGCAGCTTACTAGCGGTTTACTGACGCTGATG…	Bacteria	Bacteroidota	Bacteroidia	Bacteroidales	Prolixibacteraceae	BSV13
TGGGGAATATTGGACAATGGGCGAAAGCCTGATCCAGCCATGCCGCGTGTGTGAAGAAGGTCTTCGGATTGTAAAGCACTTTAAGTTGGGAGGAAGGGCAGTAAATTAATACTTTGCTGTTTTGACGTTACCGACAGAATAAGCACCGGCTAACTCTGTGCCAGCAGCCGCGGTAATACAGAGGGTGCAAGCGTTAATCGGAATTACTGGGCGTAAAGCGCGCGTAGGTGGTTTGTTAAGTTGAATGTGAAATCCCCGGGCTCAACCTGGGAACTGCATCCAAAACTGGCAAGCTAGAGTATGGTAGAGGGTGGTGGAATTTCCTGTGTAGCGGTGAAATGCGTAGATATAGGAAGGAACACCAGTGGCGAAGGCGACCACCTGGACTGATACTGACAC…	Bacteria	Proteobacteria	Gammaproteobacteria	Pseudomonadales	Pseudomonadaceae	Pseudomonas
TCGAGAATATTTCGCAATGGGCGCAAGCCTGACGAAGCGACACCGCGTGAAGGAAGAAGGCCCTCGGGTTGTAAACTTCTTTTGCAGGGGAAGAAGTCCCGCTTAGCGGGATTGACGGTACCCTGAGAATAAGGCGCTGCTAACTTCGTGCCAGCAGCAGCGGTAATACGAAGGCGCCAAGCGTTATCCGGATTTATTGGGCGTAAAGAGTTCAAAGGGGGTTATGTTAGTCCGGTGTTAAAGCTTCCCGCTCAACGGGAAAAGTGCATTGGATACGGCATAACTTGAGGAAATCAGAGGCAAGTAGAACGGCTGGTGTAGGGGTGAAATCCGTTGATATCAGCCGGAATACCAAAGGCGAAGGCATCTTGCTGGGATTTTCCTGACCCTGAAGGAACG…	Bacteria	Patescibacteria	Parcubacteria	Candidatus Azambacteria	Unknown	Unknown
CGAGGAATCTTGGGCAATGGGCGAAAGCCTGACCCAGCGACGCCGCGTGAGGGACGAAGGCCTTCGGGTCGTAAACCTCTTTTGTGAGGGAAGAAGTTCTGACGGTACCTCACGAATAAGCCACGGCTAACTACGTGCCAGCAGCCGCGGTAATACGTAGGTGGCGAGCGTTGTCCGGATTTACTGGGCGTAAAGGGCTTGTAGGCGGTTCGTTAAGTCCGGTGTGAAATCTCCCGGCCCAACTGGGAGGGGCCATCGGATACTGGCGAACTGGAGGCGGGCAGAGGAAAGCAGAATTCCCGGTGTAGCGGTGAAATGCGTAGATATCGGGAGGAATACCAGTGGCGAAGGCGGCTTTCTGGGCCTGTCCTGACGCTGAGGAGCGAAAGCGTGGGGAGC…	Bacteria	Chloroflexi	Dehalococcoidia	S085	Unknown	Unknown
CTAGGAATATTCGGCAATGGACGAAAGTCTGACCGAGCGACGCCGCGTGGAGGATGAAGGCCTTAGGGTTGTAAACTCCTTTTGATAGTCCTTTCACGGACTATAGAATAAGCCTCTACTAACTACGTGCCAGAAGTCTCGGTAATACGTAGGAGGCAAGCGTTATCCGGATTCATTGGGCGTAAAGTGTGCGTAGGCTCATTGGCAAGTCGTATCTTAAAGACTAAGGCTTAACCTTGGAAGTGGATACGAAACTGCTAATGTTGAGGATTGTCAGGGATGCTGGAACAGTTAGTGTAGCAGTGAAATGCGTTGATATTAACTGGAACACCAAAGGCGAAGGCAAGCATCTGGGATTTTCCTGACGCTGAGGCACGAAAGCCAGGGGAGCGAAAC	Bacteria	Patescibacteria	Microgenomatia	Candidatus Levybacteria	Unknown	Unknown
CCGAGAATATTCGACAATGGGCGAAAGCCTGATCGAGCGACGCCGCGTGCAGGAGGAAGTCCTTCGGGACGTAAACTGCTTTTATAGGGGAGGAATACGCTGAAAGGCGCATGACTGTACCCTATGAATAAGGACTTGCTAATCTCGTGCCAGCAGCCGCGGTAATACGAGAGGTCCAAGCGTTATCCGGATTTACTGGGCGTAAAGGGTGCGTAGGAGGATTTGTTAGTCTTTTGTTAAAGCTCCTGGCTTAACCGGGAAAATGCAAAAGATACGGCAAAACTTAGAGGATGCCAGAGGCAAACGGAACTCACGGTGTAGGGGTGAAATCCGTTGATATCGTGGGGAACACCAAAGGCGAAGGCAGTTTGCTGGGGCAGTCCTGACTCTGAGGCACGA…	Bacteria	Patescibacteria	Parcubacteria	Candidatus Giovannonibacteria	Unknown	Unknown
TCGAGAATATTCCACAATGGGCGAAAGCCTGATGGAGCGACGCCGCGTGCAGGATGAAGGCCTTCGGGTCGTAAACTGCTTTTATGGGGGAAGAATTTGTGACGGTACCCCAAGAATAAGAGGTTGCTAACTCTGTGCCAGCAGCAGCGGTAATACAGAGACCTCAAGTGTTATCCGGATTTATTGGGCGTAAAGCGTCCGCAGATGGTTTGGCGGGTAAGGGGTTAAAACCTAGTGCTTAACATTAGGATGGCCTTTTAAACTACTAAACTAGAGGATGGAAGAGGTAAGCGGAATTGCAGGTGTAGTCGTAATAAGCGTTGATATCTGCAAGAACACCAAAGGCGAAGGCAGCTTACTGGTACATTCCTGACATTCATGGACGAAAGCGTGGGGAGC…	Bacteria	Patescibacteria	ABY1	Candidatus Magasanikbacteria	Unknown	Unknown
TGGGGAATTTTGGACAATGGGCGCAAGCCTGATCCAGCCATGCCGCGTGCGGGAAGAAGGCCTTCGGGTTGTAAACCGCTTTTGTCAGGGAAGAAAAGGTTCTGGTTAATACCTGGGACTCATGACGGTACCTGAAGAATAAGCACCGGCTAACTACGTGCCAGCAGCCGCGGTAATACGTAGGGTGCAAGCGTTAATCGGAATTACTGGGCGTAAAGCGTGCGCAGGCGGTTATGCAAGACAGAGGTGAAATCCCCGGGCTCAACCTGGGAACTGCCTTTGTGACTGCATGGCTAGAGTACGGTAGAGGGGGATGGAATTCCGCGTGTAGCAGTGAAATGCGTAGATATGCGGAGGAACACCGATGGCGAAGGCAATCCCCTGGACCTGTACTGACGC…	Bacteria	Proteobacteria	Gammaproteobacteria	Burkholderiales	Comamonadaceae	Pelomonas
TGGGGAATCTTGCGCAATGGGCGAAAGCCTGACGCAGCCATGCCGCGTGAATGATGAAGGTCTTAGGATTGTAAAATTCTTTCACCGGGGACGATAATGACGGTACCCGGAGAAGAAGCCCCGGCTAACTTCGTGCCAGCAGCCGCGGTAATACGAAGGGGGCTAGCGTTGCTCGGAATTACTGGGCGTAAAGGGAGCGTAGGCGGACTGTTAAGTTAGAGGTGAAAGCCCAGGGCTCAACCTTGGAATTGCCTTTGATACTGGCAGTCTTGAGTACGGAAGAGGTATGTGGAACTCCGAGTGTAGAGGTGAAATTCGTAGATATTCGGAAGAACACCAGTGGCGAAGGCGACATACTGGTCCGTTACTGACGCTGAGGCTCGAAAGCGTGGGGAGCAA…	Bacteria	Proteobacteria	Alphaproteobacteria	Caulobacterales	Caulobacteraceae	Caulobacter
TCGAGAATATTCGACAATGGGCGAAAGCCTGATCGAGCGACGCCGCGTGCAGGAAGAAGGTCTTCGGATTGTAAACTGCTTTTCTACAGCAAAAAGTTATTGATTACTGTGGGAATAAGACGCTGCAAACTTCGTGCCAGCAGCCGCGGTAATACGAAGGCGTCAAGCGTTATCCGGATTTATTGGGCGTAAAGAGCGAGTAGGTGGTTTGGTGCGTCTGTTGTTAAATGTCTCCGCTTAACGGGGTCACCGCAATGGAAACGGCCGAACTAGAGAGTGCTAGAGGCAACTGGAGCGCACGGTGTAGGGGTGAAATCCGTTGATATCGTGCGAAACACCAAAGGCGAAGGCAGGTTGCTGGGGCATTTCTGACACTCAATCGCGAAAGCGTGGGGAGCA…	Bacteria	Patescibacteria	Parcubacteria	Candidatus Colwellbacteria	Unknown	Unknown
TGGGGAATTTTGGACAATGGGGGCAACCCTGATCCAGCAATGCCGCGTGAGTGAAGAAGGCCTTCGGGTTGTAAAGCTCTTTTGTCAGGGAAGAAACGGTGTTTCCTAATACGGAATGCTAATGACGGTACCTGAAGAATAAGCACCGGCTAACTACGTGCCAGCAGCCGCGGTAATACGTAGGGTGCAAGCGTTAATCGGAATTACTGGGCGTAAAGCGTGCGCAGGCGGTTTTATAAGTCTGATGTGAAATCCCCGGGCTCAACCTGGGAACTGCATTGGAGACTGTAAGGCTAGAGTGTGTCAGAGGGGGGTAGAATTCCACGTGTAGCAGTGAAATGCGTAGATATGTGGAGGAATACCGATGGCGAAGGCAGCCCCCTGGGATAACACTGACGC…	Bacteria	Proteobacteria	Gammaproteobacteria	Burkholderiales	Oxalobacteraceae	Undibacterium
TGGGGAATATTGGACAATGGGCGAAAGCCTGATCCAGCCATGCCGCGTGTGTGAAGAAGGTCTTCGGATTGTAAAGCACTTTAAGTTGGGAGGAAGGGTAGTGACTTAATACGTTGCTACTTTGACGTTACCGACAGAATAAGCACCGGCTAACTTCGTGCCAGCAGCCGCGGTAATACGAAGGGTGCAAGCGTTAATCGGAATTACTGGGCGTAAAGCGCGCGTAGGTGGTTCAGTAAGTTGGATGTGAAATCCCCGGGCTCAACCTGGGAACTGCATCCAAAACTGCTGAGCTAGAGTACGGTAGAGGGTGGTGGAATTTCCTGTGTAGCGGTGAAATGCGTAGATATAGGAAGGAACACCAGTGGCGAAGGCGACCACCTGGACTGATACTGACAC…	Bacteria	Proteobacteria	Gammaproteobacteria	Pseudomonadales	Pseudomonadaceae	Pseudomonas
TCGAGAATATTCCCCAATGGCCGAAAGGCTGAGGGAGCGACGCCGCGTGCGGGACGAAGGGCTTCGGCTCGTAAACCGCTTTTCTCAAGGACGAACACTGACGGTACTTGAGGAATAAGAGGTTGCTAACTCTGTGCCAGCAGCAGCGGTAATACAGAGACCTCGAACGTTGTCCGGATTCATTGGGCGTAAAGGGTCCGTAGGCGGCTTCACACGTCGCCGGTAAAAACTCGGGGCTCAACCCCGAGACCGCCGGCGATACGGTGAGGCTCGAGCATGGGAGAGGTAAGCGGAATTGCCGGTGTAGTAGTAAAATGCGTTAATATCGGCAAGAACACCAAATGCGAAGGCAGCTTACTGGAACATTGCTGACGCTCAGGGACGAAAGCGTGGGTAGCG…	Bacteria	Patescibacteria	ABY1	Candidatus Magasanikbacteria	Unknown	Unknown
TAAAGAATATTCCACAATGGGCGAAAGCCTGATGGAGCGATACCGCGTGAACGATGAAGGTCGTAAGATCGTAAAGTTCTTTTTTGGGGGAAGAATTCTGACGGTACCCCAAGAATAAGCACCGGCTAACTCCGTGCCAGCAGCCGCGGTAATACGGAGGGTGCAAGCGTTACCCGGAATCATTGGGCGTAAAGCGTCCGCAGGTGGTTTGTTAAGTTAAATGTTAAATCTCGGAGCTCAACTCCGAGCTTGTGTTTAAAACTGGCAGACTAGAGAGTTTCAGAGGTGCGTGGAATTCTGTGTGTAGGGGTAAAATCCGTAGATACACAGAGGAACACCAAAAGCGAAAGCAGCGCACTGGGAAATTTCTGACACTCATGGACGAAAGCGTGGGGATCA…	Bacteria	Patescibacteria	Gracilibacteria	Candidatus Peregrinibacteria	Unknown	Unknown
TCGAGAATCTTTCGCAATGCCCGAAAGGGTGACGAAGCGACGCCGCGTGTGGGAAGAAGGCCTTCGGGTTGTAAACCACTGTCGGGAGTTAGGAAATGTAAGGGTGTTAATAGTATCCTTACTTGACTAAGGCTCCGGAGGAAGCCACGGCTAACTCTGTGCCAGCAGCCGCGGTAATACAGAGGCGGCAAGCGTTGTTCGGAATTATTGGGCGTAAAGAGCACGTAGGCGGCCTTGTAAGTCAGTTGTGAAAGCCTTCTGCTTAACGGAAGAACAGCAGCTGATACTGCAAGGCTAGAGTGCGGAAGGGGAGAGTGGAACTTCTGGTGGAGCGGTGAAATGCGTAGATATCAGAAGGAACACCGGCGGCGAAGGCGACTCTCTGGTCCGTAACTGACG…	Bacteria	Planctomycetota	Brocadiae	Brocadiales	Brocadiaceae	Candidatus Brocadia
TCGAGAATATTCCACAATGCACGAAAGTGTGATGGAGCGACGCCGCGTGTCAAAAGAAGGCCTTCGGGTCGTAAATGACTTTTCTCAGGGACGAATTTTGACGGTACCTGAGGAATAAGGGGTTGCTAACTCTGTGCCAGCAGCAGCGGTAATACAGAGACCCCAAGCATTATCCGGATTTATTGGGCGTAAAGCGTTCGTAGGCGGTTTCGTAAGTCATCTGTTAAATCTTCATGCTTAACATGGAGGCTGCGGGTGATACTGTGAGACTAGAGTATGGGAGAGGTAAGCGGAATGCCCGGTGTAGCGGTAAAATGCGTTAATATCGGGTAGAACACCAAATGCGAAGGCAGCTTACTGGAACATTACTGACGCTCAGTGAACGAAAGCGTGGGTAGC…	Bacteria	Patescibacteria	ABY1	Candidatus Uhrbacteria	Unknown	Unknown
TCGAGAATCTTTCGCAATGCCCGAAAGGGTGACGAAGCGACGCCGCGTGTGGGAAGAAGGCCTTCGGGTTGTAAACCACTGTCGGGAGTTAGGAAATGTAAGGGTGCTAATAGTATCCTTACTTGACTAAGGCTCCGGAGGAAGCCACGGCTAACTCTGTGCCAGCAGCCGCGGTAATACAGAGGCGGCAAGCGTTGTTCGGAATTATTGGGCGTAAAGAGCACGTAGGCGGCCTTGTAAGTCAGTTGTGAAAGCCTTCTGCTTAACGGAAGAACAGCAGCTGATACTGCAAGGCTAGAGTGCGGAAGGGGAGAGTGGAACTTCTGGTGGAGCGGTGAAATGCGTAGATATCAGAAGGAACACCGGCGGCGAAGGCGACTCTCTGGTCCGTAACTGACG…	Bacteria	Planctomycetota	Brocadiae	Brocadiales	Brocadiaceae	Candidatus Brocadia
TCGAGAATATTCCACAATGGGCGAAAGCCTGATGGAGCGACGCCGCGTGCAGGAAGAAGGCCTCCGGGTCGTAAACTGCGGTAGTAAGGTAACAATGCAAATGAGTGCCTTACGGAAAGAGGTGGGTAACTACGTGCCAGCACCAGCGGTAATACGTAGACCTCAAGCGTTATCCGGATTTATTGGGCGTAAAGAGTATGTAGGGGGTTCGGTGCGTCTTTGGTTAAAGCCCACCGCCTAACGGTGGAAGTGCCAAAGATACGATCGGACTAGAGGGAGTCAGAGGTGTGTAGAACGCACGGTGTAGGGGTGAAATCCGTTGATATCGTGCGGAATACCAAAGGCGAAGGCAGCACACTGGGACTTTCCTGACCCTGAGATACGAAAGCGTGGGGAGCA…	Bacteria	Patescibacteria	Parcubacteria	Candidatus Liptonbacteria	Unknown	Unknown
TGGGGAATATTGGACAATGGGCGCAAGCCTGATCCAGCCATGCCGCGTGAGTGATGAAGGCCCTAGGGTTGTAAAGCTCTTTCACCGGTGAAGATAATGACGGTAACCGGAGAAGAAGCCCCGGCTAACTTCGTGCCAGCAGCCGCGGTAATACGAAGGGGGCTAGCGTTGTTCGGATTTACTGGGCGTAAAGCGCACGTAGGCGGACTTTTAAGTCAGGGGTGAAATCCCGGGGCTCAACCCCGGAACTGCCTTTGATACTGGAAGTCTTGAGTATGGTAGAGGTGAGTGGAATTCCGAGTGTAGAGGTGAAATTCGTAGATATTCGGAGGAACACCAGTGGCGAAGGCGGCTCACTGGACCATTACTGACGCTGAGGTGCGAAAGCGTGGGGAGCAA…	Bacteria	Proteobacteria	Alphaproteobacteria	Rhizobiales	Rhizobiaceae	Brucella
ACGAGAATATTCCGCAATGGACGAAAGTCTGACGGAGCGACGCCGCGTGATTGATGAAGTGCTTCGGTACGTAAAGATCTTTTATCGGGGACGAAGTTTATTGACGGTACCCGATGAATAAGGGGCTCCTAACTCTGTGCCAGCAGGAGCGGTAATACAGAGGCCCCAAGCATTACCCGGAATCACTGGGCGTAAAGGGTGTCTAGGCGGCCATATTAGTCTTTCGTTAAATCTGTGGGCTCAACCTGCGGCAGGCGTAAGAAACGGTATGGCTAGAGGGCGTGAGAGGTGCACGGAACTCATGGTGGAGGGGTGAAATCCGTTGATATCATGGGGAACACCAAAGGCGAAGGCAGTGCACTGGTACGTTCCTGACGCTCAAACACGAAAGCCAGGGTA…	Bacteria	Patescibacteria	Parcubacteria	Candidatus Kaiserbacteria	Unknown	Unknown
TGGGGAATATTGGACAATGGGGGCAACCCTGATCCAGCGACGCCGCGTGGGTGAAGAAGGCCTTCGGGTTGTAAAGCCCTTTCGATGGGGAAAAAAGCGTCAGACCTAATACGTCTGACTTTGATGGTACCCAGAGAAGAAGCACCGGCTAACTCTGTGCCAGCAGCCGCGGTAATACAGAGGGTGCAAGCGTTAATCGGATTTACTGGGCGTAAAGGGTGCGTAGGTGGCTTGATAAGTCAGGTGTGAAATCCCCGAGCTCAACTTGGGAACTGCATTTGAAACTGTCTGGCTTGAGTGTGGTAGAGGGTGGTGGAATGCCAGGTGTAGCGGTGAAATGCGTAGATATCTGGTGGAACATCAGTGGCGAAGGCGACTACCTGGACCAACACTGACACT…	Bacteria	Proteobacteria	Gammaproteobacteria	Acidiferrobacterales	Acidiferrobacteraceae	Sulfurifustis
TGGGGAATCTTCCGCAATGGACGAAAGTCTGACGGAGCAACGCCGCGTGTATGATGAAGGTCTTCGGATTGTAAAGTACTGTCTTTGGGGAAGAATGGTGTGTTTGAAAATATTGAGCACACATGACGGTACCCAAGGAGGAAGCCCCGGCTAACTACGTGCCAGCAGCCGCGGTAATACGTAGGGGGCAAGCGTTGTCCGGAATTATTGGGCGTAAAGGGCGCGTAGGCGGATAGTTAAGTCCGGTGTGAAAGATCAGGGCTCAACCCTGAGAGTGCATCGGAAACTGGTTATCTTGAGGACAGGAGAGGAAAGTGGAATTCCACGTGTAGCGGTGAAATGCGTAGATATGTGGAGGAACACCAGTGGCGAAGGCGACTTTCTGGACTGTAACTGACG…	Bacteria	Firmicutes	Desulfitobacteriia	Desulfitobacteriales	Desulfitobacteriaceae	Desulfosporosinus
TAGGGAATTTTCCACAATGGGCGCAAGCCTGATGGAGCAACGCCGCGTGCAGGATGAAGGCTTTAGGGTCGTAAACTGCTTTTATGTGCGAAGAATTTGACGGTAACACATGAATAAGGATCGGCTAACTACGTGCCAGCAGCCGCGGTCATACGTAGGATCCAAGCGTTATCCGGAATTACTGGGCGTAAAGAGTTGCGTAGGTGGCATTGTAAGTAAGACATGAAATCGTGTGGCTCAACCATACGGCTATGTCTTGAACTGCAAAGCTTTGAGAGCGAGAGGGGTAGATGGAATTACTAGTGTAGGAGTGAAATCCGTAGATATTAGTAGGAACACCGATAGCGTAGGCAGTCTACTGGCTCGTTTCTGACACTGAGGCACGAAAGCGTGGGGAGC…	Bacteria	Patescibacteria	Saccharimonadia	Saccharimonadales	Unknown	Unknown
TGGGGAATCTTGCGCAATGGACGAAAGTCTGACGCAGCGACGCCGCGTGGGTGAAGAAGGCCTTCGGGTTGTAAAGCCCTGTCGAGTGGGAAAAATGGCGGCTTGAATAATACGCAAGCCGATTGATGGTACCACTAGAGGAAGCACCGGCTAACTTCGTGCCAGCAGCCGCGGTAATACGAGGGGTGCAAGCGTTGTTCGGAATTATTGGGCGTAAAGGGCAGGTAGGTGGTCTCGTAAGTCTACTGTGAAATCCCTGGGCTTAACCCAGGAAGTGCGGTGGATACTGTGAGACTAGAGTACTGGAGGGGTTCGTGGAATTCCCGGTGTAGCGGTGAAATGCGTAGATATCGGGAGGAACACCAGAGGCGAAGGCGGCGAACTGGACAGTAACTGACA…	Bacteria	Bdellovibrionota	Oligoflexia	0319-6G20	Unknown	Unknown
TGGGGAATATTGCACAATGGGCGAAAGCCTGATGCAGCGACGCCGCGTGAGGGATGACGGCCTTCGGGTTGTAAACCTCTTTCAGTAGGGAAGAAGCGAAAGTGACGGTACCTGCAGAAGAAGCGCCGGCTAACTACGTGCCAGCAGCCGCGGTAATACGTAGGGCGCAAGCGTTATCCGGAATTATTGGGCGTAAAGAGCTCGTAGGCGGTTTGTCGCGTCTGCCGTGAAAGTCCGGGGCTCAACTCCGGATCTGCGGTGGGTACGGGCAGACTAGAGTGATGTAGGGGAGACTGGAATTCCTGGTGTAGCGGTGAAATGCGCAGATATCAGGAGGAACACCGATGGCGAAGGCAGGTCTCTGGGCATTAACTGACGCTGAGGAGCGAAAGCATGGGG…	Bacteria	Actinobacteriota	Actinobacteria	Micrococcales	Micrococcaceae	Pseudarthrobacter
TAAAGAATCTTTCGCAATGGGGGCAACCCTGACGAAGCAACACCGCGTGGAGGATGAAGGCGTTTTCGTCGTAAACTCCTTTTCTGAAGGAATAATTTTGAAGGTACTTCAGGAATAAGCATCGGCTAACTACGTGCCAGCAGCCGCGGTAAGACGTAGGATGCAAGCGTTATCCGGAATTATTGGGCGTAAAGCGTACGCAGGTGGCCTGTTAAGTTGGATGTTAAATCCCTGAGCTCAACTCAGGATTGGTGTCCAAAACTGGCAGGCTGGAGAGAGGCAGAGGTAGATGGAATTCTGTATGTAGGGGTAATATCCGTAGATATACAGAGGAACACCAAAAGCGAAGGCAGTCTACTGGGCCTTTTCTGACACTCATGTACGAAAGCGTGGGGAGCA…	Bacteria	Patescibacteria	Gracilibacteria	Candidatus Peregrinibacteria	Unknown	Unknown
TGGGGAATTTTGGACAATGGGCGCAAGCCTGATCCAGCCATGCCGCGTGAGTGAAGAAGGCCTTCGGGTTGTAAAGCTCTTTCGGCAGGAACGAAATGGTTCGTGCTAATACCACGGATTGATGACGGTACCTGAAGAAGAAGCACCGGCTAACTACGTGCCAGCAGCCGCGGTAATACGTAGGGTGCAGGCGTTAATCGGAATTACTGGGCGTAAAGCGTGCGCAGGCGGTTTCTTAAGTCAGATGTGAAAGCCCCGGGCTTAACCTGGGAACTGCGTTTGAAACTGGGAGACTTGAGTGTGGCAGAGGGGGGTGGAATTCCACGTGTAGCAGTGAAATGCGTAGATATGTGGAGGAACACCGATGGCGAAGGCAGCCCCCTGGGTTAACACTGACGC…	Bacteria	Proteobacteria	Gammaproteobacteria	Burkholderiales	TRA3-20	Unknown
TAGGGAATCTTGCGCAATGGGCGAAAGCCTGACGCAGCAACGCCGCGTGACCGATGAAGCTCGTAAGGGTGTAAAGGTCTTTTCTGAAGGAAGAATTCTGACGGTACTTTAGGAATAAGCACCGGCTAACTCCGTGCCAGCAGCCGCGGTAATACGGAGGGTGCAAGCGTTATCCGGAATCATTGGGCGTAAAGCGTCCGCAGGCCGTTTATCAAGTCGGATATTAAATCTATGGGCCCAACCCATAATCAGTGTCCGAAACTGGTAGACTAGAGAATTGCAGGGGCAAGTGGAATTCTGCATGTAGGGGTAAAATCCGTAGATATGCAGAAGAACACCAAAAGCGAAGGCATCTTGCTGGGCAATTTCTGACGCTCATGGACGAAAGCGTGGGGAGCG…	Bacteria	Patescibacteria	Gracilibacteria	Candidatus Peregrinibacteria	Unknown	Unknown
ACGAGAATATTCCGCAATGGACGAAAGTCTGACGGAGCGACGCCGCGTGATTGATGAAGTGCTTCGGTACGTAAAAATCTTTTATCGGGGACGAAGTTTATTGACGGTACCCGATGAATAAGGGGCTCCTAACTCTGTGCCAGCAGGAGCGGTAATACAGAGGCCCCAAGCATTACCCGGAATCACTGGGCGTAAAGGGTGTCTAGGCGGCCATATTAGTCTTGCGTTAAATCTGTGGGCTCAACCTGCAGTCTGCGTGAGAAACGGTATGGCTAGAGGGCGTGAGAGGTGCACGGAACTCATGGTGGAGGGGTGAAATCCGTTGATATCATGGGGAACACCAAAGGCGAAGGCAGTGCACTGGTACGTTCCTGACGCTCAAACACGAAAGCCAGGGTA…	Bacteria	Patescibacteria	Parcubacteria	Candidatus Kaiserbacteria	Unknown	Unknown
TGGGGAATATTGGACAATGGGCGCAAGCCTGATCCAGCCATGCCGCGTGAGTGATGAAGGCCTTAGGGTTGTAAAGCTCTTTTATCCGGGACGATAATGACGGTACCGGAGGAATAAGCCCCGGCTAACTTCGTGCCAGCAGCCGCGGTAATACGAAGGGGGCTAGCGTTGCTCGGAATCACTGGGCGTAAAGGGCGCGTAGGCGGCGTTTTAAGTCGGGGGTGAAAGCCTGTGGCTCAACCACAGAATGGCCTTCGATACTGGGACGCTTGAGTATGGTAGAGGTTGGTGGAACTGCGAGTGTAGAGGTGAAATTCGTAGATATTCGCAAGAACACCGGTGGCGAAGGCGGCCAACTGGACCATTACTGACGCTGAGGCGCGAAAGCGTGGGGAGCAA…	Bacteria	Proteobacteria	Alphaproteobacteria	Rhizobiales	Beijerinckiaceae	Methylobacterium-Methylorubrum
TGGGGAATCTTCCGCAATGGACGAAAGTCTGACGGAGCAACGCCGCGTGTATGATGAAGGTCTTCGGATTGTAAAGTACTGTCTTTGGGGAAGAACGATTGACTTGAAAATATTGAGTCAATATGACGGTACCCAAGGAGGAAGCCCCGGCTAACTACGTGCCAGCAGCCGCGGTAATACGTAGGGGGCAAGCGTTGTCCGGAATTATTGGGCGTAAAGGGCGCGTAGGCGGATAGTTAAGTCCGGTGTGAAAGATCAGGGCTCAACCCTGAGAGTGCATCGGAAACTGGTTATCTTGAGGACAGGAGAGGAAAGTGGAATTCCACGTGTAGCGGTGAAATGCGTAGATATGTGGAGGAACACCAGTGGCGAAGGCGACTTTCTGGACTGTAACTGACG…	Bacteria	Firmicutes	Desulfitobacteriia	Desulfitobacteriales	Desulfitobacteriaceae	Desulfosporosinus
TCGAGAATATTCGACAATGGGCGAAAGCCTGATCGAGCGACGCCGCGTGCAGGATGAAGGTCTTAGGATTGTAAACTGCTTTTCTACGGGAAAAAGTTATTGATGGTACCGTAGGAATAAGACGCTGCAAACTTCGTGCCAGCAGCCGCGGTAATACGAAGGCGTCAAGCGTTATCCGGATTTATTGGGCGTAAAGAGTGCGCAGGAGGATTCTTAAGTTTGGTGTTAAATCCCGAGGCTCAACTTCGGGGCTGCATTGAATACTGAGAATCTAGAGTGCGGGAGAGGCTGATAGAACTCACGGTGTAGGGGTGACATCCGTTGATATCGTGGGGAATACCAAAGGCGAAGGCATTCAGCTGGCCCGTTACTGACTCTCATGCACGAAAGCGTGGGGAG…	Bacteria	Patescibacteria	Parcubacteria	Unknown	Unknown	Unknown
TGGGGAATTTTGCACAATGGGCGAAAGCCTGATGCAGCGACGCCGCGTGGAGGATGAAGGCCTTCGGGTTGTAAACTCCTTTTGTAGGGGAAAATAATGATGGTACCCTGCGAATAAGCCACGGCTAACTCTGTGCCAGCAGCCGCGGTAAGACAGAGGTGGCAAGCGTTGTTCGGAATTACTGGGCTTAAAGGGCGCGTAGGCGGTAAGATAAGTCTGTGGTGAAATCCTATGGCTTAACCATAGAATTGCCTCGGAAACTGTTTTACTTGAGTCAGCGAGGGGATGGTGGAATTCCTGGTGTAGCAGTGAAATGCGTAGATATCCGGAGGAAGGCCGGTGGCGAAGGCGGCCATCTGGCGCTGAACTGACGCTGAGGCGCGAAAGCGTGGGTAGCAA…	Bacteria	Nitrospirota	Thermodesulfovibrionia	Unknown	Unknown	Unknown
TCGAGAATCTTTCGCAATGCCCGAAAGGGTGACGAAGCGACGCCGCGTGTGGGAAGAAGGCCTTCGGGTTGTAAACCACTGTCGGGAGTTAGGAAATGTAAGGGTGCTAATAGTACCCTTACTTGACTAAGGCTCCGGAGGAAGCCACGGCTAACTCTGTGCCAGCAGCCGCGGTAATACAGAGGCGGCAAGCGTTGTTCGGAATTATTGGGCGTAAAGAGCACGTAGGCGGCTTTGTAAGTCAGTTGTGAAAGCCTTCTGCTTAACGGAAGAACAGCATCTGATACTGCAAGGCTAGAGTGCGGAAGGGGAGAGTGGAACTTCTGGTGGAGCGGTGAAATGCGTAGATATCAGAAGGAACACCGGCGGCGAAGGCGACTCTCTGGTCCGTAACTGACG…	Bacteria	Planctomycetota	Brocadiae	Brocadiales	Brocadiaceae	Candidatus Brocadia
TGAGGAATTTTGCGCAATGGGGGAAACCCTGACGCAGCGACGCCGCGTGGGTGACGAAGGCCTTCGGGTCGTAAAGCTCTGTCGGGTGGGAAGAAATAAAGTAGAGTTAATAGCCTTACTTTTTGACGGTACCACCAAAGGAAGCACCGGCCAACTCCGTGCCAGCAGCCGCGGTAATACGGAGGGTGCAAGCGTTGTTCGGAATTATTGGGCGTAAAGGGCGTGTAGGCGGTTAGGTAAGTCAGATGTGAAAGCCCTTGGCTCAACCAAGGAAGTGCATCTGAAACTATTTAACTTGAGTACGGTAAAGGGAAGTGGAATTCCCAGTGTAGAGGTGAAATTCGTAGATATTGGGAGGAACATCTGTGGCGAAGGCGACTTCCTGGATCGATACTGACG…	Bacteria	Desulfobacterota	Desulfobacteria	Desulfobacterales	Unknown	Unknown
TAAGGAATATTGGTCAATGGGGGCAACCCTGAACCAGCCATGCCGCGTGCAGGAAGACAGCCCTACGGGTCGTAAACTGCTTTTGTACGGGAACAAACCCCTCCTCGTGAGGAGGGCTGAGCGTACCGTAAGAATAAGGATCGGCTAACTCCGTGCCAGCAGCCGCGGTAATACGGAGGATCCGAGCGTTATCCGGATTTATTGGGTTTAAAGGGAGCGTAGGCGGCCCGTTAAGTCAGGGGTGAAAGACGGTGGCTCAACCATCGCAGTGCCTTTGATACTGACGGGCTTGAATACACCTGAGGTAGGCGGAATGTGGCAAGTAGCGGTGAAATGCATAGATATGCCACAGAACACCGATTGCGAAGGCAGCTTACTAAAGTGTGATTGACGCTGAGG…	Bacteria	Bacteroidota	Bacteroidia	Sphingobacteriales	Sphingobacteriaceae	Pedobacter
TCGAGGATATTTAGCAATGGGCGAAAGCCTGACTATGCGACGCCGCGTGAGGGATGAAGGTTTTCGGATCTTAAACCTCTTTCGATGGGGAAGAAAATACCGGTGGTAACATCGGGACTGACGGTACCCATAGAAGAAGCCACGGCTAACTCCGTGCCAGCAGCCGCGGTAATACGGAGGTGGCAAGCGTTACTCGGATTTATTGGGTGTAAAGGGCAGGTAGGTGGTTCTGTAAGTTGGGAGTGAAATCCCCCGGCTCAACCGGGGAACTGCTTCCAAAACTGCGGGACTTGAGACTAGAAGAGGAAAGTGGAATTCCCGGTGTAAGGGTGAAATCTGTAGATATCGGGAGGAACACCAGTAGCGAAGGCGACTTTCTGGGCTAGTTCTGACACTGAG…	Bacteria	Verrucomicrobiota	Omnitrophia	Omnitrophales	Omnitrophaceae	Candidatus Omnitrophus
TCGAGAATATTCGACAATGGGCGAAAGCCTGATCGAGCGACGCCGCGTGCAGGATGAAGGGCTTCGGCCTGTAAACTGCGGTAATATGGTAACAATGCAAATGAGTGCCATATGGAAAGAGGTTGGTAACTACGTGCCAGCACCCGCGGTAATACGTAGACCTCAAGCGTTATCCGGATTTATTGGGCGTAAAGAGCATGTAGGAGGTCCGATGCGTTTCCTGTTAAATCCCATCGCCTAACGATGGACCTGCGGGAAATACGGTCGGACTTGAGGAGGTTAGAGGTGCATGGAACGCACGGTGTAGGGGTGAAATCCGTTGATATCGTGCGGAACACCAAAGGCGAAGGCAGTGCACTGGGACCTTCCTGACTCTGAGATGCGAAAGCGTGGGGAGCA…	Bacteria	Patescibacteria	Parcubacteria	Candidatus Liptonbacteria	Unknown	Unknown
TGGGGAATCTTGCGCAATGGGCGAAAGCCTGACGCAGCGACGCCGCGTGAGGGAAGAAGGTTTTCGGATCGTAAACCTCTGTCGGGAGGGAAGAAACCTTCAACGGTTAATACCCGTTGGAATTGACGGTACCTCCTAAGGAAGCATCGGCTAACTACGTGCCAGCAGCCGCGGTAATACGTAGGATGCAAGCGTTGCTCGGAATTATTGGGTGTAAAGGGCGCGTAGGCGGCCTGATAAGTCATTGGTGAAAGCCCTCGGCTCAACCGAGGAATTGCCAGTGATACTGTCGGGCTAGAGTACGGGAGAGGGAAGCGGAATTCCTGGTGTAGCGGTGAAATGCGTAGATATCAGGAGGAACACCGGCGGCGAAGGCGGCTTCCTGGACCGACACTGACG…	Bacteria	DTB120	Unknown	Unknown	Unknown	Unknown
TCGAGAATATTCCTCAATGGACGCAAGTCTGAAGGAGCGACGCCGCGTGCAGGATGAAGGCCTTCGGGTCGTAAACTGCTTTTTTCAAGGACGAATCAATGACGGTACTTGGAGAATAAGAGGTTGCTAACTCTGTGCCAGCAGCAGCGGTAATACAGAGACCTCAAGCATTATCCGGATTTATTGGGCGTAAAGGGTCCGCAGGTGGCTTGGTGCGTCAGGGGTTAAATCTATGGGCTCAACCCGTAGACCGCTCTTGATACGACTAAGCTAGAGGCTGGGAAAGGTGAGTGGAATTGCCGGTGTAGGGGTAATATCCGTTAATATCGGCAAGAACACCAAAAGCGAAAGCAACTCACTAGAACAAGCCTGACACTCAGGGACGAAAGCGTGGGGAGC…	Bacteria	Patescibacteria	ABY1	Candidatus Magasanikbacteria	Unknown	Unknown
CCGAGAATATTTCACAATGGGCGAAAGCCTGATGGAGCGACGCCGCGTGGAGGACGAAGTGCTTCGGCATGTAAACTCCTTTTGTACACTAGAAAGTTTATTGATCGGTGTAAGAATAAGAGGTTGCTAAACTCGTGCCAGCAGCAGCGGTAATACGAGTGCCTCGAGCGTTATCCGGAATTATTGGGCGTAAAGGGTGTGTAGGCGGCTTTGTTAGTCCTTGGTCAAATTCTTCGGCTTAACCGGGGGTCCGCCAAGGAAACGGCAAAGCTTGAGGGTGCGAGAGGTGAATGGAACTCTAGGTGTAGGGGTGAAATCCGTTGATATCTAGGGGAACACCAAAAGCGAAGGCAATTCACTGGCGCACTTCTGACGCTGAAACACGAAAGCGTGGGTAGC…	Bacteria	Patescibacteria	Parcubacteria	Unknown	Unknown	Unknown
TCAAGAATCTTCCGCAATGCACGAAAGTGTGACGGAGCAATGCCGCGTGATTGATGAAGGCCTTCGGGTCGTAAAAATCTTTTATCAGGGACGAACAAATGACGGTACCTGATGAATAAGAGGTTGCTAACTCTGTGCCAGCAGCAGCGGTAATACAGAGACCTCAAGCGTTATCCGGATTTATTGGGCGTAAAGGGTCCGTAGGTGGTTTTCTAAGTCATTCGTTAAATCTTCGGGCTCAACCCGAAGGCCGCGGGTGATACTGGGAGACTAGAGGGTGGGAGAGGCAGATGGAATTGCTGGTGTAGCGGTAAAATGCGTTAATATCAGCAAGAACACCAAAGGCGAAAGCAATCTGCTGGAACACACCTGACACTGAGGGACGAAAGCGTGGGTAGC…	Bacteria	Patescibacteria	ABY1	Candidatus Uhrbacteria	Unknown	Unknown
TGAGGAATTTTGCGCAATGGGCGAAAGCCTGACGCAGCAACGCCGCGTGAGGGATGAAGGCCTTCGGGTTGTAAACCCCTTTCGATCGGAAAGAAACTTTCAATGATGAATAATCATTGAAACTGACGGTACCGAGAGAAGAAGCCACGGCTAACTCTGTGCCAGCAGCCGCGGTAAGACAGAGGTGGCAAGCGTTGTTCGGATTTACTGGGCGTAAAGCGCGTGTAGGCGGTTTGGTAAGTCAGGCGTGAAATCCTATAGCTTAACTATAGAACTGCGTTTGATACTGCCTTACTTGAGTGCGGGAGAGGAGAGTGGAATTCCCGGTGTAGCGGTGAAATGCGTAGATATCGGGAAGAACACCGGTGGCGAAGGCGACTCTCTGGACCGCAACTGACG…	Bacteria	Nitrospirota	4-29-1	Unknown	Unknown	Unknown
TGGGGAATCTTAGACAATGGGGGCAACCCTGATCTAGCCATGCCGCGTGAGTGATGAAGGCCTTAGGGTTGTAAAGCTCTTTCAGCTGGGAAGATAATGACGGTACCAGCAGAAGAAGCCCCGGCTAACTCCGTGCCAGCAGCCGCGGTAATACGGAGGGGGCTAGCGTTGTTCGGAATTACTGGGCGTAAAGCGCACGTAGGCGGACCGGAAAGTCAGAGGTGAAATCCCAGGGCTCAACCTTGGAACTGCCTTTGAAACTATCGGTCTGGAGTTCGAGAGAGGTGAGTGGAATTCCGAGTGTAGAGGTGAAATTCGTAGATATTCGGAGGAACACCAGTGGCGAAGGCGGCTCACTGGCTCGATACTGACGCTGAGGTGCGAAAGCGTGGGGAGCAA…	Bacteria	Proteobacteria	Alphaproteobacteria	Rhodobacterales	Rhodobacteraceae	Paracoccus
TGGGGAATTTTGCGCAATGGGGGAAACCCTGACGCAGCAACGCCGCGTGGGTGATGAAGGCTTTCGGGTCGTAAAGCCCTGTCGGATGGAAAGAATCGACTGGTGTTAATAGCGCCAGTTTTGACGGTACCATCAAAGGAAGTCACGGCTAACTCTGTGCCAGCAGCCGCGGTAATACAGAGGTGACAAGCGTTGTTCGGAATTATTGGGCGTAAAGCGCGTGTAGGCGGTTTGTTAAGTCAGATGTGAAAGCCCAGGGCTTAACCCTGGAAGTGCATTTGAAACTGGCGAACTTGAGTACGGGAGAGGGTAGTGGAATTCCGAGTGTAGAGGTGAAATTCGTAGATATTCGGAGGAACACCGGTGGCGAAGGCGGCTACCTGGACCGATACTGACGCT…	Bacteria	Unknown	Unknown	Unknown	Unknown	Unknown
CTGGGAATCTTGCGCAATGGGCGAAAGCCTGACGCAGCGACACCGCGTGTGGGATGAAGGCCTTCGGGTTGTAAACCACTGTGATAGGGGAATAAAAAAATGAAGGTACTCTATTAGAAAGCACCTGCTAATCACGTGCCAGAAGCCTCGGTAATACGTGAGGTGCAAGCGTTATCCGGATTTATTGGGCGTAAAGAGTGTCGTAGGCCGGTGTGCGCGTGGCGGGTTTAAGCCTGGGGCTCAACTCCAGAAAAGCTCGTCATACGGCATGCCTTGAGTCTGTTAGAGGGAACTGGAATTCTCTGTGGAGGGGTGAAATCCGTAGATATAGAGAAGAACGCCAATGGTGAAGACAGGTTCCTGGGACAGTACTGACGCTGATGAACGACAGCTAGGGGA…	Bacteria	Patescibacteria	Microgenomatia	Candidatus Pacebacteria	Unknown	Unknown
TCGAGAATATTCCCCAATGGCCGAAAGGCTGAGGGAGCGACGCCGCGTGCAGGAAGAAGGGCTTCGGCTCGTAAACTGCTTTTCCTAGGGACGAATTCTGACGGTACCTGGGGAATAAGAGGTTGCTAACTCTGTGCCAGCAGCAGCGGTAATACAGAGACCTCAAACGTTAACCGGATTTATTGGGCGTAAAGGGTCCGCAGGTGGCTGCGCGCGTCATTGGTTAAATCCACGGGCTCAACCCGTGAACTGCCGATGATACGGCGCGGATAGAGGATGGGAGAGGCCAGCAGAATTGCCGGTGTAGTAGTAAAATGCGTTAATATCGGCAAGAATACCAAATGCGAAGGCAGCTGGCTGGAACATTCCTGACACTCAGGGACGAAAGCGTGGGTAGCG…	Bacteria	Patescibacteria	ABY1	Candidatus Magasanikbacteria	Unknown	Unknown
TCGAGAATTTTCCGCAATGCCCGCAAGGGTGACGGAGCGACGCCGCGTGCAGGATGACGGTCTTCGGATTGTAAACTGCTTTTATCAGGGAAAAACCCGCGATGGTACCTGATGAATAAGAGGTTGCTAACTCTGTGCCAGCAGCAGCGGTAATACAGAGACCTCAAACGTTATCCGGATTTATTGGGCGTAAAGCGCTAAAAGGCGGTTCAGTAAGTTGGACATAAAAGCCCGGGGCTCAACCTCGGATCTGTGCCCAAAACTACTGGACTCGAGAGTGGAAGAAGCAAGCGGAATGGCTAGTGTAGCAGTAAAATGCGTTAATATTAGCCAGAACACCGATGGCGAAAGCAGCTTGCTAGGACATTTCTGACGCTAAATAGCGAAAGCGTGGGGAGC…	Bacteria	Patescibacteria	ABY1	Candidatus Kerfeldbacteria	Unknown	Unknown
TAAGGAATATTGGTCAATGGAGGGAACTCTGAACCAGCCATGCCGCGTGCAGGATGACTGCCCTATGGGTTGTAAACTGCTTTTGTCAGGGAATAAACCTTTCCACGTGTGGGAAGCTGAATGTACCTGAAGAATAAGGATCGGCTAACTCCGTGCCAGCAGCCGCGGTAATACGGAGGATCCAAGCGTTATCCGGATTTATTGGGTTTAAAGGGTGCGTAGGCGGTCCTATAAGTCAGTGGTGAAAGACGGCAGCTTAACTGTCGCAGTGCCTTTGATACTGTAGGACTTGAATCTATTTGAAGTGGGCGGAATAAGACAAGTAGCGGTGAAATGCATAGATATGTCTTAGAACTCCGATTGCGAAGGCAGCTCACTAAGTTAGTATTGACGCTGATG…	Bacteria	Bacteroidota	Bacteroidia	Sphingobacteriales	Sphingobacteriaceae	Sphingobacterium
TCAAGAATATTCCACAATGGGCGAAAGCCTGATGGAGCGACGCCGCGTGTAGGATGAAGGCCTTCGGGTCGTAAACTACTTTTATGGGGGAAGAATTTGTGACGGTACCCCAAGAATAAGAGGTTGCTAACTCTGTGCCAGCAGCAGCGGTAATACAGAGACCTCAAGTGTTATCCGGATTTATTGGGCGTAAAGCGTCCGCAGATGGTTTGGCGGGTAAGGGGTTAAAACTCAGTGCTTAACATTGAGATGGCCTTTTAAACTACCAAGCTAGAGGATGGAAGAGGTAAGCGGAATTGCAGGTGTAGTCGTAATAAGCGTTGATATCTGCAAGAACACCAAAGGCGAAGGCAGCTTACTGGTACATTCCTGACATTCATGGACGAAAGCGTGGGGAGC…	Bacteria	Patescibacteria	ABY1	Candidatus Magasanikbacteria	Unknown	Unknown
TCGAGAATATTCGACAATGGGCGAAAGCCTGATCGAGCGACGCCGCGTGCAGGATGAAGGTCTTAGGATTGTAAACTGCTTTTCTGCCGGATGAAGTATCGTCATTTATGGCGCTATTGACCGTACGGCGGGAATAAGGGGCTGCTAACTTCGTGCCAGCAGCCGCGGTAATACGAAGGCCCCAAGCGTTATCCGGATTTATTGGGCGTAAAGGGCGCGTAGGAGGTCCGATGCGTCTTCCGTTAAATTCTGCGGCTCAACCGCAGATCTGCGGGGGATACGGTCGGGCTAGAGGACGTTAGAGGCAGATGGAACGCACGGTGTAGGGGTGAAATCCGTTGATATCGTGCGGAACACCAAAGGCGAAGGCATTCTGCTGGGACGTTCCTGACTCTGAGG…	Bacteria	Patescibacteria	Parcubacteria	Candidatus Jorgensenbacteria	Unknown	Unknown
TTAGGAATTTTGCGCAATGGACGAAAGTCTGACGCAGCGACACCGCGTGGAGGATGAAGGCTCTCGGGTTGTAAACTCCTTTTATCCCGCCATGAAGGCGGGAAGAATAAGCAGCTACTAACTACGTGCCAGCAGTCGCGGTAATACGTAGGCTGCAAGCGTTACCCGGATTTATTGGGCGTAAAGAGTCTGTAGGCGGTTTTTTAAGTCTTGTTTCAAAGACCCCGACTTAATCGGGGAAAGGGGCAGGATACTGAAAAACTCGAGTGGTATCGGGGTCACTGGAATTTGTAGTGTAGGGGTTAAATCCGTGGATACTACAAAGAACACCAAGCGCAAAGGCGGGTGACTAGGTACATACTGACGCTGAGTAGACGAAAGCTAGGGGAGCAAATC	Bacteria	Patescibacteria	Microgenomatia	Candidatus Shapirobacteria	Unknown	Unknown
TGGGGAATATTGGACAATGGGCGAAAGCCTGATCCAGCAATGCCGCGTGAGTGACGAAGGCTCTAGGGTTGTAAAACTCTTTCAGCAGGGAAGATAATGACGGTACCTGCAGAAGAAGCACCGGCTAACTCCGTGCCAGCAGCCGCGGTAATACGGAGGGTGCTAGCGTTGTTCGGAATTACTGGGCGTAAAGCGCGCGTAGGCGGTTTAGTAAGTTGGAAGTGAAAGCCCAGGGCTTAACCCTGGAATGGCTTTCAAAACTACTAAACTGGAGTGTGATAGAGGAAAGCGGAATTCCTAGTGTAGAGGTGAAATTCGTAGATATTAGGAAGAACACCAGTGGCGAAGGCGGCTTTCTGGGTCACTACTGACGCTGAGGCGCGAAAGCGTGGGGAGCAA…	Bacteria	Proteobacteria	Alphaproteobacteria	Rickettsiales	Rickettsiaceae	Unknown
TCAAGAATCTTCCTCAATGGACGAAAGTCTGAAGGAGCAATGCCGCGTGATCGATGAAGCCCCTCGGGGTGTAAAGATCTTTTATCAGGGAAGAATCCGTGACGGTACCTGATGAATAAGTCACTGCTAACTTCGTGCCAGCAGCAGCGGTAATACGAAGGTGGCAAGCGTTACCCGGATTGATTGGGCATAAAGCGTCCGCAGATGGTTAATTAAGTCTTTGGTAAAATCTTGAGGCTCAACCTCAAGCCCGCTAAAGATACTATTTGACTAGAGGCTGGGAGAGGCAAGCGGAATTACCGGTGTAGTAGTAAAATGCGTTAATATCGGTAAGAACACCAAAAGCGAAGGCAGCTTGCTAGAACAGTCCTGACATTCATGGACGAAAGCGTGGGGAGC…	Bacteria	Patescibacteria	ABY1	Candidatus Komeilibacteria	Unknown	Unknown
TAAAGAATCTTCCGCAATGGACGAAAGTCTGACGGAGCGACGCCGCGTGCAGGATGAAGGTCTTCGGATCGTAAACTGCTTTTTTGAGAGAATAATTCTGAATGTATCTCAAGAATAAGCACCGGCAAATCACGTGCCAGCAGCCGCGGTAATACGTGAGGTGCAAACATTACCCGGAATTATTGGGCGTAAAGCGTCCGCAGGTGGTTTGGCAAGTAGGGTATTAAATCTTGAGGCTCAACTTCAAGACTGTGCCCTAAACTGCCTCACTAGAGATTAGGAGAGGTGAGTGGAATTCTACATGTAGGGGTAAAATCCGTAGATATGTAGAGGAACACCAAAAGCGAAGGCAGCTCACTGGCCTATATCTGACACTCATGGACGAAAGCGTGGGTAGCG…	Bacteria	Patescibacteria	Gracilibacteria	Candidatus Peregrinibacteria	Unknown	Unknown
TCGAGAATATTCGACAATGGACGAAAGTCTGATCGAGCGACGCCGCGTGCAGGATGAAGGCCTTCGGGTCGTAAACTGCGGTAGTATGGGAGGAATGCAAATGACTGTACCATACGGAAAGAGGTGGGTAACTACGTGCCAGCACCAGCGGTAATACGTAGACCTCAAGCGTTATCCGGATTTATTGGGCGTAAAGAGCATGTAGGAGGCCTCGTGCGTCCCTGGTTAAATTCCACCGCCTAACGGTGGACCTGCCAGGGATACGACGAAGCTAGAGGAGGTTAGAGGTGCATAGAACGCACGGTGTAGGGGTGAAATCCGTTGATATCGTGCGGAATACCAAAGGCGAAGGCAGTGCACTGGGACCTTCCTGACTCTGAGATGCGAAAGCGTGGGGAG…	Bacteria	Patescibacteria	Parcubacteria	Candidatus Liptonbacteria	Unknown	Unknown
TCGAGGATCTTTAGCAATGGGCGAAAGCCTGACTATGCGACGCCGCGTGAGGGATGAAGGTTTTCGGATCGTAAACCTCTTTCGATGGGGAAGAAGCTCCTCGGCAATAATACTGCCGAGGGTTGACGGTACCTAGAGAAGAAGCCACGGCCAACTCCGTGCCAGCAGCCGCGGTAATACGGGGGTGGCGAGCGTTACTCGGATTCATTGGGTGTAAAGGACAGGTAGGCGGCTATGTAAGTTGGAGGTGAAATCCTTTGGCTCAACCAAAGAACTGCCTTCAAAACTGCATGGCTTGAGGCTAGAAGAGGAGAGTGGAATTCCCGGTGTAAGGGTGAAATCTGTAGATATCGGGAGGAACACCAGTGGCGAAGGCGGCTCTCTGGTCTAGCCCTGACG…	Bacteria	Verrucomicrobiota	Omnitrophia	Omnitrophales	Omnitrophaceae	Candidatus Omnitrophus
TGGGGAATATTGGACAATGGGGGCAACCCTGATCCAGCAATGCCGCGTGTGTGAAGAAGGCCTTCGGGTTGTAAAGCACTTTCGATGGGGAAAAACAAGTCAGACCTAACACGTCTGGCCCTGATGGTACCCAGAGAAGAAGCACCGGCTAACTCTGTGCCAGCAGCCGCGGTAATACAGAGGGTGCAAGCGTTAATCGGAATTACTGGGCGTAAAGGGTGCGTAGGTGGTTTGTTAAGTCAGGCGTGAAATCCCTGGGCTCAACCTGGGAACTGCGTTTGATACTGGCAGACTCGAGTCTGGTAGAGGGTAGTGGAATTCCGCATGTAGCGGTGAAATGCGTAGATATGCGGAGGAACATCAGTGGCGAAGGCGGCTACCTGGACCAAGACTGACACT…	Bacteria	Proteobacteria	Gammaproteobacteria	Acidiferrobacterales	Acidiferrobacteraceae	Sulfurifustis
TAAAGAATCTTCCACAATGGACGAAAGTCTGATGGAGCGACACCGCGTGCAGGATGAAGGCCCTTGGGTCGTAAACTGCTTTTTTGGGGGAAAAATTCTGATTGTACCCTAAGAATAAGCACCGGCAAATCACGTGCCAGCAGCCGCGGTAATACGTGAGGTGCAAACGTTACCCGGAATTATTGGGCGTAAAGCGTCCGCAGGTGGCGTAGTAAGTTGGATGTTAAATCTTGAGGCTCAACTTCAAGTCTGTGTTCAAAACTACTATGCTAGAGATTAGGAGAGGTGAGTGGAATTCTGCATGTAGGGGTAAAATCCGTAGATATGCAGAGGAACACCAAAAGCGAAGGCAGCTCACTGGCCTATATCTGACACTCATGGACGAAAGCGTAGGTAGCA…	Bacteria	Patescibacteria	Gracilibacteria	Candidatus Peregrinibacteria	Unknown	Unknown
TAGGGAATCTTCCGCAATGGGCGAAAGCCTGACGGAGCAACGCCGCGTGAGTGATGAAGGTCTTCGGATCGTAAAACTCTGTTATTAGGGAAGAACAAACGTGTAAGTAACTGTGCACGTCTTGACGGTACCTAATCAGAAAGCCACGGCTAACTACGTGCCAGCAGCCGCGGTAATACGTAGGTGGCAAGCGTTATCCGGAATTATTGGGCGTAAAGCGCGCGTAGGCGGTTTTTTAAGTCTGATGTGAAAGCCCACGGCTCAACCGTGGAGGGTCATTGGAAACTGGAAAACTTGAGTGCAGAAGAGGAAAGTGGAATTCCATGTGTAGCGGTGAAATGCGCAGAGATATGGAGGAACACCAGTGGCGAAGGCGACTTTCTGGTCTGTAACTGACGC…	Bacteria	Firmicutes	Bacilli	Staphylococcales	Staphylococcaceae	Staphylococcus
TGAGGAATCTTGCGCAATGGGGGCAACCCTGACGCAGCAACGCCGCGTGAGTGAGGAAGGTCTTCGGATCGTAAAGCTCTGTCAGTTGGGAAGAACTACCTAAGGGTGAATACCTCTTAGGCTTGACGGTACCAACAGAGGAAGCACCGGCTAACTCCGTGCCAGCAGCCGCGGTAATACGGGGGGTGCAAGCGTTGTTCGGAATTATTGGGCGTAAAGAGCGTGTAGGCGGCCTGATGTGTCAGATGTGAAAGCCCTGGGCTTAACCCAGGAAGTGCATTTGAAACTGTCAGGCTTGAGTAGGGGAGAGGGAAGTGGAATTCCTGGTGTAGAGGTGAAATTCGTAGATATCAGGAGGAACACCGGTGGCGAAGGCGACTTCCTGGCCCTATACTGACG…	Bacteria	Desulfobacterota	Syntrophia	Syntrophales	Syntrophaceae	Syntrophus
TGAGGAATATTGGACAATGGGCGCAAGCCTGATCCAGCCATGCCGCGTGCAGGAAGAAGGTCCTATGGATTGTAAACTGCTTTTATACAGGAAGAAACACCTCTACGTGTAGAGACTTGACGGTACTGTATGAATAAGGACCGGCTAACTCCGTGCCAGCAGCCGCGGTAATACGGAGGGTCCAAGCGTTATCCGGAATCATTGGGTTTAAAGGGTCCGTAGGCGGCCAAATAAGTCAGTGGTGAAAGCCCATCGCTCAACGATGGAACGGCCATTGATACTGTTTGGCTTGAATTATTAGGAAGTAACTAGAATATGTAGTGTAGCGGTGAAATGCTTAGAGATTACATGGAATACCAATTGCGAAGGCAGGTTACTACTAATATATTGACGCTGATG…	Bacteria	Bacteroidota	Bacteroidia	Flavobacteriales	Flavobacteriaceae	Flavobacterium
TCAAGAATCTTCCACAATGGGCGAAAGCCTGATGGAGCGACGCCGCGTGTAGGATGAAGGCCTTCGGGTCGTAAACTACTTTTCTAAGGGAAGAACCAATGACGGTACCTTAGGAATAAGAGGTTGCTAACTCTGTGCCAGCAGCAGCGGTAATACAGAGACCTCAAATGTTATCCGGATTTATTGGGCGTAAAGCGTCCGCAGGTGGTTTGAAAAGTTAATGGTCAAATCTCGAGGCTTAACTTCGGGACTGCTGTTAATACTCTCAAACTAGAGGCTGGGAGAGGCAAGCGGAACTGCCGGTGTAGTCGTAATAAGCGTTGATATCGGCAGGAACACCAAAGGCGAAGGCAGCTTGCTGGAACAGTCCTGACACTCATGGACGAAAGCGTGGGTAGC…	Bacteria	Patescibacteria	ABY1	Candidatus Magasanikbacteria	Unknown	Unknown
TCAAGAATATTCCACAATGGGCGAAAGCCTGATGGAGCGACGCCGCGTGCAGGATGAAGGCCTTCGGGTCGTAAACTGCTTTTATGGGGGAAGAATTTGTGACGGTACCCCAAGAATAAGAGGTTGCTAACTCTGTGCCAGCAGCAGCGGTAATACAGAGACCTCAAGTGTTATCCGGATTTATTGGGCGTAAAGCGTCCGCAGATGGTTTGACGGGTCAGGGGTTAAAACCCAGTGCTTAACATTGGGGTTGCCTTTGAAACTATCAAACTAGAGGATGGAAGAGGTAAGCGGAATTGCAGGTGTAGTCGTAATAAGCGTTGATATCTGCAAGAACACCAAAGGCGAAGGCAGCTTACTGGTACATTCCTGACATTCATGGACGAAAGCGTGGGGAGC…	Bacteria	Patescibacteria	ABY1	Candidatus Magasanikbacteria	Unknown	Unknown
TGGGGAATTTTGGACAATGGGGGCAACCCTGATCCAGCAATGCCGCGTGAGTGAAGAAGGCCTTCGGGTTGTAAAGCTCTTTTGTCAGGGAAGAAACGGTGAGGTCTAATACACTTTACTAATGACGGTACCTGAAGAATAAGCACCGGCTAACTACGTGCCAGCAGCCGCGGTAATACGTAGGGTGCAAGCGTTAATCGGAATTACTGGGCGTAAAGCGTGCGCAGGCGGTTATATAAGTCAGATGTGAAATCCCTGGGCTCAACCTAGGAACTGCATTTGAGACTGTATGGCTAGAGTGTGTCAGAGGGGGGTAGAATTCCACGTGTAGCAGTGAAATGCGTAGATATGTGGAGGAATACCGATGGCGAAGGCAGCCCCCTGGGATAACACTGACGC…	Bacteria	Proteobacteria	Gammaproteobacteria	Burkholderiales	Oxalobacteraceae	Undibacterium
TGAGGAATCTTGCGCAATGGGGGCAACCCTGACGCAGCAACGCCGCGTGAGTGAGGAAGGTCTTCGGATCGTAAAGCTCTGTCAGTTGGGAAGAAACGCTTGGAAGCCAATACCTTTCATGCTTGACGGTACCAACAGAGGAAGCACCGGCTAACTCCGTGCCAGCAGCCGCGGTAATACGGGGGGTGCAAGCGTTGTTCGGAATTATTGGGCGTAAAGAGCGTGTAGGCGGCCGGATGTGTCAAATGTGAAAGCCCTGAGCTCAACTCAGGAAGTGCATTTGAAACTGTCCGGCTAGAGTAGGGGAGAGGGAAGTGGAATTCCTGGTGTAGAGGTGAAATTCGTAGATATCAGGAGGAACACCGGTGGCGAAGGCGACTTCCTGGCCCTATACTGACG…	Bacteria	Desulfobacterota	Syntrophia	Syntrophales	Syntrophaceae	Syntrophus
TGGGGAATCTTGCGTAATGGGCGAAAGCCTGACGCAGCCATGCCGCGTGAATGATGAAGGTCTTAGGATTGTAAAATTCTTTCACCGGGGACGATAATGACGGTACCCGGAGAAGAAGCCCCGGCTAACTTCGTGCCAGCAGCCGCGGTAATACGAAGGGGGCTAGCGTTGCTCGGAATTACTGGGCGTAAAGGGAGCGTAGGCGGACATTTAAGTCAGGGGTGAAATCCCGGGGCTCAACCTCGGAATTGCCTTTGATACTGGGTGTCTTGAGTATGAGAGAGGTGTGTGGAACTCCGAGTGTAGAGGTGAAATTCGTAGATATTCGGAAGAACACCAGTGGCGAAGGCGACACACTGGCTCATTACTGACGCTGAGGCTCGAAAGCGTGGGGAGCAA…	Bacteria	Proteobacteria	Alphaproteobacteria	Caulobacterales	Caulobacteraceae	Brevundimonas
TGAGGAATCTTGCGCAATGGGGGCAACCCTGACGCAGCAACGCCGCGTGAGTGAGGAAGGTCTTCGGATCGTAAAGCTCTGTCAGTTGGGAAGAACTACCTAAGGGTGAATATCTCTTAGGCTTGACGGTACCAACAGAGGAAGCACCGGCTAACTCCGTGCCAGCAGCCGCGGTAATACGGGGGGTGCAAGCGTTGTTCGGAATTATTGGGCGTAAAGAGCGTGTAGGCGGCCGGATGTGTCAGATGTGAAAGCCCTGGGCTTAACCCAGGAAGTGCATTTGAAACTGTCCGGCTTGAGTAGGGGAGAGGGAAGTGGAATTCCTGGTGTAGAGGTGAAATTCGTAGATATCAGGAGGAACACCGGTGGCGAAGGCGACTTCCTGGCCCTATACTGACG…	Bacteria	Desulfobacterota	Syntrophia	Syntrophales	Syntrophaceae	Syntrophus
TGGGGAATTTTGGACAATGGGCGCAAGCCTGATCCAGCCATGCCGCGTGCAGGATGAAGGCCTTCGGGTTGTAAACTGCTTTTGTACGGAACGAAAAGACTCCTTCTAATAAAGGGGGTCCATGACGGTACCGTAAGAATAAGCACCGGCTAACTACGTGCCAGCAGCCGCGGTAATACGTAGGGTGCAAGCGTTAATCGGAATTACTGGGCGTAAAGCGTGCGCAGGCGGTTATATAAGACAGATGTGAAATCCCCGGGCTCAACCTGGGAACTGCATTTGTGACTGTATAGCTAGAGTACGGCAGAGGGGGATGGAATTCCGCGTGTAGCAGTGAAATGCGTAGATATGCGGAGGAACACCGATGGCGAAGGCAATCCCCTGGGCCTGTACTGACGC…	Bacteria	Proteobacteria	Gammaproteobacteria	Burkholderiales	Comamonadaceae	Acidovorax
TGGGGAATATTGCGCAATGGGCGAAAGCCTGACGCAGCAACGCCGCGTGGAGGATGAAGGCTTTCGGGTCGTAAACTCCTTTTGACAGGGACGAAGCCTAGCTCCTATCTTACTTATGACCACAGTGGGATAGGTGCTGGGTGACGGTACCTGTAGAATAAGCCCCGGCTAACTACGTGCCAGCAGCCGCGGTAATACGTAGGGGGCAAGCGTTGTCCGGAATCATTGGGCGTAAAGAGCACGTAGGCGGCTTGCCAAGTCAGATGTGAAATGTCTCGGCTTAACCGGGGATCTGCATTTGAAACTGGCAGGCTAGAGTTCAGCAGAGGGAAGTGGAATTCCTAGTGTAGCGGTGAAATGCGCAGATATTAGGAAGAACACCGGTGGCGAAGGCGGCTT…	Bacteria	Actinobacteriota	Coriobacteriia	CG2-30-50-142	Unknown	Unknown
TGAGGAATATTGGACAATGGGTGAGAGCCTGATCCAGCCATCCCGCGTGAAGGACGACGGCCCTATGGGTTGTAAACTTCTTTTGTATAGGGATAAACCTTTCCACGTGTGGAAAGCTGAAGGTACTATACGAATAAGCACCGGCTAACTCCGTGCCAGCAGCCGCGGTAATACGGAGGGTGCAAGCGTTATCCGGATTTATTGGGTTTAAAGGGTCCGTAGGCGGATCTGTAAGTCAGTGGTGAAATCTCATAGCTTAACTATGAAACTGCCATTGATACTGCAGGTCTTGAGTAAAGTAGAAGTGGCTGGAATAAGTAGTGTAGCGGTGAAATGCATAGATATTACTTAGAACACCAATTGCGAAGGCAGGTCACTATGTTTTAACTGACGCTGATG…	Bacteria	Bacteroidota	Bacteroidia	Flavobacteriales	Weeksellaceae	Chryseobacterium
ACGAGAATATTCGACAATGGGCGCAAGCCTGATCGAGCGACGTCGCGTGATGGATGAAGTCCTTCGGGACGTAAACATCTTTTGTCAGGGAGAACGTGGCATTCATGCCACACGATAGTACCTGAAGAATAAGGGGTTGCTAACTCTGTGCCAGCAGCAGCGGTAATACAGAGACCCCGAGCGTTATCCGGAATTATTGGGCGTAAAGGGTGTGTAGGTGGTTGTGTTAGTCTCTTGTTAAAACTCCCGGCTTAACCGGGAAGATGCGGGAGAAACGGCACGACTAGAGTATGTGAGAGGTGTACGGAACTCATAGTGTAGGGGTGAAATCCGTTAATATTATGGGGAACACCAGAGGCGAAGGCGGTACACTGGCACATCACTGACACTGAAACACGA…	Bacteria	Patescibacteria	Parcubacteria	Candidatus Nomurabacteria	Unknown	Unknown
CCGAGAATATTCGACAATGCGCGAAAGCGTGATCGAGCGACGCCGCGTGGAGGACGAAGCCCTTCGGGGTGTAAACTTCTTTTGCGGACAACAAAGTTTATTGATGAGTTCGAGAATAAGGGGCTACTAACTCTGTGCCAGCAGTAGCGGTAATACAGAGGCCCCGAGCGTTATCCGGAATCACTGGGCGTAAAGGGTGCGTAGGCGGCTCCGTTAGTCCTTCGTTAAATACTCTGGCTTTACCAGAGAAATGCGCGGGAAACGGCGGAGCTTGAGGATGCAAGAGGCAAGCGGAACTCACGGTGTAGGGGTAAAATCCATTGATATCGTGGGGAACGCCAAAAGCGAAGGCAGCTTGCTGGTGCATTTCTGACGCTGAGGCACGAAAGCGTGGGTAGC…	Bacteria	Patescibacteria	Parcubacteria	Unknown	Unknown	Unknown
TGGGGAATATTGGACAATGGGCGCAAGCCTGATCCAGCCATGCCGCGTGAGTGATGAAGGTCTTAGGATTGTAAAGCTCTTTCACCGATGAAGATAATGACGGTAGTCGGAGAAGAAGCCCCGGCTAACTTCGTGCCAGCAGCCGCGGTAATACGAAGGGGGCTAGCGTTGTTCGGAATTACTGGGCGTAAAGCGCACGTAGGCGGATATTTAAGTCAGGGGTGAAATCCCGCAGCTCAACTGCGGAACTGCCTTTGATACTGGGTATCTCGAGTATGGAAGAGGTGAGTGGAATTCCGAGTGTAGAGGTGAAATTCGTAGATATTCGGAGGAACACCAGTGGCGAAGGCGGCTCACTGGTCCATTACTGACGCTGAGGTGCGAAAGCGTGGGGAGCAA…	Bacteria	Proteobacteria	Alphaproteobacteria	Rhizobiales	Rhizobiaceae	Allorhizobium-Neorhizobium-Pararhizobium-Rhizobium
TGGGGAATATTGCACAATGGGCGCAAGCCTGATGCAGCGACGCCGCGTGAGGGATGACGGCCTTCGGGTTGTAAACCTCTTTCAGTAGGGAAGAAGCGAAAGTGACGGTACCTGCAGAAGAAGCGCCGGCTAACTACGTGCCAGCAGCCGCGGTAATACGTAGGGCGCAAGCGTTATCCGGAATTATTGGGCGTAAAGAGCTCGTAGGCGGTTTGTCGCGTCTGCTGTGAAAGACCGGGGCTCAACTCCGGTTCTGCAGTGGGTACGGGCAGACTAGAGTGCAGTAGGGGAGACTGGAATTCCTGGTGTAGCGGTGAAATGCGCAGATATCAGGAGGAACACCGATGGCGAAGGCAGGTCTCTGGGCTGTAACTGACGCTGAGGAGCGAAAGCATGGGG…	Bacteria	Actinobacteriota	Actinobacteria	Micrococcales	Micrococcaceae	Paenarthrobacter
TAGGGAATCTTGCGCAATGGGCGAAAGCCTGACGCAGCCATGCCGCGTGAATGATGAAGGTCTTAGGATTGTAAAATTCTTTCACCGGGGACGATAATGACGGTACCCGGAGAAGAAGCCCCGGCTAACTTCGTGCCAGCAGCCGCGGTAATACGAAGGGGGCTAGCGTTGCTCGGAATTACTGGGCGTAAAGGGAGCGTAGGCGGATAGTTTAGTCAGAGGTGAAAGCCCAGGGCTCAACCTTGGAATTGCCTTTGATACTGGCTATCTTGAGTGTGGGAGAGGTATGTGGAACTCCGAGTGTAGAGGTGAAATTCGTAGATATTCGGAAGAACACCAGTGGCGAAGGCGACATACTGGCCCATTACTGACGCTGAGGCTCGAAAGCGTGGGGAGCAA…	Bacteria	Proteobacteria	Alphaproteobacteria	Caulobacterales	Caulobacteraceae	Caulobacter
ACGAGAATATTCGACAATGGACGAAAGTCTGATCGAGCGACGCCGCGTGGAGGATGAAGTGCTTCGGTATGTAAACTCCTTTTGCCAGGGAAAAAGTCTATTGATTGTACCTGGAGAATAAGACGTTGCTAAACTCGTGCCAGCAGCAGCGGTAATACGAGTGCGTCGAGCGTTATCCGGAATCATTGGGCGTAAAGGGTGTGTAGGCGGCGATGTTAGTCTCCCGTAAAATTCCTCGGCTCAACCGGGGGCGCGCGGGAGAAACGGCATTGCTTGAGGATGGTAGGGGTCTCTGGAATTCTAGGTGTAGCGGTGAAATGCGTTGATATCTAGGAGAACACCAAAAGCGAAGGCAGGAGACTGGACCATTCCTGACGCTGAAACACGAAAGCGTGGGTA…	Bacteria	Patescibacteria	Parcubacteria	Unknown	Unknown	Unknown
TAAAGAATCTTCCACAATGGGCGAAAGCCTGATGGAGCAATACCGCGTGGGTGATGAAGGTCGAAAGATTGTAAAGCCCTTTTCTGAAGGAATAATTCTGAAGGTACTTCAGGAATAAGCACCGGCTAACTCCGTGCCAGCAGCCGCGGTAATACGGAGGGTGCAAGCGTTACCCGGAATCATTGGGCGTAAAGCGTCCGCAGGTGGTTTGTTAAGTCTAGTATTAAATCTTGAAGCCCAACTTCAAGGCTGTACTGGAAACTGACTCACTAGAGACTTTCAGAGGTGCGTGGAATTCTGTGTGTAGGGGTAAAATCCGTAGATACACAGAAGAACACCAAAAGCGAAGGCAGCGCACTGGGAAAGTTCTGACACTCATGGACGAAAGCGTGGGGAGCA…	Bacteria	Patescibacteria	Gracilibacteria	Candidatus Peregrinibacteria	Unknown	Unknown
TAGGGAATCTTTCGCAATGGGCGCAAGCCTGACGAAGCAACACCGCGTGATCGATGAAGTTCTTATGAATGTAAAGATCTTTTCTGGGGGAAGAATTTTGACTGTACCCTAGGAATAAGCACCGGCTAACTCCGTGCCAGCAGCCGCGGTAATACGGGGGGTGCAAGCGTTATCCGGAATCATTGGGCGTAAAGCGTCTGTAGGTGGTAAATTAAGTCGGGTGTTAAATCCTCTAGCTTAACTAGAGAAAAATGCTTGAAACTGATTCACTTGAGTCCTTGAGGGGTATGCGGAATTCTGCATGTAGGGGTAAAATCCGTAGATATGCAGAGGAACACCAAAAGCGAAGGCAGCATACTGGTAAGGTACTGACACTGAGAGACGAAAGCGTGGGGAGCA…	Bacteria	Patescibacteria	Gracilibacteria	Candidatus Peregrinibacteria	Unknown	Unknown
TCGAGAATATTCGACAATGGACGAAAGTCTGATCGAGCGACGCCGCGTGCAGGACGAAGCCCTTCGGGGTGTAAACTGCTTTTCCGCATGAAAAAGTAATTGATGGTAATGCGGGAATAAGAAGCGGCTAACTTCGTGCCAGCAGCAGCGGTAATACGAAGGCTTCAAGCGTTATCCGGATTTATTGGGCGTAAAGAGCGCGTAGGTGGTTTTGTTTGTCTGTTGTTAAATTTTGGGGCTTAACTTCAAAGCTGCAATGGAAACGGCAAAACTAGAGGATGTTAGAGGTTACTGGAACATATGGTGTAGGGGTGAAATCCGTTGATATCATATGGAACACCAAAGGCGAAGGCATGTAACTGGAGCATTCCTGACACTCAGTGCGCGAAAGCGTGGGGA…	Bacteria	Patescibacteria	Parcubacteria	Candidatus Jorgensenbacteria	Unknown	Unknown
TGGGGAATTTTGGACAATGGGCGCAAGCCTGATCCAGCCATGCCGCGTGAGTGAAGAAGGCCTTCGGGTTGTAAAGCTCTTTCGGCCGGAACGAAATCGCGCACGTGAATAACGTGCGTGGATGACGGTACTGGAAGAAGAAGCACCGGCTAACTACGTGCCAGCAGCCGCGGTAATACGTAGGGTGCGAGCGTTAATCGGAATTACTGGGCGTAAAGCGTGCGCAGGCGGTTCTGCAAGTCAGATGTGAAATCCCCGGGCTTAACCTGGGAACTGCGTTTGAAACTACGGAGCTAGAGTGCGGCAGAGGGGGGTGGAATTCCACGTGTAGCAGTGAAATGCGTAGATATGTGGAGGAACACCGATGGCGAAGGCAGCCCCCTGGGCCGACACTGACGC…	Bacteria	Proteobacteria	Gammaproteobacteria	Burkholderiales	Nitrosomonadaceae	GOUTA6
TGGGGAATATTGCGCAATGGGGGAAACCCTGACGCAGCGACGCCGTGTGAGGGAAGAAGGCCTTCGGGTCGTAAACCTCTGTCAGGAGGGAAGAACCGCCAGGAGTCTAATAAACTTTTGGCCTGACGGTACCTCCAGAGGAAGCGCCGGCTAACTCCGTGCCAGCAGCCGCGGTAATACGGAGGGCGCGAGCGTTAATCGGAATCACTGGGCGTAAAGCGCGCGTAGGCTGTCTGGTAAGTCAGACGTGAAATCCCTCAGCTCAACTGGGGAACTGCGTTTGATACTGCCGGACTTGAGTCCCGGAGAGGGTGGCGGAATTCCAGGTGTAGGAGTGAAATCCGTAGATATCTGGAGGAACACCGGTGGCGAAGGCGGCCACCTGGACGGGTACTGACG…	Bacteria	Desulfobacterota	Desulfovibrionia	Desulfovibrionales	Desulfovibrionaceae	Desulfovibrio
TCAAGAACCTTCCACAATGGACGAAAGTCTGATGGAGCGACGCCGCGTGATTGATGAAGTCCCTATGGGACGTAAAGATCTTTTGTCAGGGATGAAGTTTATTGACCGTACCTGAAGAATAAGAGGCTCCTAATCTCGTGCCAGCAGGAGCGGTAATACGAGAGCCTCGAGCGTTATCCGGAATTATTGGGCGTAAAGGGTGCGTAGGTTGTTCTGTTAGTCTTTTGTTAAAGCCAGGGGCTTAACCTCTGATCCGCAAAAGATACGGCAGAACTTGAAAGTGTGAGAGGTGTACGGAACTCATGGTGTAGGGGTGAAATCCGTTGATATCATGGGGAACACCAAAAGCGAAAGCAGTACACTGGCGCATATTTGACACTGAAGCACGAAAGCGTGGGT…	Bacteria	Patescibacteria	Parcubacteria	Candidatus Nomurabacteria	Unknown	Unknown
TGGGGAATATTGCACAATGGGCGCAAGCCTGATGCAGCCATGCCGCGTGTGTGAAGAAGGCCTTAGGGTTGTAAAGCACTTTCAGCGAGGAGGAAGGGTTCAGTGTTAATAGCACTGTGCATTGACGTTACTCGCAGAAGAAGCACCGGCTAACTCCGTGCCAGCAGCCGCGGTAATACGGAGGGTGCAAGCGTTAATCGGAATTACTGGGCGTAAAGCGCACGCAGGCGGTTTGTTAAGTCAGATGTGAAATCCCCGAGCTTAACTTGGGAACTGCATTTGAAACTGGCAAGCTAGAGTCTTGTAGAGGGGGGTAGGATTCCAGGTGTAGCGGTGAAATGCGTAGAGATCTGGAGGAATACCGGTGGCGAAGGCGGCCCCCTGGACAAAGACTGACGC…	Bacteria	Proteobacteria	Gammaproteobacteria	Enterobacterales	Yersiniaceae	Unknown
TGGGGAATCTTGCACAATAGGCGCAAGCCTGATGCAGCAACGCCGCGTGAGTGAAGAAGGCCCTTGGGTTGTAAAGCTCTTTCGGGTGGGAAGAAGGAGAGCAGGGTTAATAACCTTGTTTTTTGACGGTACTATCAGAAGAAGCACCGGCTAATTCCGTGCCAGCAGCCGCGGTAATACGGGGGGTGCGAGCGTTGTTCGGAGTGACTGGGCGTAAAGAGCACGTAGGCGGGTTTGTAAGTTGGATGTGAAATCCCTGGGCTTAACCTGGGAACTGCATCTAAAACTGCAGATCTTGAATGCTTCAGAGGTTGGTGGAATTCCTGGTGTAGGAGTGAAATCCGTAGATATCAGGAGGAACATCGGAGGCGAAGGCGGCCGACTGGGAAAGCATTGACG…	Bacteria	Bdellovibrionota	Oligoflexia	Oligoflexales	Unknown	Unknown
TGGGGAATTTTCCGCAATGGGCGCAAGCCTGACGGAGCAACGCCGCGTGGACGATGAAGGCTTTCGGGTTGTAAAGTCCTGTCACGGGGAAAGAAGGGTCAACTTTTGTTGATTTGACGGTACCCCGAGAGGAAGCCCCGGCTAACTACGTGCCAGCAGCCGCGGTAATACGTAGGGGGCAAGCGTTGTTCGGATTTATTGGGCGTAAAGAGCGCGTAGGTGGTTTTTTAAGTCAGGTGTGAAATACTTGGGCTTAACTCAAGAATTGCACTTGAAACTGAATTACTTGAGTCCAGTAGAGGAGAGTGGAATTCCTAGTGTAGCGGTGAAATGCGCAGATATTAGGAAGAACACCAGTGGCGAAGGCGGCTCTCTGGTCTGTGACTGACACTGAGGCGC…	Bacteria	Actinobacteriota	RBG-16-55-12	Unknown	Unknown	Unknown
TGGGGAATCTTGCGCAATGGGCGAAAGCCTGACGCAGCCATGCCGCGTGTATGATGAAGGTCTTAGGATTGTAAAATACTTTCACCGGTGAAGATAATGACTGTAGCCGGAGAAGAAGCCCCGGCTAACTTCGTGCCAGCAGCCGCGGTAATACGAAGGGGGCTAGCGTTGCTCGGAATTACTGGGCGTAAAGGGAGCGTAGGCGGACATTTAAGTCAGGGGTGAAATCCCAGAGCTCAACTCTGGAACTGCCTTTGATACTGGGTGTCTTGAGTGTGAGAGAGGTATGTGGAACTCCGAGTGTAGAGGTGAAATTCGTAGATATTCGGAAGAACACCAGTGGCGAAGGCGACATACTGGCTCATTACTGACGCTGAGGCTCGAAAGCGTGGGGAGCAA…	Bacteria	Proteobacteria	Alphaproteobacteria	Caulobacterales	Caulobacteraceae	Brevundimonas
TGGGGAATATTGGACAATGGGCGAAAGCCTGATCCAGCAATGCCGCGTGAGTGATGAAGGCCTTAGGGTCGTAAAGCTCTTTTACCAGGGATGATAATGACAGTACCTGGAGAATAAGCTCCGGCTAACTCCGTGCCAGCAGCCGCGGTAATACGGAGGGAGCTAGCGTTGTTCGGAATTACTGGGCGTAAAGCGTGCGTAGGCGGTTATTCAAGTCAGAGGTGAAAGCCCGGGGCTCAACCCCGGAACGGCCTTTGAAACTAGATAACTAGAATCTTGGAGAGGTCAGTGGAATTCCGAGTGTAGAGGTGAAATTCGTAGATATTCGGAAGAACACCAGTGGCGAAGGCGACTGACTGGACAAGTATTGACGCTGAGGTACGAAAGCGTGGGGAGCAA…	Bacteria	Proteobacteria	Alphaproteobacteria	Sphingomonadales	Sphingomonadaceae	Novosphingobium
TGGGGAATCTTGCGCAATGGACGAAAGTCTGACGCAGCGACGCCGCGTGAGGGAAGAAGGCCTTCGGGTCGTAAACCTCTGTCGGAGGGGAAGAAAATTCTGGTGGCTAATATCCATCAGGATTGACGGTACCCTCAAAGGAAGCATCGGCTAACTACGTGCCAGCAGCCGCGGTAATACGTAGGATGCAAGCGTTGCTCGGAATTATTGGGCGTAAAGGGCGCGTAGGTGGCCTGGTAAGTCATTGGTGAAAGCCCTCGGCTTAACCGAGGAATTGCCTGTGATACTGCCGGGCTTGAGTACGGGAGAGGGGGGTGGAATTCCTGGTGTAGCGGTGAAATGCGTAGATATCAGGAAGAACATCTGTGGCGAAGGCGACCCCCTGGACCGATACTGACA…	Bacteria	DTB120	Unknown	Unknown	Unknown	Unknown
TGGGGAATTTTGGACAATGGGCGAAAGCCTGATCCAGCAATGCCGCGTGAGTGAAGAAGGCCTTCGGGTTGTAAAGCTCTTTTGTCAGGGAAGAAACGGTGAGAGCTAATATCTCTTGCTAATGACGGTACCTGAAGAATAAGCACCGGCTAACTACGTGCCAGCAGCCGCGGTAATACGTAGGGTGCAAGCGTTAATCGGAATTACTGGGCGTAAAGCGTGCGCAGGCGGTTTTGTAAGTCTGTCGTGAAATCCCCGGGCTCAACCTGGGAATTGCGATGGAGACTGCAAGGCTAGAATCTGGCAGAGGGGGGTAGAATTCCACGTGTAGCAGTGAAATGCGTAGAGATGTGGAGGAACACCGATGGCGAAGGCAGCCCCCTGGGTCAAGATTGACGC…	Bacteria	Proteobacteria	Gammaproteobacteria	Burkholderiales	Oxalobacteraceae	Massilia
TCGGGAATCTTGCACAATGGACGAAAGTCTGATGCAGCGACACCGCGTGTGGGAAGAAGGCCTTCGGGTCGTAAACCACTTAATTGTCATAAAGACGAGGATGAAGGGGCGGCTAACTACGTGCCAGCAGCAGCGGTAATACGTAGGCCTCAAGCGTTATCCGGTTTTATTGGGTGTAAAGCGTGTGTAGGCGGTTCAGTAAGTTTTGCCTTAAAGATCAAGGCTCAACCTTGGGACAGGGCAGAATACTACTGGACTGGAGGAAGTTAGGGGGTAGCGGAACGAACGGAGTAGCGGTGAAATGCTTTGATCCCGTTCGGAACACCAAAGGCGAAGGCAGCTACCTGGGACTTTCCTGACGCTGAGACACGAAAGCGTGGGGAGCAAACA	Bacteria	Unknown	Unknown	Unknown	Unknown	Unknown
TCGAGAATCTTCCACAATGGACGAAAGTCTGATGGAGCGACGCCGCGTGATTGATGAAGTCCCTTCGGGACGTAAAGATCTTTTATGAGGGAAGAAGTTTATTGACTGTACCTCATGAATAAGAGGCTCCTAATCTCGTGCCAGCAGGAGCGGTAATACGAGAGCCTCGAGCGTTATCCGGAATTATTGGGCGTAAAGGGTGTGTAGGTTGTTCTGTTAGTCTTTTGTTAAATCCCCGAGCTTAACTTGGGAGTCGCGAAAGATACGGCAGGACTAGAAAGTGCGAAAGGTGTACGGAACTCATGGTGTAGGGGTGAAATCCGTTGATATCATGGGGAACACCAAAAGCGAAAGCAGTACACTGGCGCATATTTGACACTGAAACACGAAAGCGTGGGT…	Bacteria	Patescibacteria	Parcubacteria	Candidatus Nomurabacteria	Unknown	Unknown
TCAAGAATATTCCACAATGCCCGAAAGGGTGATGGAGCGACGCCGCGTGTAGGATGAAGGCCTTCGGGTCGTAAACTACTTTTCCCAGGGAAGAATTTCTGACGGTACCTGGGGAATAAGAGGCTGCTAACTCTGTGCCAGCAGCAGCGGTAATACAGAGGCCTCAAGCGTTATCCGGTGTTATTGGGCGTAAAGCGTCCGCAGGTGGTTTAGCGCATCTTTGGTCAAATCCCGAAGCTCAACTTCGGAACTGCTAAAGAGATGGCTAAGCTAGAGGTAGGGAGAGGTAAGCGGAATGGCTGGTGTAGTAGTAAAATGCGTTAATATCAGCCAGAACACCAAAAGCGAAGGCAGCTTACTGGAACTATCCTGACACTAAGGGACGAAAGCGTGGGTAGC…	Bacteria	Patescibacteria	ABY1	Candidatus Kerfeldbacteria	Unknown	Unknown
TCGAGAATCTTTCGCAATGGGCGAAAGCCTGACGAAGCGACGCCGTGTGAACGATGAAGGCCTTCGGGTTGTAAAGTTCTTTCGCTTGGGAACAAGAGATGAGGGCAAATAGTCCTCAAATTTGAGGGTACCAGGTAAAGAAGCACCGGCTAACTCCGTGCCAGCAGCTGCGGTAATACGGAGGGTGCAAGCATTAATCGGAATTATTGGGCGTAAAGGGCGCGTAGGCGGATTGGAAAGTCAGATGTGAAATTCCGGGGCTCAACCTCGGAGCTGCATTTGAAACTCCCTGTCTGGAGGATTGACGGAGAAAACGGAATTCCACGTGTAGCGGTGAAATGCGTAGATATGTGGAAGAACACCTGTGGCGAAAGCGGTTTTCTAGTTAATTCCTGACGC…	Bacteria	Verrucomicrobiota	Chlamydiae	Chlamydiales	Simkaniaceae	Unknown
CTGGGAATTTTGCGCAATGGACGAAAGTCTGACGCAGCGACACCGCGTGAGGGATGAAGGCCTTAGGGTCGTAAACCTCTTTTGTCCCGACACACGTCGGGAAGAATAAGCACTGACTAACTACGTGCCAGCAGTAGCGGTAATACGTAGGGTGCAAGCGTTATCCGGATTTATTGGGCGTAAAGAGTTCGTAGGTTTTTGGTCAAGTTTTGTTTGAAAGCCCGAGGCTCAACCTCGGACCCGGACAAAAAACTGGCCGGATCGAGTCTGTTAGGGGGTACTGGAACTGATAGTGTAGCAGTGAAATGCGTTGATATTATCAGGAACACCGAGGGCGAAGGCAGGTACCTGGGACATGACTGACACTGAGGAACGAAAGCTAGGGGAGCGAAAG	Bacteria	Patescibacteria	Microgenomatia	Candidatus Amesbacteria	Unknown	Unknown
TCGAGAATATTCGACAATGGACGAAAGTCTGATCGAGCGACGCCGCGTGCAGGACGAAGCCCTTCGGGGTGTAAACTGCTTTTCTACATGAAAAAGTTATTGATTGTAATGTGGGAATAAGGGGCTGCAAACTTCGTGCCAGCAGCAGCGGTAATACGAAGGCCCCGAGCGTTATCCGGATTTATTGGGCGTAAAGAGCGCGTAGAGGGTCCAGCACGTCTCATTTTAAATTCCCGGGCTTAACTTGGGAAATGGATGGGATACGGCCGGACTAGAGGATGCTAGAGGTAACTGGAACACACGGTGTAGGGGTGAAATCCGTTGATATCGTGTGGAACACCAAAGGCGAAGGCATGTTACTGGAGCACTCCTGACCTTCAGTGCGCGAAAGCGTGGGCA…	Bacteria	Patescibacteria	Parcubacteria	Candidatus Jorgensenbacteria	Unknown	Unknown
TAGGGAATATTGGACAATGGGGGCAACCCTGATCCAGCAATGCCGCGTGAGTGATGAAGGCCTTAGGGTTGTAAAGCTCTTTTACCCGAGATGATAATGACAGTATCGGGAGAATAAGCTCCGGCTAACTCCGTGCCAGCAGCCGCGGTAATACGGAGGGAGCTAGCGTTGTTCGGAATTACTGGGCGTAAAGCGCACGTAGGCGGCGATTTAAGTCAGAGGTGAAAGCCCGGGGCTCAACCCCGGAACTGCCTTTGAGACTGGATTGCTAGAATCTTGGAGAGGCGAGTGGAATTCCGAGTGTAGAGGTGAAATTCGTAGATATTCGGAAGAACACCAGTGGCGAAGGCGGCTCGCTGGACAAGTATTGACGCTGAGGTGCGAAAGCGTGGGGAGCAA…	Bacteria	Proteobacteria	Alphaproteobacteria	Sphingomonadales	Sphingomonadaceae	Sphingobium
TGAGGAATATTGGACAATGGGCGCAAGCCTGATCCAGCCATGCCGCGTGCAGGATGACGGTCCTATGGATTGTAAACTGCTTTTATACGAGAAGAAACACTGCTTCGTGAAGCAGCTTGACGGTATCGTAAGAATAAGGATCGGCTAACTCCGTGCCAGCAGCCGCGGTAATACGGAGGATCCAAGCGTTATCCGGAATCATTGGGTTTAAAGGGTTCGTAGGCGGTTTAATAAGTCAGTGGTGAAAGCCCATCGCTCAACGGTGGAACGGCCATTGATACTGTTAAACTTGAATTATTAGGAAGTAACTAGAATATGTAGTGTAGCGGTGAAATGCTTAGAGATTACATGGAATACCAATTGCGAAGGCAGGTTACTACTAATGGATTGACGCTGATG…	Bacteria	Bacteroidota	Bacteroidia	Flavobacteriales	Flavobacteriaceae	Flavobacterium
TCGAGAATCTTCCACAATGGGCGAAAGCCTGATGGAGCGACACCGCGTGCGGGATGAAGGCCTTCGGGTCGTAAACCGCTTTTGTATGAGGTTAAGTCGCGTCGCGTGCGGCGCGATTGAAAGTATCATGCGAATAAGAGGTTGCTAACTCTGTGCCAGCAGCAGCGGTAATACAGAGACCTCAAGCGTTATCCGGATTTATTGGGCGTAAAGCGTCGGTAGGCGGTCTGATGCCAGTGTTTCGCGAAAGCGAAATACTGGCTTTCAAGTCTGATGTTAAATCTCATAGCTCAACTCTGAGACCGCATCGGATACTGGCAGACTAGAAAGCAGGAGAGGTGCGTAGAACTTATGGTGTAGGGGTGAAATCCGTTGATATCATAGGGAATACCAAAGGCG…	Bacteria	Patescibacteria	Parcubacteria	Unknown	Unknown	Unknown
TCAAGAATATTCCACAATGGGCGAAAGCCTGATGGAGCGACGCCGCGTGTAGGATGAAGGCCTTCGGGTCGTAAACTACTTTTATGGGGGAAGAATTTGTGACGGTACCCCAAGAATAAGAGGTTGCTAACTCTGTGCCAGCAGCAGCGGTAATACAGAGACCTCAAGTGTTATCCGGATTTATTGGGCGTAAAGCGTCCGCAGATGGTTTGGCGGGTAAGGGGTTAAAACCTAGTGCTTAACATTAGGATGGCCTTTTAAACTACCAAGCTAGAGGATGGAAGAGGTAAGCGGAATTGCAGGTGTAGTCGTAATAAGCGTTGATATCTGCAAGAACACCAAAGGCGAAGGCAGCTTACTGGTACATTCCTGACATTCATGGACGAAAGCGTGGGGAGC…	Bacteria	Patescibacteria	ABY1	Candidatus Magasanikbacteria	Unknown	Unknown
TAGGGAATATTGCACAATGGGCGAAAGCCTGATGCAGCAACGCCGCGTGTGCGATGAAGGCCTTCGGGTCGTAAAGCACTTTTCTGAGGGATGAGCAAGGACAGTACCTCAGGAATAAGTCTCGGCTAACTACGTGCCAGCAGCCGCGGTAAAACGTAGGAGGCAAGCGTTATCCGGATTCACTGGGCGTAAAGCGCGTGCAGGCGGTTCGGTAAGTTGGGCGTGAAATCTCCTGGCTTAACTAGGAGAGGTCGTTCAATACTACCGGACTTGAGAGTGATAGAGGAAGATGGAATTCCCGGTGTAGTGGTGAAATGCGTAGATATCGGGAGGAACACCAGTGGCGAAAGCGATCTTCTGGATCATTTCTGACGCTCAGACGCGAAAGCTAGGGTAGTA…	Bacteria	Chloroflexi	Anaerolineae	Anaerolineales	Anaerolineaceae	Unknown
TGGGGAATCTTGCGCAATGGGCGAAAGCCTGACGCAGCGACGCCGCGTGGGGGAAGAAGGCCTTCGGGTTGTAAACCTCTTTCAGAAGGGACGAAGCCACTCGGGTTAATAGCCCAGAGGGTGACGGTACCTTCAGAAGAAGCCCCGGCTAACTACGTGCCAGCAGCCGCGGTAATACGTAGGGGGCAAGCGTTGTCCGGATTTATTGGGCGTAAAGAGCGTGTAGGCGGCTTGACAGGTCCGTTGTGAAAACTGGAGGCTCAACCTCCAGACGTCGATGGAAACCGTCAGGCTAGAGTCCGGAAGAGGAGAGTGGAATTCCTGGTGTAGCGGTGAAATGCGCAGATATCAGGAAGAACACCCGTGGCGAAGGCGGCTCTCTGGGACGGTACTGACGCT…	Bacteria	Actinobacteriota	Thermoleophilia	Gaiellales	Gaiellaceae	Gaiella
TCGAGAATATTCCACAATGGACGAAAGTCTGATGGAGCGACGCCGCGTGCAGGATGAAGGCCTTAGGGTCGTAAACTGCGGTAGTCCGCTAACAATGAAAATGAGTGGCGGACGGAAAGAGGTGGGTAACTACGTGCCAGCACCAGCGGTAATACGTAGACCTCAAGCGTTATCCGGATTTATTGGGCGTAAAGCGTGTGTAGGAGGTCGTGTGCGTCTTTCGTTAAAGCCCACCGCTCAACGGTGGAAGTGCGGAGGATACGACACGACTAGAGGGGGTTAGAGGTGCATGGAACTCACGGTGTAGGGGTGACATCCGTTGATATCGTGGGGAACACCAAAGGCGAAGGCAGTGCACTGGGACCTTCCTGACTCTGAGACACGAAAGCGTGGGGAGCA…	Bacteria	Patescibacteria	Parcubacteria	Candidatus Liptonbacteria	Unknown	Unknown
TGGGGAATTTTGCGCAATGGGCGAAAGCCTGACGCAGCAATACCGCATGAAGGATTGAAGGTCTTCGGATCGTAAACTTCTTTTATAAGTGAAGATTATGACAGTAACTTATGAATAAGGACCTGCTAACTTCGTGCCAGCAGCAGCGGTAATACGAAGGGTCCAAGCGTTGTCCGGATTTATTGGGCGTAAAGCGTCCGCAGGTGGTTTGGTAAGTTTTGCGATAAAGGCTTTTGCTCAACAAAGGTATCTCGTAAAATACTGCCTTACTTGAGGAAAGCAGGGGCAAATGGAACTCCCGGTGTAGCAGTGAAATGCGTTGATATTGGGAGGAACACCAAAGGCGAAGGCAATTTGCTAGGCTTTTCCTGACACTCATGGACGAAAGCGTGGGGAGCG…	Bacteria	Patescibacteria	Berkelbacteria	Unknown	Unknown	Unknown
TGGGGAATTTTGGACAATGGGGGCAACCCTGATCCAGCCATGCCGCGTGAGTGAAGAAGGCCTTCGGGTTGTAAAGCTCTTTCGTGAGGAAAGAAACGGTTCAGGCGAATACCCTGAGCTAATGACGGTACCTCAAGAAGAAGCACCGGCTAACTACGTGCCAGCAGCCGCGGTAATACGTAGGGTGCGAGCGTTAATCGGAATTACTGGGCGTAAAGCGTGCGCAGGCGGTTTGATAAGCCAGATGTGAAATCCCCGGGCTCAACCTGGGAACTGCGTTTGGAACTGTCAAGCTAGAGTGTAGCAGAGGGGGGTAGAATTCCACGTGTAGCAGTGAAATGCGTAGAGATGTGGAGGAATACCGATGGCGAAGGCAGCCCCCTGGGCTAACACTGACGC…	Bacteria	Proteobacteria	Gammaproteobacteria	Burkholderiales	Gallionellaceae	Gallionella
TGGGGAATATTGGACAATGGGCGCAAGCCTGATCCAGCCATGCCGCGTGAGTGATGAAGGCCCTAGGGTTGTAAAGCTCTTTTGTGCGGGAAGATAATGACGGTACCGCAAGAATAAGCCCCGGCTAACTTCGTGCCAGCAGCCGCGGTAATACGAAGGGGGCTAGCGTTGCTCGGAATCACTGGGCGTAAAGGGTGCGTAGGCGGGTCTTTAAGTCAGGGGTGAAATCCTGGAGCTCAACTCCAGAACTGCCTTTGATACTGAAGATCTTGAGTTCGGGAGAGGTGAGTGGAACTGCGAGTGTAGAGGTGAAATTCGTAGATATTCGCAAGAACACCAGTGGCGAAGGCGGCTCACTGGCCCGATACTGACGCTGAGGCACGAAAGCGTGGGGAGCAA…	Bacteria	Proteobacteria	Alphaproteobacteria	Rhizobiales	Xanthobacteraceae	Bradyrhizobium
TGGGGAATTTTGGACAATGGGCGCAAGCCTGATCCAGCCATGCCGCGTGAGTGAAGAAGGCCTTCGGGTTGTAAAGCTCTTTCGGCCGGGAAGAAATCGCATTGGTTAATACCTGGTGTGGATGACGGTACCGGAATAAGAAGCACCGGCTAACTACGTGCCAGCAGCCGCGGTAATACGTAGGGTGCGAGCGTTAATCGGAATTACTGGGCGTAAAGCGTGCGCAGGCGGTTTTGTAAGACAGGCGTGAAATCCCCGGGCTCAACCTGGGAACTGCGCTTGTGACTGCAAGGCTAGAGTACGGCAGAGGGGGGTGGAATTCCACGTGTAGCAGTGAAATGCGTAGAGATGTGGAGGAACACCAATGGCGAAGGCAGCCCCCTGGGTCGATACTGACGC…	Bacteria	Proteobacteria	Gammaproteobacteria	Burkholderiales	Rhodocyclaceae	Dechloromonas
TGGGGAATATTGCACAATGGGCGCAAGCCTGATGCAGCCATGCCGCGTGTGTGAAGAAGGCCTTAGGGTTGTAAAGCACTTTCAGCGAGGAGGAAGGCACCATACTTAATACGTGTGGTGATTGACGTTACTCGCAGAAGAAGCACCGGCTAACTCCGTGCCAGCAGCCGCGGTAATACGGAGGGTGCAAGCGTTAATCGGAATTACTGGGCGTAAAGCGCACGCAGGCGGTTTGTTAAGTCAGATGTGAAATCCCCGCGCTTAACGTGGGAACTGCATTTGAAACTGGCAAGCTAGAGTCTTGTAGAGGGGGGTAGAATTCCAGGTGTAGCGGTGAAATGCGTAGAGATCTGGAGGAATACCGGTGGCGAAGGCGGCCCCCTGGACAAAGACTGACGC…	Bacteria	Proteobacteria	Gammaproteobacteria	Enterobacterales	Yersiniaceae	Rahnella1
TAAGGAATATTGGTCAATGGAGGCAACTCTGAACCAGCCATGCCGCGTGCAGGAAGACAGCCCTCTGGGTCGTAAACTGCTTTTATTCGGGAATAAACCTATCTACGTGTAGATAGCTGAATGTACCGAAGGAATAAGGATCGGCTAACTCCGTGCCAGCAGCCGCGGTAATACGGAGGATCCAAGCGTTATCCGGATTTATTGGGTTTAAAGGGTGCGTAGGCGGCTTATTAAGTCAGGGGTGAAAGACGGTGGCTCAACCATCGCAGTGCCTTTGATACTGATGAGCTTGAATATACTAGAGGTAGGCGGAATGTGACAAGTAGCGGTGAAATGCATAGATATGTCACAGAACACCGATTGCGAAGGCAGCTTACTATGGTATTATTGACGCTGAGG…	Bacteria	Bacteroidota	Bacteroidia	Sphingobacteriales	Sphingobacteriaceae	Pedobacter
TCAAGAATATTCCACAATGGACGAAAGTCTGATGGAGCGACGCCGCGTGATTGATGAAGCCCTTCGGGGTGTAAAGATCTTTTATTAGGGAAGAACTTTTGACGGTACCTAATGAATAAGGGGTTGCTAACTCTGTGCCAGCAGCAGCGGTAATACAGAGACCCCGAGCGTTATCCGGATTTATTGGGCGTAAAGAGTGCGTAGACGGTTTTTTAAGTCTGTGGTTAAATCTTGGTGCTTAACATCGAGACTGCCATGGAAACTGGAAAACTAGAGGATGGAAGAGGTCAACGGAATTGCCAGTGTAACGGTAAAATGTGTTAATATTGGCAAGAACACCAGAAGCGAAAGCGGTTGACTGGTACAATCCTGACGTTGTTGCACGAAAGCGTGGGTAGC…	Bacteria	Patescibacteria	ABY1	Candidatus Kerfeldbacteria	Unknown	Unknown
TCAAGAATCTTCCGCAATGGACGAAAGTCTGACGGAGCGACGCCGCGTGCAGGATGAAGCCCTTCGGGGTGTAAACTGCTTTTATAGGGGACGAATTCGTGACGGTACCCTACGAATAAGAGGTTCCAAACTCTGTGCCAGCAGGAGCGGTAATACAGAGACCTCAAACATTATCCGGATTCATTGGGCGTAAAGCGTCCGCAGGTGGCTTTGCAAGTTAGGGGTTAAATCTTCCGACTTAATCGGAAAACTGCTTCTAATACTGTAAAGCTCGAGGTTGGAAGAGGCACACGGAACTGCCGGTGTAGTAGTAAAATGCGTTGATATCGGCAGGAACACCAAAGGCGAAGGCAGTGTGCTGGGACAATTCTGACACTAAAGGACGAAAGCGTGGGGAGC…	Bacteria	Patescibacteria	ABY1	Candidatus Magasanikbacteria	Unknown	Unknown
TGGGGAATATTGCACAATGGGCGCAAGCCTGATGCAGCGACGCCGCGTGGGGGATGACGGCCTTCGGGTTGTAAACTCCTTTCGCTAGGGACGAAGCTTTTTGTGACGGTACCTAGATAAGAAGCACCGGCTAACTACGTGCCAGCAGCCGCGGTAATACGTAGGGTGCGAGCGTTGTCCGGAATTACTGGGCGTAAAGGGCTCGTAGGTGGTTTGTCGCGTCGTCTGTGAAATTCCGGGGCTTAACTCCGGGCGTGCAGGCGATACGGGCATAACTTGAGTACTGTAGGGGTAACTGGAATTCCTGGTGTAGCGGTGAAATGCGCAGATATCAGGAGGAACACCGATGGCGAAGGCAGGTTACTGGGCAGTTACTGACGCTGAGGAGCGAAAGCATGG…	Bacteria	Actinobacteriota	Actinobacteria	Corynebacteriales	Corynebacteriaceae	Corynebacterium
TGGGGAATATTGCGCAATGGGGGAAACCCTGACGCAGCGACGTCGTGTGAGGGAAGAAGGCCTTCGGGTCGTAAACCTCTGTCAGAAGGGAAGAACATCCGGGAGTCGAACAGCCTCCCGGCCTGACGGTACCTTCAGAGGAAGCGCCGGCTAACTCCGTGCCAGCAGCCGCGGTAATACGGAGGGCGCAAGCGTTAATCGGAATCACTGGGCGTAAAGCGTGCGTAGGCTGTTTGATAAGTCAGACGTGAAATCCCTCGGCTCAACCGGGGAACTGCGTTTGATACTGTTGAACTAGAGTCCTGGAGAGGGTGGCGGAATTCCTGGTGTAGGAGTGAAATCCGTAGATATCAGGAGGAACACCGGTGGCGAAGGCGGCCACCTGGACAGGTACTGACG…	Bacteria	Desulfobacterota	Desulfovibrionia	Desulfovibrionales	Desulfovibrionaceae	Desulfovibrio
TGGGGAATATTGCACAATGGGGGAAACCCTGATGCAGCCATGCCGCGTGTGTGAAGAAGGCCTTCGGGTTGTAAAGCACTTTCAGTAGGGAGGAAAGGGTAAGTCCTAATACGACTTATCTGTGACGTTACCTACAGAAGAAGGACCGGCTAACTCCGTGCCAGCAGCCGCGGTAATACGGAGGGTCCGAGCGTTAATCGGAATTACTGGGCGTAAAGCGTGCGCAGGCGGTTTGTTAAGCGAGATGTGAAAGCCCTGGGCTCAACCTAGGAATCGCATTTCGAACTGACCAACTAGAGTCTTGTAGAGGGGGGTAGAATTCCAGGTGTAGCGGTGAAATGCGTAGAGATCTGGAGGAATACCGGTGGCGAAGGCGGCCCCCTGGACAAAGACTGACGC…	Bacteria	Proteobacteria	Gammaproteobacteria	Alteromonadales	Shewanellaceae	Shewanella
TAAAGAATCTTCCACAATGGACGAAAGTCTGATGGAGCGACACCGCGTGCAGGATGAAGGCCTTCGGGTTGTAAACTGCTTTTTTGGGGGAATAATTCTGAATGTACTCCAAGAATAAGCACCGGCAAATCACGTGCCAGCAGCCGCGGTAATACGTGAGGTGCAAACATTACCCGGAATTATTGGGCGTAAAGCGTCCGCAGGTGGCGTGGTAAGTAGGGTATTAAATCTTGAGGCTCAACTTCAAGGCTGTGCCCTAAACTGCTATGCTAGAGAAAGGGAGAGGTGAGTGGAATTCTTCATGTAGGGGTAAAATCCGTAGATATGAAGAGGAACACCAAAAGCGAAGGCAGCTCACTGGCCCTTTTCTGACGCTCATGGACGAAAGCGTGGGGAGCG…	Bacteria	Patescibacteria	Gracilibacteria	Candidatus Peregrinibacteria	Unknown	Unknown
TGGGGAATATTGGACAATGGGCGCAAGCCTGATCCAGCCATGCCGCGTGAGTGATGAAGGCCTTAGGGTTGTAAAGCTCTTTTGTCCGGGACGATAATGACGGTACCGGAAGAATAAGCCCCGGCTAACTTCGTGCCAGCAGCCGCGGTAATACGAAGGGGGCTAGCGTTGCTCGGAATCACTGGGCGTAAAGGGCGCGTAGGCGGCCGATTAAGTCGGGGGTGAAAGCCTGTGGCTCAACCACAGAATTGCCTTCGATACTGGTTGGCTTGAGACCGGAAGAGGACAGCGGAACTGCGAGTGTAGAGGTGAAATTCGTAGATATTCGCAAGAACACCAGTGGCGAAGGCGGCTGTCTGGTCCGGTTCTGACGCTGAGGCGCGAAAGCGTGGGGAGCAA…	Bacteria	Proteobacteria	Alphaproteobacteria	Rhizobiales	Beijerinckiaceae	Methylobacterium-Methylorubrum
TAGGGAATTTTCCACAATGGGCGCAAGCCTGATGGAGCAACGCCGCGTGCAGGATGAAGGCTTTAGGGTCGTAAACTGCTTTTATGTGCGAAGAATTTGACGGTAACACATGAATAAGGATCGGCTAACTACGTGCCAGCAGCCGCGGTCATACGTAGGATCCAAGCGTTATCCGGAATTACTGGGCGTAAAGAGTTGCGTAGGTGGCATTGTAAGCAAGACATGAAATCGTGTGGCTCAACCATACGGCTATGTCTTGAACTGCAAAGCTTTGAGAGCGAGAGGGGTAGATGGAATTACTAGTGTAGGAGTGAAATCCGTAGATATTAGTAGGAACACCGATAGCGTAGGCAGTCTACTGGCTCGTTTCTGACACTGAGGCACGAAAGCGTGGGGAGC…	Bacteria	Patescibacteria	Saccharimonadia	Saccharimonadales	Unknown	Unknown
TGGGGAATATTGCACAATGGGCGCAAGCCTGATGCAGCGACGCCGCGTGAGGGATGACGGCCTTCGGGTTGTAAACCTCTTTCAGCACAGACGAAGCGCAAGTGACGGTATGTGCAGAAGAAGGACCGGCCAACTACGTGCCAGCAGCCGCGGTAATACGTAGGGTCCGAGCGTTGTCCGGAATTACTGGGCGTAAAGAGCTCGTAGGTGGTTTGTCGCGTTGTTCGTGAAAACTCACAGCTTAACTGTGGGCGTGCGGGCGATACGGGCAGACTTGAGTACTGCAGGGGAGACTGGAATTCCTGGTGTAGCGGTGGAATGCGCAGATATCAGGAGGAACACCGGTGGCGAAGGCGGGTCTCTGGGCAGTAACTGACGCTGAGGAGCGAAAGCGTGGGG…	Bacteria	Actinobacteriota	Actinobacteria	Corynebacteriales	Mycobacteriaceae	Mycobacterium
TCGAGAATATTCCACAATGGGCGAAAGCCTGATGGAGCGACGCCGCGTGCAGGAAGAAGCCCTTCGGGGTGTAAACTGCTTTTATTAGAGAAGAATTTTATTATGACCATCTAGTGAATAAGGGGCGGCAAACTTCGTGCCAGCAGCAGCGGTAATACGAAGGCCCCGAGCGTTATCCGGATTTATTGGGCGTAAAGCGTGCGTAGGAGGTTCGGTAAGTCTGTTGTTAAATTTCACTGCTTAACGGTGGGGCTGCAATTGATACTATCAAACTAGAGTGTGCGAGAGGCTAATAGAACTCACGGTGTAGGGGTGAAATCCGTTGATATCGTGGGGAATACCAAAGGCGAAGGCATTTAGCTGGCGCATTACTGACTCTGAGGTACGAAAGCGTGGGGA…	Bacteria	Patescibacteria	Parcubacteria	Candidatus Colwellbacteria	Unknown	Unknown
TAGGGAATATTGGACAATGGGGGAAACCCTGATCCAGCAATGCCGCGTGAGTGATGAAGGCCTTAGGGTTGTAAAGCTCTTTCGCCCACGACGATGATGACGGTAGTGGGAGAAGAAGCCCCGGCTAACTTCGTGCCAGCAGCCGCGGTAATACGAAGGGGGCTAGCGTTGTTCGGAATTACTGGGCGTAAAGCGCACGCAGGCGGCGCATTAAGTCAGGGGTGAAAGGCCTGGGCTCAACCCAGGAATGGCCCTTGAGACTGATGCGCTAGAGTACGGAAGAGGGTAGTGGAATTTCCAGTGTAGAGGTGAAATTCGTAGATATTGGAAAGAACACCGGTGGCGAAGGCGGCTACCTGGTCCGTTACTGACGCTCATGTGCGAAAGCGTGGGGAGCAA…	Bacteria	Proteobacteria	Alphaproteobacteria	Zavarziniales	Unknown	Unknown
TCAAGAATATTCCACAATGGGGGAAACCCTGATGGAGCGACGCCGCGTGCAGGATGAAGGCCTTCGGGTCGTAAACTGCTTTTGTAGGGGACGAATTAGTGACGGTACCCTAAGAATAAGAGGTTGCTAACTCTGTGCCAGCAGCAGCGGTAATACAGAGACCTCAAGCGTTATCCGGATTTATTGGGCGTAAAGCGTCTGTAGGTGGTACAGCGGGTTAGGGGTTAAATCCCGATGCTTAACATCGGGCCAGCTTCTAAAACTACTGTACTAGAGGACGGAAGAGGTAAGCGGAATTGCCGGTGTAGTCGTAATAAGCGTTGATATCGGCAAGAACACCAAATGCGAAGGCAGCTTACTGGTACGTTCCTGACACTGAGAGACTAAAGCGTGGGGAGT…	Bacteria	Patescibacteria	ABY1	Candidatus Magasanikbacteria	Unknown	Unknown
TCGAGAGTCTTCCACAATGGGCGAAAGCCTGATGGAGCGACGCCGCGTGAATGATGAAGGGCTTCGGCCTGTAAAATTCTTTTCTCCGTGAGAAATCCGGGTTAAACCGGTATGATGTTAGCGGAGGAATAAGGGGTTGCTAAACTCGTGCCAGCAGCAGCGGTAATACGAGTGCCCCGAGCGTTATCCGGAATCACTGGGCGTAAAGGGTGTGTAGGAGGTAGCGTTAGTCTTGTCTTAAAGGTTTCGGCTTAACCGAAAACATGGACAGGAAACGGCGCAACTAGAGAGTGCGAGAGGTGTGCGGAACTCATGGTGTAGGGGTGAAATCTGTTGATATCATGGGGAACACCAAAGGCGAAGGCAGCACACTGGCGCATTTCTGACTCTGAAACACGA…	Bacteria	Patescibacteria	Parcubacteria	UBA9983	Unknown	Unknown
TGGGGAATATTGGACAATGGGCGAAAGCCTGATCCAGCCATGCCGCGTGTGTGATGAAGGCCTTAGGGTTGTAAAGCACTTTTGTCCGGGAAGATAATGACTGTACCGGAAGAATAAGCCCCGGCTAACTTCGTGCCAGCAGCCGCGGTAATACGAAGGGGGCTAGCGTTGCTCGGAATCACTGGGCGTAAAGGGCGCGTAGGCGGACTCTTAAGTCGGGGGTGAAAGCCCAGGGCTCAACCCTGGAATTGCCTTCGATACTGAGAGTCTTGAGTTCGGAAGAGGTTGGTGGAACTGCGAGTGTAGAGGTGAAATTCGTAGATATTCGCAAGAACACCAGTGGCGAAGGCGGCCAACTGGTCCGATACTGACGCTGAGGCGCGAAAGCGTGGGGAGCAA…	Bacteria	Proteobacteria	Alphaproteobacteria	Rhizobiales	Beijerinckiaceae	Bosea
TCGAGAATCTTCCCCAATGGACGAAAGTCTGAGGGAGCGACGCCGCGTGATGGAAGAAGCCCTTTGGGGTGTAAACATCTTTTCTGTGGGAAAAATACGTGATGGTACCACAGGAATAAGAGGCTGCAAACTTCGTGCCAGCAGCAGCGGTAATACGAAGGCCTCAAGCGTTATCCGGATTTATTGGGCGTAAAGAGTTCAACGGTGGTTGGCAAAGTCAAATGTTAAATCTTGGTGCTCAACACCAAGGCCGCATTTGAAACTCGTCAACTTGAGGATGGGAGAGGCAGACGGAATTGCCGGTGTAGCGGTAAAATGCGTTAATATCGGCAAGAACACCAATGGCGAAGGCAGTCTGCTGGAACATTCCTGACACTCTATGAACGAAAGCACGGGGAG…	Bacteria	Patescibacteria	ABY1	Candidatus Kerfeldbacteria	Unknown	Unknown
CCGAGAATATTCGACAATGCACGAAAGTGTGATCGAGCGACGCCGCGTGATTGATGAAGTCCCTCTGGGATGTAAAGATCTTTTATGAGGGAAGAAGTTTATTGACGGTACCTCATGAATAAGAGGCTCCCAATCTCGTGCCAGCAGGAGCGGTAATACGAGAGCCTCGAGCGTTATCCGGAATTATTGGGCGTAAAGGGTGCGTAGGTTGTTCTGTTAGTCTTTTGTCAAAGCCCCGAGCTTAACTTGGGATACGCGAAAGAAACGGCAGGACTTGAAAGTGTGAGAGGCGTACGGAACTCATGGTGTAGGGGTGAAATCCGTTGATATCATGGGGAACACCAAATGCGAAGGCAGTACGCTGGCGCATATTTGACACTGAAGCACGAAAGCGTGGGT…	Bacteria	Patescibacteria	Parcubacteria	Candidatus Nomurabacteria	Unknown	Unknown
TGAGGAATATTGGACAATGGGCGCAAGCCTGATCCAGCCATGCCGCGTGCAGGAAGAAGGTCCTATGGATTGTAAACTGCTTTTATACAGGAAGAAACACCTCTACGTGTAGAGACTTGACGGTACTGTATGAATAAGGACCGGCTAACTCCGTGCCAGCAGCCGCGGTAATACGGAGGATCCAAGCGTTATCCGGAATCATTGGGTTTAAAGGGTCCGTAGGCGGTTTAGTAAGTCAGTGGTGAAAGCCCATCGCTCAACGGTGGAACGGCCATTGATACTGCTAAACTTGAATTATTAGGAAGTAACTAGAATATGTAGTGTAGCGGTGAAATGCTTAGAGATTACATGGAATACCAATTGCGAAGGCAGGTTACTACTAATGGATTGACGCTGATG…	Bacteria	Bacteroidota	Bacteroidia	Flavobacteriales	Flavobacteriaceae	Flavobacterium
TCGGGAATATTCCGCAATGCACGAAAGTGTGACGGAGCGACGCCGCGTGTCGGAAGAAGGCCTTCGGGTTGTAAACGACTTTTATCAGGGACGAATTTTGACGGTACCTGAAGAATAAGGGGTTGCTAACTCTGTGCCAGCAGCAGCGGTAATACAGAGACCCCGAGCATTATCCGGATTTATTGGGCGTAAAGCGTTCGTAGGTGGTTTTGTAAGTCATTTGTTAAATCTTCATGCTCAACATGGAGGCTGCGGGTGATACTGTAAAACTGGAGTACGGGAGAGGCATATGGAATGCCCGGTGTAGCGGTTAAATGCGTTAATATCGGGTAGAACACCAAAGGCGAAAGCAATATGCTGGAACGTTACTGACACTCAAGAACGAAAGCGTGGGGAGCG…	Bacteria	Patescibacteria	ABY1	Candidatus Uhrbacteria	Unknown	Unknown
TGGGGAATTTTGGACAATGGGGGCAACCCTGATCCAGCAATGCCGCGTGAGTGAAGAAGGCCCTCGGGTTGTAAAGCTCTTTTGTCAGGGAAGAAACGGTGATCTCTAATATAGATTGCTAATGACGGTACCTGAAGAATAAGCACCGGCTAACTACGTGCCAGCAGCCGCGGTAATACGTAGGGTGCAAGCGTTAATCGGAATTACTGGGCGTAAAGCGTGCGCAGGCGGTTTTGTAAGTCTGATGTGAAATCCCCGGGCTCAACCTGGGAACTGCATTGGAGACTGCAAGGCTAGAGTGTGTCAGAGGGGGGTAGAATTCCACGTGTAGCAGTGAAATGCGTAGAGATGTGGAGGAATACCGATGGCGAAGGCAGCCCCCTGGGATAACACTGACGC…	Bacteria	Proteobacteria	Gammaproteobacteria	Burkholderiales	Oxalobacteraceae	Undibacterium
TGGGGAATATTGCACAATGGGCGCAAGCCTGATGCAGCAACGCCGCGTGAGGGATGACGGCCTTCGGGTTGTAAACCTCTTTTAGCAGGGAAGAAGCGAAAGTGACGGTACCTGCAGAAAAAGCGCCGGCTAACTACGTGCCAGCAGCCGCGGTAATACGTAGGGCGCAAGCGTTATCCGGAATTATTGGGCGTAAAGAGCTCGTAGGCGGTTTGTCGCGTCTGCTGTGAAATCCGGAGGCTCAACCTCCGGCCTGCAGTGGGTACGGGCAGACTAGAGTGCGGTAGGGGAGATTGGAATTCCTGGTGTAGCGGTGGAATGCGCAGATATCAGGAGGAACACCGATGGCGAAGGCAGATCTCTGGGCCGTAACTGACGCTGAGGAGCGAAAGGGTGGGG…	Bacteria	Actinobacteriota	Actinobacteria	Micrococcales	Microbacteriaceae	Microbacterium
TCGAGAATATTCGACAATGGGCGAAAGCCTGATCGAGCGACACCGCGTGTGGGAAGAAGGCCTGCGGGTTGTAAACCACTTTTATCGGGGAAAAATTTTGATTGTACCCGTTGAATAAGGGGCTGCTAACTTCGTGCCAGCAGCAGCGGTAATACGAAGGCCCCGAGCGTTATCCGGAATCATTGGGCGTAAAGCGTGTGTAGGTGGTAGATATTGTCGAGGGTTAAAGACCAAGGCCTAACCTTGGGAATGCTCTCGAAACGTATCAACTAGAAGGTGTGAGAGGTGAGCGGAACTCATGGTGTAGGGGTGAAATCCGTTGATATCATGGGGAACACCAAAGGCGAAGGCAGCTCACTGGTGCACTCTTGACACTGAGACACGAAAGCGTGGGGATCA…	Bacteria	Patescibacteria	Parcubacteria	Unknown	Unknown	Unknown
TAAAGAATCTTTCGCAATGGGGGAAACCCTGACGAAGCAATACCGCGTGGGCGAAGAAGGCCGAAAGGTCGTAAAGCCCTTTTCTGAGGGAATAATTCTGAAGGTACCTCAGGAATAAGCACCGGCTAACTCCGTGCCAGCAGCCGCGGTAATACGGAGGGTGCAAGCGTTACCCGGAATCATTGGGCGTAAAGCGTCTGTAGGCGGTTTATTAAGTTAAGTATTAAATCTTGAAGCCTAACTTCAAGGCTGTACTTAAAACTGATATACTAGAGTCTTTTAGAGGTGCGTGGAATTCTGTGTGTAGGGGTAAAATCCGTAGATACACAGAGGAACACCGAAAGCGAAGGCAGCGCACTGGAAAAGTACTGACGCTGAGAGACTAAAGCGCGGGGAGCG…	Bacteria	Patescibacteria	Gracilibacteria	Candidatus Peregrinibacteria	Unknown	Unknown
TGGGGAATATTGCACAATGGGCGGAAGCCTGATGCAGCGACGCCGCGTGAGGGATGACGGCCTTCGGGTTGTAAACCTCTTTCAGTAGGGAAGAAGCGAGAGTGACGGTACCTGCAGAAGAAGCGCCGGCTAACTACGTGCCAGCAGCCGCGGTAATACGTAGGGCGCAAGCGTTATCCGGAATTATTGGGCGTAAAGAGCTCGTAGGCGGTTTGTCGCGTCTGCCGTGAAAGTCCGGGGCTCAACTCCGGATCTGCGGTGGGTACGGGCAGACTAGAGTGATGTAGGGGAGACTGGAATTCCTGGTGTAGCGGTGAAATGCGCAGATATCAGGAGGAACACCGATGGCGAAGGCAGGTCTCTGGGCATTAACTGACGCTGAGGAGCGAAAGCATGGGG…	Bacteria	Actinobacteriota	Actinobacteria	Micrococcales	Micrococcaceae	Pseudarthrobacter
CCGAGAATATTCGACAATGGGCGAAAGCCTGATCGAGCGACGCCGCGTGGTTGATGAAGTCCTTCGGGACGTAAAAACCTTTTATGATTAAGAAAGTTTATTGATCTGATCATGAATAAGGGGCTCCAAACTCTGTGCCAGCAGGAGCGGTAATACAGAGGCCCCAAGCGTTATCCGGAATCACTGGGCGTAAAGGGTGTGTAGGTGGTTTTGTTAGTCTTTTGTTAAAACCCGCGGCCTAACCGCGGAGATGCGAAGGAAACGGCAAAACTTAGAGGGTGCGAGAGGTATATGGAACTCATGGAGTAGGGGTGAAATCCGTTGATATCATGGGGAACACCAAAAGCGAAGGCAATATACTGGCGCATTCCTGACACTGAAACACGAAAGCGTAGGTAG…	Bacteria	Patescibacteria	Parcubacteria	Candidatus Azambacteria	Unknown	Unknown
TCGAGAATTTTCCTCAATGGACGAAAGTCTGAAGGAGCGACGCCGCGTGCAGGATGAAGGCCTTCGGGTTGTAAACTGCTTTTTTCTGGGAAAAACTTTGATGGTACCAGAAGAATAAGAGGTTGCTAACTCTGTGCCAGCAGCAGCGGTAATACAGAGACCTCAAACGTTATCCGGATTTATTGGGTGTAAAGAGCTAAAAGGTGGTTTAGTAAGTTGAGCATAAAAGCTCGGGGCTCAACCCCGAATCTATGCTCAAAACTCCTAGACTAGAGGATGGGAGAGGTAAGCGGAATGGCTAGTGTAGCAGTAAAATGCGTTAATATTAGCCAGAACACCACAGGCGAAGGCAGCTTACTGGAACATTCCTGACACTATATAGCGAAAGCGTGGGGAGCG…	Bacteria	Patescibacteria	ABY1	Candidatus Kerfeldbacteria	Unknown	Unknown
TGGGGAATATTCCGCAATGGGCGAAAGCCTGACGGAGCGACGCCGCGTGGGCGATGAAGGCCTTCGGGTCGTAAAGCCCTGTCAAGTGGGAAGAAAGGTAGACGTATGAAAGTACGGATGCTGTGACTGTACTACTAAAGGAAGCCACGGCTAACTCTGTGCCAGCAGCCGCGGTAAGACAGAGGTGGCCAGCGTTGTTCGGAATTACTGGGCGTAAAGGGCATGTAGGTGGTTATGTAAGTCAGATGTGAAATATGAAAGCTTAACTTTCAAACTGCATTTGAAACTGTATGGCTAGAGTACGAAAGAGGAGAGTGGAATTCCCGGTGTAGCGGTGAAATGCGTAGATATCGGGAGGAACACCTGTGGCGAAAGCGACTCTCTGGTTCGATACTGACG…	Bacteria	Unknown	Unknown	Unknown	Unknown	Unknown
TGGGGAATTTTGGACAATGGGGGCAACCCTGATCCAGCCATGCCGCGTGAGTGAAGAAGGCCTTCGGGTTGTAAAGCTCTTTCGGCCGGGACGAAATCGCTACTTCTAATACGAGTAGTGGATGACGGTACCGGAATAAGAAGCACCGGCTAACTACGTGCCAGCAGCCGCGGTAATACGTAGGGTGCGAGCGTTAATCGGAATTACTGGGCGTAAAGCGTGCGCAGGCGGTTTTGTAAGCCAGATGTGAAATCCCCGGGCTCAACCTGGGAACTGCATTTGGGACTGCAAGGCTAGAGTGTGTCAGAGGGGGGTAGAATTCCACGTGTAGCAGTGAAATGCGTAGAGATGTGGAGGAATACCGATGGCGAAGGCAGCCCCCTGGGATAACACTGACGC…	Bacteria	Proteobacteria	Gammaproteobacteria	Burkholderiales	Leeiaceae	Leeia
TCAAGAATCTTCCGCAATGGACGAAAGTCTGACGGAGCGACGCCGCGTGCAGGATGAAGCCCTTTGGGGTGTAAACTGCTTTTATAGGGGACGAATTTGTGACGGTACCCTATGAATAAGAGGTTGCTAACTCTGTGCCAGCAGCAGCGGTAATACAGAGACCTCAAACGTTGTCCGGATTCATTGGGCGTAAAGCGTCCGCAGGTGGCCATATAAGTTAGGGGTTAAATCTTCCGACCCAATCGGAAAACCGCTTCTAATACTGTATGGCTCGAGGTTGGGAGAGGCATATGGAACTGCCGGTGTAGTAGTAAAATGCGTTGATATCGGCAGGAACACCAAAGGCGAAGGCAATATGCTGGAACAACTCTGACACTCAGGGACGAAAGCGTGGGGAGC…	Bacteria	Patescibacteria	ABY1	Candidatus Magasanikbacteria	Unknown	Unknown
TGGGGAATTTTGGACAATGGGCGCAAGCCTGATCCAGCCATGCCGCGTGAGTGAAGAAGGCCTTCGGGTTGTAAAGCTCTTTCGGCCGGGACGAAATCGCAACTCCTAACAGGGGGTGTGGATGACGGTACCGGAGTAAGAAGCACCGGCTAACTACGTGCCAGCAGCCGCGGTAATACGTAGGGTGCGAGCGTTAATCGGAATTACTGGGCGTAAAGCGTGCGCAGGCGGAGACTTAAGTCAGGCGTGAAAGCCCCGGGCTCAACCTGGGAATGGCGTTTGAAACTGGGTTTCTGGAGTGCGGCAGAGGGGGGTGGAATTCCACGTGTAGCAGTGAAATGCGTAGAGATGTGGAGGAACACCGATGGCGAAGGCAGCCCCCTGGGCCGCGACTGACGC…	Bacteria	Proteobacteria	Gammaproteobacteria	Burkholderiales	Nitrosomonadaceae	cr616
CCGGGAATCTTGGACAATGGGGGAAACCCTGATCCAGCGACGCCGCGTGGGGGAAGAAGGCCTTCGGGTTGTAAACTCCTTTTGTGGTTCATAACGAACCAAGAATAAGCACCTGCCAACTACGTGCCAGCAGCCGCGGTGATACGTAGGGTGCGAGCGTTATCCGGATTTACTGGGCGTAAAGGGTTGCGTAGGCGGTTTATTAAGTCAAAACTCAAATCTTCCAGCCTAACTGGAAATCGGGTTTTGATACTAATAGACTTTGAGTATCGGAGAGGTAGCCGGAACTTGCAGTGGAGAGGTGAAATTCGTTGATATTGCAAGGAACACCGATGGCGTAGGCAGGCTACTGGTCGATTACTGACGCTGATGCACGAAAGCTAGGGGAGCGAAAG	Bacteria	Patescibacteria	Microgenomatia	Candidatus Curtissbacteria	Unknown	Unknown
CCGAGAATATTCGACAATGCGCGAAAGCGTGATCGAGCGACGCCGCGTGGAGGACGAAGCCCTTCGGGGTGTAAACTTCTTTTGCGGACGACAAAGTTTATTGATGAGTTCGAGAATAAGGGGCTACTAACTCTGTGCCAGCAGTAGCGGTAATACAGAGGCCCCGAGCGTTATCCGGAATCACTGGGCGTAAAGGGTGTGTAGGCGGCTTTGTTAGTCCCTCGTTAAATACTCTGGCTTTACCAGAGAAATGCGCGGGAAACGGCAAAGCTAGAGGATGCAAGAGGCAAGCGGAACTCACGGTGTAGGGGTAAAATCCATTGATATCGTGGGGAACGCCAAAAGCGAAGGCAGCTTGCTGGTGCATTTCTGACGCTGAGGCACGAAAGCGTGGGTAGC…	Bacteria	Patescibacteria	Parcubacteria	Unknown	Unknown	Unknown
TAGGGAATCTTCGGCAATGGACGAAAGTCTGACCGAGCAACGCCGCGTGAGCGAAGAAGGCCTTCGGGTCGTAAAGCTCTGTTGTTAGAGAAGAACATGGGTGAGAGTAACTGTTCACCCCTTGACGGTATCTAACCAGAAAGCCACGGCTAACTACGTGCCAGCAGCCGCGGTAATACGTAGGTGGCAAGCGTTGTCCGGAATTATTGGGCGTAAAGCGCGCGCAGGCGGTCTCTTAAGTCTGATGTGAAAGCCCCCGGCTCAACCGGGGAGGGTCATTGGAAACTGGGAGACTTGAGGACAGAAGAGGAGAGTGGAATTCCAAGTGTAGCGGTGAAATGCGTAGATATTTGGAGGAACACCAGTGGCGAAGGCGGCTCTCTGGTCTGTTACTGACGC…	Bacteria	Firmicutes	Bacilli	Lactobacillales	Listeriaceae	Brochothrix
TGAGGAATTTTGCGCAATGGGCGAAAGCCTGACGCAGCGACGCCGCGTGACCGAAGAAGCTTTTCGGAGTGTAAAGGTCTTTTGATTGGGAAAATTATGATGGTACCAATCGAATAAGCACCGGCTAATTACGTGCCAGAAGCCTCGGTGATACGTAAGGTGCAAGCGTTATCCGGAATTATTGGGCGTAAAGCGTTCGTAGGTGGTTTGATAAGTCTTGGGTAAAATCATTGGGCTCAACCCAATGCCCGCCCGGGAGTACTATCAAACTAGAGGTAAGTAGGGGTAGGTGGAATTCCCGGTGTAGCAGTGAAATGCGTTGATATCGGGAGGAATACCAATGGCGAAAGCATCCTACTAGACTTATCCTGACACTAAGGAACGAAAGCGTGGGTAGCG…	Bacteria	Patescibacteria	Berkelbacteria	Unknown	Unknown	Unknown
TCGAGAATCTTCCACAATGGGCGAAAGCCTGATGGAGCGACACCGCGTGTGGGATGAAGGTCTTCGGATCGTAAACCACTTTTTTATGGGAACAAGTTATTGAGTGTACCACAAGAATAAGAGGTTGCTAACTCTGTGCCAGCAGCAGCGGTAATACAGAGACCTCAAGCGTTATCCGGAATTACTGGGCGTAAAGAGTTTGTAGGCGGTTTGTATTTCTCTCCGCAAGGGGAGAATTCTAAGTCTGACGTTAAATCTCGGGGCTTAACCCTGAAACTGCGTTGGATACTAGCAGACTAGAGAGCAGGAGAGGTGTGTAGAACTTATGGTGTAGGGGTGAAATCCGTTGATATCATAGGGAATACCAAAGGCGAAGGCATCACACTGGCCTGACTCTGA…	Bacteria	Patescibacteria	Parcubacteria	Unknown	Unknown	Unknown
TCGAGAATCTTTCGCAATGCCCGAAAGGGTGACGAAGCGACGCCGCGTGGGTGAAGAAGGCCTTCGGGTTGTAAAACCCTGTCAGGAGTTATGAAATGTAAGTGCGATAATACCGTGCTTATTTGACAAAGGCTCCAAAGGAAGCCACGGCTAACTCTGTGCCAGCAGCCGCGGTAATACAGAGGTGGCAAGCGTTGTTCGGAATTACTGGGCGTAAAGAGCACGTAGGTGGATTTGTAAGTCAGATGTGAAAGCCTTCTGTTCAACGGGAGAATTGCATCTGAAACTGCAAACCTTGAGTGTAGGAGGGGAGAATGGAACTTCTGGTGGAGCGGTGAAATGCGTAGATATCAGAAGGAACGCCGGCGGCGAAAGCGATTCTCTAGCCTATAACTGACA…	Bacteria	Planctomycetota	Brocadiae	Brocadiales	Scalinduaceae	Candidatus Scalindua
TCGAGGATATTTAGCAATGGGCGAAAGCCTGACTATGTGACGCCGCGTGAGGGATGAAGGTCTTCGGATTGTAAACCTCTTTCGATAGGGAAGAAAACCTGTTCTTAACGGAACAGATTGACGGTACCTAGAGAAGAAGCCACGGCCAACTCTGTGCCAGCAGCCGCGGTAATACAGAGGTGGCGAGCGTTACTCGGATTTATTGGGTGTAAAGGGCAGGTAGGCGTCTTGACAAGTTAGAAGTGAAATCCTGCAGCTCAACTGCAGAACTGCTTTTAAAACTGTTGAGATTGAGGCTGGGAGAGGAGAGCGGAATTCTCGGTGTAAGAGTGAAATCTGTAGATATCGAGAGGAACACCAGTGGCGAAGGCGGCTCTCTGGTCCAGCTCTGACGCTGAA…	Bacteria	Verrucomicrobiota	Omnitrophia	Omnitrophales	Omnitrophaceae	Candidatus Omnitrophus
TCGAGAATATTCCACAATGGGCGAAAGCCTGATGGAGCGACGCCGCGTGCAGGATGAAGGCCCTCGGGTTGTAAACTGCTTTTCTTCGGGAAGAACTAAAGTGACGGTACCGAAGGAATAAGGGGCTGCTAACTTCGTGCCAGCAGCAGCGGTAATACGAAGGCCCCGAGCGTTATCCGGATTTATTGGGCGTAAAGCGCGTGTAGGAGGCTCGGCGCGTCTCTTGTCAAATTTCACCGCTCAACGGTGAAACCGCAAGAGATACGGCCGGACTAGAGGGTGCGAGAGGTTGATGGAACGCACGGTGTAGGGGTGAAATCCGTTGATATCGTGCGGAACACCAAAGGCGAAGGCAGTCAACTGGCGCACTCCTGACTCTAAGGCGCGAAAGCGTGGGGA…	Bacteria	Patescibacteria	Parcubacteria	Unknown	Unknown	Unknown
TGGGGAATATTGGACAATGGGGGGAACCCTGATCCAGCCATGCCGCGTGTGTGAAGAAGGCCTTTTGGTTGTAAAGCACTTTAAGCGAGGAGGAGGCTCCCTAGATTAATACTCTGGGAGAGTGGACGTTACTCGCAGAATAAGCACCGGCTAACTCTGTGCCAGCAGCCGCGGTAATACAGAGGGTGCAAGCGTTAATCGGATTTACTGGGCGTAAAGCGTGCGTAGGTGGCCAATTAAGTCAAATGTGAAATCCCCGAGCTTAACTTGGGAATTGCATTCGATACTGGTTGGCTAGAGTATGGGAGAGGATGGTAGAATTCCAGGTGTAGCGGTGAAATGCGTAGAGATCTGGAGGAATACCGATGGCGAAGGCAGCCATCTGGCCTAATACTGACA…	Bacteria	Proteobacteria	Gammaproteobacteria	Pseudomonadales	Moraxellaceae	Acinetobacter
TGGGGAATATTGCACAATGGGCGCAAGCCTGATGCAGCAACGCCGCGTGCGGGATGACGGCCTTCGGGTTGTAAACCGCTTTCAGCAGGGACGAAGCGAAAGTGACGGTACCTGCAGAAGAAGCACCGGCTAACTACGTGCCAGCAGCCGCGGTGATACGTAGGGTGCGAGCGTTGTCCGGAATTATTGGGCGTAAAGAGCTTGTAGGCGGTCCGTCGCGTCGGAAGTGAAAACTCAGGGCTCAACCCTGAGCCTGCTTTCGATACGGGCAGACTTGAGGGATGTAGGGGAGAACGGAATTCCTGGTGGAGCGGTGGAATGCGCAGATATCAGGAGGAACACCAGTGGCGAAGGCGGTTCTCTGGACATTTCCTGACGCTGAGAAGCGAAAGCGTGGGG…	Bacteria	Actinobacteriota	Actinobacteria	Propionibacteriales	Propionibacteriaceae	Propionicicella
TCAAGAACATTCGACAATGGGCGAAAGCCTGATCGAGCGACGCCGCGTGCAGGATGAAGGTCTTCGGATCGTAAACTGCTTTTATGTTTTAGAAAGTTATTGATCGAAACATGAATAAGGAGCTGCAAACTTCGTGCCAGCAGCCGCGGTAATACGAAGGCTCCAAGCGTTATCCGGATTTATTGGGCGTAAAGGGTGCGTAGGGGGTTTCATGTGTTTCCGGTTAAAGACCGAGGCTTAACTTCGGAGTTGCCGGGAAAACTATGAGACTTGAGGGTGTTAGAGGTCTGTGGAACGCACGGTGTAGGGGTGAAATCCGTTGATATCGTGCGGAACACCAAAGGCGAAGGCAGCAGACTGGGACATTCCTGACCCTGAGGCACGAAAGCGTGGGGAGCA…	Bacteria	Patescibacteria	Parcubacteria	Unknown	Unknown	Unknown
TCAAGAATATTCCGCAATGCACGAAAGTGTGACGGAGCTATGCCGCGTGCCAGATGAAGGCCTTCGGGTCGTAAATGGCTTTTCTCAAGGACGAACAAATGACGGTACTTGAGGAATAAGGGGCTGCTAATCACGTGCCAGCAGCAGCGGTAATACGTGAGCCCCGAGCGTTGTCCGGATTTATTGGGCGTAAAGCGTCTGTAGGAGGTTTCGTGCGTCATGCGTCAAATCTTCGGGCTCAACCCGGAGGCTGCGTGTGATACGGCGAGACTAGAGGATGGGAGAGGTGCATGGAATTGCCGGTGTAGCGGTAAAATGCGTTAATATCGGCAAGAACACCAAAGGCGAAGGCAGTGCACTAGAACATTCCTGACTCTCAGAGACGAAAGCGTGGGTAGC…	Bacteria	Patescibacteria	ABY1	Candidatus Uhrbacteria	Unknown	Unknown
TCGAGAATCTTCCACAATGGACGAAAGTCTGATGGAGCGACGCCGCGTGATTGATGAAGCCCTTCGGGGCGTAAAGATCTTTTATGAGGGAAGAAACCCGCTTGTCGGGAATGACGGTACCTCATGAATAAGGACCTGCTAAACTCGTGCCAGCAGCAGCGGTAATACGAGTGGTCCAAGCATTATCCGGAATTATTGGGCGTAAAGGGTGTGTAGGTGGTCTGGTTAGTCTCCCGTTAAAGCCTTGGGCTTAACCCAAGAACTGCGGGGGAAACGGCCAAACTAGAGGGGGCGAGAGGCTAATGGAACTCATGGTGTAGGAGTGAAATCCGTTGATATCATGGGGAACACCGAAGGCGAAGGCAGTTAGCTGGCGCTCACCTGACACTGAAACACGAA…	Bacteria	Patescibacteria	Parcubacteria	Candidatus Vogelbacteria	Unknown	Unknown
TCGAGAATCTTCCGCAATGGGCGCAAGCCTGACGGAGCGACGCCGCGTGATTGATGAAGTCCTTCGGGACGTAAAAATCTTTTCTGGAGGAGGAAGTTTATTGACGTTACTCCAGGAATAAGGGGCTCCTAACTCTGTGCCAGCAGGAGCGGTAATACAGAGGCCCCAAGCGTTACCCGGAATTACTGGGCGTAAAGGGTGTGTAGGTGGTTGTGCTAGTCTTGTGTTAAATCTCCCCGCTTAACGGGGAAATCGCACGGGAAACGGCACATCTAGAGGGTGTGAGAGGCGTACGGAACTCATGGTGTAGGGGTGAAATCCGTTGATATCATGGGGAACACCGAAAGCGAAGGCAGTACGCTGGCGCATTTCCTGACACTGAGACACGAAAGCGTGGGT…	Bacteria	Patescibacteria	Parcubacteria	Unknown	Unknown	Unknown
TCGGGAATTTTGCGCAATGGGCGAAAGCCTGACGCAGCAACGCCGCGTGAGGGATGAAGGCCTTCGGGTTGTAAACCTCTTTTATCAGGGACGATAATGACGGTACCTGAGGAATAAGTCACGGCTAACTACGTGCCAGCAGCCGCGGTAATACGTAGGTGACAAGCGTTGTCCGGATTTACTGGGCGTAAAGAGCGCGCAGGCGGTCGATTTAGTCGAGTGTGAAAGCCCCCGGCTCAACTGGGGAGGGTCACTCGATACTGATCGACTCGAAGGCAGGAGAGGGAAGCGGAATTCCCGGTGTAGTGGTGAAATGCGTAGATATCGGGAGGAACACCAGTGGCGAAGGCGGCTTCCTGGCCTGTTCTTGACGCTGAGGCGCGAAAGCTAGGGGAGCGA…	Bacteria	Chloroflexi	KD4-96	Unknown	Unknown	Unknown
TAGGGAATCTTCCGCAATGGGCGAAAGCCTGACGGAGCAACGCCGCGTGAGTGATGAAGGGTTTCGGCTCGTAAAACTCTGTTATTAGGGAAGAACAAACGTGTAAGTAACTGTGCACGTCTTGACGGTACCTAATCAGAAAGCCACGGCTAACTACGTGCCAGCAGCCGCGGTAATACGTAGGTGGCAAGCGTTATCCGGAATTATTGGGCGTAAAGCGCGCGTAGGCGGTTTCTTAAGTCTGATGTGAAAGCCCACGGCTCAACCGTGGAGGGTCATTGGAAACTGGGAAACTTGAGTGCAGAAGAGGAAAGTGGAATTCCATGTGTAGCGGTGAAATGCGCAGAGATATGGAGGAACACCAGTGGCGAAGGCGACTTTCTGGTCTGTAACTGACGC…	Bacteria	Firmicutes	Bacilli	Staphylococcales	Staphylococcaceae	Staphylococcus
TGAGGAATTTTGCGCAATGGGCGAAAGCCTGACGCAGCGACGCCGCGTGGGGGATGAAGGCCTTCGGGTTGTAAACCCCTTTCGTGAGGGAAAAAGTCCCGAGCAATCGGGATGATGGTACCTCAGGAAGAAGCCACGGCTAACTCTGTGCCAGCAGCCGCGGTAAGACAGAGGTGGCAAGCGTTGTTCGGAATTACTGGGCTTAAAGGGCGCGTAGGCGTTTCAATAAGTCAGATGTGGAATCCTTAGGCTTAACCTAAGAATTGCATTTGAAACTGTTGGGATTGAGTAAGGCTGGGGAGGGCAGAATTCCTGGTGTAGCGGTGAAATGCGTAGATATCAGGAGGAAGGCCAGTGGCGAAGGTGGCCCTCTGGGCCTTAACTGACGCTGAGGCGCGA…	Bacteria	Nitrospirota	Thermodesulfovibrionia	Unknown	Unknown	Unknown
TCGAGAATCTTCGACAATGGGCGAAAGCCTGATCGAGCGACGCCGCGTGCGGGATGAAATCCTTCGGGACGTAAACCGCTTTTGGCAGGGAAAAATTCAATGATGGTACCTGCAGAATAAGGGCTTGCAAATCTCGTGCCAGCAGCCGCGGTAATACGAGAGGCCCGAGCGTTATCCGGAGTAACTGGGCGTAAAGGGTGTGTAGGGGGTTGTGTTAGTCGGATGCTTAAATGCTTCGGCCCAACTGAAGCGCCGGCACCGAAACGGCACAACTTGAGGATGCGAGAGGCAGATGGAACTTATGGTGGAGGGGTGAAATCCGTTGATATCATAGGGAACACCAAAGGCGAAGGCAGTCTGCTGGCGCATACCTGACCCTGAAACACGAAAGCGTGGGGA…	Bacteria	Patescibacteria	Parcubacteria	Candidatus Ryanbacteria	Unknown	Unknown
TCAAGAATCTTCCGCAATGCACGAAAGTGTGACGGAGCAATGCCGCGTGATCGATGAAGGCCTTCGGGTCGTAAAGATCTTTTATCAGGGACGAACAAATGACGGTACCTGATGAATAAGAGGTTGCTAACTCTGTGCCAGCAGCAGCGGTAATACAGAGACCTCAAGCGTTATCCGGATTTATTGGGCGTAAAGGGTCCGTAGGTGGTTGCGCAAGTCATATGTGAAATCTTCGGGCTCAACCCGAAGCCTGCACGTGATACTGCGCGACTTGAGAACGGGAGAGGCAGATGGAATTGCCGGTGTAGCGGTAAAATGCGTTAATATCGGCAAGAACACCAAAGGCGAAAGCAGTCTGCTAGAACGTTTCTGACACTGAGGGACGAAAGCACGGGTAGC…	Bacteria	Patescibacteria	ABY1	Candidatus Uhrbacteria	Unknown	Unknown
TGAGGAATATTGGATAATGGGCGCAAGCCTGATCCAGCCATGCCGCGTGCAGGATGACGGTCCTATGGATTGTAAACTGCTTTTGTACAGGAAGAAACACTGGTTCGTGAACCAGCTTGACGGTACTGTAAGAATAAGGATCGGCTAACTCCGTGCCAGCAGCCGCGGTAATACGGAGGATCCAAGCGTTATCCGGAATCATTGGGTTTAAAGGGTCCGTAGGCGGTTTAGTAAGTCAGTGGTGAAAGCCCATCGCTCAACGGTGGAACGGCCATTGATACTGCTAAACTTGAATTATTAGGAAGTAACTAGAATATGTAGTGTAGCGGTGAAATGCTTAGAGATTACATGGAATACCAATTGCGAAGGCAGGTTACTACTAATGGATTGACGCTGATG…	Bacteria	Bacteroidota	Bacteroidia	Flavobacteriales	Flavobacteriaceae	Flavobacterium
TGAGGAATCTTGGACAATGGGGGAAACCCTGATCCAGCGATGCCGCGTGAGTGAAGAAGGTCTTCGGATTGTAAAGCTCTTTCGACAGGGAAGATGATGACGGTACCTGTAGAAGAAGCCCCGGCTAACTCCGTGCCAGCAGCCGCGGTAAGACGGAGGGGGCTAGCGTTGTTCGGAATTACTGGGTGTAAAGGGCGCGTAGGCGGTTGCTTAAGTTAGGCGTTAAAGACCTGGGCTTAACCTGGGGGGTGCGCTTAATACTGGGCGGCTAGAGTCCGGAAGAGGAGAGTGGAATTCCTAGTGTAGAGGTAAAATTCGTAGATATTAGGAGGAACACCAGTGGCGAAGGCGACTTTCTGGTCCGGTACTGACGCTGAGGCGCGAAAGCGTGGGGATCAA…	Bacteria	Proteobacteria	Alphaproteobacteria	Rickettsiales	Unknown	Unknown
TAAAGAATCTTTCGCAATGGCCGAAAGGCTGACGAAGCAACACCGCGTGATTGATGAAGATCGTAAGATCGTAAAAATCTTTTCTGGGGGAATAACTCTGAAGGTACCCCAGGAATAAGCACCTGCTAACTCCGTGCCAGCAGCCGCGGTAATACGGAGGGTGCAAGCGTTATCCGGAATTATTGGGCGTAAAGCGTTCGTAGGCGGTTTTTTAAGTTGGATGTAAAATCTCAATGCTCAACTTTGAGTTTGTATCCAATACTGGAAGACTAGAGTCTTGTAGGGGTAGGTGGAATTCTGTGTGTAGGGGTAAAATCCGTTGATACACAGAGGAACACCAAAAGCGAAGGCAGCCTACTGGGCAAGTACTGACGCTGTTGAACGAAAGCGTGGGGAGCG…	Bacteria	Patescibacteria	Gracilibacteria	Candidatus Peregrinibacteria	Unknown	Unknown
TAGGGAATTTTCCACAATGGACGAAAGTCTGATGGAGCAACGCCGCGTGCAGGATGAATGCCTTCGGGTTGTAAACTGCTTTTATATGTGACGATTATGACGGTAGCATATGAATAAGGATCGGCTAATTCCGTGCCAGCAGCCGCGGTCATACGGAAGATCCAAGCGTTATCCGGAATTACTGGGCGTAAAGAGTTGCGTAGGTGGCATAGTAAGTAGATGGTGAAATCCTGGGGCTCAACCCCTTACACATTATCTAAACTGCTAAGCTAGAGGGCGAGAGAGGTAGCTAGAATTCCTTGTGTAGGAGTGAAATCCGTAGATATAAGGAGGAATACCGATGGCGTAGGCAGGCTACTGGCTCGTCCCTGACACTAAGGCACGAAAGCGTGGGGAGCG…	Bacteria	Patescibacteria	Saccharimonadia	Saccharimonadales	Unknown	Unknown
TGGGGAATATTGCACAATGGGGGGAACCCTGATGCAGCGACGCCGCGTGGGGGATGACGGCCTTCGGGTTGTAAACCTCTTTCAGTAGGGAAGAAGCCTTTGGGTGACGGTACCTGCAGAAGAAGTACCGGCTAACTACGTGCCAGCAGCCGCGGTAATACGTAGGGTACAAGCGTTGTCCGGAATTATTGGGCGTAAAGAGCTCGTAGGTGGTTTGTCGCGTCTGCTGTGGAATCGTGCCGCTTAACGGTGCGCGTGCAGTGGGTACGGGCAGACTGGAGTGCAGTAGGGGAGTCTGGAATTCCTGGTGTAGCGGTGAAATGCGCAGATATCAGGAGGAACACCGGTGGCGAAGGCGGGACTCTGGGCTGTTACTGACGCTGAGGAGCGAAAGCATGG…	Bacteria	Actinobacteriota	Actinobacteria	Micrococcales	Brevibacteriaceae	Brevibacterium
TGGGGAATATTGGACAATGGGCGCAAGCCTGATCCAGCAATGCCGCGTGAGTGATGAAGGCCTTAGGGTTGTAAAGCTCTTTTACCCGGGATGATAATGACAGTACCGGGAGAATAAGCTCCGGCTAACTCCGTGCCAGCAGCCGCGGTAATACGGAGGGAGCTAGCGTTGTTCGGAATTACTGGGCGTAAAGCGCACGTAGGCGGCTTTGTAAGTTAGAGGTGAAAGCCTGGAGCTCAACTCCAGAATTGCCTTTAAGACTGCATCGCTTGAATCCAGGAGAGGTGAGTGGAATTCCGAGTGTAGAGGTGAAATTCGTAGATATTCGGAAGAACACCAGTGGCGAAGGCGGCTCACTGGACTGGTATTGACGCTGAGGTGCGAAAGCGTGGGGAGCAA…	Bacteria	Proteobacteria	Alphaproteobacteria	Sphingomonadales	Sphingomonadaceae	Sphingomonas
TCAGGAATATTCCGCAATGGACGAAAGTCTGACGGAGCGACGCCGCGTGCAGGATGAAGCCCTTCGGGGTGTAAACTGCTTTTCTTAGTGAAGAATTAGTGACGGTAACTGAGGAATAAGAGGTTGCTAACTCTGTGCCAGCAGCAGCGGTAATACAGAGACCTCAAACATTGTCCGGATTTATTGGGCGTAAAGCGTCCGCAGGTGGTTTGAAAAGTTAGGGGTTAAAGCCTCCGACTTAATCGGAGAATTGCTTCTAAAACTTTCAGACTGGAGGCTGTGAGAGGTATGCGGAACTGCCGGTGTAGTAGTAAAATGCGTTGATATCGGCAGGAACACCAAAGGCGAAGGCAGCATACTGGAACAGTCCTGACACTCATGGACTAAAGCGTGGGTAGC…	Bacteria	Patescibacteria	ABY1	Candidatus Magasanikbacteria	Unknown	Unknown
TAGGGAATATTGGACAATGGGGGAAACCCTGATCCAGCAACGCCGCGTGAGTGACGAAGGCCTTCGGGTTGTAAAGCTCTGTCGCACAGGACGAAAAAAATGACGGTACTGTGCAAGAAAGGACCGGCCAACTTCGTGCCAGCAGCCGCGGTAAGACGAGGGGTCCTAGCGTTGTTCGGAATTACTGGGCGTAAAGCGCATGTAGGTGGTTTGAAAAGTCAGGTGTGAAAGCCTCGGGCTCAACCCGAGAAGTGCATTTGATACTGTCAAACTTGAATATGGGAGAGGGTAGTAGAATTCCTGGTGTAGTGGTGAAATACGTAGATATCAGGAGGAATACCGGTGGCGAAGGCGGCTACCTGGCCCAATATTGACACTGAGATGCGAAAGCGTGGGGAT…	Bacteria	Bdellovibrionota	Bdellovibrionia	Bdellovibrionales	Bdellovibrionaceae	Bdellovibrio
TCAAGAATATTCCCCAATGGACGAAAGTCTGAGGGAGCGACGCCGCGTGCAGGAAGAAACCCCTCGGGGCGTAAACTGCTTTTCTCTGGGAATAACCCTGAAGGTACCAGAGGAATAAGAGGCTGCTAACTTCGTGCCAGCAGCAGCGGTAATACGAAGGCCTCAAGCGTTATCCGGATTTATTGGGCGTAAAGAGTTCAACGGTGGTTTGGAACGTTCTCGGTCAAATTGCATCGCTCAACGGTGCAACTGCTGGGAAAACGGCCAGACTTGAGCCTGGGAGAGGCAGACGGAATTGTCGGTGTAGTAGTAAAATGCGCTAATATCGACAAGAACACCAATAGCGAAGGCAGTCTGCTGGAACAGTGCTGACACTTCACGAACGAAAGCGTGGGGAGC…	Bacteria	Patescibacteria	ABY1	Candidatus Kerfeldbacteria	Unknown	Unknown
TGGGGAATATTGCGCAATGGGCGAAAGCCTGACGCAGCGACGCCGCGTGGGGGATGAAGGTTCTCGGATTGTAAACCCCTTTCGACCGGAACGAATTCCCTCCTGGTAAACAATCAGGAGGATCGACGGTACCGGGAGAAGAAGCCACGGCTAACTCTGTGCCAGCAGCCGCGGTAAGACAGAGGTGGCGAGCGTTGTTCGGATTTATTGGGCGTAAAGCGCACGCAGGCGGTTTGGTAAGTCAGGGGTGAAAGCCCACAGCTTAACTGTGGGACTGCCTTTGATACTGCCTTTCTCGAGTGCATGAGGGGGAAGCGGAATTCCGAGTGTAGAGGTGAAATTCGTAGATATTCGGAGGAACACCGGTGGCGAAGGCGGCTTCCTGGCATGTAACTGACG…	Bacteria	Nitrospirota	4-29-1	Unknown	Unknown	Unknown
TGGGGAATATTGCACAATGGGGGAAACCCTGATGCAGCCATGCCGCGTGTGTGAAGAAGGCCTTCGGGTTGTAAAGCACTTTCAGTAGGGAGGAAAGGGTAAGTCCTAATACGGCTTATCTGTGACGTTACCTACAGAAGAAGGACCGGCTAACTCCGTGCCAGCAGCCGCGGTAATACGGAGGGTCCGAGCGTTAATCGGAATTACTGGGCGTAAAGCGTGCGCAGGCGGTTTGTTAAGCGAGATGTGAAAGCCCTGGGCTCAACCTAGGAATCGCATTTCGAACTGACCAACTAGAGTCTTGTAGAGGGGGGTAGAATTCCAGGTGTAGCGGTGAAATGCGTAGAGATCTGGAGGAATACCGGTGGCGAAGGCGGCCCCCTGGACAAAGACTGACGC…	Bacteria	Proteobacteria	Gammaproteobacteria	Alteromonadales	Shewanellaceae	Shewanella
TGGGGAATCTTAGACAATGGGCGCAAGCCTGATCTAGCCATGCCGCGTGATCGATGAAGGCCTTAGGGTTGTAAAGATCTTTCAGATGGGAAGATAATGACGGTACCATCAGAAGAAGCCCCGGCTAACTCCGTGCCAGCAGCCGCGGTAATACGGAGGGGGCTAGCGTTGTTCGGAATTACTGGGCGTAAAGCGCACGTAGGCGGATTGGAAAGTCAGAGGTGAAATCCCAGGGCTCAACCTTGGAACTGCCTTTGAAACTCCCAGTCTTGAGTTCGAGAGAGGTGAGTGGAATTCCGAGTGTAGAGGTGAAATTCGTAGATATTCGGAGGAACACCAGTGGCGAAGGCGGCTCACTGGCTCGATACTGACGCTGAGGTGCGAAAGCGTGGGGAGCAA…	Bacteria	Proteobacteria	Alphaproteobacteria	Rhodobacterales	Rhodobacteraceae	Falsirhodobacter
TGGGGAATATTGGACAATGGGCGCAAGCCTGATCCAGCCATACCGCGTGGGTGAAGAAGGCCTTCGGGTTGTAAAGCCCTTTTGTTGGGAAAGAAATCCAGCCGGCTAATACCTGGTTGGGATGACGGTACCCAAAGAATAAGCACCGGCTAACTTCGTGCCAGCAGCCGCGGTAATACGAAGGGTGCAAGCGTTACTCGGAATTACTGGGCGTAAAGCGTGCGTAGGTGGTCGTTTAAGTCCGTTGTGAAAGCCCTGGGCTCAACCTGGGAACTGCAGTGGATACTGGGCGACTAGAGTGTGGTAGAGGGTAGCGGAATTCCTGGTGTAGCAGTGAAATGCGTAGAGATCAGGAGGAACATCCATGGCGAAGGCAGCTACCTGGACCAACACTGACAC…	Bacteria	Proteobacteria	Gammaproteobacteria	Xanthomonadales	Xanthomonadaceae	Stenotrophomonas
TGGGGAATATTGGACAATGGGCGCAAGCCTGATCCAGCCATGCCGCGTGAGTGATGAAGGCCTTAGGGTTGTAAAGCTCTTTTATCCGGGACGATAATGACGGTACCGGAGGAATAAGCCCCGGCTAACTTCGTGCCAGCAGCCGCGGTAATACGAAGGGGGCTAGCGTTGCTCGGAATCACTGGGCGTAAAGGGCGCGTAGGCGGCGTTTTAAGTCGGGGGTGAAAGCCTGTGGCTCAACCACAGAATGGCCTTCGATACTGGGACGCTTGAGTATGGTAGAGGTTGGTGGAACTGCGAGTGTAGAGGTGAAATTCGTAGATATTCGCAAGAACACCGGTGGCGAAGGCGGCCAACTGGACCATCACTGACGCTGAGGCGCGAAAGCGTGGGGAGCAA…	Bacteria	Proteobacteria	Alphaproteobacteria	Rhizobiales	Beijerinckiaceae	Methylobacterium-Methylorubrum
CGAGGGATCTTGGGCAATGGGCGAAAGCCTGACCCAGCAACGCCGCGTGGGGGATGAAGGCCCTCGGGTCGTAAACCCCTTTTGTCGGGGAAGATAGTGACGGTACCCGACGAATAAGTCTCGGCTAACTACGTGCCAGCAGCCGCGGTAATACGTAGGAGGCGAGCGTTGTCCGGATTTATTGGGCGTAAAGAGCGCGTAGGCGGCTAGCTAAGTCTGGTGTGAAATCTCCCGGCCCAACTGGGAGGGGACATCGGATACTGGCTGGCTTGAGTGCGTCAGAGGGATGTAGAATTCCCGGTGTAGTGGTGAAATGCGTAGATATCGGGAGGAATACCAGTGGCGAAGGCGGCATCCTGGGGCGTAACTGACGCTGAGGCGCGAAAGCGTGGGGAGCGA…	Bacteria	Chloroflexi	Unknown	Unknown	Unknown	Unknown
TCAAGAATATTCCTCAATGCCCGCAAGGGTGAAGGAGCGACGCCGCGTGTATGATGACGCCCCTCGGGGTGTAAAATACTTTTATTAGGGACGAATCAATGACGGTACCTAATGAATAAGTGGTTGCTAACTCTGTGCCAGCAGCAGCGGTAATACAGAGACCACAAGCGTTATCCGGATTTATTGGGCGTAAAGGGTCCGTAGGCGGCTTGTCACATCTCCTGTTAAATCTTTCGGCTTAACCGAAGGGCCGCGGGAGAGATGGACAAGATAGAGACTGGAAGAGGCAAGTGGAATTGCTGGTGTAGGGGTTAAATCCGTTAATATCAGCAGGAACGCCAAATGCGAAAGCAGCTTGCTAGGACAGTTCTGACGCTCAGGGACGAAAGCGTGGGGAGC…	Bacteria	Patescibacteria	ABY1	Candidatus Falkowbacteria	Unknown	Unknown
TGGGGAATATTGGACAATGGGGGCAACCCTGATCCAGCAATGCCGCGTGTGTGAAGAAGGCCTTCGGGTTGTAAAGCACTTTCGGTGGGGACAAAAATGGCGGAGCTAACATCTCCGTTCTTGATGGTACCCAAAGAAGAAGCACCGGCTAACTCTGTGCCAGCAGCCGCGGTAATACAGAGGGTGCAAGCGTTAATCGGAATTACTGGGCGTAAAGGGTGCGTAGGTGGCTGAATAAGTCAGATGTGAAATCCCCGGGCTTAACCTGGGAACTGCGTTTGATACTGTCCGGCTAGAGTCTGGTAGAGGGAAGTGGAATTCCGCATGTAGCGGTGAAATGCGTAGAGATGCGGAGGAACACCAATGGCGAAGGCAGCTTCCTGGACCAAGACTGACACT…	Bacteria	Proteobacteria	Gammaproteobacteria	Acidiferrobacterales	Acidiferrobacteraceae	Sulfurifustis
TCGAGAATCTTCCACAATGGACGAAAGTCTGATGGAGCGACGCCGCGTGATTGATGAAGTCCCTCTGGGACGTAAAGATCTTTTATGAGGGAAGAAGTTTATTGACTGTACCTCATGAATAAGAGGCTCCTAATCTCGTGCCAGCAGGAGCGGTAATACGAGAGCCTCGAGCGTTATCCGGAATTATTGGGCGTAAAGGGTGCGTAGGTGGTTTTGTTAGTCTTTTGTCAAAACCCTGTGCTTAACACAGGATCCGCGAAGGAAACGGCAAAACTTGAAAGTGTGAGAGGTATACGGAACTCATGGTGTAGGGGTGAAATCCGTTGATATCATGGGGAACACCAAATGCGAAGGCAGTATACTGGCACATATTTGACACTGAAGCACGAAAGCGTGGGT…	Bacteria	Patescibacteria	Parcubacteria	Candidatus Nomurabacteria	Unknown	Unknown
TGGGGAATATTGCACAATGGGCGCAAGCCTGATGCAGCGACGCCGCGTGAGGGATGACGGCCTTCGGGTTGTAAACCTCTTTCAGTAGGGAAGAAGCGAAAGTGACGGTACCTGCAGAAGAAGCGCCGGCTAACTACGTGCCAGCAGCCGCGGTAATACGTAGGGCGCAAGCGTTATCCGGAATTATTGGGCGTAAAGAGCTCGTAGGCGGTTTGTCGCGTCTGCCGTGAAAGTCCGGGGCTCAACTCCGGATCTGCGGTGGGTACGGGCAGACTAGAGTGATGTAGGGGAGACTGGAATTCCTGGTGTAGCGGTGAAATGCGCAGATATCAGGAGGAACACCGATGGCGAAGGCAGGTCTCTGGGCATTAACTGACGCTGAGGAGCGAAAGCATGGGG…	Bacteria	Actinobacteriota	Actinobacteria	Micrococcales	Micrococcaceae	Pseudarthrobacter
TCGAGAATCTTCCGCAATGGGCGAAAGCCTGACGGAGCGACGTCGCGTGATTGATGAAGTCCCTCTGGGATGTAAAGATCTTTTATAGAGGAGAAAATCCAGATTTATCTGGATGTGATAGTACTCTAGGAATAAGGGGTTGCTAAACTCGTGCCAGCAGCAGCGGTAATACGAGTGCCCCGAGCGTTATCCGGAATTATTGGGCGTAAAGGGTGTGTAGGCGGTCTTGTTAGTCTTTTGTTAAAGCTCCCGGCTTAACCGGGAAAGTGCAAAAGAAACGGCAAGACTAGAGGGCGCAAGAGGCTTGTGGAACTCATGGTGTAGGGGTGAAATCCGTTAATATCATGGGGAACACCGAAGGCGAAAGCAGCAAGCTGGTGCGCATCTGACGCTGAAACA…	Bacteria	Patescibacteria	Parcubacteria	Unknown	Unknown	Unknown
TGAGGAATTTTGCGCAATGGAGGAAACTCTGACGCAGCGACGCCTCGTGAACGATGAAGTCTTTCGGGATGTAAAGTTCTGTCGGTGGGGAAGATGATGACGGTACCCACAAAGGAAGCACCGGCTAACTACGTGCCAGCAGCCGCGGTAATACGTAGGGTGCAAGCGTTATCCGGATTTATTGGGCGTAAAGGGTGCGTAGGCGGTCAGGTAAGTTAGGTGTGAAAGCTATGGGCTCAACCCATAGTTGCGCCTAAAACTGCTTGGCTAGAGTGTGCTAGAGGAAAGCGGAACTCGTGGTGTAGCGGTGAAATGCGTAGATATCACGAGGAACACCAGTGGCGAAGGCGGCTTTCTGGGGCATTACTGACGCTGAGGCACGAAAGCATGGGGAGCAAA…	Bacteria	Margulisbacteria	Unknown	Unknown	Unknown	Unknown
TCGAGAATTTTCCTCAATGGGCGAAAGCCTGAAGGAGCGACGCCGCGTGCGGGATGAAGGGCTTCGGCCTGTAAACCGCTTTTATTTGGGAAGAAGTGCAAACTGACGGTACCAAATGAATAAGAGGTTGCTAACTCTGTGCCAGCAGCAGCGGTAATACAGAGACCTCAAGCGTTATCCGGATTTATTGGGCGTAAAGCGTCCGCAGGTGGTTTATTAAGTCATAGGTCAAATCCCGGGGCTCAACCCCGTAACTGCCCTTGATACTGATAGACTTGAGGCCAGAAGAGGCAAGCGGAATTACAGGTGTAGCGGTAAAATGCGTTTATATCTGTAAGAACACCAAAGGCGAAAGCAGCTTGCTGGAATGGTCCTGACACTCATGGACGAAAGCGTGGG…	Bacteria	Patescibacteria	ABY1	Candidatus Magasanikbacteria	Unknown	Unknown
TGGGGAATATTGGACAATGGGCGCAAGCCTGATCCAGCAATGCCGCGTGAGTGATGAAGGCCCTAGGGTTGTAAAGCTCTTTTACCCGGGAAGATAATGACTGTACCGGGAGAATAAGCCCCGGCTAACTCCGTGCCAGCAGCCGCGGTAATACGGAGGGGGCTAGCGTTGTTCGGAATTACTGGGCGTAAAGCGCACGTAGGCGGCTTTGTAAGTCAGAGGTGAAAGCCTGGAGCTCAACTCCAGAACTGCCTTTGAGACTGCATCGCTTGAATCCAGGAGAGGTCAGTGGAATTCCGAGTGTAGAGGTGAAATTCGTAGATATTCGGAAGAACACCAGTGGCGAAGGCGGCTGACTGGACTGGTATTGACGCTGAGGTGCGAAAGCGTGGGGAGCAA…	Bacteria	Proteobacteria	Alphaproteobacteria	Sphingomonadales	Sphingomonadaceae	Sphingomonas
TCGAGAATCTTTAGCAATGGGCGCAAGCCTGACTATGCGACGCCGCGTGCAGGATGAAGGCTTTCGGGTTGTAAACTGCTTTTGTCAGGAAAGAAAGCTCTAAATCATAACATGGTTTAGGGTAGACGGTACCTGACGAATAAGCCACGGCCAACTCCGTGCCAGCAGCCGCGGTAATACGGAGGTGGCGAGCGTTACTCGGAATCATTGGGTGTAAAGGGCAAGTAGGCGGCTTATTAAGTGAGGGGTGAAATCTTCCGACTCAATCGGAAAACCGCCTTTCATACTGATGGGCTTGAGGTCGGAAGAGGGAAACGGAATTAGCAGTGTAAGGGTGAAATCTGTAGATATTGCTAAGAACACCAGCGGCGAAGGCGGTTTCCTGGTCTAGACCTGACG…	Bacteria	Verrucomicrobiota	Omnitrophia	Omnitrophales	koll11	Unknown
CTGGGAATCGTCGGCAATGGGCGAAAGCCTGACCGCGCGACGCCGCGTGGAGGATGACGGCCTTCGGGTTGTAAACTCCTTAATTCTCCCGATGCAAATCGGGAAGAAACAAAAGTACCCGCAAACTCCGTGCCAGCAGCTGCGGTAAGACGGAGGGTACAAGCGTTATCCGGATTTACTGGGCGTAAAGCGTTCGTAGGCGGCTTAATAAGTCGTGTCTTAAAGACCAAGGCTCAACTTTGGAATAGGACGCGATACTATTAGGCTTAGAGTATGTGAGGGGGTGCTGGAACCTCTGGTGGAGGAGTGAAATCCGTTGATATCAGAGGGAACACCAAGGGCGAAGGCGGGCACCTGGAACATTACTGACGCTGAGGGACGAAAGCTAGGGGAGCGAATC	Bacteria	Patescibacteria	Microgenomatia	Candidatus Woesebacteria	Unknown	Unknown
TCGAGAATATTCGACAATGGGCGAAAGCCTGATCGAGCGACACCGCGTGTGGGAAGAAGGCCTGCGGGTTGTAAACCACTTTTATTAGGGAAAAATTTTGATTGTACCTATTGAATAAGGGGCTGCTAACTTCGTGCCAGCAGCAGCGGTAATACGAAGGCCCCGAGCGTTATCCGGAATCATTGGGCGTAAAGCGTGTGTAGGCGGTAGATATTGTCGAGGGTTAAAGACCGAGGCCTAACTTCGGGAATGCTCTCGAAACGTATCAACTAGAAGGTGTGAGAGGTGAGCGGAACTCATGGTGTAGGGGTGAAATCCGTTGATATCATGGGGAACACCAAAGGCGAAGGCAGCTCACTGGTGCACTCTTGACGCTGAAATACGAAAGCGTGGGGATCA…	Bacteria	Patescibacteria	Parcubacteria	Unknown	Unknown	Unknown
TGGGGAATCTTGCGCAATGGGCGAAAGCCTGACGCAGCAACGCCGCGTGGAGGAAGAAGGCCTTAGGGTTGTAAACTCCTGTCAGGGGAGAAGAAGGCACCTGGGTTAATAGCCCAAGGGCTGACGGTACCCCCAGAGGAAGCCACGGCTAACTACGTGCCAGCAGCCGCGGTAATACGTAGGTGGCGAGCGTTGTCCGGAATCATTGGGCGTAAAGCGCGCGTAGGCGGCTTGTCAGGTCTGATGTGAAATCTTGGGGCTTAACTCCAAGCGTGCATCGGAAACCGGCTGGCTAGAGTCTGGGAGAGGAGAGTGGAATTCCTGGTGTAGCGGTGAAATGCGTAGATATCAGGAGGAACACCAGTAGCGAAGGCGGCTCTCTGGAACAGTACTGACGCT…	Bacteria	Actinobacteriota	Thermoleophilia	Gaiellales	Unknown	Unknown
CAGCGGTAATACGAAGGTGGCAAGCGTTACCCGGATTGATTGGGCGTAAAGCGTCCGCAGACGGTATGATTAGTTCCTGGTCAAATCCTGAAGCTTAACTTCAGGGCCGCTGGGAAAACTGTCATGCTAGAGACTGGGAGAGGCAAATGGAATTACCGGTGTAGCAGTGAAATGCGTTAATATCGGTAGGAACACCAAAGGCGAAAGCAATTTGCTGGAACAGTTCTGACGTTCAGGGACGAAAGCGTGGGGAGCGAATG	Bacteria	Patescibacteria	ABY1	Candidatus Komeilibacteria	Unknown	Unknown
TCGAGAATATTCCACAATGGGCGAAAGCCTGATGGAGCGACGCCGCGTGCAGGAAGAAGCCCTTCGGGGTGTAAACTGCTTTTATTAGAGAAGAATTTTATTATGACCATCTAGTGAATAAGGGGCGGCAAACTTCGTGCCAGCAGCAGCGGTAATACGAAGGCCCCAAGCGTTATCCGGATTTATTGGGCGTAAAGCGTGCGTAGGAGGTTCGGTAAGTCTGTTGTTAAATTTCACTGCTTAACGGTGGAGCTGCAATTGATACTATCGAACTAGAGTGTGCGAGAGGCTAGTAGAACTCACAGTGTAGGGGTGAAATCCGTTGATATTGTGGGGAATACCAAAGGCGAAGGCATCTAGCTGGCGCATTACTGACTCTGAGGTACGAAAGCGTGGGGA…	Bacteria	Patescibacteria	Parcubacteria	Unknown	Unknown	Unknown
TGGGGAATATTGGACAATGGGCGCAAGCCTGATCCAGCCATACCGCGTGGGTGAAGAAGGCCTTCGGGTTGTAAAGCCCTTTTGTTGGGAAAGAAATCCAGCCGGCTAATACCTGGTTGGGATGACGGTACCCAAAGAATAAGCACCGGCTAACTTCGTGCCAGCAGCCGCGGTAATACGAAGGGTGCAAGCGTTACTCGGAATTACTGGGCGTAAAGCGTGCGTAGGTGGTTGTTTAAGTCTGTTGTGAAAGCCCTGGGCTCAACCTGGGAACTGCAGTGGAAACTGGACAACTAGAGTGTGGTAGAGGGTAGCGGAATTCCCGGTGTAGCAGTGAAATGCGTAGAGATCGGGAGGAACATCCATGGCGAAGGCAGCTACCTGGACCAACACTGACAC…	Bacteria	Proteobacteria	Gammaproteobacteria	Xanthomonadales	Xanthomonadaceae	Stenotrophomonas
TGAGGAATATTGGTCAATGGAGGAAACTCTGAACCAGCCAAGTCGCGTGAAGGAAGAATGTCCTAAGGATTGTAAACTTCTTTAGCGAGCGAGTAAGGACTTCCACGTGATGGGAGTTTGAAAGTAGCTCGAGAATAAGTATCGGCTAACTCCGTGCCAGCAGCCGCGGTAATACGGAGGATACGAGCGTTATCCGGATTTATTGGGTTTAAAGGGTGCGCAGGTGGTCCTGCAAGTCAGTGGTGAAAAGCTGAGGCTCAACCTCAGCCTTGCCGTTGAAACTGCAAGACTTGAGAGTACATGATGTGGGCGGAATGCGTAGTGTAGCGGTGAAATGCATAGATATTACGCAGAACTCCGATTGCGAAGGCAGCTCACAAAGGTATGTCTGACACTGAG…	Bacteria	Bacteroidota	Bacteroidia	Bacteroidales	Porphyromonadaceae	Porphyromonas
TGGGGAATTTTGCACAATGGGCGAAAGCCTGATGCAGCGACGCCGCGTGGAGGATGAAGGTTTTCGGATTGTAAACTCCTTTTGTAGGGGAAAATAATGATGGTACCCTGCGAATAAGCCACGGCTAACTCTGTGCCAGCAGCCGCGGTAAGACAGAGGTGGCGAGCGTTGTTCGGAATTACTGGGCTTAAAGGGCGCGTAGGCGGTAAGATAAGTCTGTGGTGAAATCTTAGGGCTTAACCCTAAAACTGCCATGGAAACTGTTTTACTTGAGTCAGCGAGGGGATGGTGGAATTCCTGGTGTAGCAGTGAAATGCGTAGATATCCGGAGGAAGGCCGGTGGCGAAGGCGGCCATCTGGCGCTGAACTGACGCTGAGGCGCGAAAGCGTGGGTAGCAA…	Bacteria	Nitrospirota	Thermodesulfovibrionia	Unknown	Unknown	Unknown
TGGGGAATATTGCACAATGGGCGGAAGCCTGATGCAGCGACGCCGCGTGAGGGATGACGGCCTTCGGGTTGTAAACCTCTTTCAGCAGGGACGAAGCGTAAGTGACGGTACCTGCAGAAGAAGCACCGGCTAACTATGTGCCAGCAGCCGCGGTAATACGTAGGGTGCGAGCGTTGTCCGGAATTACTGGGCGTAAAGAGCTCGTAGGCGGTTTGTCACGTCGTCTGTGAAATCCTAGGGCTTAACCCTGGACGTGCAGGCGATACGGGCTGACTTGAGTACTACAGGGGAGACTGGAATTTCTGGTGTAGCGGTGGAATGCACAGATATCAGGAAGAACACCGATGGCGAAGGCAGGTCTCTGGGTAGTAACTGACGCTGAGGAGCGAAAGCATGGGT…	Bacteria	Actinobacteriota	Actinobacteria	Corynebacteriales	Corynebacteriaceae	Lawsonella
TCAAGAATCTTCCCCAATGGACGAAAGTCTGAGGGAGCGACGCCGCGTGCAGGAAGAAGCTCTTCGGGGCGTAAACTGCTTTTACACGGGAACAAATTTTGAGTGTACCGTGAGAATAAGGACCTGCTAAACTCGTGCCAGCAGCAGCGGTAATACGAGTGGTCCGAGCGTTATCCGGTTTTATTGGGCGTAAAGGGTCCGCAGGCGGTCTTGTAAGTCTCGTGTTAAATCCTGGCGCTCAACGTCAGGGCCGCGCGAGATACTATAAGACTAGAGGCTGGGAGAGGCACTTGGAATTGCCGGTGTAGCAGTAAAATGCTTTAATATCGGCAGGAACACCAAAAGCGAAGGCATGGTGCTAGAACAGTCCTGACGCTCAGGGACGAAAGCGTGGGTAGC…	Bacteria	Patescibacteria	ABY1	Candidatus Kuenenbacteria	Unknown	Unknown
TCGAGAATCTTCCACAATGGACGAAAGTCTGATGGAGCGACGCCGCGTGACTGATGAAGTCTTTCGGGATGTAAAGGTCTTTTATGAAGGAGAAAGTTTTGATAGTACTTCATGAATAAGGGGTTGCTAAACTCGTGCCAGCAGCAGCGGTAATACGAGTACCCCAAGCGTTATCCGGAATTATTGGGCGTAAAGGGTGTGTAGGCGGTCGTGTTAGTCATTCGTCAAAGCCTCCGGCTCAACCGGAGAATTGCGAATGAAACGGCACGACTCGAGAGCGCGAGAGGTTTGCGGAACTCATGGTGTAGGGGTGAAATCCGTTGATATCATGGGGAACACCAAAAGCGAAGGCAGCAAACTGGCGCGTTTCTGACGCTGAAACACGAAAGCGTAGGTAGC…	Bacteria	Patescibacteria	Parcubacteria	Candidatus Nomurabacteria	Unknown	Unknown
TGGGGAATATTGCACAATGGGCGAAAGCCTGATGCAGCGACGCCGCGTGGGGGATGACGGCCTTCGGGTTGTAAACCCCTTTCAGTAGGGAAGAAGCGAGAGTGACGGTACCTGCAGAAGAAGCGCCGGCTAACTACGTGCCAGCAGCCGCGGTAATACGTAGGGCGCAAGCGTTGTCCGGAATTATTGGGCGTAAAGAGCTTGTAGGTGGCTTGTCGCGTCTGCCGTGAAAACCCGAGGCTCAACCTCGGGCGTGCGGTGGGTACGGGCAGGCTAGAGTGTGGTAGGGGAGACTGGAACTCCTGGTGTAGCGGTGAAATGCGCAGATATCAGGAAGAACACCGATGGCGAAGGCAGGTCTCTGGGCCATTACTGACACTGAGAAGCGAAAGCATGGGT…	Bacteria	Actinobacteriota	Actinobacteria	Micrococcales	Dermabacteraceae	Brachybacterium
TCGAGAATATTCCACAATGGACGAAAGTCTGATGGAGCGACACCGCGTGCAGGAAGAAGGCCTTCGGGTTGTAAACTGCTTTTCTAAGGGAAGAATTTTGACGGTACCTTAGGAATAAGGAGTGGCAAACTTCGTGCCAGCAGCTGCGGTAATACGAAGACTCCAAGCGTTATCCGAATTTATTGGGCGTAAAGCGTGCGTAGGGGGTTCGATGCGTCTATTGTTAAATCTCATCGCCCAACGATGAGACCGCAGTAGATACGGTCGGACTAGAAGGTGCGAGAGGTCTGTGGAACACATAGTGTAGGGGTGACATCCGTTGATATTATGTGGAACACCAAAGGCGAAGGCAGCAGACTGGCGCATTCTTGACCCTGAGGCACGAAAGCGTGGGTAGCG…	Bacteria	Patescibacteria	Parcubacteria	Candidatus Colwellbacteria	Unknown	Unknown
TGGGGAATATTGGACAATGGGCGAAAGCCTGATCCAGCCATGCCGCGTGTGTGAAGAAGGCCTTCGGGTTGTAAAGCACTTTAAGCGAGGAGGAATGGCTCTGGGTTAATACCCTTGAGCAGTGACGTTACTCGCAGAATAAGCACCGGCTAACTCTGTGCCAGCAGCCGCGGTAATACAGAGGGTGCAAGCGTTAATCGGAATTACTGGGCGTAAAGCGCGCGTAGGCGGTTACGTAAGTTGGATGTGAAATCCCCGGGCTCAACCTGGGAATTGCATTCAAAACTGCGTGGCTAGAGTGTGGGAGAGGAAGGTAGAATTCCAGGTGTAGCGGTGAAATGCGTAGATATCTGGAGGAATACCGATGGCGAAGGCAGCCTTCTGGCCTAACACTGACGC…	Bacteria	Proteobacteria	Gammaproteobacteria	Pseudomonadales	Moraxellaceae	Perlucidibaca
TGGGGAATCTTGCGCAATGGGCGAAAGCCTGACGCAGCCATGCCGCGTGAATGATGAAGGTCTTAGGATTGTAAAATTCTTTCAGTAGGGACGATAATGACGGTACCTACAGAAGAAGCCCCGGCTAACTTCGTGCCAGCAGCCGCGGTAATACGAAGGGGGCTAGCGTTGCTCGGAATTACTGGGCGTAAAGGGAGCGTAGGCGGACATTTAAGTCAGGGGTGAAATCCCAGAGCTCAACTCTGGAACTGCCTTTGATACTGGGTGTCTTGAGTGTGATAGAGGTATGTGGAACTCCGAGTGTAGAGGTGAAATTCGTAGATATTCGGAAGAACACCAGTGGCGAAGGCGACATACTGGATCATTACTGACGCTGAGGCTCGAAAGCGTGGGGAGCAA…	Bacteria	Proteobacteria	Alphaproteobacteria	Caulobacterales	Caulobacteraceae	Brevundimonas
TCGAGAATCTTCCACAATGGACGAAAGTCTGATGGAGCGACACCGCGTGTGGGATGAAGGCCTTCGGGTTGTAAACCACTTTTTTATGGGATGAACCTTCGGGTGACAGTACCATAAGAATAAGAGGTTGCTAACTCTGTGCCAGCAGCAGCGGTAATACAGAGACCTCAAGCGTTATCCGGATTTATTGGGCGTAAAGAGTCTGTAGGTGGTTTGCGTTTCTCTCCGCAAGGGGAGAACTTCAAGTCTGATGTTAAATCTCAGAGCTCAACTCTGAAACTGCATCGGATACTGACAAACTTGAGAGCAGGAGAGGTGTGTAGAACTTATGGTGTAGGGGTGAAATCCGTTGATATCATAGGGAATACCAAAGGCGAAGGCATCACACTGGCCTGACTC…	Bacteria	Patescibacteria	Parcubacteria	Unknown	Unknown	Unknown
TCAAGAACATTCCACAATGGACGAAAGTCTGATGGAGCGACGCCGCGTGCAGGATGAAGGCCTTCGGGTTGTAAACTGCTTTTGTAAGGGATGAATCCGAGCAATCGGAATGACAGTACCTTGCGAATAAGAGGTTACTAACTCTGTGCCAGCAGTAGCGGTAATACAGAGACCTCAAGCGTTATCCGGATTTATTGGGCGTAAAGAGCATGTAGGCGGATATGATAGTCAGGTGTTAAATCCCCGAGCTTAACTTGGGAACCGCACTTGAAACGGCATATCTAGAGAAAGTGAGAGACCAGTGGAACATATGGTGTAGCAGTGAAATGCGTTGATATCATATGGAACACCAAAGGCGAAGGCATCTGGTTGGCACTTTTCTGACGCTGAGATGCGAAA…	Bacteria	Patescibacteria	Parcubacteria	Candidatus Moranbacteria	Unknown	Unknown
CCGAGAATATTCGACAATGGAGGCAACTCTGATCGAGCGACGCCGCGTGTGGGAAGAAGGTCTGCGGATCGTAAACCACTTTTATCGGGGAAAAATTTTGATTGTACCCGGTGAATAAGGGGCTGCTAACTTCGTGCCAGCAGCAGCGGTAATACGAAGGCCCCGAGCGTTATCCGGAATCATTGGGCGTAAAGCGTGTGTGGGCGGTTGGTATTGTCGGGGGTTAAAGGCCGTGGCCTAACCACGGAAGTGCTTCCGAAACGTACCGACTAGAGGGTGTGAGAGGTGAGCGGAACTCACGGTGTAGGGGTGAAATCCGTTGATATCGTGGGGAACACCAAAGGCGAAGGCAGCTCACTGGCGCGCTCCTGACGCTGAAACACGAAAGCGTGGGGATCA…	Bacteria	Patescibacteria	Parcubacteria	Candidatus Terrybacteria	Unknown	Unknown
TGGGGAATTTTGGACAATGGGCGCAAGCCTGATCCAGCAATGCCGCGTGCAGGAAGAAGGCCTTCGGGTTGTAAACTGCTTTTGTACGGAACGAAACGGTCTGGGTTAATACCCTGGGCTAATGACGGTACCGTAAGAATAAGCACCGGCTAACTACGTGCCAGCAGCCGCGGTAATACGTAGGGTGCAAGCGTTAATCGGAATTACTGGGCGTAAAGCGTGCGCAGGCGGTTTTGTAAGACAGTCGTGAAATCCCCGGGCTCAACCTGGGAATTGCGATTGTGACTGCAAAGCTGGAGTGCGGCAGAGGGGGATGGAATTCCGCGTGTAGCAGTGAAATGCGTAGATATGCGGAGGAACACCGATGGCGAAGGCAATCCCCTGGGCCTGCACTGACGC…	Bacteria	Proteobacteria	Gammaproteobacteria	Burkholderiales	Comamonadaceae	Hydrogenophaga
TGGGGAATATTGCGCAATGGGCGAAAGCCTGACGCAGCAACGCCGCGTGGAGGATGAAGGCTCTAGGGTCGTAAACTCCTTTTAACAGGGACGAAGCCCAGCACCTATCCTACTTATAGTGGGATAGGTGCTGGGTGACGGTACCTGTAGAATAAGCCCCGGCTAACTACGTGCCAGCAGCCGCGGTAATACGTAGGGGGCAAGCGTTGTCCGGAATCATTGGGCGTAAAGAGCACGTAGGCGGCTTGTTAAGTCAGATGTGAAATGTCTCGGCTCAACCGGGGATCTGCATTTGAAACTGACAGGCTAGAGTTCAGTAGAGGGAAGTGGAATTCCTAGTGTAGCGGTGAAATGCGCAGATATTAGGAGGAACACCAGTGGCGAAGGCGGCTTCCTGGG…	Bacteria	Actinobacteriota	Coriobacteriia	CG2-30-50-142	Unknown	Unknown
TCGGGAATTTTGCACAATGGCCGAAAGGCTGATGCAGCGACGCCGCGTGAGGGAAGAAGGCTTTCGGGTTGTAAACCTCTTTTCATCAGGAGGCCCAGGTTTTTGGGTCTAAATGTTTTGGTATAAACATTTAGAAACGAAAATCTGGGATACAGTACTGGTGGAATAAGTCACGGCTAACTACGTGCCAGCAGCCGCGGTAATACGTAGGTGGCAAGCGTTATCCGGAATTATTGGGTGTAAAGCGTTCGTAGGCTTTTTAAAAGGTCTCTAATTAAATATGTAGGCTTAACCTACATCAGGTTGGAGAAACCATTAGGATAGAATGGTATCGAGGTAAGTGGAATTTGTGGTGTAGCAGTGAAATGCGTTGATATCACAAGGAACACCAATGGCGAA…	Bacteria	Unknown	Unknown	Unknown	Unknown	Unknown
TGGGGAATATTGGACAATGGGCGAAAGCCTGATCCAGCCATGCCGCGTGAGTGATGAAGGCCCTAGGGTTGTAAAGCTCTTTCAGTGGGGAAGATAATGACGGTACCCACAGAAGAAGCCCCGGCTAACTTCGTGCCAGCAGCCGCGGTAATACGAAGGGGGCTAGCGTTGTTCGGAATTACTGGGCGTAAAGCGCACGTAGGCGGATCAGTCAGTTAGGGGTGAAATCCCAGGGCTCAACCCTGGAACTGCCTTTAATACTGCTGATCTAGAGTTCGAGAGAGGTGAGTGGAATTCCGAGTGTAGAGGTGAAATTCGTAGATATTCGGAGGAACACCAGTGGCGAAGGCGGCTCACTGGCTCGATACTGACGCTGAGGTGCGAAAGCGTGGGGAGCAA…	Bacteria	Proteobacteria	Alphaproteobacteria	Rhizobiales	Rhizobiaceae	Aquamicrobium
TGGGGAATCTTGCACAATGGGCGACAGCCTGATGCAGCAATGCCGCGTGAGGGAAGACGGCCTTAGGGTTGTAAACCTCTTTCAGTTGGGATGAAGTCTCGGCGTTGAATAGACGCCCGGGATGACCGTACCTTCAGAAGAAGCCCCGGCTAACTACGTGCCAGCAGCCGCGGTAATACGTAGGGGGCAAGCGTTGTCCGGAATCATTGGGCGTAAAGAGCGTGTAGGCGGTTAGATAAGTCTGCTGTGAAAGTCGAAGGCTCAACCTTCGAATGCCGGTGGATACTGTTTAACTAGAGTGCGGAAGAGGCAAGTGGAATTCCTGGTGTAGCGGTGAAATGCGCAGATATCAGGAGGAACACCAACGGCGAAGGCAGCTTGCTGGGACGTTACTGACGC…	Bacteria	Actinobacteriota	Thermoleophilia	Solirubrobacterales	67-14	Unknown
TAAAGAATCTTCCGCAATGGGCGCAAGCCTGACGGAGCAACACTGCGTGGAGGATGAAGGCTTTCGGGTCGTAAACTCCTTTTCTGGGGGAAGAAGTTCTGACGGTACCCCAGGAATAAGCGACGGCAAACTACGTGCCAGCAGCCGCGGTAATACGTAGGTCGCAAGCGTTATCCGGAATTATTGGGCGTAAAGCGTCCGTATGTGGTTTTGTTAGTCCGTGGTTAAATCCCAGAGCTCAACTCTGGAATCGTCATGGAAACTGCAAAACTCGAGTAGTGCAGGGGCAGATGGAATTTCCGAAGTAGGGGTAAAATCCGTAGATCTCGGAAGGAACACCAAACGCGAAGGCATTCTGCTGGGCACTTACTGACACTGAGGGACGAAAGCGTGGGGAGC…	Bacteria	Patescibacteria	Gracilibacteria	Unknown	Unknown	Unknown
TGAGGAATATTGGACAATGGGCGCAAGCCTGATCCAGCCATGCCGCGTGCAGGATGACGGTCCTATGGATTGTAAACTGCTTTTGCACAGGAAGAAACACTACTTCGTGAAGTAGCTTGACGGTACTGTGAGAATAAGGATCGGCTAACTCCGTGCCAGCAGCCGCGGTAATACGGAGGATCCAAGCGTTATCCGGAATCATTGGGTTTAAAGGGTCCGTAGGCGGTTTAGTAAGTCAGTGGTGAAAGCCCATAGCTCAACGGTGGAACGGCCATTGATACTGCTAAACTTGAATTATTAGGAAGTAACTAGAATATGTAGTGTAGCGGTGAAATGCTTAGAGATTACATGGAATACCAATTGCGAAGGCAGGTTACTACTAATGGATTGACGCTGATG…	Bacteria	Bacteroidota	Bacteroidia	Flavobacteriales	Flavobacteriaceae	Flavobacterium
TGGGGAATATTGGACAATGGGCGCAAGCCTGATCCAGCCATGCCGCGTGTGTGAAGAAGGCCTTCGGGTTGTAAAGCACTTTCAGCGAGGAGGAAGGGTTAGTAGTTAATAGCTGCTAATTTTGACGTTACTCGCAGAAGAAGCACCGGCTAACTCTGTGCCAGCAGCCGCGGTAATACAGAGGGTGCAAGCGTTAATCGGAATTACTGGGCGTAAAGCGCACGTAGGCGGTTTTTTAAGTCAGATGTGAAAGCCCCGGGCTCAACCTGGGAATTGCATTTGAAACTGGAAAACTAGAGTGTGTGAGAGGGGGGTAGAATTCCAAGTGTAGCGGTGAAATGCGTAGAGATTTGGAGGAATACCAGTGGCGAAGGCGGCCCCCTGGCACAACACTGACGC…	Bacteria	Proteobacteria	Gammaproteobacteria	Alteromonadales	Alteromonadaceae	Rheinheimera
TGGGGAATTTTGGACAATGGGCGAAAGCCTGATCCAGCAATGCCGCGTGTGCGAAGAAGGCCTTCGGGTTGTAAAGCACTTTTGTCCGGAAAGAAATCCGTTCGGCTAATACCCGGATGGGATGACGGTACCGGAAGAATAAGCACCGGCTAACTACGTGCCAGCAGCCGCGGTAATACGTAGGGTGCAAGCGTTAATCGGAATTACTGGGCGTAAAGCGTGCGCAGGCGGCTATGCAAGACAGGTGTGAAATCCCCGGGCTTAACCTGGGAACTGCACTTGTGACTGCATGGCTAGAGTGCGTCAGAGGGAGGTGGGATTCCGCGTGTAGCAGTGAAATGCGTAGAGATGCGGAGGAACACCGATGGCGAAGGCAGCCTCCTGGGATGACACTGACGC…	Bacteria	Proteobacteria	Gammaproteobacteria	Burkholderiales	Burkholderiaceae	Limnobacter
TCAAGAATCTTCCGCAATGGACGAAAGTCTGACGGAGCGACGCCGCGTGCAGGATGAAGCCCTTTGGGGTGTAAACTGCTTTTATAGGGGACGAATTTGTGACGGTACCCTATGAATAAGAGGTTGCTAACTCTGTGCCAGCAGCAGCGGTAATACAGAGACCTCAAACGTTGTCCGGATTCATTGGGCGTAAAGCGTCCGCAGGTGGCCATAAAAGTTAGGGGTTAAATCTTCCGACCTAATCGGAAAACCGCTTCTAATACTGTATGGCTCGAGGTTGGGAGAGGCATATGGAACTGCCGGTGTAGTAGTAAAATGCGTTGATATCGGCAGGAACACCAAAGGCGAAGGCAATATGCTGGAACAACTCTGACACTCAGGGACGAAAGCGTGGGGAGC…	Bacteria	Patescibacteria	ABY1	Candidatus Magasanikbacteria	Unknown	Unknown
TGGGGAATATTGGACAATGGGGGCAACCCTGATCCAGCCATGCCGCGTGAGTGATGAAGGCCTTCGGGTTGTAAAGCTCTTTTGGCGGGGACGATGATGACGGTACCCGCAGAATAAGCCCCGGCTAACTTCGTGCCAGCAGCCGCGGTAAGACGAAGGGGGCTAGCGTTGTTCGGAATTACTGGGCGTAAAGCGAGTGTAGGTGGTTGTTCAAGTTGGATGTGAAAGCCTTGAGCTCAACTCAAGAAATGCATTCAGGACTGAGCGACTAGAGGACCGGAGAGGATAGTGGAATTCCCAGTGTAGTGGTGAAATACGTAGAGATTGGGAAGAACACCAGTGGCGAAGGCGGCTATCTGGACGGTTTCTGACACTAAGACTCGAAAGCGTGGGGAGCAA…	Bacteria	Proteobacteria	Alphaproteobacteria	Reyranellales	Reyranellaceae	Reyranella
TGAGGAATATTGGACAATGGGCGCAAGCCTGATCCAGCCATGCCGCGTGCAGGATGACGGTCCTATGGATTGTAAACTGCTTTTGTACGAGAAGAAACACTACTTCGTGAAGTAGCTTGACGGTATCGTAAGAATAAGGATCGGCTAACTCCGTGCCAGCAGCCGCGGTAATACGGAGGATCCAAGCGTTATCCGGAATCATTGGGTTTAAAGGGTCCGTAGGCGGTTTAGTAAGTCAGTGGTGAAAGCCCATCGCTCAACGGTGGAACGGCCATTGATACTGCTAAACTTGAATTATTAGGAAGTAACTAGAATATGTAGTGTAGCGGTGAAATGCTTAGAGATTACATGGAATACCAATTGCGAAGGCAGGTTACTACTAATGGATTGACGCTGATG…	Bacteria	Bacteroidota	Bacteroidia	Flavobacteriales	Flavobacteriaceae	Flavobacterium
TCAAGAACCTTCCACAATGGACGAAAGTCTGATGGAGCGACGCCGCGTGATTGATGAAGTCCCTCTGGGACGTAAAGATCTTTTGTAGGCTAGAAAGTTTATTGATCGGCCTAAGAATAAGAGGCTCCTAATCTCGTGCCAGCAGGAGCGGTAATACGAGAGCCTCGAGCGTTATCCGGAATTATTGGGCGTAAAGGGTGCGTAGGTTGTTCTGTTAGTCTTTTGTCAAAGCCCCGAGCTTAACTTGGGATCTGCGAAAGAAACGGCAGAACTTGAAAGTGTGAGAGGCGTACGGAACTCATGGTGTAGGGGTGAAATCCGTTGATATCATGGGGAACACCAAATGCGAAGGCAGTACGCTGGCGCATATTTGACACTGAAGCACGAAAGCGTGGGTAG…	Bacteria	Patescibacteria	Parcubacteria	Candidatus Nomurabacteria	Unknown	Unknown
ACGAGAATATTCCGCAATGGGCGAAAGCCTGACGGAGCGACGCCGCGTGATGGATGAAGTGCTTTGGTATGTAAACATCTTTTATCGGGGAAGAAATTATTGACGGTACCCGATGAATAAGGGGCTCCTAACTCTGTGCCAGCAGGAGCGGTAATACAGAGGCCCCAAGCATTACCCGGAATCACTGGGCGTAAAGGGTGTCTAGGCGGCCATATTAGTCTCTCGTTAAATCCGCGGGCTCAACCTGCGGTCTGCGAGGGAAACGGTATGGCTCGAGGGCGTGAGAGGTGCATGGAACTCATGGTGGAGGGGTGAAATCCGTTGATATCATGGGGAACACCAAAGGCGAAGGCAATGCACTGGTACGTTCCTGACGCTCAAACACGAAAGCCAGGGTAG…	Bacteria	Patescibacteria	Parcubacteria	Candidatus Kaiserbacteria	Unknown	Unknown
TGGGGAATATTGGACAATGGGGGCAACCCTGATCCAGCAATGCCGCGTGAGTGATGAAGGCCTTAGGGTTGTAAAGCTCTTTCGCACGCGACGATGATGACGGTAGCGTGAGAAGAAGCCCCGGCTAACTTCGTGCCAGCAGCCGCGGTAATACGAAGGGGGCTAGCGTTGTTCGGAATTACTGGGCGTAAAGGGCGCGTAGGCGGTCCTATCAGTCAGGCGTGAAAGCCCCGGGCTCAACCTGGGAACTGCGCTTGATACTGTAGGGCTAGAGTTTCGGAGAGGATGGTGGAATTCCCAGTGTAGAGGTGAAATTCGTAGATATTGGGAAGAACACCGGTGGCGAAGGCGACCATCTGGACGAACACTGACGCTGAGGCGCGAAAGCGTGGGGAGCAA…	Bacteria	Proteobacteria	Alphaproteobacteria	Azospirillales	Azospirillaceae	Azospirillum
TAAGGAATCTTTCGCAATGGGGGCAACCCTGACGAAGCGACACCGCGTGGAGGATGAAGGTCGGAAGATTGTAAACTCCTTTTTTGAAGGAAAAATTCTGATGGTACTTCAAGAATAAGCATCGGCTAACTCCGTGCCAGCAGCCGCGGTAAGACGGAGGATGCAAACGTTATCCGGAATTACTGGGTGTAAAGGGTCCTTAGGTGGTCTTTTAAGTTGAGTGTCAAATCCCGAAGCTTAACTTCGGTCAGGTATTCAATACTGGAAGGCTTGAGTAATCGAGAGGCAAGTGGAATTTTGCGTGTAGGGGTAAAATCCGTTGATACGCAAAGGAACACCAAAAGCGAAAGCAGCTTGCTGGCGATTTACTGACACTTATGGACGAAAGCGTGGGGAGCG…	Bacteria	Patescibacteria	Gracilibacteria	Candidatus Peregrinibacteria	Unknown	Unknown
TGGGGAATCTTGCGCAATGGACGAAAGTCTGACGCAGCCACGCCGCGTGAGTGAAGAAGGCCTTCGGGTTGTAAAGCTCTGTCGAGCGGGACGAAAATACCTTGGGTGAATAGCCCAGGGAGTTGACGGTACCGCTAAAGGAAGCACCGGCTAACTCCGTGCCAGCAGCCGCGGTAATACGGAGGGTGCAAGCGTTGCTCGGAATTATTGGGCGTAAAGGGCAGGTAGGTGGTCTCATTTGTCTGGGGTGAAAGCCTTGGGCTTAACCCAAGAAGTGCCCCAGAAACGGTGAGACTCGAGTACTGGAGAGGGTCGTGGAATTCCCGGTGTAGCGGTGAAATGCGTAGAGATCGGGAGGAACACCAGAGGCGAAGGCGGCGACCTGGACAGTAACTGACA…	Bacteria	Bdellovibrionota	Oligoflexia	0319-6G20	Unknown	Unknown
TGGGGAATATTGGACAATGGGCGAAAGCCTGATCCAGCAATGCCGCGTGAGTGATGAAGGCCTTAGGGTTGTAAAGCTCTTTTACCCGGGATGATAATGACAGTACCGGGAGAATAAGCTCCGGCTAACTCCGTGCCAGCAGCCGCGGTAATACGGAGGGAGCTAGCGTTGTTCGGAATTACTGGGCGTAAAGCGCGCGTAGGCGGTTATTCAAGTCAGAGGTGAAAGCCCGGGGCTCAACCCCGGAACTGCCTTTGAAACTAGATAACTAGAATCTTGGAGAGGTCAGTGGAATTCCGAGTGTAGAGGTGAAATTCGTAGATATTCGGAAGAACACCAGTGGCGAAGGCGACTGACTGGACAAGTATTGACGCTGAGGTGCGAAAGCGTGGGGAGCAA…	Bacteria	Proteobacteria	Alphaproteobacteria	Sphingomonadales	Sphingomonadaceae	Novosphingobium
TGGGGAATCTTCCGCAATGGACGAAAGTCTGACGGAGCAACGCCGCGTGTATGATGAAGGTCTTCGGATTGTAAAGTACTGTCTTTGGGGAAGAATGATGGATTTGAGAATATTGAGTCCATATGACGGTACCCAAGGAGGAAGCCCCGGCTAACTACGTGCCAGCAGCCGCGGTAATACGTAGGGGGCAAGCGTTGTCCGGAATTATTGGGCGTAAAGGGCGCGTAGGCGGATAGTTAAGTCCGGTGTGAAAGATCAGGGCTCAACCCTGAGAGTGCATCGGAAACTGGTTATCTTGAGGACAGGAGAGGAAAGTGGAATTCCACGTGTAGCGGTGAAATGCGTAGATATGTGGAGGAACACCAGTGGCGAAGGCGACTTTCTGGACTGTAACTGACG…	Bacteria	Firmicutes	Desulfitobacteriia	Desulfitobacteriales	Desulfitobacteriaceae	Desulfosporosinus
TAGGGAATATTGGACAATGGGCGCAAGCCTGATCCAGCCATGCCGCGTGAGTGAAGAAGGCCTTCGGGTTGTAAAGCTCTTTTGTCCGGAAAGAAAAGCTTCGGGTTAATACCCTGGAGTCCTGACGGTACCGGAAGAATAAGCACCGGCTAACTTCGTGCCAGCAGCCGCGGTAATACGAAGGGTGCAAGCGTTACTCGGAATTACTGGGCGTAAAGCGTGCGTAGGTGGTTTGTTAAGTCTGATGTGAAAGCCCTGGGCTCAACCTGGGAATGGCATTGGATACTGGCAGGCTAGAGTGCGGTAGAGGGTAGTGGAATTCCCGGTGTAGCAGTGAAATGCGTAGAGATCGGGAGGAACATCTGTGGCGAAGGCGACTACCTGGACCAGCACTGACAC…	Bacteria	Proteobacteria	Gammaproteobacteria	Xanthomonadales	Xanthomonadaceae	Thermomonas
TCGAGAATCTTCCCCAATGGACGAAAGTCTGAGGGAGCGACGCCGCGTGCAGGAAGACGCTCTTCGGAGTGTAAACTGCTTTTCTTGGGGAACAACTCTGAGTGTACTCAAGGAATAAGGGGCTGCTAACTTCGTGCCAGCAGCAGCGGTAATACGAAGGCCCCGAGCGTTATCCGGATTTATTGGGCGTAAAGCGTTAATAGGCGGTTTGGTAAGTCACTGGTTAAATCTCACAGCTCAACTGTGGGGCCGCTGGTGAAACTGCCAGGCTTGAGGTCGGAAGAGGCAAGCGGAACTACCGGTGTAGTGGTAAAATGCGTTAATATCGGTAGGAACACCAAAGGCGAAGGCAGCTTGCTGGTACGAACCTGACGCTAAATAACGAAAGCGTGGGGAGCG…	Bacteria	Patescibacteria	ABY1	Candidatus Kuenenbacteria	Unknown	Unknown
TGGGGAATCTTGCGCAATGGGCGAAAGCCTGACGCAGCCATGCCGCGTGGATGATGAAGGTCTTAGGATTGTAAAATCCTTTCACCGGTGAAGATAATGACTGTAGCCGGAGAAGAAGCCCCGGCTAACTTCGTGCCAGCAGCCGCGGTAATACGAAGGGGGCTAGCGTTGCTCGGAATTACTGGGCGTAAAGGGAGCGTAGGCGGACATTTAAGTCAGGGGTGAAATCCCAGAGCTCAACTCTGGAACTGCCTTTGATACTGGGTGTCTTGAGTGTGATAGAGGTATGTGGAACTCCGAGTGTAGAGGTGAAATTCGTAGATATTCGGAAGAACACCAGTGGCGAAGGCGACATACTGGATCATTACTGACGCTGAGGCTCGAAAGCGTGGGGAGCAA…	Bacteria	Proteobacteria	Alphaproteobacteria	Caulobacterales	Caulobacteraceae	Brevundimonas
CTGGGAATTTTGCGCAATGGGCGAAAGCCTGACGCAGCGACACCGCGTGGTCGATGAAGCCTCTCGGGGTGTAAAGACCTGTGATAGGGGAAGAAGTCCCGATTTATCGGGACGGACGGTACCTTATTAGAAAGCACCTGCAAACTACGTGCCAGAAGCATCGGTAATACGTAGGGTGCGAGCGTTATCCGGATTTATTGGGCGTAAAGAGTTCGTAGGCGGTTCGCCGCATCTCGTTTAAAATCCTTCGGCTCAACCGAAGAACTGGGCGAGAGATGGGCGGACTAGAATTTGTTAGGGGGGGCTGGAACGCATGGAGTAGGGGTGAAATCCATTGATACCATGCAGAACACCAAGAGCGAAGGCAGGCCCCTGGGACAATATTGACGCTGAGGAACG…	Bacteria	Patescibacteria	Microgenomatia	Unknown	Unknown	Unknown
TCGAGAGTCTTCCACAATGGGCGAAAGCCTGATGGAGCGACGCCGCGTGCAGGAAGAAGGGCTTCGGCCTGTAAACTGCTTTTCTCCGTGAAGAATTTTCCGCAAGGTTTATGACATTAGCGGAGGAATAAGGGGTTGCTAAACTCGTGCCAGCAGCAGCGGTAATACGAGTGCCCCGAGCGTTATCCGGAATCACTGGGCGTAAAGGGTGCGTAGGGGGCTGTGTTAGTCCTGTTTTAAAAATTCCGGCTTAACCGGAAAGATGGACGGGAAACGGCACAGCTGGAGAGTGCGAGAGGCATGCGGAACTCATGGTGTAGGGGTGAAATCCGTTGATATCATGGGGAACACCAAAGGCGAAGGCAGCATGCTGGCGCATTTCTGACCCTGAAGCACGAA…	Bacteria	Patescibacteria	Parcubacteria	UBA9983	Unknown	Unknown
CCGGGAATTGTGCGCAATGGACGAAAGTCTGACGCCGCAATGCCGCGTGGAGGATGAAGGCCTTCGGGTCGTAAACTTCTTTTACGCAAGCTGAGAAGCTTGTGAGAATAAGCACCTGCTAACTCTGTGCCAGCAGCCGCGGTGATACAGAGGGTGCAAGCGTTATCCGGATTTATTGGGCGTAAAGCGTTTCGTAGGCGGTTTGGAAAGTTACTTTTCAAAGACCACGGCTTAACCGGGGGAAGGGAGGTAATACTACCAGACTTGATTGTTGGTGGGGCTTCTGGAACTGATGGTGTAGTAGTGAAATACGTTGATATCATCAGGAACTCCAAGGGCGTAGGCAGGAAGCTAACCAACCAATAACGCTGATGAACGACAGCTAGGGGAGAGAAAA	Bacteria	Patescibacteria	Microgenomatia	Candidatus Woesebacteria	Unknown	Unknown
TCGAGAATCTTCCGCAATGGGCGAAAGCCTGACGGAGCGACGTTACGTGAACGAAGAAGCCCTTCGGGGTGTAAAGTTCTTTTCTCTGGGAGGAAGCCGCAAGGCAGACAGTACCAGAGGAATAAGGGGATCCTAATTCTGTGCCAGCAGGAGCGGTAAGACAGAATCCTCAAGCGTTACCCGGATTTATTGGGCGTAAAGGGTCTGTAGGTGGTAAAGTAAGTCTTAAATTAAACCTTATCGGCTTAACCTTTAAGCTGTTTAAGATACTGCTATACTAGAGGGCGTTAGGGGCTAACGGAACCGACGGAGTAGGGGTGAAATCCGTTGATATCGTCGGGAACACCAAAAGCGAAGGCAGTTAGCTAAGACGACCCTGACACTGAGAGACGAAAGCGT…	Bacteria	Patescibacteria	Parcubacteria	Candidatus Staskawiczbacteria	Unknown	Unknown
TAGGGAATTTTCCACAATGGGCGAAAGCCTGATGGAGCAACGCCGCGTGCAGGATGAATGCCTTCGGGTTGTAAACTGCTTTTATATGTGACGATTATGACGGTAGCATATGAATAAGGATCGGCTAACTCCGTGCCAGCAGCCGCGGTCATACGGAGGATCCAAGCGTTATCCGGAATTACTGGGCGTAAAGAGTTGCGTAGGTGGCATAGCAAGCAGATAGTGAAAGCGTGTGGCTCAACCATACATCCATTATCTGAACTGCTAAGCTAGAAGATGAGAGAGGTAGATGGAATTCCTAATGTAGGGGTAATATCCGTAGATATTAGGAGGAACACCGATGGCGTAGGCAGTCTACTGGCTCATTCTTGACACTAAGGCACGAAAGCGTGGGGAGCA…	Bacteria	Patescibacteria	Saccharimonadia	Saccharimonadales	LWQ8	Unknown
TGGGGAATTTTGGACAATGGGGGCAACCCTGATCCAGCAATGCCGCGTGAGTGAAGAAGGCCTTCGGGTTGTAAAGCTCTTTTGTCAGGGAAGAAACGGTACGGGCTAATATCCTGTACTAATGACGGTACCTGAAGAATAAGCACCGGCTAACTACGTGCCAGCAGCCGCGGTAATACGTAGGGTGCAAGCGTTAATCGGAATTACTGGGCGTAAAGCGTGCGCAGGCGGTTTTGTAAGTCTGTCGTGAAATCCCCGGGCTCAACCTGGGAATTGCGATGGAGACTGCAAGGCTAGAATCTGGCAGAGGGGGGTAGAATTCCACGTGTAGCAGTGAAATGCGTAGAGATGTGGAGGAACACCGATGGCGAAGGCAGCCCCCTGGGTCAAGATTGACGC…	Bacteria	Proteobacteria	Gammaproteobacteria	Burkholderiales	Oxalobacteraceae	Massilia
CCGAGAATATTCGACAATGCACGAAAGTGTGATCGAGCGACGCCGCGTGATTGATGAAGTCCCTCTGGGATGTAAAGATCTTTTATGAGGGAAGAAGTTTATTGACGGTACCTCATGAATAAGAGGCTCCCAATCTCGTGCCAGCAGGAGCGGTAATACGAGAGCCTCGAGCGTTATCCGGAATTATTGGGCGTAAAGGGTGCGTAGGTTGTTCTGTTAGTCTTTTGTTAAAGCCCCGAGCTTAACTTGGGATACGCGAAAGAAACGGCAGGACTTGAAAGTGTGAGAGGCGTACGGAACTCATGGTGTAGGGGTGAAATCCGTTGATATCATGGGGAACACCAAATGCGAAGGCAGTACGCTGGCGCATATTTGACACTGAAGCACGAAAGCGTGGGT…	Bacteria	Patescibacteria	Parcubacteria	Candidatus Nomurabacteria	Unknown	Unknown
TCGAGAATATTCGACAATGGGCGAAAGCCTGATCGAGCGACGCCGCGTGCAGGATGACGGCCTTAGGGTTGTAAACTGCTTTTATAGGGGAAAAACTTTTGTGATGGTACCCTGTGAATAAGAGGCTGCAAACTTCGTGCCAGCAGCCGCGGTAATACGAAGGCCTCAAGCGTTATCCGGATTTATTGGGCGTAAAGAGCGTGTAGGGGGTTTACTAAGTCTTTGGTTAAAGCCCGGAGCTTAACTTCGGAAGTGCCAAGGAAACTAGTAAACTTGAGGGTGTTAGAGGCAAGCGGAACGCACGGTGTAGGGGTGAAATCCGTTGATATCGTGCGGAACACCAAAGGCGAAGGCAGCTTGCTGGGACATTCCTGACCCTGAGACGCGAAAGCGTGGGGA…	Bacteria	Patescibacteria	Parcubacteria	Unknown	Unknown	Unknown
CTGGGAATCTTTGACAATGGGCGAAAGCCTGATCAAGCGACGCCGCGTGAAGGATGAAGGCCTTCGGGTTGTAAACTTCTTTTGCCAAATCGTCGAGGTTTGGAGAATAAGCCGCTGCTAACTACGTGCCAGCAGCCGCGGTGATACGTAGGCGGCAAGCGTTACCCGGATTTATTGGGCGTAAAGCGTGCGCAGGCGGTTTTGAAAGTCATCATTGAAATCTTGGGGCTCAACCCCAAGCCTGGTGGTGATACTTCAAGACTAGGCTACTTGAGGGGGTACCGGAACAGTTGGTGGAGCAGTGAAATGCGTTGATATCAACTGGAACACCAAAGGCGAAGGCAGGTACCTGGTAAGTTAGCGACGCTGTTGCACGAAAGCGTGGGGAGCAAAAC	Bacteria	Patescibacteria	Microgenomatia	Candidatus Woykebacteria	Unknown	Unknown
TCGAGAATCTTTCGCAATGCCCGAAAGGGTGACGAAGCGACGCCGCGTGTGGGAAGAAGGCCTTCGGGTTGTAAACCACTGTCGGGAGTTAGGAAATGTAAGGGTGTTAATAGCATCCTTACTTGACTAAGGCTCCGGAGGAAGCCACGGCTAACTCTGTGCCAGCAGCCGCGGTAATACAGAGGCGGCAAGCGTTGTTCGGAATTATTGGGCGTAAAGAGCACGTAGGCGGCCTTGTAAGTCAGTTGTGAAAGCCTTCTGCTTAACGGAAGAACAGCAGCTGATACTGCAAGGCTAGAGTGCGGAAGGGGAGAGTGGAACTTCTGGTGGAGCGGTGAAATGCGTAGATATCAGAAGGAACACCGGCGGCGAAGGCGACTCTCTGGTCCGTAACTGACG…	Bacteria	Planctomycetota	Brocadiae	Brocadiales	Brocadiaceae	Candidatus Brocadia
TCGAGAATATTTGGCAATGGGCGAAAGCCTGACCATGCGACGCCGCGTGCTGGACGAAGTCCTTCGGGACGTAAACAGCTTTTACGCGTGAAGAAGTAATTGACATTAGCGCGTGAATAAGGGGCTCCTAACTCTGTGCCAGCAGGAGCGGTAATACAGAGGCCCCAAGCATTACCCGGAATCACTGGGCGTAAAGGATGTGTAGGCGGTCGTATTAGTCTTTCGTGAAAGTTCTCGGACTCAATCCGGGAAACGCGGGAGAAACGGTACGACTGAGAGGATGCGAGAGGTAAAGGGAACTCATGGTGTAGGGGTGAAATCCGTTGATATCATGGGGAACACCAAATGCGAAGGCACTTTACTGGCGCACTCCTGACGCTGAAACATGAAAGCGTGGGA…	Bacteria	Patescibacteria	Parcubacteria	Candidatus Adlerbacteria	Unknown	Unknown
TCGAGAATCTTTCGCAATGGGCGAAAGCCTGACGAAGCGACGCCGTGTGAGTGATGAAGGTTTTCGGATTGTAAAACTCTGTCACAAGGGATGAAATGGATAATAGCTAATATCTATTATTTTTGACAGTACCTTGAGAGGAAGCCCCGGCTAACTCCGTGCCAGCAGCCGCGGTAATACGGAGGGGGCAAGCGTTGTTCGGATTTACTGGGCGTAAAGGGCGTGTAGGTGGCTGATTAAGTTGGGTGTGAAATCCCTCGGCTCAACCGAGGAACTGCATTCAAAACTGATTGGCTAGAGTGTAGAAGAGGAAAGCGGAATTCCTAGTGTAGCGGTGAAATGCGTAGATATTAGGAGGAACACCGGTGGCGAAAGCGGCTTTCTGGTTTAACACTGACA…	Bacteria	Verrucomicrobiota	Unknown	Unknown	Unknown	Unknown
TCGAGAATCTTCCACAATGGACGAAAGTCTGATGGAGCGACGTCGCGTGAAGGATGAAGCACTTAGGTGCGTAAACTTCTTTTATGAGGGAAGAAACTATTTAATTAGTGTGACGGTACCTCATGAATAAGGGGTTGCTAAACTCGTGCCAGCAGCAGCGGTAATACGAGTACCCCAAGCGTTATCCGGAATTATTGGGCGTAAAGGGTGTGTAGGCGGCCTTATTAGTCTTTCGTTAAAGCTCTGGGCTTAACCCAGGAAATGCGAAAGAAATGGTAGGGCTAAGAGAGTGTGAGAGGCCAGTGGAACTCATGGTGTAGGGGTGAAATCCGTTGATATCATGGGGAACACCAAAAGCGAAGGCAGCTGGCTGGCACATATCTGACGCTGAGACACGAA…	Bacteria	Patescibacteria	Parcubacteria	Candidatus Vogelbacteria	Unknown	Unknown
CCGGGAATTGTGCGCAATGGACGAAAGTCTGACGCCGCAATGCCGCGTGGAGGATGAAGGCCTTCGGGTCGTAAACTTCTTTTACGCAAGCTGAGAAGCTTGTGAGAATAAGCACCTGCTAACTCTGTGCCAGCAGCCGCGGTGATACAGAGGGTGCAAGCGTTATCCGGATTTATTGGGCGTAAAGCGTTTCGTAGGCGGTTTGGAAAGTTACTTTTCAAAGACCACGGCTTAACCGGGGGAAGGGAGGTAATACTACCAGACTTGATTGTTGGTGGGGCTTCTGGAACTGATGGTGTAGTAGTGAAATACGTTGATATCATCAGGAACTCCAAGGGCGTAGGCAGGAAGCTAACCAACTAATAACGCTGATGAACGACAGCTAGGGGAGAGAAAA	Bacteria	Patescibacteria	Microgenomatia	Candidatus Woesebacteria	Unknown	Unknown
TCGAGAATATTTCGCAATGGGCGAAAGCCTGACGAAGCGACACCGCGTGAAGGAAGAAGGCCCTCGGGTTGTAAACTTCTTTTGCAGGGGAAGAAGCCGCAAGGCTGACGGTACCCTGAGAATAAGGCGCTGCTAACTTCGTGCCAGCAGCAGCGGTAATACGAAGGCGCCGAGCGTTATCCGGATTTATTGGGCGTAAAGAGTTCAAAGGGGGTTATGTTAGTCCGACGTTAAAGCTCGCGACTCAATCGCGAAAATGCATTGGAAACGGCATAACTTGAGGAAATCAGAGGCAAGTAGAACGGCCGGTGTAGGGGTGAAATCCGTTGATATCGGCCGGAATACCAAAGGCGAAGGCATCTTGCTGGGATTTTCCTGACCCTGAAGGAACGAAAGCGT…	Bacteria	Patescibacteria	Parcubacteria	Candidatus Azambacteria	Unknown	Unknown
TCGAGAATATTCCCCAATGGCCGAAAGGCTGAGGGAGCGACGCCGCGTGCGGGACGAAGGGCTTCGGCTCGTAAACCGCTTTTCTCAAGGACGAACACTGACGGTACTTGAGGAATAAGAGGTTGCTAACTCTGTGCCAGCAGCAGCGGTAATACAGAGACCTCGAACGTTGTCCGGATTCATTGGGCGTAAAGGGTCCGTAGGCGGCTTTACACGTCGCCGGTAAAAACTCGGGGCTCAACCCCGAGACCGCCGGCGATACGGTGAGGCTCGAGCATGGGAGAGGTAAGCGGAATTGCCGGTGTAGTAGTAAAATGCGTTAATATCGGCAAGAACACCAAATGCGAAGGCAGCTTACTGGAACATTGCTGACGCTCAGGGACGAAAGCGTGGGTAGCG…	Bacteria	Patescibacteria	ABY1	Candidatus Magasanikbacteria	Unknown	Unknown
CCAAGAATATTGCGCAATGGGCGAAAGCCTGACGCAGCGACACCGCGTGCGGGATGACACCTCTAGGGGCGTAAACCGCTGTGGTAAGGGAAGAAATCCCGACTTTCGTCGGGACTGACGGTACCTTACTAGAAAGTGGCTGCTAACTACGTGCCAGAAGCCTCGGTTAGACGTAGGCCACAAACGTTATCCGATTTTATTGGGCGTAAAGGGACGCGTAGGCGGTTTTATAAGTCGTGTTTTAAATCCTTCTGCTCAACAGAGGGTTCGGTGCGATACTGTGAAACTTGAATTTTCTTCAGGGAAGCGGAACGTTCTTTGTAGCGGTAAAATGCGTTGATAAAGAACGGAACACCAAAGGCGAAGGCAGCTTCCTGGAAGTTTATTGACGCTGAGGCT…	Bacteria	Patescibacteria	Microgenomatia	Candidatus Roizmanbacteria	Unknown	Unknown
TGGGGAATATTGCACAATGGGCGCAAGCCTGATGCAGCGACGCCGCGTGGGGGATGAAGGCCTTCGGGTTGTAAACTCCTTTCGCTAGGGACGAAGCTTTGTGTGACGGTACCTAGATAAGAAGCACCGGCTAACTACGTGCCAGCAGCCGCGGTAATACGTAGGGTGCGAGCGTTGTCCGGAATTACTGGGCGTAAAGGGCTCGTAGGTGGTTTGTCGCGTCGTCTGTGAAATTCTGGGGCTTAACTCCGGGCGTGCAGGCGATACGGGCATAACTTGAGTGCTGTAGGGGTAACTGGAATTCCTGGTGTAGCGGTGAAATGCGCAGATATCAGGAGGAACACCGATGGCGAAGGCAGGTTACTGGGCAGTTACTGACGCTGAGGAGCGAAAGCATGG…	Bacteria	Actinobacteriota	Actinobacteria	Corynebacteriales	Corynebacteriaceae	Corynebacterium
TCAAGAATATTCCACAATGCCCGCAAGGGTGATGGAGCGACGCCGCGTGCAGGATGAAGGCCTTCGGGTCGTAAACTGCTTTTCCCAGGGAAGAATCCGCCGATTGGCGGACTGACGGTACCTGGGGAATAAGAGGCTGCTAACTCTGTGCCAGCAGCAGCGGTAATACAGAGGCCTCAAGCGTTATCCGGTGTTATTGGGCGTAAAGCGTCCGCCGGTGGTTTAGTGCATCTTCGGTCAAATCCCACTGCTCAACAGTGGAACTGCTGAAGAGATGGCTAAACTCGAGGCAGGGAGAGGCAAGCGGAATGGCTGGTGTAGTAGTAAAATGCGTTAATATCAGCCAGAACACCAAAAGCGAAGGCAGCTTGCTGGAACTCGCCTGACACTCAAGGACGA…	Bacteria	Patescibacteria	ABY1	Candidatus Kerfeldbacteria	Unknown	Unknown
TAAGGAATATTGGACAATGGAGGAAACTCTGATCCAGCCATGCCGCGTGCAGGAAGAAGGCGCTATGCGTTGTAAACTGCTTTTGTACGGGAAAAAACCCTTGATCGTGTATCGAGGCTGATTGTACCGTAAGAATAAGGATCGGCTAACTCCGTGCCAGCAGCCGCGGTAATACGGAGGATCCAAGCGTTATCCGGATTTATTGGGTTTAAAGGGTGCGTAGGCGGAATTGTAAGTCAGTGGTGAAAGCCTGCAGCTCAACTGCAGAATTGCCATTGATACTGCTATTCTTGAGTATAGTTGATGTGGGCGGAATGTGTGGTGTAGCGGTGAAATGCTTAGATATTACACAGAACTCCGATAGCGAAGGCAGCTCACAAAACTATAACTGACGCTGAG…	Bacteria	Bacteroidota	Bacteroidia	Sphingobacteriales	Unknown	Unknown
TGGGGAATTGTTCGCAATGGGCGCAAGCCTGACGACGCAACGCCGCGTGGAGGATGAAGATTTTCGGATCGTAAACTCCTGTCGAGTGGGACGAATAGCTCGGCCGTGAATAACGGCTGGGAATGACGGTACCGCGAGAGGAAGCCCCGGCTAACTCCGTGCCAGCAGCCGCGGTAATACGGGGGGGGCAAGCGTTGTTCGGAATTACTGGGCGTAAAGGGCTCGTAGGTGGCCACCTAAGTCTGACGTGAAATCCCTCGGCTTAACCGGGGAACTGCGTCGGATACTGGATGGCTTGAATCCGGGAGAGGGACGTGGAATTCCAGGTGTAGCGGTGAAATGCGTAGATATCTGGAGGAACACCGGTGGCGAAGGCGGCGTCCTGGACCGGTATTGACA…	Bacteria	Acidobacteriota	Vicinamibacteria	Vicinamibacterales	Unknown	Unknown
TAGGGAATCTTCGGCAATGGGGGGAACCCTGACCGAGCAACGCCGCGTGAGTGAAGAAGGTTTTCGGATCGTAAAGCTCTGTTGTAAGAGAAGAACGGGTGTGAGAGTGGAAAGTTCACACTGTGACGGTATCTTACCAGAAAGGGACGGCTAACTACGTGCCAGCAGCCGCGGTAATACGTAGGTCCCGAGCGTTGTCCGGATTTATTGGGCGTAAAGCGAGCGCAGGCGGTTAGATAAGTCTGAAGTTAAAGGCTGTGGCTTAACCATAGTATGCTTTGGAAACTGTTTAACTTGAGTGCAGAAGGGGAGAGTGGAATTCCATGTGTAGCGGTGAAATGCGTAGATATATGGAGGAACACCGGTGGCGAAAGCGGCTCTCTGGTCTGTAACTGACGC…	Bacteria	Firmicutes	Bacilli	Lactobacillales	Streptococcaceae	Streptococcus
CTAGGAATATTGCGCAATGGACGAAAGTCTGACGCAGCGACGCCGCGTGGGGGATGAAGGCCTTCGGGTCGTAAACCCCTTTTGTTCGGCCATATGGCCGAAAGAATAAGCACTGACTAACTACGTGCCAGCAGTAGCGGTAATACGTAGGGTGCAAGCGTTATCCGGATTTATTGGGCGTAAAGAGTTCGTAGGCGTCCCGATGCATCTCGTTTTAAATTCCAAGGCTTAACCTTGGGCAAGGACGAGATATGATCGGGATCGAGTCGACTAGGGGGTACTGGAACTGTCGGTGTAGCAGTGAAATGCGTTGATATCGATAGGAACGCCAAGGGCGAAGGCAGGTACCTGGGGTTTGACTGACGCTGAGGAACGAAAGCTAGGGGAGCGAAAG	Bacteria	Patescibacteria	Microgenomatia	Candidatus Amesbacteria	Unknown	Unknown
TGGGGAATATTGCACAATGGAGGGAACTCTGATGCAGCGACGCCGCGTGAACGATGAAGGCTTTCGAGTCGTAAAGTTCTTTTATATGGGAAGATAATGACGGTACCATAAGAAAAAGCCCCGGCTAACTACGTGCCAGCAGCCGCGGTAATACGTAGGGGGCTAGCGTTGTCCGGAATCACTGGGCGTAAAGGGTTCGCAGGCGGAAATGCAAGTCAGATGTAAAAGGCAGTAGCTTAACTACTGTAAGCATTTGAAACTGCATATCTTGAGAAGAGTAGAGGTAAGTGGAATTTTTAGTGTAGCGGTGAAATGCGTAGATATTAAAAAGAATACCGGTGGCGAAGGCGACTTACTGGGCTCATTCTGACGCTGAGGAACGAAAGCGTGGGTAGCAAA…	Bacteria	Firmicutes	Clostridia	Peptostreptococcales-Tissierellales	Peptoniphilus	Unknown
TAGGGAATCTTCCACAATGGGCGAAAGCCTGATGGAGCAACGCCGCGTGAGTGAAGAAGGTTTTCGGATCGTAAAACTCTGTTGTAAGGGAAGAACAAGTACAGTAGTAACTGGCTGTACCTTGACGGTACCTTATTAGAAAGCCACGGCTAACTACGTGCCAGCAGCCGCGGTAATACGTAGGTGGCAAGCGTTGTCCGGAATTATTGGGCGTAAAGCGCGCGCAGGCGGTCCTTTAAGTCTGATGTGAAAGCCCACGGCTCAACCGTGGAGGGTCATTGGAAACTGGGGGACTTGAGTGCAGAAGAGGAAAGTGGAATTCCAAGTGTAGCGGTGAAATGCGTAGAGATTTGGAGGAACACCAGTGGCGAAGGCGACTTTCTGGTCTGTAACTGACGC…	Bacteria	Firmicutes	Bacilli	Bacillales	Planococcaceae	Lysinibacillus
CTAGGAATATTCGGCAATGGACGAAAGTCTGACCGAGCGACGCCGCGTGGAGGATGAAGGCCTTAGGGTTGTAAACTCCTTTTGATAGTCCCTTCACGGACTATAGAATAAGCCTCTACTAACTACGTGCCAGAAGTCTCGGTAATACGTAGGAGGCAAGCGTTATCCGGATTTATTGGGCGTAAAGTGTGCGTAGGCTCATTGGCAAGTCGTATCTTAAAGACTAAGGCTTAACCTTGGAAGTGGATACGAAACTGCTAATGTTGAGGATTGTTAGGGATGCTGGAACAGTTAGTGTAGCAGTGAAATGCGTTGATATTAACTGGAACACCAAAGGCGAAGGCAAGCATCTGGGATTTTCCTGACGCTGAGGCACGAAAGCCAGGGGAGCGAAAC	Bacteria	Patescibacteria	Microgenomatia	Candidatus Levybacteria	Unknown	Unknown
TCGAGAATCTTCCGCAATGGGCGCAAGCCTGACGGAGCGATGTCGCGTGATTGATGAAGTCCTTCGGGACGTAAAGATCTTTTATTGAGGAGAAAATCTGCGTAAGCAGATGTGATAGTACTCGATGAATAAGGGGTTGCTAAACTCGTGCCAGCAGCAGCGGTAATACGAGTGCCCCAAGCGTTATCCGGAATTACTGGGCGTAAAGGGTGTGTAGGCGGCTTGGTTAGTCGGTTGTTAAAGCTCCGGGCTTAACCCGGGAAGTGCAACCGAAACGGCCAAGCTAGAGGAGGTGAGGGGTCTGTGGAACTCATGGTGTAGGGGTGAAATCCGTTGATATCATGGGGAACACCAAAAGCGAAGGCAGCAGACTGGCACCTAACTGACGCTGAAACACGA…	Bacteria	Patescibacteria	Parcubacteria	Candidatus Vogelbacteria	Unknown	Unknown
TGGGGAATATTGCACAATGGGCGCAAGCCTGATGCAGCAACGCCGCGTGAGGGATGACGGCCTTCGGGTTGTAAACCTCTTTTAGTAGGGAAGAAGCGAAAGTGACGGTACCTGCAGAAAAAGCACCGGCTAACTACGTGCCAGCAGCCGCGGTAATACGTAGGGTGCAAGCGTTGTCCGGAATTATTGGGCGTAAAGAGCTCGTAGGCGGTTTGTCGCGTCTGCTGTGAAATCCCGAGGCTCAACCTCGGGCCTGCAGTGGGTACGGGCAGACTTGAGTGCGGTAGGGGAGATTGGAATTCCTGGTGTAGCGGTGGAATGCGCAGATATCAGGAGGAACACCGATGGCGAAGGCAGATCTCTGGGCCGTTACTGACGCTGAGGAGCGAAAGCATGGGG…	Bacteria	Actinobacteriota	Actinobacteria	Micrococcales	Microbacteriaceae	Pseudoclavibacter
TGGGGAATATTGGACAATGGGCGAAAGCCTGATCCAGCCATGCCGCGTGAGTGATGAAGGCCCTAGGGTTGTAAAGCTCTTTTGTGCGGGAAGATAATGACGGTACCGCAAGAATAAGCCCCGGCTAACTTCGTGCCAGCAGCCGCGGTAATACGAAGGGGGCTAGCGTTGCTCGGAATCACTGGGCGTAAAGGGTGCGTAGGCGGATCTTTAAGTCAGAGGTGAAAGCCTGGAGCTCAACTCCAGAACTGCCTTTGATACTGAGGATCTCGAGTTCGGGAGAGGTGAGTGGAACTGCGAGTGTAGAGGTGAAATTCGTAGATATTCGCAAGAACACCAGTGGCGAAGGCGGCTCACTGGCCCGATACTGACGCTGAGGCACGAAAGCGTGGGGAGCAA…	Bacteria	Proteobacteria	Alphaproteobacteria	Rhizobiales	Xanthobacteraceae	Oligotropha
TGGGGAATTTTGGACAATGGGCGAAAGCCTGATCCAGCAATGCCGCGTGTGTGAAGAAGGCCTTCGGGTTGTAAAGCACTTTTGTCCGGAAAGAAATCCGCCTGGCTAATACCCGGGCGGGATGACGGTACCGGAAGAATAAGCACCGGCTAACTACGTGCCAGCAGCCGCGGTAATACGTAGGGTGCGAGCGTTAATCGGAATTACTGGGCGTAAAGCGTGCGCAGGCGGCTCTGTAAGACAGATGTGAAATCCCCGGGCTCAACCTGGGAACTGCATTTGTGACTGCAAGGCTAGAGTGCGTCAGAGGGAGGTGGGATTCCGCGTGTAGCAGTGAAATGCGTAGAGATGCGGAGGAACACCGATGGCGAAGGCAGCCTCCTGGGATGACACTGACGC…	Bacteria	Proteobacteria	Gammaproteobacteria	Burkholderiales	Burkholderiaceae	Limnobacter
CCGGGAATTTTGCGCAATGGACGAAAGTCTGACGCAGCGACACCGCGTGTGGGATGAAGGTCTTCGGATCGTAAACCACTGTGGCGAGGGAGGAATTTTGACAGTACCTCGCTAGAAAGCACCAGCTAACCACGTGCCAGAAGCTTCGGTAATACGTGGGGTGCGAGCGTTATCCGGATTTACTGGGCGTAAAGGGTCCGTCGGCGACTTGATAAGTTGCTTGTTTAAGCCTGAGGCTCAACTTCAGATAAGCAAGCAAAACTGTCAGGATAGAGTCTGTTCGAGGAAGTTGGAATTCTTGGTGGAGGGGTGAAATCCGTAGATATCAAGAGGAACACCACGCGCGAAAGCATACTTCTAGGACAGTACTGACGCTCAGGGACGAAAGCTTGGGTAGCA…	Bacteria	Patescibacteria	Microgenomatia	Candidatus Pacebacteria	Unknown	Unknown
TCGAGGATATTTGGCAATGGGGGAAACCCTGACCATGCGACGCCGCGTGGAGGATGAAGGCCTTCGGGTTGTAAACTCCTGTGGCACGGGAAGAACCACGTGTCTTCGGACACGTCTGACGGTACCGTGCTAGAAAGCGCCAGCTAACTACGTGCCAGCAGCTGCGGTAATACGTAGGGCGCAAGCGTTGTTCGGATTCACTGGGCGTAAAGGGTGTCTAGGCGGCCCGATAAGTCACGTGTGAAATCTCTCGGCTCAACCGAGAAACTGCACGCGATACTGTTGGGCTTGAGTGCGGTAGAGGAAAGCGGAATTCAGGGTGTAGCGGTGAAATGCACAGATATCCTGGAGAACACCGATGGCGTAAGCAGCTTTCTAGGCCTGCACTGACGCTGAAGC…	Bacteria	Unknown	Unknown	Unknown	Unknown	Unknown
TGGGGAATATTGGACAATGGGGGCAACCCTGATCCAGCAATGCCGCGTGTGTGAAGAAGGCCTGAGGGTTGTAAAGCACTTTCAGTGGGGAGGAGGGTTGAATGGTTAAGAGCTGTTTAATTGGACGTTACCCACAGAAGAAGCACCGGCTAACTCCGTGCCAGCAGCCGCGGTAATACGGAGGGTGCAAGCGTTAATCGGAATTACTGGGCGTAAAGGGTTCGTAGGTGGTTTGATAAGTTATCTGTAAAATCCCTGGGCTTAACCTGGGCAGGTCAGATAAGACTGTTAGACTCGAGTATTGGAGAGGGCAGTGGAATTTCCGGTGTAGCGGTGAAATGCGTAGAGATCGGAAGGAACACCAGTGGCGAAGGCGGCTACCTGGCCAAATACTGACAC…	Bacteria	Proteobacteria	Gammaproteobacteria	Legionellales	Legionellaceae	Legionella
TGGGGAATCTTGCGCAATGGGCGAAAGCCTGACGCAGCCATGCCGCGTGAATGATGAAGGTCTTAGGATTGTAAAATTCTTTCACCGGGGACGATAATGACGGTACCCGGAGAAGAAGCCCCGGCTAACTTCGTGCCAGCAGCCGCGGTAATACGAAGGGGGCTAGCGTTGCTCGGAATTACTGGGCGTAAAGGGAGCGTAGGCGGACTGTTTAGTCAGAGGTGAAAGCCCAGGGCTCAACCTTGGAATTGCCTTTGATACTGGCAGTCTTGAGTACGGAAGAGGTATGTGGAACTCCGAGTGTAGAGGTGAAATTCGTAGATATTCGGAAGAACACCAGTGGCGAAGGCGACATACTGGTCCGTTACTGACGCTGAGGCTCGAAAGCGTGGGGAGCAA…	Bacteria	Proteobacteria	Alphaproteobacteria	Caulobacterales	Caulobacteraceae	Caulobacter
TGGGGAATTTTCCGCAATGGGCGAAAGCCTGACGGAGTGACGCCGCGTGTGGGACGAAGGCCTTCGGGTCGTAAACCACTGTCAGTGGGAAAGATGGGTGTCGGCGTGATAACCGCCGGCATTTGACGGTACCTGCAGAGGAAGCCCCGGCCAACTCTGTGCCAGCAGCCGCGGTAAGACAGAGGGGGCAAGCGTTGCTCGGAATTACTGGGCGTAAAGGGCGCGTAGGCGGGATGGTAAGTCGGTCGTGAAATCCTTCGGCTCAACCGAAGAAGGGCGATCGATACTGCTGTTCTTGAGGATTGCAGAGGAGACTGGAATTCCCGGTGTAGCGGTGAAATGTGTAGAGATCGGGAGGAACACCGGTGGCGAAGGCGGGTCTCTGGGCAATTCCTGACG…	Bacteria	Methylomirabilota	Methylomirabilia	Rokubacteriales	Unknown	Unknown
TCGAGAATCTTCCGCAATGGGCGAAAGCCTGACGGAGCGACGTCGCGTGATTGATGAAGTCCCTCTGGGATGTAAAGATCTTTTATAGAGGAGAAAATCCGGATTTATTCGGATGTGATAGTACTCTAGGAATAAGGGGTTGCTAAACTCGTGCCAGCAGCAGCGGTAATACGAGTGCCCCGAGCGTTATCCGGAATTATTGGGCGTAAAGGGTGTGTAGGCGGTCTTGTTAGTCTTTTGTTAAAGCTCTCGGCTTAACCGGGAAAGTGCAAAAGAAACGGCAAGACTAGAGGATGCAAGAGGCTTGTGGAACTCATGGTGTAGGGGTGAAATCCGTTAATATCATGGGGAACACCAAAGGCGAAAGCAGCAAGCTGGTGCATATCTGACGCTGAAACA…	Bacteria	Patescibacteria	Parcubacteria	Candidatus Nomurabacteria	Unknown	Unknown
TCGCGAATATTCGGCAATGCACGAAAGTGTGACCGAGCGACGCCGCGTGTCGGAAGAAGGCCTTCGGGTCGTAAACGACTTTTTTCAGGGACGAATCTTGACGGTACCTGAAGAATAAGTGGTTGCTAACTCTGTGCCAGCAGCAGCGGTAATACAGAGACCACAAGCGTTATCCGGATTTATTGGGCGTAAAGCGTTCGTAGGCGGTTTTGTAAGTCATTTGTTAAATCTCCAGGCTTAACTTGGAGCTGGCGGGTGATACTGCAAGACTTGAGTGTGGGAGAGGCAAGTGGAATGCCCGGTGTAGCGGTAAAATGCGTTAATATCGGGTAGAACACCAAAGGCGAAAGCAACTTGCTGGAACACAACTGACGCTCATTGAACGAAAGCGTGGGGAGC…	Bacteria	Patescibacteria	ABY1	Candidatus Uhrbacteria	Unknown	Unknown
TCGAGAATATTCCACAATGGGCGAAAGCCTGATGGAGCGACGCCGCGTGCAGGACGAAGCCCTTCGGGGTGTAAACTGCTTTTATTAGAGAGGAATTTTATTATGACTGTATCTAGTGAATAAGGGGCGGCAAACTTCGTGCCAGCAGCAGCGGTAATACGAAGGCCCCGAGCGTTATCCGGATTTATTGGGCGTAAAGCGTGCGTAGGAGGTTTGGTAAGTCTGTTGTTAAATTTCACTGCTCAACGGTGGAGCTGCAATTGATACTGCCGAACTAGAGTGTGCGAGAGGCTAATAGAACTCACGGTGTAGGGGTGAAATCCGTTGATATCGTGGGGAATACCAAAGGCGAAGGCATTTAGCTGGCGCATTACTGACTCTGAGGTACGAAAGCGTGGG…	Bacteria	Patescibacteria	Parcubacteria	Candidatus Colwellbacteria	Unknown	Unknown
TCAAGAATATTCCTCAATGGACGAAAGTCTGAAGGAGCGACGCCGCGTGTAGGATGAAGGTCTTCGGATCGTAAACTACTTTTATGTGGGAAGAATTTGTGACGGTACCACATGAATAAGAGGTTGCTAACTCTGTGCCAGCAGCAGCGGTAATACAGAGACCTCAAGCGTTATCCGGAATTATTGGGCGTAAAGCGTCCGCAGGTTGTTTGATAAGTCAGGGGTTAAAACTTCGCGCTTAACGTGAAGATTGCCTTTGAAACTGTCAGACTAGAGTATGGGAGAGGTAAGCAGAATTCTCGGTGTAGTCGTAATAAGCGTTGATATCGAGAAGAATACCAAATGCGAAGGCAGCTTACTGGAACATTACTGACACTCATGGACGAAAGCGTGGGGAGC…	Bacteria	Patescibacteria	ABY1	Candidatus Magasanikbacteria	Unknown	Unknown
TCAAGAATATTCCACAATGGGCGAAAGCCTGATGGAGCGACGCCGCGTGTAGGATGAAGGCCTTCGGGTCGTAAACTACTTTTATAGGGGACGAATTCGTGACGGTACCCTAAGAATAAGAGGTTGCTAACTCTGTGCCAGCAGCAGCGGTAATACAGAGACCTCAAGTGTTATCCGGATTTATTGGGCGTAAAGCGTCCGCAGATGGTTTGGCGGGTAAGGGGTTAAAACCTAGTGCTCAACACTAGGATGGCCTTTTAAACTACCAAACTAGAGGATGGAAGAGGCAAGCGGAATTGCAGGTGTAGTCGTAATAAGCGTTGATATCTGCAAGAACACCAAAGGCGAAGGCAGCTTGCTAGTACATTTCTGACATTCATGGACGAAAGCGTGGGGAGC…	Bacteria	Patescibacteria	ABY1	Candidatus Magasanikbacteria	Unknown	Unknown
TGGGGAATTTTGGACAATGGGCGAAAGCCTGATCCAGCAATGCCGCGTGCAGGATGAAGGCCTTCGGGTTGTAAACTGCTTTTGTACGGAACGAAACGGCCTTTTCTAATAAAGAGGGCTAATGACGGTACCGTAAGAATAAGCACCGGCTAACTACGTGCCAGCAGCCGCGGTAATACGTAGGGTGCAAGCGTTAATCGGAATTACTGGGCGTAAAGCGTGCGCAGGCGGTTATGTAAGACAGTTGTGAAATCCCCGGGCTCAACCTGGGAATTGCATCTGTGACTGCATAGCTAGAGTACGGTAGAGGGGGATGGAATTCCGCGTGTAGCAGTGAAATGCGTAGATATGCGGAGGAACACCGATGGCGAAGGCAATCCCCTGGACCTGTACTGACGC…	Bacteria	Proteobacteria	Gammaproteobacteria	Burkholderiales	Comamonadaceae	Variovorax
TGAGGAATTTTGCGCAATGGGCGAAAGCCTGACGCAGCAACGCCGCGTGAGGGAAGAAGGCCTTCGGGTTGTAAACCTCTTTCGACTGGAAAGAAGTTCCCCGCAAGGGGAATTGACGGTACCAGGAGAAGAAGCCACGGCTAACTCTGTGCCAGCAGCCGCGGTAAGACAGAGGTGGCAAGCGTTGTTCGGAATTACTGGGCGTAAAGGGTGTGTAGGTGGTTGGATAAGTCAGAGGTGAAAGCCCACAGCTTAACTGTGGAAGTGCCTTTGAAACTGTCTGACTTGAGTGCAGGAGAGGAGGGTGGAATTCCCGGTGTAGAGGTGAAATTCGTAGATATCGGGAGGAACACCAGCGGCGAAGGCGGCCCTCTGGACTGCAACTGACACTGAAACACG…	Bacteria	Nitrospirota	4-29-1	Unknown	Unknown	Unknown
TAGGGAATCTTCCGCAATGGGCGAAAGCCTGACGGAGCAACGCCGCGTGAGTGATGAAGGTCTTCGGATCGTAAAACTCTGTTATTAGGGAAGAACATATGTGTAAGTAACTGTGCACATCTTGACGGTACCTAATCAGAAAGCCACGGCTAACTACGTGCCAGCAGCCGCGGTAATACGTAGGTGGCAAGCGTTATCCGGAATTATTGGGCGTAAAGCGCGCGTAGGCGGTTTTTTAAGTCTGATGTGAAAGCCCACGGCTCAACCGTGGAGGGTCATTGGAAACTGGAAAACTTGAGTGCAGAAGAGGAAAGTGGAATTCCATGTGTAGCGGTGAAATGCGCAGAGATATGGAGGAACACCAGTGGCGAAGGCGACTTTCTGGTCTGTAACTGACGC…	Bacteria	Firmicutes	Bacilli	Staphylococcales	Staphylococcaceae	Staphylococcus
TGGGGAATATTGGACAATGGGGGAAACCCTGATCCAGCGATGCCGCGTGAGTGAAGAAGGCCTTAGGGTTGTAAAGCTCTTTCAGTGGGGAAGATAATGACGGTACCCACAGAAGAAGCCCCGGCTAACTCCGTGCCAGCAGCCGCGGTAAGACGGAGGGGGCTAGCGTTGTTCGGAATTACTGGGCGTAAAGCGCACGCAGGCGGTCTGTTTAGTCAGGTGTGAAAGCCCCGGGCTTAACCCGGGAATGTCACTTGATACTGGCAGGCTAGAGTCCGGTAGAGGGTAGTGGAATTCCCAGTGTAGAGGTGAAATTCGTAGATATTGGGAAGAACACCGGTGGCGAAGGCGGCTACCTGGACCGGTACTGACGCTCAGGTGCGAAAGCGTGGGGAGCAA…	Bacteria	Proteobacteria	Alphaproteobacteria	Defluviicoccales	Unknown	Unknown
TGGGGAATATTGCACAATGGGCGGAAGCCTGATGCAGCGACGCCGCGTGGGGGATGACGGCCTTCGGGTTGTAAACTCCTTTCACCATCGACGAAGGGTTTCTGACGGTAGATGGAGAAGAAGCACCGGCTAACTACGTGCCAGCAGCCGCGGTAATACGTAGGGTGCGAGCGTTGTCCGGAATTACTGGGCGTAAAGAGCTCGTAGGTGGTTTGTCGCGTCGTCTGTGAAATTCCGGGGCTTAACTCCGGGCGTGCAGGCGATACGGGCATAACTTGAGTACTGTAGGGGAGACTGGAATTCCTGGTGTAGCGGTGAAATGCGCAGATATCAGGAGGAACACCGGTGGCGAAGGCGGGTCTCTGGGCAGTAACTGACGCTGAGGAGCGAAAGCATGGG…	Bacteria	Actinobacteriota	Actinobacteria	Corynebacteriales	Corynebacteriaceae	Corynebacterium
TCGCGAATCTTCCCCAATGGACGAAAGTCTGAGGGAGCGACGCCGCGTGTAGGATGAAGGTTTTCGGATTGTAAACTACTTTTGTCGGGGACGAATTTATGACGGTACCCGGCGAATAAGAGGTTGCTAACTCTGTGCCAGCAGCAGCGGTAATACAGAGACCTCAAGCGTTATCCGGATTTATTGGGCGTAAAGCGTCCGTAGGTGGTTTTTTAAGTCATTGGTCAAATCTTCGGGCTCAACCCGGAGTCTGCCAGTGATACTGATAAACTAGAGGGTGGGAGAGGTGAGCGGAATTGCCGGTGTAGTAGTAGAATGCGTTTATATCGGCAAGAACACCAGAGGCGAAGGCGGCTCACTGGAACACTCCTGACACTAAGGGACGAAAGCGTGGGGAGC…	Bacteria	Patescibacteria	ABY1	Candidatus Magasanikbacteria	Unknown	Unknown
TCGAGAATATTTGACAATGGACGCAAGTCTGATCAAGCGACGCCGCGTGCAGGATGAAACACTTCGGTGTGTAAACTGCTTTTCCACCTCGAAAAGTAATTGATTAGGGTGGGAATAAGAAGCGGCTAACTTCGTGCCAGCAGCAGCGGTAATACGAAGGCTTCAAGCGTTGTCCGGATTTATTGGGCGTAAAGAGCGCGTAGGTGGTTTTGCGCATCTATTGTTAAATCTGAGAGCTCAACTTTCAGGCCGCAATAGACACGGCAAGACTAGAGGATGCTAGAGGTTACTGGAACATACGGTGTAGGGGTGAAATCCGTTGATATCGTATGGAACACCAAAGGCGAAGGCAGGTAACTGGAGCATTCCTGACACTCAGTGCGCGAAAGCGTGGGGAGC…	Bacteria	Patescibacteria	Parcubacteria	Candidatus Jorgensenbacteria	Unknown	Unknown
TGAGGAATATTGGACAATGGGCGCAAGCCTGATCCAGCCATGCCGCGTGCAGGATGACGGTCCTATGGATTGTAAACTGCTTTTGCACAGGAAGAAACAACGCTACGTGTAGCGTCTTGACGGTACTGTGAGAATAAGGATCGGCTAACTCCGTGCCAGCAGCCGCGGTAATACGGAGGATCCAAGCGTTATCCGGAATCATTGGGTTTAAAGGGTCCGTAGGCGGTTTGGTAAGTCAGTGGTGAAAGCCCATCGCTCAACGGTGGAACGGCCATTGATACTGCCAGACTTGAATTATTAGGAAGTAACTAGAATATGTAGTGTAGCGGTGAAATGCTTAGAGATTACATGGAATACCAATTGCGAAGGCAGGTTACTACTAATTGATTGACGCTGATG…	Bacteria	Bacteroidota	Bacteroidia	Flavobacteriales	Flavobacteriaceae	Flavobacterium
TAAGGAATTTTGCGCAATGGGCGAAAGCCTGACGCAGCGACGCCGCGTGATCGAAGAAGCTTTTCGGAGTGTAAAGATCTTTTGATTGGGAAAATTATGATTGTACCAATCGAATAAGCGCCGGCTAATTACGTGCCAGAAGCCTCGGTGATACGTAAGGCGCAAGCGTTATCCGGAATTATTGGGCGTAAAGAGTTCGTAGGTGGTTTGATAAGTCTTGGGTAAAATCGTCGAGCTTAACTCGATTTTTGCTCGAGAGTACTGTCAAACTAGAGGTAAGTAAGGGTAGATAGAATTCCCGGTGTAGCAGTGAAATGCGTTGATATCGGGAGGAATACCAATGGCGAAAGCATTCTACTAGACTTATCCTAACACTGAGGAACGAAAGCGTGGGGAGCG…	Bacteria	Patescibacteria	Berkelbacteria	Unknown	Unknown	Unknown
TCAAGAATCTTCCCCAATGGCCGAAAGGCTGAGGGAGCGACGCCGCGTGTAGGAAGACGGCCTTCGGGTTGTAAACTACTTTTCTCTGGGAAAAACACTGATGGTACCAGAGGAATCAGGGGCTGCTAACTTCGTGCCAGCAGCAGCGGTAAGACGAAGGCCCCGAGCGTTATCCGGATTTATTGGGCGTAAAGAGTTCAACGGTGGCATGGAAAGTTCCTGGTTAAATCTCACGGCTCAACCGTGAGGCCGCTGGGAAAACTTCCAAGCTTGAGGTCGGGAGAGGCACGTGGAACTGCCGGTGTAGTAGTAAAATGCGTTAATATCGGCAGGAACACCAAAGGCGAAGGCAGCGTGCTAGAACGTACCTGACACTATATGAACGAAAGCGTGGGGAGC…	Bacteria	Patescibacteria	ABY1	Candidatus Kerfeldbacteria	Unknown	Unknown
TGGGGAATATTGGACAATGGGCGAAAGCCTGATCCAGCAATGCCGCGTGAGTGATGAAGGCCTTAGGGTTGTAAAGCTCTTTTACCAGGGATGATAATGACAGTACCTGGAGAATAAGCTCCGGCTAACTCCGTGCCAGCAGCCGCGGTAATACGGAGGGAGCTAGCGTTGTTCGGAATTACTGGGCGTAAAGAGTACGTAGGCGGTGATTCAAGTCAGAGGTGAAAGCCTGGAGCTCAACTCCAGAACTGCCTTTGAAACTAGATCGCTAGAATCATGGAGAGGTTAGTGGAATTCCGAGTGTAGAGGTGAAATTCGTAGATATTCGGAAGAACACCAGTGGCGAAGGCGACTAACTGGACATGTATTGACGCTGAGGTACGAAAGCGTGGGGAGCAA…	Bacteria	Proteobacteria	Alphaproteobacteria	Sphingomonadales	Sphingomonadaceae	Sphingorhabdus
TGGGGAATATTGGACAATGGGGGAAACCCTGATCCAGCCATGCCGCGTGTGTGAAGAAGGCCTTTTGGTTGTAAAGCACTTTAAGCAGGGAGGAGAGGCTAATGGTTAATACCCATTAGATTAGACGTTACCTGCAGAATAAGCACCGGCTAACTCTGTGCCAGCAGCCGCGGTAATACAGAGGGTGCGAGCGTTAATCGGAATTACTGGGCGTAAAGCGAGTGTAGGTGGCTCATTAAGTCACATGTGAAATCCCCGGGCTTAACCTGGGAACTGCATGTGATACTGGTGGTGCTAGAATATGTGAGAGGGAAGTAGAATTCCAGGTGTAGCGGTGAAATGCGTAGAGATCTGGAGGAATACCGATGGCGAAGGCAGCTTCCTGGCATAATATTGACA…	Bacteria	Proteobacteria	Gammaproteobacteria	Pseudomonadales	Moraxellaceae	Enhydrobacter
TGGGGAATTTTGCACAATGGGGGAAACCCTGATGCAGCGACGCCGCGTGATTTAGAAGGCCTTCGGGTTGTAAAAATCTTTTTTACGGGATGAAAATGACAGTACCGTAAGAATAAGGTCCGGCTAAATACGTGCCAGCAGCCGCGGTAATACGTATGGACCGAGCGTTGTCCGGAATCATTGGGCGTAAAGGGTACGTAGGCGGCCTAATAAGTTAGAAGTGAAAGAATATAGCTCAACTATATAAAGCTTTTAAAACTGTTAGGCTTGAGAGATGAAAGGGAAAGTGGAATTCCTAGTGTAGCGGTGAAATGCGCAGATATTAGGAAGAATACCGGTGGCGAAGGCGACTTTCTGGTCATCATCTGACGCTGAGGTACGAAAGCGTGGGTAGCAAACA	Bacteria	Firmicutes	Clostridia	Peptostreptococcales-Tissierellales	Anaerococcus	Unknown
TAGGGAATCTTCCGCAATGGGCGAAAGCCTGACGGAGCAACGCCGCGTGAGTGAAGAAGGATTTCGGTTCGTAAAGCTCTGTTGTTAGGGAAGAATGATTGTGTAGTAACTATACACAGTAGAGACGGTACCTAACCAGAAAGCCACGGCTAACTACGTGCCAGCAGCCGCGGTAATACGTAGGTGGCAAGCGTTGTCCGGAATTATTGGGCGTAAAGCGCGCGCAGGTGGTTTAATAAGTCTGATGTGAAAGCCCACGGCTCAACCGTGGAGGGTCATTGGAAACTGTTAAACTTGAGTGCAGGAGAGAAAAGTGGAATTCCTAGTGTAGCGGTGAAATGCGTAGAGATTAGGAGGAACACCAGTGGCGAAGGCGGCTTTTTGGCCTGTAACTGACAC…	Bacteria	Firmicutes	Bacilli	Staphylococcales	Gemellaceae	Gemella
TCGAGAATATTCGACAATGGGCGAAAGCCTGATCGAGCGACGCCGCGTGAAGGATGAAGGTCTAAGGATTGTAAACTTCTTTTCTAGGGGATGAAGCCGCAAGGTTGACCGTACCCTGGGAATAAGGAGCTGCTAACCTCGTGCCAGCAGCCGCGGTAATACGAGGGCTCCAAGCGTTATCCGGATTTATTGGGCGTAAAGAGTGTGTAGGAGGATTTTTAAGTTTAATGTTAAATCTTGAGGCTCAACTTCAAGGCCGCATTGAATACTGAAAATCTAGAGTGTGCAAGAGGCTAATAGAACTCATGGTGTAGGGGTGAAATCCGTTGATATCATGGGGAATACCAAAGGCGAAGGCATTTAGCTGGTGCATTACTGACTCTCAAGCACGAAAGCGTG…	Bacteria	Patescibacteria	Parcubacteria	Unknown	Unknown	Unknown
TGAGGAATCTTGCGCAATGGGGGCAACCCTGACGCAGCAACGCCGCGTGAGTGAGGAAGGTCTTCGGATCGTAAAGCTCTGTCAGTTGGGAAGAACTACCTAAGGGTGAATATCTCTTGGGCTTGACGGTACCAACAGAGGAAGCACCGGCTAACTCCGTGCCAGCAGCCGCGGTAATACGGGGGGTGCAAGCGTTGTTCGGAATTATTGGGCGTAAAGAGCGTGTAGGCGGCCTGATGTGTCAGATGTGAAAGCCCTGGGCTTAACCCAGGAAGTGCATTTGAAACTGTCAGGCTTGAGTAGGGGAGAGGGAAGTGGAATTCCTGGTGTAGAGGTGAAATTCGTAGATATCAGGAGGAACACCGGTGGCGAAGGCGACTTCCTGGCCCTATACTGACG…	Bacteria	Desulfobacterota	Syntrophia	Syntrophales	Syntrophaceae	Syntrophus
TGGGGAATATTGGACAATGGGCGCAAGCCTGATCCAGCCATGCCGCGTGTGTGAAGAAGGCCTTCGGGTTGTAAAGCACTTTCAGCGAGGAGGAAGGGAGTTGTGTTAATAGCACGGCTTTTTGACGTTACTCGCAGAAGAAGCACCGGCTAACTCTGTGCCAGCAGCCGCGGTAATACAGAGGGTGCAAGCGTTAATCGGAATTACTGGGCGTAAAGCGCACGCAGGCGGTTGGTTAAGTCAGATGTGAAAGCCCCGGGCTCAACCTGGGAATTGCATTTGAAACTGGCCAACTAGAGTATGTGAGAGGGGGGTAGAATTCCAAGTGTAGCGGTGAAATGCGTAGAGATTTGGAGGAATACCAGTGGCGAAGGCGGCCCCCTGGCACAATACTGACGC…	Bacteria	Proteobacteria	Gammaproteobacteria	Alteromonadales	Alteromonadaceae	Rheinheimera
TAAGGAATCTTTCGCAATGGGGGAAACCCTGACGAAGCGACACCGCGTGAACGATGAAGGTCGGAAGATCGTAAAGTTCTTTTCTGAGGGAGAAATTCTGATAGTACCTCAGGAATAAGCACCGGCTAACTCCGTGCCAGCAGCCGCGGTAAGACGGAGGGTGCAAGCGTTATCCGGAATCATTGGGCGTAAAGTGTTCTCAGGTGGTCTCTCAAGTCAGATGTCAAAGCCTGAAGCTTAACTTCAGTCCGGTATCTGATACTGAAAGACTCGAGATCTTGAAAGGCAAGTAGAATTTTGCGTGTAGGGGTAAAATCCGTTGATACGCAAAGGAATACCAAAAGCGAAAGCAGCTTGCTGGCAAGTTTCTGACACTTATGAACGAAAGCGTGGGGAGCG…	Bacteria	Patescibacteria	Gracilibacteria	Candidatus Peregrinibacteria	Unknown	Unknown
TGGGGAATTTTGGACAATGGGCGCAAGCCTGATCCAGCCATGCCGCGTGCAGGATGAAGGCCTTCGGGTTGTAAACTGCTTTTGTACGGAACGAAAAGACTCTGGTTAATACCTGGGGTCCATGACGGTACCGTAAGAATAAGCACCGGCTAACTACGTGCCAGCAGCCGCGGTAATACGTAGGGTGCGAGCGTTAATCGGAATTACTGGGCGTAAAGCGTGCGCAGGCGGTTATATAAGACAGATGTGAAATCCCCGGGCTCAACCTGGGAACTGCATTTGTGACTGTATAGCTAGAGTACGGCAGAGGGGGATGGAATTCCGCGTGTAGCAGTGAAATGCGTAGATATGCGGAGGAACACCGATGGCGAAGGCAATCCCCTGGGCCTGTACTGACGC…	Bacteria	Proteobacteria	Gammaproteobacteria	Burkholderiales	Comamonadaceae	Acidovorax
TGGGGAATATTGCGCAATGGGCGAAAGCCTGACGCAGCGACGCCGCGTGGAGGATGAAGGTCTTCGGATTGTAAACTTCTGTTAAGTGGGAAAAAAGACTCGTTTTTAATAGAGACGAGGGATGATTGTACCATTAGAGAAAGCACTGGCTAACTTCGTGCCAGCAGCCGCGGTAATACGAAGGGTGCGAGCGTTATTCGGAATCACTAGGGCGTAAAGGGTGTGTAGGCGGTGTATTAAGTCTATCGTTAAATTCCTCGGCCTAACTGGGGACCCGCGATGGATACTGATATGCTGGAGGTTGGAAGAGAGGAGTGGAATTCTCGGAGTAGCGGTAAAATGCGTAGATCTCGAGAGGAACACCAATTGCGAAGGCAGCTCCTTGGTCCATACCTGACG…	Bacteria	Dependentiae	Babeliae	Babeliales	Vermiphilaceae	Unknown
TGGGGAATATTGCACAATGGGCGCAAGCCTGATGCAGCCATGCCGCGTGTGTGAAGAAGGCCTTCGGGTTGTAAAGCACTTTCAGCGAGGAGGAAGGTGGTGAACTTAATACGTTCATCAATTGACGTTACTCGCAGAAGAAGCACCGGCTAACTCCGTGCCAGCAGCCGCGGTAATACGGAGGGTGCAAGCGTTAATCGGAATTACTGGGCGTAAAGCGCACGCAGGCGGTTTGTTAAGTCAGATGTGAAATCCCCGGGCTCAACCTGGGAACTGCATTTGAAACTGGCAAGCTAGAGTCTCGTAGAGGGGGGTAGAATTCCAGGTGTAGCGGTGAAATGCGTAGAGATCTGGAGGAATACCGGTGGCGAAGGCGGCCCCCTGGACGAAGACTGACGC…	Bacteria	Proteobacteria	Gammaproteobacteria	Enterobacterales	Yersiniaceae	Serratia
TGAGGAATTTTGCGCAATGGGCGAAAGCCTGACGCAGCAACGCCGCGTGAGGGAAGAAGGCCTTCGGGTTGTAAACCTCTTTCGACTGGAAAGAAGCTCTTCGCAAGGAGAGTTGACGGTACCAGGAGAAGAAGCCACGGCTAACTCTGTGCCAGCAGCCGCGGTAAGACAGAGGTGGCAAGCGTTGTTCGGAATTATTGGGCGTAAAGGGTGTGTAGGTGGTTGGATAAGTCAGAGGTGAAAGCCCACAGCTTAACTGTGGAAGTGCCTTTGAAACTATCTGACTAGAGTGCAGGAGAGGAGGGTGGAATTCCCGGTGTAGAGGTGAAATTCGTAGATATCGGGAGGAACACCAGCGGCGAAGGCGGCCCTCTGGACTGCAACTGACACTGAAACACG…	Bacteria	Nitrospirota	4-29-1	Unknown	Unknown	Unknown
TTAGGAATCTTCCACAATGGGCGAAAGCCTGATGGAGCGACGCCGCGTGAGGGATGAAGGCCTTAGGGTTGTAAACCTCTAAAAGAGGGACGATAATGACGGTACCTCTTGAAAAGCACCGGCTAACTCCGTGCCAGCAGCCGCGGTAATACGGAGGGTGCGAGCGTTATCCGGAATCACTGGGCGTAAAGGGCGCGTAGGCGGTTTGTTAAGTCCGATGTTAAACCCCGGGGCTCAACCCCGGATCAGCGTTGGATACTGGCAGGCTCGACGGTTGGAGAGGCGAGTGGGATTACCAGTGTAGCGGTGGAATGCGTAGATACTGGTAGGAACACCCATTGCGAAGGCAGCTCGCTGGACAACACGTGACGCTGAGGCGCGAAAGTGTGGGGAGCAAACC	Bacteria	Deinococcota	Deinococci	Deinococcales	Trueperaceae	Truepera
TGGGGAATTTTGGACAATGGGGGCAACCCTGATCCAGCAATGCCGCGTGAGTGAAGAAGGCCTTCGGGTTGTAAAGCTCTTTTGTCAGGGAAGAAACGGTGGCCTCTAATACAGGTTACTAATGACGGTACCTGAAGAATAAGCACCGGCTAACTACGTGCCAGCAGCCGCGGTAATACGTAGGGTGCAAGCGTTAATCGGAATTACTGGGCGTAAAGCGTGCGCAGGCGGTTATATAAGTCAGATGTGAAATCCCCGGGCTCAACCTGGGAACTGCATTTGAGACTGTATGGCTAGAGTGTGTCAGAGGGGGGTAGAATTCCACGTGTAGCAGTGAAATGCGTAGATATGTGGAGGAATACCGATGGCGAAGGCAGCCCCCTGGGATAACACTGACGC…	Bacteria	Proteobacteria	Gammaproteobacteria	Burkholderiales	Oxalobacteraceae	Undibacterium
TGGGGAATATTGCACAATGGGCGAAAGCCTGATGCAGCGACGCCGCGTGGGGGATGAAGGCCTTCGGGTTGTAAACCCCTTTCAGCAGGGAAGAAGCGAAAGTGACGGTACCTGCAGAAGAAGCGCCGGCTAACTACGTGCCAGCAGCCGCGGTAATACGTAGGGCGCAAGCGTTGTCCGGAATTATTGGGCGTAAAGAGCTCGTAGGCGGTTTGTCGCGTCTGCTGTGAAAACCCGAGGCTCAACCTCGGGCCTGCAGTGGGTACGGGCAGACTAGAGTGCGGTAGGGGAGACCGGAATTCCTGGTGTAGCGGTGGAATGCGCAGATATCAGGAGGAACACCGATGGCGAAGGCAGGTCTCTGGGCCGCAACTGACGCTGAGGAGCGAAAGCATGGGT…	Bacteria	Actinobacteriota	Actinobacteria	Micrococcales	Cellulomonadaceae	Actinotalea
TAAGGAATATTGGACAATGGAGGCAACTCTGATCCAGCCATGCCGCGTGAAGGATGAAGGCGCTACGCGTTGTAAACTTCTTTTCTACTAGAAAAAACACCCCGATTCGTTCGGGGTCTGATTGTACAGCAGGAATAAGCATCGGCTAACTTCGTGCCAGCAGCCGCGGTAATACGAAGGATGCAAGCGTTATCCGGATTCACTGGGTTTAAAGGGTGTGCAGGTGGGGTAATAAGTCAGTGGTGAAAGCCCCCGACTTAATCGGGGAACTGCCATAGATACTGTTATTCTTGAGTGTGGTTGAGGCGGATGGAATATGACATGTAGCGGTGAAATGCTTAGATATGTCATAGAACACCAATCGCGAAGGCAGTCCGCCAAACCATTACTGACACTGAA…	Bacteria	Bacteroidota	Bacteroidia	Sphingobacteriales	AKYH767	Unknown
CTGGGAATCTTGCGCAATGGACGAAAGTCTGACGCAGCGACGCCGCGTGTGGGAAGAAGGCCTTCGGGTCGTAAACCACTGTGGAAAGGGAATAAAAAAATGAAGGTACCTTTCTAGAAAGCACCTGCTAACTACGTGCCAGAAGCCTCGGTAATACGTAGGGTGCAAGCGTTATCCGGATTTATTGGGCGTAAAGCGTTCTGTAGGCGGTTTTGTAAGTATGTGGTTAAAGGCTCTGGCTCAACCAGAGACATGCTGTGTAAACTACAAGACTAGATGGTTATCGGGAGTATCGGAATTCTTGGTGGAGGGGTGAAATCCGTTGATATCAAGAGGAACACCAAAGGCGAAGGCAGATACTTAGGTAACTCATGACGCTGATAGACGACAGCTAGGGGA…	Bacteria	Patescibacteria	Microgenomatia	Candidatus Collierbacteria	Unknown	Unknown
TGGGGAATTTTGCGCAATGGGCGAAAGCCTGACGCAGCGACGCCGCGTGAGGGAAGAAGGTTTTCGGATCGTAAACCTCTGTCGGGGGGGAAGAAACTCCGTTCGGCTAATATCCGGGCGGATTGACGGTACCCCTTAAGGAAGCATCGGCTAACTACGTGCCAGCAGCCGCGGTAATACGTAGGATGCAAGCGTTGCTCGGAATTATTGGGTGTAAAGGGCGCGTAGGCGGTTTGATAAGTCATTGGTGAAAGCCCACGGCTCAACCGTGGAATTGCCTGTGATACTGTCAGACTAGAGTACGGGAGAGGGGAGTGGAATTCCTGGTGTAGCGGTGAAATGCGTAGATATCAGGAGGAACACCGGTGGCGAAGGCGGCTCCCTGGACCGATACTGACG…	Bacteria	DTB120	Unknown	Unknown	Unknown	Unknown
TAAAGAATATTCCACAATGGGCGAAAGCCTGATGGAGCGATACCGCGTGAACGATGAAGGTCGTAAGATCGTAAAGTTCTTTTTTGGGGGAAGAATTCTGACGGTACCCCAAGAATAAGCACCGGCTAACTCCGTGCCAGCAGCCGCGGTAATACGGAGGGTGCAAGCGTTACCCGGAATCATTGGGCGTAAAGCGTCCGCAGGTGGTTTGTTAAGTTAAATGTTAAATCTCGGAGCTCAACTCCGAGCTTGTGTTTAAAACTGGCAAACTAGAGAATTTCAGAGGTGCGTGGAATTCTGTGTGTAGGGGTAAAATCCGTAGATACACAGAGGAACACCAAAAGCGAAAGCAGCGCACTGGGAAATTTCTGACACTCATGGACGAAAGCGTGGGGATCA…	Bacteria	Patescibacteria	Gracilibacteria	Candidatus Peregrinibacteria	Unknown	Unknown
TGAGGAATATTGCACAATGGACGAAAGTCTGATGCAGCGACGCCGTGTGTGTGATGAAGTCTTTCGGGATGTAAAACACTGTCAGGGGGGACGATATTGACGGTACCCCCAGAGGAAGCCCCGGCTAACTACGTGCCAGCAGCCGCGGTAATACGTAGGGGGCGAGCGTTGTCCGGAATTATTGGGCGTAAAGAGTGCGTAGGTGGTGATTCAAGTCAGGTGTAAAAGGTATGAGCTCAACTCATATATCGCATTTGATACTGTTTCGCTAGAGAGCAGTAGAGGGAAGCGGAACTTCCGGTGTAGCGGTGAAATGCGTAGATATCGGAAGGAACACCAGTGGCGAAGGCGGCTTCCTAGCCTGTTTCTGACGCTGAGGTACGAAAGCTAGGGGAGCAA…	Bacteria	WOR-1	Unknown	Unknown	Unknown	Unknown
TCGAGAATCTTCCGCAATGGGCGAAAGCCTGACGGAGCGACGTTACGTGAATGAAGAAGCTCTTCGGAGTGTAAAGTTCTTTTATGTAGGAGGAAATTATTGACAGTACTACATGAATAAGGGGATCCTAATTCTGTGCCAGCAGGAGCGGTAATACAGAATCCCCGAGCGTTACCCGGATTTATTGGGCGTAAAGGGTCCGTAGGTGGCAAAGTAAGTTGAAAGTTAAAACTCATCGGCTTAACCTTTGAGGTGCTTTCAATACTGCTTTACTTGAGGGCGTTAGGGGTTAGCGGAACCGACGGAGTAGGGGTGAAATCCGTTGATATCGTCGGGAACACCAAAAGCGAAGGCAGCTAACTAGGACGACCCTGACACTGAGGGACGAAAGCGTGGGGA…	Bacteria	Patescibacteria	Parcubacteria	Candidatus Staskawiczbacteria	Unknown	Unknown
TCGAGAATATTTCGCAATGGGCGAAAGCCTGACGAAGCGACACCGCGTGAAGGAAGAAGGCCCTCGGGTCGTAAACTTCTTTTGACAGAGAACAAGCCCCGCAGTTGCGGGGTTGAGCGTATCTGTAGAATAAGGCGCTGCTAACTTCGTGCCAGCAGCAGCGGTAATACGAAGGCGCCAAGCGTTATCCGGATTTATTGGGCGTAAAGAGTTCAAAGGGGGTTATGTTAGTCCAGTGTTAAAGCTCGCAACTCAATTGCGAAAATGCATTGGAAACGGCATAACTTGAGGAAATCAGAGGCAAGTAGAACGGCTGGTGTAGGGGTGAAATCCGTTGATATCAGCCGGAATACCAAAGGCGAAGGCATCTTGCTGGGATTTTCCTGACCCTGAAAGAAC…	Bacteria	Patescibacteria	Parcubacteria	Candidatus Azambacteria	Unknown	Unknown
TGGGGAATATTGGACAATGGGCGCAAGCCTGATCCAGCCATGCCGCGTGAGTGATGAAGGCCTTAGGGTTGTAAAGCTCTTTCGCCGGTGAAGATAATGACGGTAACCGGTAAAGAAGCCCCGGCTAACTTCGTGCCAGCAGCCGCGGTAATACGAAGGGGGCTAGCGTTGTTCGGAATTACTGGGCGTAAAGCGCACGTAGGCTGACTTTTAAGTCAGGGGTGAAATCCCGGGGCTCAACCTCGGAACTGCCTTTGATACTGGAAGTCTTGAGTCCGAGAGAGGTGAGTGGAACTCCGAGTGTAGAGGTGAAATTCGTAGATATTCGGAAGAACACCAGTGGCGAAGGCGGCTCACTGGCTCGGTACTGACGCTGAGGTGCGAAAGCGTGGGGAGCAA…	Bacteria	Proteobacteria	Alphaproteobacteria	Rhizobiales	Stappiaceae	Stappia
TGAGGAATATTGGACAATGGGCGCAAGCCTGATCCAGCCATGCCGCGTGCAGGATGACGGTCCTATGGATTGTAAACTGCTTTTGCACAGGAAGAAACACTACTTCGTGAAGTAGCTTGACGGTACTGTGAGAATAAGGATCGGCTAACTCCGTGCCAGCAGCCGCGGTAATACGGAGGATCCAAGCGTTATCCGGAATCATTGGGTTTAAAGGGTCCGTAGGCGGTTTAGTAAGTCAGTGGTGAAAGCCCATCGCTCAACGGTGGAACGGCCATTGATACTGCTAAACTTGAATTATTAGGAAGTAACTAGAATATGTAGTGTAGCGGTGAAATGCTTAGAGATTACATGGAATATCAATTGCGAAGGCAGGTTACTACTAATGGATTGACGCTGATG…	Bacteria	Bacteroidota	Bacteroidia	Flavobacteriales	Flavobacteriaceae	Flavobacterium
TGGGGAATATTGGACAATGGGGGCAACCCTGATCCAGCAATGCCGCGTGTGTGAAGAAGGCCTTCGGGTTGTAAAGCACTTTCGGTGGGGACGAACATGGTCGGGTGAATATCCCGGCCCTTGACGGTACCCAAAGAAGAAGCACCGGCTAACTCTGTGCCAGCAGCCGCGGTAATACAGAGGGTGCAAGCGTTAATCGGAATTACTGGGCGTAAAGCGTGCGTAGGTGGTTTGGTAAGTCAGATGTGAAAGCCCTGGGCTCAACCTAGGAACTGCATTTGATACTGCTGAACTCGAGTTCGGTAGAGGGTAGTAGAATTCCCGGTGTAGCGGTGAAATGCGTAGATATCGGGAGGAATACCAGTGGCGAAGGCGGCTACCTGGACTGAAACTGACACT…	Bacteria	Proteobacteria	Gammaproteobacteria	Acidiferrobacterales	Acidiferrobacteraceae	Sulfurifustis
TCGAGAATATTCGACAATGGGCGAAAGCCTGATCGAGCGACGCCGCGTGCAGGAAGAAGTAGCTATGCTATGTAAACTGCTTTTGCTTGGGAAGAATTTTGACGGTACCAAGCGAATAAGGGGTTGCTAACCTCGTGCCAGCAGCAGCGGTAATACGAGGACCCCGAGCGTTATCCGGAATTACTGGGCGTAAAGCGTGAGTAGTCGGCACTGCTAGTCTGATGTTAAATCTTCCGGCCCAACTGGAAAACCGCATCGGAAACGGCAGAGCTAGAGTTGGTGAGAGGCAAGCGGAACGTGCAGTGTAGGGGTGAAATCCATTGATATTGCACGGAACACCAAAAGCGAAAGCAGCTTGCTGGCGCCATACTGACGATCAATCGCGAAAGCGTGGGGATC…	Bacteria	Patescibacteria	Parcubacteria	Candidatus Yanofskybacteria	Unknown	Unknown
TGGGGAATATTGGACAATGGACGAAAGTCTGATCCAGCAATGCCGCGTGAATGATGAAGGCCTTAGGGTTGTAAAGTTCTTTAAGTGGGGAAGATAATGACGGTACCCACAGAATAAGCACCGGCTAACTTCGTGCCAGCAGCCGCGGTAATACGAAGGGTGCAAGCGTTGTTCGGAATTACTGGGCGTAAAGCGCGCGTAGGCGGTTTGATAAGTTGGGAGTGAAATCCCGGGGCTCAACTCCGGAATTGCTTTCAAAACTATCAATCTAGAGTATGGCAGGGGACAGTGGAATTCCTAGTGTAGAGGTGAAATTCGTAGATATTAGGAGGAACACCAGTGGCGAAAGCGACTGTCTGGACCATTACTGACGCTGAGGCGCGAAAGCGTGGGGAGCAA…	Bacteria	Proteobacteria	Alphaproteobacteria	Rickettsiales	SM2D12	Unknown
TCGAGAATCTTCCGCAATGGGCGAAAGCCTGACGGAGCGACGCCGCGTGATGGATGAAGTTCTTCGGGATGTAAACATCTTTTGGAGGGGAGGAAGTCTATTGACGTTACCCTCAGAATAAGAGGTTGCTAAACTCGTGCCAGCAGCAGCGGTAATACGAGTGCCTCGAGCGTTATCCGGAATCATTGGGCGTAAAGGGTGTGTAGGTGGTCATGTTAGTCTTTCGTTAAATTCTTCGGCTTAACCGGGGGTCTGCGGGAGAAACGGCATGACTTGACGATGCAAGAGGTCTCTGGAACTCATAGTGTAGCGGTGAAATGCGTTGATATTATGGGGAACACCAAAAGCGAAGGCAAGAGACTGGGGCACTCGTGACACTGAAACACGAAAGCGTGGGTA…	Bacteria	Patescibacteria	Parcubacteria	Unknown	Unknown	Unknown
TCGAGAATATTCCACAATGGGCGAAAGCCTGATGGAGCGACGCCGCGTGCAGGAAGAAGGTTTTCGGATCGTAAACTGCTTTTCTCCGGGAATAAGTCCGCAAGGATTGAAGGTACCGGAGGAATAAGGGGTTGCTAACTCTGTGCCAGCAGCAGCGGTAATACAGAGACCCCGAGCGTTATCCGGATTTATTGGGCGTAAAGGGCGCGTAGGAGGTATGGCAAGTTTAATGTTAAATCTCGGGGCTTAACCTCGAGGCTGCGTTAAATACTGCCAAACTAGAGGACGTTAGAGGCAGATGGAACATACGGTGTAGGGGTGAAATCCGTTGATATCGTATGGAACACCAAAGGCGAAGGCATTCTGCTGGGACGTTCCTGACTCTGAGGCGCGAAAGCG…	Bacteria	Patescibacteria	Parcubacteria	Unknown	Unknown	Unknown
TGGGGAATATTGCACAATGGGCGAAAGCCTGATGCAGCGACGCCGCGTGAGGGATGACGGCCTTCGGGTTGTAAACCTCTTTCAGCAGGGACGAAGCGCAAGTGACGGTACCTGCAGAAGAAGCACCGGCTAACTACGTGCCAGCAGCCGCGGTAATACGTAGGGTGCAAGCGTTGTCCGGAATTACTGGGCGTAAAGAGTTCGTAGGCGGTTTGTCGCGTCGTTTGTGAAAACCAGCAGCTCAACTGCTGGCTTGCAGGCGATACGGGCAGACTTGAGTACTGCAGGGGAGACTGGAATTCCTGGTGTAGCGGTGAAATGCGCAGATATCAGGAGGAACACCGGTGGCGAAGGCGGGTCTCTGGGCAGTAACTGACGCTGAGGAACGAAAGCGTGGGT…	Bacteria	Actinobacteriota	Actinobacteria	Corynebacteriales	Nocardiaceae	Rhodococcus
TGGGGAATCTTGCACAATGGGCGAAAGCCTGATGCAGCAATGCCGCGTGAGGGAAGACGGCCTTCGGGTTGTAAACCTCTTTCAGTTGGGATGAAGGTTTGGCGTTGAATAGACGTCCAAACTGACCGTACCTTCAGAAGAAGCCCCGGCTAACTACGTGCCAGCAGCCGCGGTAATACGTAGGGGGCAAGCGTTGTCCGGAATTATTGGGCGTAAAGCGCGTGTAGGCGGTTCTGTAAGTCTGCTGTGAAAGTCGGAGGCTCAACCTTCGAAAGCCGGTGGATACTGTGGAACTAGAGTGCGGAAGAGGCAAGTGGAATTCCTGGTGTAGCGGTGAAATGCGCAGATATCAGGAGGAACACCAACGGCGAAGGCAGCTTGCTGGTACGTAACTGACGC…	Bacteria	Actinobacteriota	Unknown	Unknown	Unknown	Unknown
TGGGGAATTTTGGACAATGGGCGCAAGCCTGATCCAGCCATGCCGCGTGCAGGATGAAGGCCCTCGGGTTGTAAACTGCTTTTGTACGGAACGAAAAGCCTCTTTCTAATAAAGAGGGGTGATGACGGTACCGTAAGAATAAGCACCGGCTAACTACGTGCCAGCAGCCGCGGTAATACGTAGGGTGCGAGCGTTAATCGGAATTACTGGGCGTAAAGCGTGCGCAGGCGGTCTTGCAAGACAGTGGTGAAATCCCCGGGCTCAACCTGGGAACTGCCATTGTGACTGCAAGGCTGGAGTACGGCAGAGGGGGATGGAATTCCGCGTGTAGCAGTGAAATGCGTAGATATGCGGAGGAACACCGATGGCGAAGGCAGTCCCCTGGGCCTGTACTGACGC…	Bacteria	Proteobacteria	Gammaproteobacteria	Burkholderiales	Comamonadaceae	Comamonas
TAAGGAATTTTCCACAATGGGCGAAAGCCTGATGGAGCAACGCCGCGTGGGCGAAGAAGGCCTTCGGGTCGTAAAGCCCTTTTCTAGGGGACGATAATGACGGTACCCTAGGAATAAGCCACGGCTAACTACGTGCCAGCAGCCGCGGTAATACGTAGGTGGCGAGCGTTGTCCGGATTTATTGGGCGTAAAGAGCGCGGAGGTGGTGCCTTAAGTTGGGCGTGAAATCCCCTGGCTTAACTGGGGGAGGTCGTCCAATACTGAGGTGCTTGAGGGTGGACGGGGAGAGCGGAATTCCCGGTGTAGTGGTGAAATGCGTAGATATCGGGAGGAACACCAGTGGCGAAGGCGGCTCTCTAGACCATTCCTGACACTCAAGTGCGAAAGCGTGGGTAGCGA…	Bacteria	Chloroflexi	SHA-26	Unknown	Unknown	Unknown
TCGAGAATCTTCCGCAATGGACGAAAGTCTGACGGAGCGACACCGCGTGATGGATGAAGACCCTCTGGGTCGTAAACATCTTTTATGAGGGAGAAAGTTTATTGATAGTACCTCACGAATAAGGGGTTGCTAAACTCGTGCCAGCAGCAGCGGTAATACGAGTGCCCCGAGCGTTATCCGGAATTATTGGGCGTAAAGGGTGTGTAGGTGGCAGTGTTAGTCGGTTGTTAAAACCCGGGGCTTAACCCCGGACATGCGATCGAAACGGCACAGCTAGAGGATGCGAGGGATGTATGGAACTCATGGAGTAGGGGTGAAATCCGTTGATATCATGGGGAACACCAAAAGCGAAGGCAGTACATTGGCGCATTCCTGACACTGAAACACGAAAGCGTGGGT…	Bacteria	Patescibacteria	Parcubacteria	Candidatus Zambryskibacteria	Unknown	Unknown
TGGGGAATATTGGACAATGGGGGCAACCCTGATCCAGCAATGCCGCGTGTGTGAAGAAGGCCTTCGGGTTGTAAAGCACTTTCGGTGGGGACGAACATGGTCGGGTGAATATCCCGACCCTTGACGGTACCCAAAGAAGAAGCACCGGCTAACTCTGTGCCAGCAGCCGCGGTAATACAGAGGGTGCAAGCGTTAATCGGAATTACTGGGCGTAAAGCGTGCGTAGGTGGTTTGGTAAGTCAGATGTGAAAGCCCTGGGCTCAACCTAGGAACTGCATTTGATACTGCTGAACTCGAGTTCGGTAGAGGGTAGTAGAATTCCCGGTGTAGCGGTGAAATGCGTAGATATCGGGAGGAATACCAGTGGCGAAGGCGGCTACCTGGACTGAAACTGACACT…	Bacteria	Proteobacteria	Gammaproteobacteria	Acidiferrobacterales	Acidiferrobacteraceae	Sulfurifustis
TCAGGAATCTTCCACAATGCGCGAAAGCGTGATGGAGCGACGCCGCGTGCCAGATGAAGCCCTTTGGGGTGTAAATGGCTTTTCTGTAGGACGAATTCGTGACGGTACTACAGGAATAAGAGGTTGCTAACTCTGTGCCAGCAGCAGCGGTAATACAGAGACCTCAAGCGTTATCCGGAGTTACTGGGCGTAAAGCGTCCGCAGGTGGTTGCGTGCGTCACATGTGAAATCCTGAAGCTCAACTTCAGGTCCGCGTGTGATACGGCGCGACTTGAGGCCGGGAGAGGTGAGCGGAATTGCTGGTGTAGGGGTAAAATCCGTTTATATCAGCAAGAACACCGAATGCGAAAGCAGCTCACTGGAACGTGCCTGACACTCATGGACGAAAGCGTGGGGAGC…	Bacteria	Patescibacteria	ABY1	Candidatus Uhrbacteria	Unknown	Unknown
TGGGGAATTTTGGACAATGGGGGCAACCCTGATCCAGCCATTCCGCGTGAGTGAAGAAGGCCTTCGGGTTGTAAAGCTCTTTCGGACGGAACGAAATGGTTACGGTCAATACCTGTGACTGATGACGGTACCGTAAGAAGAAGCACCGGCTAACTACGTGCCAGCAGCCGCGGTAATACGTAGGGTGCGAGCGTTAATCGGAATTACTGGGCGTAAAGCGTGCGCAGGCGGCGGCTCAAGTCAGGTGTGAAATCCCCGGGCTTAACCTGGGAATTGCGCTTGAAACTAGGTCGCTAGAGTGTGGCAGAGGGGGGTGGAATTCCACGTGTAGCAGTGAAATGCGTAGAGATGTGGAGGAACACCGATGGCGAAGGCAGCCCCCTGGGTCAACACTGACGC…	Bacteria	Proteobacteria	Gammaproteobacteria	Burkholderiales	Nitrosomonadaceae	IS-44
CCGAGAATATTCCACAATGGACGAAAGTCTGATGGAGCGACGCCGCGTGGAGGACGAAGTGCTTCGGCATGTAAACTCCTTTTGTACACTAGAAAGTTTATTGATCGGTGTAAGAATAAGAGGTTGCTAAACTCGTGCCAGCAGCAGCGGTAATACGAGTGCCTCGAGCGTTATCCGGAATTATTGGGCGTAAAGGGTGTGTAGGCGGCTTTGTTAGTCCTTGGTCAAATTCTTCGGCTCAACCGGGGGTCCGCCAAGGAAACGGCAAAGCTTGAGGGTGCGAGAGGTGAATGGAACTCTAGGTGTAGGGGTGAAATCCGTTGATATCTAGGGGAACACCGAAAGCGAAGGCAATTCACTGGCGTACTTCTGACGCTGAAACACGAAAGCCAGGGGAGT…	Bacteria	Patescibacteria	Parcubacteria	Unknown	Unknown	Unknown
TCGGGAATTTTGGGCAATGGGCGAAAGCCTGACCCAGCAACGCCGCGTGAGTGATGAAGGCCTTCGGGTCGTAAAGCTCTGTCGGGAGGGAAGAATGCTGTCAGGGTAAACAATCCTGGGAGCGTGACGGTACCTCCAAAGGAAGCGCCGGCTAACTCTGTGCCAGCAGCCGCGGTAATACAGAGGGCGCAAGCGTTGTTCGGAATTACTGGGCGTAAAGCGCGTGTAGGCGGCTTGGTAAGTCGGGTGTGAAAGCCCGGGGCTCAACCCCGGAACTGCACTCGAAACTGCCTCGCTCGAGTCCCGGAGAGGGTGGCGGAATTCCCGGTGTAGAGGTGAAATTCGTAGATATCGGGAGGAACACCAGTGGCGAAGGCGGCCACCTGGACGGTGACTGAC…	Bacteria	NB1-j	Unknown	Unknown	Unknown	Unknown
TGGGGAATATTGGACAATGGGCGAAAGCCTGATCCAGCAATGCCGCGTGAGTGATGAAGGCCTTAGGGTTGTAAAGCTCTTTTACCCGGGATGATAATGACAGTACCGGGAGAATAAGCTCCGGCTAACTCCGTGCCAGCAGCCGCGGTAATACGGAGGGAGCTAGCGTTATTCGGAATTACTGGGCGTAAAGCGCACGTAGGCGGCTTTGTAAGTAAGAGGTGAAAGCCCGGGGCTCAACCCCGGAATTGCCTTTTAGACTGCATCGCTTGAATCATGGAGAGGTCAGTGGAATTCCGAGTGTAGAGGTGAAATTCGTAGATATTCGGAAGAACACCAGTGGCGAAGGCGGCTGACTGGACATGTATTGACGCTGAGGTGCGAAAGCGTGGGGAGCAA…	Bacteria	Proteobacteria	Alphaproteobacteria	Sphingomonadales	Sphingomonadaceae	Sphingomonas
TGGGGAATTTTGGACAATGGGCGAAAGCCTGATCCAGCAATGCCGCGTGTGTGAAGAAGGCCTTCGGGTTGTAAAGCACTTTTGTCCGGAAAGAAATCCGCCTGGCCAATACCCGGGCGGGATGACGGTACCGGAAGAATAAGCACCGGCTAACTACGTGCCAGCAGCCGCGGTAATACGTAGGGTGCGAGCGTTAATCGGAATTACTGGGCGTAAAGCGTGCGCAGGCGGTTATGCAAGACAGGTGTGAAATCCCCGGGCTCAACCTGGGAACTGCACTTGTGACTGCATGACTAGAGTGCGTCAGAGGGAGGTGGAATTCCGCGTGTAGCAGTGAAATGCGTAGAGATGCGGAGGAACACCGATGGCGAAGGCAGCCTCCTGGGATGACACTGACGC…	Bacteria	Proteobacteria	Gammaproteobacteria	Burkholderiales	Burkholderiaceae	Limnobacter
TGAGGAATATTGCGCAATGGGCGAAAGCCTGACGCAGCGACGCCGCGTGATCGATGAAGCTTTTCGGAGTGTAAAGATCTTTTCACTCGGACGATTATGACGGTACGAGTGGAATAAGGACTTGCTAACTACGTGCCAGAAGCCTCGGTAATACGTAGAGTCCAAGCGTTATCCGGATTTATTGGGCGTAAAGAGCTCGTAGGTGGTTTGTTACATTCTCTATTAAATGCCAAAGCCTAACTTTGGACCTGTAGAGAAGATGGGCAGACTAGAGGAAAATAGGGGTAAGCGGAATTCCCGGTGTAGCAGTGAAATGCGTTGATATCGGGAGGAACACCAATGGCGAAGGCAGCTTACTAGATTTTCCTGACACTGAGGAGCGAAAGCGTGGGGAGCGAA…	Bacteria	Patescibacteria	Berkelbacteria	Unknown	Unknown	Unknown
TCAAGAATATTCCGCAATGGCCGAAAGGCTGACGGAGCGACGCCGCGTGCAGGAAGACGCCCTTCGGGGTGTAAACTGCTTTTAATAGGGAAGAATTTGTGACGGTACCTATTGAATAAGAGGTTGCTAACTCTGTGCCAGCAGCAGCGGTAATACAGAGACCTCAAACGTTGTCCGGATTCATTGGGCGTAAAGCGTCCGCAGGTGGCTGCGCGCGTCATGGGTCAAATCCTGGTGCTTAACACCAGGACTGCTCGTGATACGGCGCGGCTCGAGGTCGGGAAAGGCATATGGAACACACGGTGTAGTCGTAATAAGCGCTGATATCGTGTGGAACACCAAAGGCGAAAGCAATATGCTGGAACGCACCTGACACTCATGGACGAAAGCGTGGGGAGC…	Bacteria	Patescibacteria	ABY1	Candidatus Magasanikbacteria	Unknown	Unknown
TCGAGAATCTTCCACAATGGGCGAAAGCCTGATGGAGCGACGCCGCGTGAATGAAGAAGTCCTTCGGGATGTAAAATTCTTTTCTAAGGGAGCAATCCTTCCGATTTATCGGAATTTGAGTGTACCTTAGGAATAAGGGGTTGCTAAACTCGTGCCAGCAGCAGCGGTAATACGAGTACCCCGAGCGTTGTCCGGAATTACTGGGCGTAAAGCGTCTGCAGGGGGTTTGGTACGTCTTCTGTTAAATCTCAATGCTCAACATTGGGGCTGCAGAGGAAACGGCTAAACTAGAGGATGTGAGAGGTTGATGGAACTCAGAGAGGAGGGGTGAAATCCGTTGATACTCTGAGGAACACCAAAGGCGAAGGCATTCAACTGGTGCATTCCTGACCCTCAGAG…	Bacteria	Patescibacteria	Parcubacteria	Unknown	Unknown	Unknown
CTAAGAATCTTGCGCAATGGGCGAAAGCCTGACGCAGCAATTCCGCGTGGGGGACGAAGGCCCTCGGGTCGTAAACCCCTTTTGTGAGGGAAGAAGTTCTGACGGTACCTCACGAATAAGACACGGCTAACTACGTGCCAGCAGCCGCGGTAATACGTAGGTGTCGAGCGTTGTCCGGATTTATTGGGCGTAAAGAGCCCGCAGGCGGCTTGCCAAGTTCGAGGTGAAATCTCCCGGCTCAACTGGGAGGGTGCCCCGAAAACTGGCAGGCTTGAGGCAGGGAGAGGGATGTGGAATTCCCGGTGTAGTGGTGAAATGCGTAGATATCGGGAGGAACACCAGTGGCGAAGGCGGCATCCTGGCCCTGTCCTGACGCTCAGGGGCGAAAGCATGGGTAGC…	Bacteria	Chloroflexi	OLB14	Unknown	Unknown	Unknown
TCGAGGATATTTTCCAATGGGCGAAAGCCTGAGAATGCGACGCCGCGTGTAGGATGAAGGCCTTCGGGTCGTAAACTACTGTCGGGCGGGAAGAATACCTGTCCTGTGAATAACTGGATCGGTTGACGGTACCGCCGAAGGAAGCCACGGCCAACTCCGTGCCAGCAGCCGCGGTAATACGGAGGTGGCGAGCGTTGCTCGGATTCATTGGGTGTAAAGGGTCGGTAGGCGGTCCGGTAAGTGCCCGGTGAAATCCTACGGCTCAACCGTAGGGCGTTCGGGTAGACTGCCGGTCTTGAGGGCTGGAGGGGCAAGCGGAATTCCCGGTGTAAGAGTGAAATCTGTAGATATCGGGAGGAACACCAGTGGCGAAGGCGGCTTGCTGGACAGCATCTGACG…	Bacteria	Verrucomicrobiota	Omnitrophia	Omnitrophales	Omnitrophaceae	Candidatus Omnitrophus
TAGGGAATCTTCGGCAATGGACGAAAGTCTGACCGAGCAACGCCGCGTGAGTGAAGAAGGTTTTCGGATCGTAAAACTCTGTTGTTAGAGAAGAACAAGGATGAGAGTAAAATGTTCATCCCTTGACGGTATCTAACCAGAAAGCCACGGCTAACTACGTGCCAGCAGCCGCGGTAATACGTAGGTGGCAAGCGTTGTCCGGATTTATTGGGCGTAAAGCGAGCGCAGGCGGTTTCTTAAGTCTGATGTGAAAGCCCCCGGCTCAACCGGGGAGGGTCATTGGAAACTGGGAAACTTGAGTGCAGAAGAGGAGAGTGGAATTCCATGTGTAGCGGTGAAATGCGTAGATATATGGAGGAACACCAGTGGCGAAGGCGGCTCTCTGGTCTGTAACTGACG…	Bacteria	Firmicutes	Bacilli	Lactobacillales	Enterococcaceae	Enterococcus
TCGAGAATCTTCCACAATGGACGAAAGTCTGATGGAGCGACGCCGCGTGATTGATGAAGTCCCTCTGGGACGTAAAGATCTTTTATGAGGGAAGAAGTTTATTGACGGTACCTCATGAATAAGAGGCTCCTAATCTCGTGCCAGCAGGAGCGGTAATACGAGAGCCTCGAGCGTTATCCGGAATTATTGGGCGTAAAGGGTGCGTAGGTTGTTCTGGGCCGACGTAATAGTCGGCCTCCCGATACCGCAAGGTCGTCGGGATTAGTCTTTTGTTAAAGCCCCGAGCTTAACTTGGGATCCGCAAAAGAAACGGCAGGACTTGAAAGTGTGAGAGGCGTACGGAACTCATGGTGTAGGGGTGAAATCCGTTGATATCATGGGGAACACCAAATGCGAAGG…	Bacteria	Patescibacteria	Parcubacteria	Candidatus Nomurabacteria	Unknown	Unknown
TGGGGAATTTTGGACAATGGGGGCAACCCTGATCCAGCCATTCCGCGTGAGTGAAGAAGGCCTTCGGGTTGTAAAGCTCTTTCAGCAGGAACGAAACGGTGGCTCCTAATACGAGTTACTAATGACGGTACCTGAAGAAGAAGCACCGGCTAACTACGTGCCAGCAGCCGCGGTAATACGTAGGGTGCGAGCGTTAATCGGAATTACTGGGCGTAAAGCGTGCGCAGGCGGTTATATAAGACAGATGTGAAATCCCCGGGCTTAACCTGGGAACTGCGTTTGTGACTGTATAACTCGAGTGTGGCAGAGGGGGGTGGAATTCCACGTGTAGCAGTGAAATGCGTAGAGATGTGGAGGAACACCGATGGCGAAGGCAGCCCCCTGGGTCAACACTGACGC…	Bacteria	Proteobacteria	Gammaproteobacteria	Burkholderiales	Rhodocyclaceae	Sulfuritalea
TCGAGGATATTTAGCAATGGGCGAAAGCCTGACTATGCGACGCCGCGTGAGGGATGAAGGTTCTCGGATCGTAAACCTCTTTCGATGGGGAAGAAACCTCTATCTAATACATAGAGCTGACGGTACCCGTAGAAGAAGCCACGGCCAACTCCGTGCCAGCAGCCGCGGTAATACGGAGGTGGCAAGCGTTACTCGGATTTATTGGGTGTAAAGGGCAGGTAGGTGGTTCTGCAAGTCGGGAGTGAAATCCCTCGGCTCAACCGAGGAACTGCTTTCGAAACTACAGGACTTGAGACTAGAAGAGGAAAGTGGAATTCCCGGTGTAAGGGTGAAATCTGTAGATATCGGGAGGAACACCAGTAGCGAAGGCGACTTTCTGGGCTAGTTCTGACACTGAGC…	Bacteria	Verrucomicrobiota	Omnitrophia	Omnitrophales	Omnitrophaceae	Candidatus Omnitrophus
CTGGGAATCGTGCGCAATGGACGAAAGTCTGACGCCGCGACGCCGCGTGTGGGATGAAGGCCTTCGGGTTGTAAACCACTTTTGCCAAGCAGTAATGCGCTTGGAGAATAAGCACCTGCTAACTCTGTGCCAGCAGCCGCGGTAATACAGAGGGTGCAAGCGTTATCCGGATTTATTGGGCGTAAAGCGTTTCGTAGGCGATTTGGAAAGTTACACTTCAAAGACCAGAGCTTAACTTTGGAAAGGGGTGTAATACTACCAGAATTGAAAGGTCTCGGGGTTACTGGAACTCTCGGTGTAGGAGTGAAATCCGTTGATATCGAGAGGAACACCAAGGGCGAAGGCAAGTAACTAGGGAATCTTTGACGCCGAGGAACGACAGCTAGGGGAGCGAAAG	Bacteria	Patescibacteria	Microgenomatia	Candidatus Woesebacteria	Unknown	Unknown
CTGGGAATATTGCGCAATGGACGAAAGTCTGACGCAGCGACACCGCGTGAGGGATGAAGGTCTTAGGATCGTAAACCTCTTTTGATTGGGAAGCCCCGGTGTAACACCGGGGGACGGTACCAATAGAATAAGCACCTGCTAACCACGTGCCAGCAGCAGCGGTAATACGTGGGGTGCAAGCGTTATCCGGATTTATTGGGCGTAAAGAGTTCGTAGGCTTTTGATCTAGTTTCGTTTGAAAGCCCGAGGCTTAACCTCGGACCCGGGCGAAAAACTGGTCGAATCGAGTTTGTTAGGGGGTACTGGAACTGATAGTGTAGCAGTGAAATGCGTTGAGATTATCAGGAACACCGAGGGCGAAGGCAGGTACCTAGGACATAACTGACGCTGAGGAACGAA…	Bacteria	Patescibacteria	Microgenomatia	Candidatus Amesbacteria	Unknown	Unknown
TAGGGAATCTTCGGCAATGGACGCAAGTCTGACCGAGCAACGCCGCGTGAGTGAAGAAGGTTTTCGGATCGTAAAACTCTGTTGTTAGAGAAGAACAAGGATGAGAGTGGAAAGTTCATCCCTTGACGGTATCTAACCAGAAAGCCACGGCTAACTACGTGCCAGCAGCCGCGGTAATACGTAGGTGGCAAGCGTTGTCCGGATTTATTGGGCGTAAAGCGAGCGCAGGCGGTCTTTTAAGTCTGATGTGAAAGCCCCCGGCTTAACCGGGGAGGGTCATTGGAAACTGGGAGACTTGAGTGCAGAAGAGGAAAGCGGAATTCCATGTGTAGCGGTGAAATGCGTAGATATATGGAGGAACACCAGTGGCGAAGGCGGCTTTCTGGTCTGTAACTGACG…	Bacteria	Firmicutes	Bacilli	Lactobacillales	Enterococcaceae	Enterococcus
ACGAGAATATTGGACAATGGGGGAAACCCTGATCCAGCGACACCGCGTGTGGGATGAAGGCCTTCGGGTTGTAAACCACTTTTGCAGGGGAATAATCCCGAGAGCAATCGAGGGATGAAGGTACCCTGAGAATAAGGAGGGACTAACTCTGTGCCAGCAGTAGCGGTAAAACAGAGCCTCCAAGCGTTATCCGGATTTACTGGGCGTAAAGCGTCCGTAGCCGGTCTGGAAAGTCTTGTGTTAAATACCAAGGGCTCAACCTTTGGGATGCACAAGATACTGACAGACTAGAGGGTGTTAGAGGCTGATGGAATTCTCGGTGGAGGGGTGAAATCCGTTGATATCGAGAAGAACACCAAAGGCGAAAGCATTCAGCTGGGGCAACCCTGACGGTGAGGG…	Bacteria	Patescibacteria	Parcubacteria	Unknown	Unknown	Unknown
TCGAGGATATTTAGCAATGGGGGAAACCCTGACTATGTGACGCCGCGTGAGGGATGAAGTATTTCGGTACGTAAACCTCTTTCGATGGGGAAGAAACCCCTGTTTTATAAACAGGATTGACGGTACCTAGAGAAGAAGCCATGGCCAACTCCGTGCCAGCAGCCGCGGTAATACGGGGATGGCGAGCGTTACTCGGATTTATTGGGTGTAAAGGACAGGTAGGCGTCCTATCAAGTTAGAAGTGAAATCCTCAGGCTCAACCTGAGAACTGCTTTTAAAACTGATAGGATTGAGGATAGAAGAGGAGAGCGGAATTCCCGGTGTAAGGGTGAAATCTGTAGATATCGGGAGGAACACCAGTAGCGAAAGCGGCTCTCTGGTCTATCCCTGACGCTGAAC…	Bacteria	Verrucomicrobiota	Omnitrophia	Omnitrophales	Omnitrophaceae	Candidatus Omnitrophus
TGGGGAATATTGGACAATGGGCGAAAGCCTGATCCAGCAATGCCGCGTGAGTGATGAAGGCCTTAGGGTTGTAAAGCTCTTTTACCCGGGATGATAATGACAGTACCGGGAGAATAAGCTCCGGCTAACTCCGTGCCAGCAGCCGCGGTAATACGGAGGGAGCTAGCGTTGTTCGGAATTACTGGGCGTAAAGCGTACGTAGGCGGCTTTGTAAGTAAGAGGTGAAAGCCTGGAGCTCAACTCCAGAACTGCCTTTTAGACTGCATCGCTTGAATCCAGGAGAGGTGAGTGGAATTCCGAGTGTAGAGGTGAAATTCGTAGATATTCGGAAGAACACCAGTGGCGAAGGCGGCTCACTGGACTGGTATTGACGCTGAGGTACGAAAGCGTGGGGAGCAA…	Bacteria	Proteobacteria	Alphaproteobacteria	Sphingomonadales	Sphingomonadaceae	Sphingomonas
TGAGGAATATTGGACAATGGGCGCAAGCCTGATCCAGCCATGCCGCGTGCAGGAAGACGCATCTATGGTGTGTAAACTGCTTTTGTACGGGAAGAAACACTCCTACGTGTAGGAGCTTGACGGTACCGTAAGAATAAGGATCGGCTAACTCCGTGCCAGCAGCCGCGGTAATACGGAGGATCCAAGCGTTATCCGGAATCATTGGGTTTAAAGGGTCCGTAGGCGGTTTGATAAGTCAGTGGTGAAAGCCCATCGCTCAACGATGGAACGGCCATTGATACTGTCAGACTTGAATTATTGGGAAGTAACTAGAATATGTAGTGTAGCGGTGAAATGCTTAGATATTACATGGAATACCAATTGCGAAGGCAGGTTACTATCAATATATTGACGCTGATG…	Bacteria	Bacteroidota	Bacteroidia	Flavobacteriales	Flavobacteriaceae	Flavobacterium
TGAGGAATCTTCCACAATGGACGAAAGTCTGATGGAGCAACTCCGCGTGCAGGATGAAGGCCTTCGGGTCGTAAACTGCTTTTATGAGTGAAGAATATGACGGTAACTCATGAATAAGGATCGGCTAACTACGTGCCAGCAGCCGCGGTCATACGTAGGATCCAAGCGTTATCCGGAGTGACTGGGCGTAAAGAGTTGCGTAGGTGGTCAGTAAAGCGAATAGTGAAATCTGGTGGCTCAACCATTTAGACTATTATTCGAACTCACTGACTCGAGAGTGGTAGAGGTAACTGGAATTTCTAGTGTAGGAGTGAAATCCGTAGATATTAGAAGGAACACCAATGGCGTAGGCAGGTTACTGGACCATTTCTGACACTGAGGCACGAAAGCGTGGGGAGC…	Bacteria	Patescibacteria	Saccharimonadia	Saccharimonadales	Saccharimonadaceae	TM7a
TGGGGAATCTTGCGCAATGGGCGAAAGCCTGACGCAGCGACGCCGCGTGAGGGAAGAAGGCCTTCGGGTCGTAAACCTCTGTCGGGGGGGAAGAAACTCCGAGCGGTTAATACCCGCACGGATTGACGGTACCCCCTAAGGAAGCATCGGCTAACTACGTGCCAGCAGCCGCGGTAATACGTAGGATGCAAACGTTGCTCGGAATTATTGGGTGTAAAGGGCGTGTAGGCGGCTTGGTAAGTCATAGGTGAAATCCCACGGCTCAACCGGGGAATTGCCCATGATACTGCCTGGCTAGAGTACGGGAGAGGGAAGCGGAATTCCTGGTGTAGCGGTGAAATGCGTAGATATCAGGAGGAACACCGGCGGCGAAGGCGGCTTCCTGGACCGATACTGACG…	Bacteria	DTB120	Unknown	Unknown	Unknown	Unknown
TGGGGAATATTGCACAATGGGCGCAAGCCTGATGCAGCGACGCCGCGTGGGGGATGACGGCCTTCGGGTTGTAAACTCCTTTCGTCAGGGACGAAGCGAAAGTGACGGTACCTGGATAAGAAGCACCGGCTAACTACGTGCCAGCAGCCGCGGTAATACGTAGGGTGCGAGCGTTGTCCGGAATTACTGGGCGTAAAGAGCTCGTAGGTGGTTTGTCGCGTCGTTTGTGTAAGTCCACGGCTTAACTGTGGGATGGCAGGCGATACGGGCATAACTTGAGTGCTGTAGGGGAGACTGGAATTCCTGGTGTAGCGGTGAAATGCGCAGATATCAGGAGGAACACCGATGGCGAAGGCAGGTCTCTGGGCAGTAACTGACGCTGAGGAGCGAAAGCATGGG…	Bacteria	Actinobacteriota	Actinobacteria	Corynebacteriales	Corynebacteriaceae	Corynebacterium
TCAAGAATCTTCCACAATGGGCGAAAGCCTGATGGAGCGACGCCGCGTGCAGGATGAAGGCCTTCGGGTCGTAAACTGCTTTTATAGGGGACGAATTCGTGACGGTACCCTAAGAATAAGAGGTTGCTAACTCTGTGCCAGCAGCAGCGGTAATACAGAGACCTCAAGTGTTATCCGGATTTATTGGGCGTAAAGCGTCCGCAGATTGTTTGACGGGTCAGGGGTTAAAATCCAATGCTTAACATTGGAATTGCCTTTGAAACTATCAAACTAGAGGGTGGAAGAGGTAAGCGGAATTGCAAGTGTAGTCGTAATAAGCGTTGATATTTGCAAGAACACCAAAGGCGAAGGCAGCTTACTGGTACACATCTGACGTTCATGGACGAAAGCGTGGGGAGC…	Bacteria	Patescibacteria	ABY1	Candidatus Magasanikbacteria	Unknown	Unknown
TGGGGAATTTTGGACAATGGGCGCAAGCCTGATCCAGCCATTCCGCGTGAGTGAAGAAGGCCTTCGGGTTGTAAAGCTCTTTCGCGAGGGAAGAAAACTTACCCATTAACACCGGGTGAGGCTGACGGTACCTTGATAAGAAGCACCGGCTAACTACGTGCCAGCAGCCGCGGTAATACGTAGGGTGCGAGCGTTAATCGGAATTACTGGGCGTAAAGCGTGCGCAGGCGGTTCTGTAAGTCAGATGTGAAAGCCCCGGGCTCAACCTGGGAACTGCGTTTGAAACTACAGGACTAGAGTATGGCAGAGGGGGGTAGAATTCCACGTGTAGCAGTGAAATGCGTAGAGATGTGGAGGAATACCAATGGCGAAGGCAGCCCCCTGGGTCAATACTGACGC…	Bacteria	Proteobacteria	Gammaproteobacteria	Burkholderiales	Methylophilaceae	Unknown
TCGCGAATCTTCCTCAATGGCCGAAAGGCTGAAGGAGCGACGCCGCGTGCAGGATGAAGGCCTTCGGGTCGTAAACTGCTTTTGCAGGGGACGAACGTATGACGGTACCCTGAGAATAAGAGGTTGCTAACTCTGTGCCAGCAGCAGCGGTAATACAGAGACCTCAAGCGTTATCCGGATTTATTGGGCGTAAAGCGTCCGCAGGTGGTTTGAAAAGTCATTGGTCAAATCTTGAAGCTCAACTTCAAGACTGCTTGTGATACTTTCAGACTAGAGGATGGGAGAGGCGAGTGGAATTACCGGTGTAGTAGTAAAATGCGTTTATATCGGTAAGAACACCAGAGGCGAAGGCGGCTCGCTGGAACATTCCTGACACTCATGGACGAAAGCGTGGGGAGC…	Bacteria	Patescibacteria	ABY1	Candidatus Magasanikbacteria	Unknown	Unknown
TAAGGAATATTGGGCAATGGACGCAAGTCTGACCCAGCCATGCCGCGTGCAGGATGACAGCCTTATGGGTTGTAAACTGCTTTTATCAGGGAATAACCGCTCGTACGCGTACGGGTTTGAATGTACCTGAAGAATAAGCACCGGCTAACTCCGTGCCAGCAGCCGCGGTAATACGGAGGGTGCAAGCGTTATCCGGATTTATTGGGTTTAAAGGGTGCGTAGGCGGGTAGATAAGTCAGTGGTGAAAGCCTACAGCTCAACTGTAGAATTGCCATTGATACTGTTTACCTTGAGTGTAAATGAAGTGGGCGGAATGTAGCATGTAGCGGTGAAATGCATAGATATGCTACAGAACACCAATTGCGAAGGCAGCTCACTAACATACAACTGACGCTCATG…	Bacteria	Bacteroidota	Bacteroidia	Sphingobacteriales	Lentimicrobiaceae	Lentimicrobium
TCAAGAATCTTCCCCAATGGCCGAAAGGCTGAGGGAGCGACGCCGCGTGTAGGAAGACGCCCTTCGGGGTGTAAACTACTTTTCTTTGGGAATAACACTGAAGGTACCAAAGGAACAAGGGGCTGCTAACTTCGTGCCAGCAGCAGCGGTAATACGAAGGCCCCGAGCGTTATCCGGATTTATTGGGCGTAAAGCGTTCAACGGCGGTTTTGAAAGTTGTGGGTGAAATCTCTGCGCTCAACGCAGATCCCGCCCGCAATACTTCAAGACTTGAGGGTGGAAGAGGCAAGCGGAACTACAGGTGTAGTAGTGAAATGCGTTCATATCTGTAGGAACACCAATAGCGAAAGCAGCTTGCTGGTACACAACTGACGCTCAAGAACGAAAGCGTGGGTAGCG…	Bacteria	Patescibacteria	ABY1	Candidatus Kerfeldbacteria	Unknown	Unknown
TCGAGAGTCTTCCACAATGGGCGAAAGCCTGATGGAGCGACGCCGCGTGAATGATGAAGGGCTTCGGCCTGTAAAATTCTTTTCTCCGTGAGAAATCCGGGTTAAACCGGTATGATGTTAGCGGAGGAATAAGGGGTTGCTAAACTCGTGCCAGCAGCAGCGGTAATACGAGTGCCCCGAGCGTTATCCGGAATCACTGGGCGTAAAGGGTGTGTAGGAGGTAGCGTTAGTCTTGTCTTAAAGGTTTCGGCTTAACCGAAAACATGGACAGGAAACGGCGCGACTAGAGAGTGCGAGAGGTGTGCGGAACTCATGGTGTAGGGGTGAAATACGTTGATATCATGGGGAACACCAAAGGCGAAGGCAGCACACTGGCGCATTTCTGACTCTGAAACACGA…	Bacteria	Patescibacteria	Parcubacteria	UBA9983	Unknown	Unknown
TGGGGAATATTGCACAATGGGCGAAAGCCTGATGCAGCGACGCCGCGTGAGGGATGACGGCCTTCGGGTTGTAAACCTCTTTCAGTAGGGAAGAAGCGAAAGTGACGGTACCTGCAGAAGAAGCGCCGGCTAACTACGTGCCAGCAGCCGCGGTAATACGTAGGGCGCAAGCGTTATCCGGAATTATTGGGCGTAAAGAGCTCGTAGGCGGTTTGTCGCGTCTGCCGTGAAAGTCCGGGGCTTAACTCCGGATCTGCGGTGGGTACGGGCAGGCTAGAGTGCAGTAGGGGAGACTGGAATTCCTGGTGTAGCGGTGAAATGCGCAGATATCAGGAGGAACACCGATGGCGAAGGCAGGTCTCTGGGCTGTAACTGACGCTGAGGAGCGAAAGCATGGGT…	Bacteria	Actinobacteriota	Actinobacteria	Micrococcales	Micrococcaceae	Neomicrococcus
TAAGGAATATTGGTCAATGGGGGCAACCCTGAACCAGCCATGCCGCGTGCAGGAAGACGGCCCTACGGGTTGTAAACTGCTTTTATACGGGAATAAACCCCGATTCGTGAATCGGGTTGAATGTACTGTAAGAATAAGGATCGGCTAACTCCGTGCCAGCAGCCGCGGTAATACGGAGGATCCAAGCGTTATCCGGATTTATTGGGTTTAAAGGGTGCGTAGGCGGCCTATTAAGTCAGGGGTGAAAGACGGTGGCTCAACCATCGCAGTGCCTTTGATACTGATAGGCTTGATTACACTTGAGGTAGGCGGAATGTGACAAGTAGCGGTGAAATGCATAGATATGTCACAGAACACCAATTGCGAAGGCAGCTTACTAAGGTGTTAATGACGCTGAGG…	Bacteria	Bacteroidota	Bacteroidia	Sphingobacteriales	Sphingobacteriaceae	Pedobacter
TCGAGAATCTTCCGCAATGGGCGAAAGCCTGACGGAGCGACGTCGCGTGATTGATGAAGTCCCTCTGGGACGTAAAGATCTTTTATAGGGGAGAACGTGGCATTTATGCCACACGATAGTACCTTATGAATAAGGGGTTGCTAAACTCGTGCCAGCAGCAGCGGTAATACGAGTGCCCCGAGCGTTATCCGGATTTATTGGGCGTAAAGGGTGTGTAGGTGGTTTTGTTAGTCTTTCGTTAAAGCTCTCGGCTTAACCGGGAAAGTGCGAAAGAAACGGCAAGACTAGAGGATGCAAGAGGCTTATGGAACTCATGGTGTAGGGGTGAAATCCGTTAATATCATGGGGAACACCGAAGGCGAAGGCAATAAGCTGGTGCATTTCTGACACTGAAACACG…	Bacteria	Patescibacteria	Parcubacteria	Candidatus Nomurabacteria	Unknown	Unknown
TCGGGAATTTTGCGCAATGGCCGCAAGGCTGACGCAGCAACGCCGCGTGAGTGAAGAAGGCCTTCGGGTTGTAAAGCTCTGTTGCCCGTGACGAACGGCCGCTTCAGGAAATGGGAGCGGATTGACGGTAGCGGGAGAGGAAGCCCCGGCTAACTACGTGCCAGCAGCCGCGGTAATACGTAGGGGGCGAGCGTTGTCCGGATTTATTGGGCGTAAAGGGCGTGTAGGCGGTTCTTTAAGTCAGAGGTGAAAACCCGGAGCTCAACTGCGGGCCTGCCTCTGAAACTGGGGGACTTGAGTGCTCTAGAGGGCAGTGGAATTGCCGGTGTAGCAGTGAAATGCGTAGAGATCGGCAGGAACACCAGTGGCGAAGGCGACTGCCTGGGGAGCAACTGACGC…	Bacteria	Firmicutes	Symbiobacteriia	Symbiobacteriales	Symbiobacteraceae	Unknown
TGGGGAATCTTGGGCAATGGACGAAAGTCTGACCCAGCGACGCCGTGTGAGGGACGAAGGCCTTCGGGTCGTAAACCTCTGTCGGGAGGGAAAAAACTTCCGCCGGTGAATAGTCGGCGGAATTGATGGTACCTCCAAAGGAAGCCCCGGCTAACTACGTGCCAGCAGCCGCGGTAATACGTAGGGGGCGAGCGTTGTCCGGAATTACTGGGCGTAAAGCGCAAGCAGGCGGGAAGGTAAGTCTTGTGTGAAAGATCTCGGCTCAACCGAGGGACCGCATGGGATACTGCCTTTCTTGAGGGGATGAGAAGTGAGCGGAACTGCCGGTGTAGCGGTGAAATGCGTAGATATCGGTAGGAACACCCGTGGCGAAAGCGGCTCACTAGCATCTTTCTGACG…	Bacteria	Unknown	Unknown	Unknown	Unknown	Unknown
TCGAGAATCTTTTGCAATGCCCGAAAGGGTGACAATGCGACGCCGCGTGTGCGATGAAGGTCTTCGGATCGTAAAGCACTGTCAGTCGGGAGGAAGGTGACTCTATCGAACAGATGGAGTTGCTTGACAGTACCGGCAGAGGAAGCCACGGCTAACTCCGTGCCAGCAGCCGCGGTAATACGGAGGTGGCAGGCGTTACTCGGATTGATTGGGTGTAAAGGGCGTGTAGGTGGTGAATTAAGTCGATTGTGAAATCCCTTGGCTTAACCAAGGAACTGCATTCGAAACTGATTTGCTTGAGTGATAGAGAGGTAAGTGGAATTCCCGGTGTAACAGTGAAATGTGTAGATATCGGGAGGAACACCAGTGGCGAAGGCGACTTACTGGCTATCTACTGAC…	Bacteria	Verrucomicrobiota	Omnitrophia	Omnitrophales	Omnitrophaceae	Candidatus Omnitrophus
TCGAGAATCTTCCCCAATGGACGAAAGTCTGAGGGAGCGACGCCGCGTGCAGGAAGACAGCCTTCGGGTTGTAAACTGCTTTTACATAAGAAAAATTCGTGATGGTACTATGTGAATAAGAGGCTGCTAACTCTGTGCCAGCAGCAGCGGTAATACAGAGGCCTCGAGCGTTATCCGGATTTATTGGGCGTAAAGAGCTAAACGGCGGTAATAAATGTCGAACGTAAAATACCTCGACTCAATCGAGGAACCGCGTTCGAAACGTTATTACTTGAGGACGGAGGGGGCAAGCGGAATGGCCGGTGTAGCAGTAAAATGCGTTTATATCGGCTAGAACACCAATGGCGAAGGCAGCTTGCTAAGACGTTTCTGACGCTTTATAGCGAAAGCGTGGGGAGA…	Bacteria	Patescibacteria	ABY1	Candidatus Kerfeldbacteria	Unknown	Unknown
TGGGGAATCTTAGACAATGGGGGCAACCCTGATCTAGCCATGCCGCGTGAGTGATGAAGGCCTTAGGGTTGTAAAGCTCTTTCAGCTGGGAAGATAATGACGGTACCAGCAGAAGAAGCCCCGGCTAACTCCGTGCCAGCAGCCGCGGTAATACGGAGGGGGCTAGCGTTGTTCGGAATTACTGGGCGTAAAGCGCACGTAGGCGGACTGGAAAGTCAGAGGTGAAATCCCAGGGCTCAACCTTGGAACTGCCTTTGAAACTATCAGTCTGGAGTTCGAGAGAGGTGAGTGGAATTCCGAGTGTAGAGGTGAAATTCGTAGATATTCGGAGGAACACCAGTGGCGAAGGCGGCTCACTGGCTCGATACTGACGCTGAGGTGCGAAAGCGTGGGGAGCAA…	Bacteria	Proteobacteria	Alphaproteobacteria	Rhodobacterales	Rhodobacteraceae	Paracoccus
TCGAGGATCTTTTGCAATGGGCGAAAGCCTGACAATGCGACGCCGCGTGAGGGATGAAGGTTTTCGGATTGTAAACCTCTGTCAGCCCGGAAGATGTCCTTGACATCAAATAGATGTCAAGGATGACGGTACGGGCAAAGGAAGCCACGGCTAACTCCGTGCCAGCAGCCGCGGTAATACGGAGGTGGCGAGCGTTGTTCGGATTTATTGGGTGTAAAGGGCATGTAGGCGTCCTACCAAGTTCCGTCTGAAAGCCTCTGGCTTAACCAGAGAACGTGGCGGAATACTGGTGGGATTGAGTGCGAGAGAGGAGAATGGAATTCCCGGTGTAAGGGTGAAATCTGTAGATATCGGGAGGAACACCAGTGGCGAAGGCGATTCTCTGGTTCGCAACTGACG…	Bacteria	Verrucomicrobiota	Omnitrophia	Omnitrophales	Omnitrophaceae	Candidatus Omnitrophus
TCAAGAATATTCCACAATGCCCGAAAGGGTGATGGAGCGACGCCGCGTGTAGGATGAAGGCCTTCGGGTCGTAAACTACTTTTCCCAGGGAAGAATTTCTGACGGTACCTGGGGAATAAGAGGCTGCTAACTCTGTGCCAGCAGCAGCGGTAATACAGAGGCCTCAAGCGTTATCCGGTGTTATTGGGCGTAAAGCGTCCGCAGGTGGTTTAGCGCATCTTTGGTCAAATCCCGAAGCTCAACTTCGGAACTGCTAAAGAGATGGCTAAGCTAGAGGTAGGGAGAGGTAAGCGGAATGGCTGGTGTAGTAGTAAAATGCGTTAATATCAGCCAGAACACCAAAAGCGAAAGCAGCTTACTGGAACTATCCTGACACTAAGGGACGAAAGCGTGGGTAGC…	Bacteria	Patescibacteria	ABY1	Candidatus Kerfeldbacteria	Unknown	Unknown
TGGGGAATCTTCCGCAATGGACGAAAGTCTGACGGAGCAACGCCGCGTGTATGATGAAGGTCTTCGGATTGTAAAGTACTGTCTTTGGGGAAGAATGATTGACTTGAAAATATTGAGTCAATATGACGGTACCCAAGGAGGAAGCCCCGGCTAACTACGTGCCAGCAGCCGCGGTAATACGTAGGGGGCAAGCGTTGTCCGGAATTATTGGGCGTAAAGGGCGCGTAGGCGGATAGTTAAGTCCGGTGTGAAAGATCAGGGCTCAACCCTGAGAGTGCATCGGAAACTGGTTATCTTGAGGACAGGAGAGGAAAGTGGAATTCCACGTGTAGCGGTGAAATGCGTAGATATGTGGAGGAACACCAGTGGCGAAGGCGACTTTCTGGACTGTAACTGACG…	Bacteria	Firmicutes	Desulfitobacteriia	Desulfitobacteriales	Desulfitobacteriaceae	Desulfosporosinus
TGGGGAATCTTGCGCAATGGGCGAAAGCCTGACGCAGCGACGCCGCGTGAGGGAAGAAGGCCTTCGGGTTGTAAACCTCTGTCGGGGGGGAAGAAAGTTTTGGTGGCTAATATCCATCAGAATTGACGGTACCCCCAAAGGAAGCACCGGCTAACTCCGTGCCAGCAGCCGCGGTAATACGGAGGGTGCTAGCGTTGTTCGGAATTATTGGGTGTAAAGGGCGCGTAGGTGGTTTGATAAGTCAGGGGTGAAAGCCCTCAGCTCAACTGAGGAATTGCCCTTGAAACTGTCTAACTTGAGTATGGGAGAGGGTAGTGGAATTCCTGGTGTAGCGGTGAAATGCGTAGATATCAGGAGGAACACCTGTGGCGAAGGCGGCTACCTGGACCAATACTGACA…	Bacteria	DTB120	Unknown	Unknown	Unknown	Unknown
TGGGGAATTTTGCGCAATGGGCGAAAGCCTGACGCAGCAACGCCGCGTGAGGGAAGAAGGCCTTCGGGTTGTAAACCTCTTTCGACTGGAAAGAAGTTTCCCGCAAGGGGAATTGACGGTACCAGGAGAAGAAGCCACGGCTAACTCTGTGCCAGCAGCCGCGGTAAGACAGAGGTGGCAAGCGTTGTTCGGAATTACTGGGCGTAAAGGGTGTGTAGGTGGTTTGATAAGTCAGAGGTGAAAGCCCACAGCTTAACTGTGGAAGTGCCTTTGAAACTGTCTGACTTGAGTGCAGGAGAGGAGGGTGGAATTCCCGGTGTAGAGGTGAAATTCGTAGATATCGGGAGGAACACCAGCGGCGAAGGCGGCCCTCTGGACTGCAACTGACACTGAAACACG…	Bacteria	Nitrospirota	4-29-1	Unknown	Unknown	Unknown
TGAGGAATATTGGGCAATGCCCGAAAGGGTGACCCAGCAACGCCGCGTGGAGGATGAAAGCCGTAAGGTTGTAAACTCCTTTTGAAGGGGACGAATAACTAAGTTTCGTAAGGGACTTAGACTGACTGTACCCTTAGAAGAAGCCCCGGCTAACTACGTGCCAGCAGCCGCGGTAATACGTAGGGGGCAAGCGTTGTCCGGATTTACTGGGTGTAAAGGGCGCGTAGGCGGATTTATAAGTCAGTGGTGAAATCCTGCAGCTTAACTGCAGAACTGCCTCTGATACTGCAAATCTTGAGTTCGGAAGAGAGAAGCGGAATTCCAGGTGTAGTAGTGAAATACGTAGATATCTGGAAGAACACCAGTGGCGAAGGCGGCTTCTTGGTCCGTAACTGACGC…	Bacteria	Bacteroidota	Ignavibacteria	Ignavibacteriales	SR-FBR-L83	Unknown
TGAGGAATATTGGACAATGGGCGCAAGCCTGATCCAGCCATGCCGCGTGCAGGATGACGGTCCTATGGATTGTAAACTGCTTTTGCACAGGAAGAAACACTACTTCGTGAAGTAGCTTGACGGTACTGTGAGAATAAGGATCGGCTAACTCCGTGCCAGCAGCCGCGGTAATACGGAGGATCCAAGCGTTATCCGGAATCATTGGGTTTAAAGGGTCCGTAGGCGGTTTAGTAAGTCAGTGGTGAAAGCCCATCGCTCAACGGTGGAACGGCCATTGATACTGCTAAACTTGAATTATTAGGAAGTAACTAGAATATGTAGTGTAGCGGTGAAATGCTTAGAGATTACATGGAATACCAATTGCGAAGGCAGGTTACTACTAATGGATTGACGCTGATG…	Bacteria	Bacteroidota	Bacteroidia	Flavobacteriales	Flavobacteriaceae	Flavobacterium
TCGAGAATATTCCTCAATGGGGGCAACCCTGAAGGAGCGACACCGCGTGTAGGATGAAGGGCTTCGGCTTGTAAACTACTTTTCCATGGGACGAAGCTTCGGCTGACGGTACCATGGGAATAAGAGGTTGCTAACTCTGTGCCAGCAGCAGCGGTAATACAGAGACCTCAAGCGTTATCCGGATTTATTGGGCGTAAAGGGTCCGCAGGCGGCACGTTAAGTCTTCCGTTAAATCTTAGGGCTCAACCCTGGGGCTGCGGGGGAAACTGGCGAGCTAGAGGGTGGGAGAGGTGATCGGAATTGCCGGTGTAGTAGTAAAATGCGTTAATATCGGCAAGAACACCAAAGGCGAAGGCAGATCACTGGAACACACCTGACGCTAAGGGACGAAAGCGTGGG…	Bacteria	Patescibacteria	ABY1	Candidatus Magasanikbacteria	Unknown	Unknown
TGGGGAATATTGCGCAATGGACGAAAGTCTGACGCAGCGACGCCGCGTGTGGGATGAAGCTTTTCGGAGTGTAAACCACTGTTGCCCGGGACGAACCTCCCCTTTCGAGGGGACTGACGGTACCGGGTGAGGAAGCACCGGCTAACTCTGTGCCAGCAGCCGCGGTAATACAGAGGGTGCGAGCGTTGTCCGGAATCACTGGGCGTAAAGGGCGCGTAGGTGGCTTGGTAAGCGTGCGGTGAAAGCTCGGGGCTCAACCCCGAGTCTGCCATGCGAACTGCCGAGCTTGAGCATAGTAGAGGCAGGTGGAATTCCGGGTGTAGCGGTGGAATGCGTAGATATCCGGAAGAACACCGGTGGCGAAGGCGGCCTGCTGGGCTATTGCTGACACTGAGGCGC…	Bacteria	Gemmatimonadota	Gemmatimonadetes	Gemmatimonadales	Gemmatimonadaceae	Unknown
TCGAGAATATTCCACAATGGGCGAAAGCCTGATGGAGCGACGCCGCGTGCAGGATGAAGTCCTTCGGGATGTAAACTGCTTTTATGAGGGAGAAATTACGATGATGTTACCTCACGAATAAGGGGTTGCTAAACTCGTGCCAGCAGCAGCGGTAATACGAGTGCCCCAAGCGTTATCCGAAATTACTGGGCGTAAAGGGTGTGTAGGCGGCTTTGTTAGTCTCTTGTTAAAGCTTCCGGCTTAACCGGAAAAATGCAAGAGAAACGGCAAAACTAGAGGATGCGAGAGGTCTATGGAACTCATGGTGTAGGGGTGAAATCCGTTGATATCATGGGGAACACCGAAAGCGAAGGCAATAGACTGGCGCACTCCTGACGCTGAAACACGAAAGCGTGGGTA…	Bacteria	Patescibacteria	Parcubacteria	Unknown	Unknown	Unknown
TCGAGAATATTCGACAATGGAGGAAACTCTGATCGAGCGACGCCGCGTGCAGGAAGAAGTGCTTCGGTATGTAAACTGCTTTTGTAGACTAGTAATTTTTGAACAGTCTAAGAATAAGAGGTTGCTAAACTCGTGCCAGCAGCAGCGGTAATACGAGTGCCTCAAGCGTTATCCGGAATTATTGGGCGTAAAGGGTGTGTAGGTGGTTTTGTTAGTCTTCTGTCAAATCTCTCGGCTTAACCGAGAGCTCGCAGGGGAAACGGCAAGACTTAGAGTGTACGAGGGGTCTGTGGAACTCATAGTGTAGCGGTGAAATGCGTTGATATTATGGGGAACACCAAAAGCGAAGGCAGCAGACTGGAGTATTACTGACACTGAAACACGAAAGCGTGGGTAGCG…	Bacteria	Patescibacteria	Parcubacteria	Unknown	Unknown	Unknown
TCAGGAATATTGGGCAATGGGCGAAAGCCTGACCCAGCGACGCCGCGTGCAGGAAGACGCCCTTCGGGGTGTAAACTGCTTTTGCCAGGGAATAAGCTTCGGCTGAATGTACCTGGAGAATAAGGGGTTCCTAACTCTGTGCCAGCAGGAGCGGTAATACAGAGACCCCAAGCGTTACCCGGATTAATTGGGCTTAAAGGGTCCGCAGGTGGTTTGACGCATCTTCTGTTAAATCCGTACGCTTAACGTACGGGCCGCAGAAGAGATGATTAAACTAGAGGTCGGGAGAGGCAAGCGGAATTACCGGTGTAGGGGTAAAATCCGTTAATATCGGTAAGAACACCAAAGGCGAAGGCAGCTTGCTGGAACGATTCTGACACTCATGGACGAAAGCGTGGG…	Bacteria	Patescibacteria	ABY1	Candidatus Jacksonbacteria	Unknown	Unknown
TAAAGAATCTTTCACAATGGGGGAAACCCTGATGAAGCAACACCGCGTGGAGGATGAAGGCGTTTTCGTTGTAAACTCCTTTTCTGAAGGAATAACTTTGAAGGTACTTCAGGAATAAGCAACGGCTAACTACGTGCCAGCAGCCGCGGTAATACGTAGGTTGCAAGCGTTATCCGGAATTATTGGGCGTAAAGCGTACGCAGGCGGTTTGTTAAGTTGGATGTTAAAGCTTTGAGCTCAACTCAAAACAGGTGTCCAATACTGGCAAGCTGGAGATAGGCAGAGGAAAGTGGAATTCTGTATGTAGGGGTAATATCCGTAGATATACAGAGGAACACCAAAAGCGAAGGCAGCTTTCTGGGCCTTTTCTGACGCTCATGTACGAAAGCGTGGGGAGCA…	Bacteria	Patescibacteria	Gracilibacteria	Candidatus Peregrinibacteria	Unknown	Unknown
CCGAGAATATTCGACAATGGGCGAAAGCCTGATCGAGCGACGCCGCGTGGTTGATGAAGTCCTTCGGGACGTAAAAACCTTTTATGATTAAGAAAGTTTATTGATCTGATCATGAATAAGGGGCTCCAAACTCTGTGCCAGCAGGAGCGGTAATACAGAGGCCCCAAGCGTTATCCGGAATCACTGGGCGTAAAGGGTGTGTAGGTGGTTTTGTTAGTCTTTTGTTAAAACCCGCGGCCTAACCGCGGAGATGCGAAGGAAACGGCAAAACTTAGAGGGTGCGAGAGGTATATGGAACTCATGGAGTAGGGGTGAAATCCGTTGATATCATGGGGAACACCAAAAGCGAAGGCAATATATTGGCGCATTCCTGACACTGAAACACGAAAGCGTAGGTAG…	Bacteria	Patescibacteria	Parcubacteria	Candidatus Azambacteria	Unknown	Unknown
TGGGGAATATTGCACAATGGGCGGAAGCCTGATGCAGCGACGCCGCGTGAGGGATGAAGGCCTTCGGGTTGTAAACCTCTTTCAGCAGGGACGAAGCGTGAGTGACGGTACCTGCAGAAGAAGCACCGGCTAACTACGTGCCAGCAGCCGCGGTAATACGGAGGGAGCTAGCGTTGTTCGGAATTACTGGGCGTAAAGAGTACGTAGGCGGTGATTCAAGTCAGAGGTGAAAGCCTGGAGCTCAACTCCAGAACTGCCTTTGAAACTAGATCGCTAGAATCATGGAGAGGTTAGTGGAATTCCGAGTGTAGAGGTGAAATTCGTAGATATTCGGAAGAACACCAGTGGCGAAGGCGACTAACTGGACATGTATTGACGCTGAGGTACGAAAGCGTGGGG…	Bacteria	Proteobacteria	Alphaproteobacteria	Sphingomonadales	Sphingomonadaceae	Unknown
TCGAGAATATTCCACAATGGGCGAAAGCCTGATGGAGCGACGCCGCGTGCAGGAAGAAGCCCTTCGGGGTGTAAACTGCTTTTATGTATGATAAAGCCGTAAGGCTGATAGTAATATGTGAATAAGGGGCGGCAAACTTCGTGCCAGCAGCAGCGGTAATACGAAGGCCCCGAGCGTTATCCGGATTTATTGGGCGTAAAGCGTGCGTAGGAGGTTCGGTAAGTCTGTTGTTAAATCTCACTGCTTAACGGTGGGGCTGCAATTGATACTATCAAACTAGAGTGTGCGAGAGGCTAATAGAACTCACGGTGTAGGGGTGAAATCCGTTGATATCGTGGGGAATACCAAAGGCGAAGGCATTTAGCTGGCGCATTACTGACTCTGAGGTACGAAAGCGTG…	Bacteria	Patescibacteria	Parcubacteria	Candidatus Colwellbacteria	Unknown	Unknown
TAAGGAATATTGGTCAATGGAGGCAACTCTGAACCAGCCATGCCGCGTGCAGGAAGACTGCCCTATGGGTTGTAAACTGCTTTTATCCGGGAATAAACCTCTTTACGTGTAAAGAGCTGAATGTACCGGAAGAATAAGGATCGGCTAACTCCGTGCCAGCAGCCGCGGTAATACGGAGGATCCAAGCGTTATCCGGATTTATTGGGTTTAAAGGGTGCGTAGGCGGCCTGTTAAGTCAGGGGTGAAAGACGGTAGCTCAACTATCGCAGTGCCCTTGATACTGATGGGCTTGAATGGACTAGAGGTAGGCGGAATGAGACAAGTAGCGGTGAAATGCATAGATATGTCTCAGAACACCGATTGCGAAGGCAGCTTACTATGGTCTTATTGACGCTGAGG…	Bacteria	Bacteroidota	Bacteroidia	Sphingobacteriales	Sphingobacteriaceae	Pedobacter
TCGAGAATCTTCCCCAATGGACGAAAGTCTGAGGGAGCGACGCCGCGTGCAGGAAGAAGCTCTTCGGGGCGTAAACTGCTTTTATACGGGAACAAGTTCTGAGTGTACCGTACGAATAAGGACCTGCTAAACTCGTGCCAGCAGCAGCGGTAATACGAGTGGTCCAAGCGTTATCCGGTTTTATTGGGCGTAAAGGGTCCGCAGGCGGCCCGGTAAGTCGTGTGTTAAATCCTGGTGCTCAACATCAGGGCTGCGCACGATACTATCGGGCTTGAGGCCGGGAGAGGTACCTGGAATTGCCGGTGTAGCAGTAAAATGCTTTAATATCGGCAGGAACACCAAAAGCGAAGGCAGGGTACTAGAACGGTTCTGACGCTCAGGGACGAAAGCGTGGGGAGC…	Bacteria	Patescibacteria	ABY1	Unknown	Unknown	Unknown
TCAAGAATTTTCCGCAATGGGCGAAAGCCTGACGGAGCGACGCCGCGTGCCAGATGAAGCCCTTCGGGGTGTAAATGGCTTTTCTCAGGGAAGAACACATGACGGTACCTGAGGAATAAGAGGCTGCAAACTCTGTGCCAGCAGCAGCGGTAATACAGAGGCCTCAAGCGTTATCCGGATTCATTGGGCGTAAAGCGTCTGTAGGTGGTTTGGTAAGTTGCAGGTCAAATCTCTCGACTCAATCGGGAAACTGCTTGCAATACTACCATTCTAGAGGACGGGAGAGGCAGATGGAATTGCCGGTGTAACGGTAAAATGTGTTAATATCGGCAAGAACACCAAATGCGAAGGCATTCTGCTGGAACGTTCCTGACACTCAGAGACGAAAGCGTGGGGAGC…	Bacteria	Patescibacteria	ABY1	Candidatus Buchananbacteria	Unknown	Unknown
TAAGGAATCTTCCACAATGGGCGAAAGCCTGATGGAGCAACGCCGCGTGCAGGATGAAGGCCCTCGGGTCGTAAACTGCTTTTTTTAGTGAAGAATATGACAGTAACTAACGAATAAGGAACGGCTAACTACGTGCCAGCAGCCGCGGTCATACGTAGGTTCCAAGCGTTATCCGGAGTGACTGGGCGTAAAGAGTTGCGTAGGCGGTCTGTAAAGCGAATAGTGAAATCTGGTGGCTCAACCATCAACACATTATTCGAACTCACAGACTCGAGAGTAGTAGAGGTACCTGGAATTCCCTGTGTAGGAGTGAAATCCGTAGATATAGGGAGGAACACCGATGGCGTAGGCAGGGTACTGGACTATTTCTGACGCTGAGGCACGAAAGCGTGGGGAGCG…	Bacteria	Patescibacteria	Saccharimonadia	Saccharimonadales	Unknown	Unknown
TCGAGAATATTCCCCAATGGACGCAAGTCTGAGGGAGCGACGCCGCGTGTGGGAAGAAGGCCTTCGGGTCGTAAACCACTTTTGCCGAGGAAGAAATCTGACGGTACTCGGAGAATAAGAGGTTGCTAACTCTGTGCCAGCAGCAGCGGTAATACAGAGACCTCAAGCATTATCCGGATTTATTGGGCGTAAAGGGTCCGCAGGTGGTTAAGCACGTCATTGGTTAAATCTTTGGGCTCAACTCAGAGACTGCCAGTGATACGGCTTGACTAGAGGCTGGGAGAGGTAAGCGGAATTCACGGTGTAGTAGTAAAATGCGTTAATATCGTGAAGAACACCAAAAGCGAAGGCAGCTTACTGGAACAAGCCTGACACTCAGGGACGAAAGCGTGGGGAGCG…	Bacteria	Patescibacteria	ABY1	Candidatus Magasanikbacteria	Unknown	Unknown
TGGGGAATTTTGGACAATGGACGAAAGTCTGATCCAGCGACGCCGCGTGGAGGATGAAGGTTTTCGGATCGTAAACTCCTTTTACAGGGGACGAAAGCCCGCAAGGGTTTGACGGTACTCTGTGAATAAGCCACGGCTAACTACGTGCCAGCAGCCGCGGTAATACGTAGGTGGCGAGCGTTACTCGGAATTACTAGGCGTAAAGCGCGTGTAGGCGGGAGCTTAAGTCTGTCGTGAAAGCTCAGGGCTCAACCCTGAAATGTCGACGGAAACTGGGCTTCTTGAGTGCGGTAGAGGAGATCGGAATTCCAGGTGTAGCGGTGAAATGCGTAGATATCTGGAAGAACGCCAAAGGCGAAGGCAGATCTCTGGGCCGTTACTGACGCTGAGACGCGAAAG…	Bacteria	Elusimicrobiota	Elusimicrobia	Lineage IV	Unknown	Unknown
TGGGGAATATTGGACAATGGGCGCAAGCCTGATCCAGCAATGCCACGTGTGTGAAGAAGGCCTGCGGGTTGTAAAGCACTTTCAGAAGGGAAGAAGGACGCGAAAGCGTATTGACGTTACCTTCAGAAGAAGCACCGGCTAACTCTGTGCCAGCAGCCGCGGTAATACAGAGGGTGCGAGCGTTAATCGGAATTACTGGGCGTAAAGCGCGCGTAGGCGGTTATTTAAGTTGGACGTGAAATCCCCGAGCTTAACTTGGGAATTGCGTCCAAAACTGGATGACTGGAGTAGAGTAGAGGTGAGTGGAATTTCCGGAGTAGCGGTGAAATGCGTAGATACCGGAAGGAACACCAGTGGCGAAGGCGACTCACTGGACTCTTACTGACGCTGAGGCGCGAA…	Bacteria	Proteobacteria	Gammaproteobacteria	Unknown	Unknown	Unknown
TGAGGAATCTTCCGCAATGGGCGAAAGCCTGACGGAGCAACACCGCGTGAAGGATGAAGTGGTTCGCCATGTAAACTTCTTTTCTGAGGGAAGAATTCTGACGGTACCTTAGGAATAAGCACCGGCTAACTCTGTGCCAGCAGCCGCGGTAATACAGAGGGTGCGAGCGTTATCCGGAATCATTGGGCGTAAAGCGTATGTAGGCGGGGCAATAAGTCGAGGATTAAATCTTCATGCTCAACATGAAATCTGTTCTCGAAACTGTTGTCCTATAGAAGTATGCAGAGGCAAATGGAATTCTGTGTGTAGGGGTAAAATCCGTAGATACACGGAGGAACGCCAAAAGCGAAAGCAGTTTGCCGGGCATATCTTGACGCTGAGATACGAAAGCGTGGGTAG…	Bacteria	Patescibacteria	Gracilibacteria	Unknown	Unknown	Unknown
TGGGGAATATTGCACAATGGGCGAAAGCCTGATGCAGCGACGCCGCGTGAGGGATGACGGCCTTCGGGTTGTAAACCTCTTTCAGCAGGGAAGAAGCGAAAGTGACGGTACCTGCAGAAGAAGCACCGGCTAACTACGTGCCAGCAGCCGCGGTAATACGTAGGGTGCGAGCGTTGTCCGGAATTATTGGGCGTAAAGAGCTCGTAGGCGGCTTGTCACGTCGGATGTGAAAGCCCGGGGCTTAACCCCGGGTCTGCATTCGATACGGGCAGGCTAGAGTTCGGTAGGGGAGATCGGAATTCCTGGTGTAGCGGTGAAATGCGCAGATATCAGGAGGAACACCGGTGGCGAAGGCGGATCTCTGGGCCGATACTGACGCTGAGGAGCGAAAGCGTGGGG…	Bacteria	Actinobacteriota	Actinobacteria	Streptomycetales	Streptomycetaceae	Streptomyces
TGGGGAATATTGCACAATGGGCGCAAGCCTGATGCAGCGACGCCGCGTGGGGGATGACGGCCTTCGGGTTGTAAACTCCTTTCGCTAGGGACGAAGCGTTTTTGTGACGGTACCTGGAGAAGAAGCACCGGCTAACTACGTGCCAGCAGCCGCGGTAATACGTAGGGTGCGAGCGTTGTCCGGAATTACTGGGCGTAAAGAGCTCGTAGGTGGTTTGTCGCGTCGTTTGTGTAAGCCCGCAGCTTAACTGCGGGACTGCAGGCGATACGGGCATAACTTGAGTGCTGTAGGGGAGACTGGAATTCCTGGTGTAGCGGTGGAATGCGCAGATATCAGGAGGAACACCGATGGCGAAGGCAGGTCTCTGGGCAGTAACTGACGCTGAGGAGCGAAAGCATG…	Bacteria	Actinobacteriota	Actinobacteria	Corynebacteriales	Corynebacteriaceae	Corynebacterium
TCGAGAATCTTCCACAATGGACGAAAGTCTGATGGAGCGACGCCGCGTGACTGATGAAGTTCTTCGGGATGTAAAGGTCTTTTATGAGGGATGAAGTTTATTGACAGTACCTCATGAATAAGGGGTTGCCAAACTCGTGCCAGCAGCAGCGGTAATACGAGTACCCCGAGCGTTATCCGGAATTATTGGGCGTAAAGGGTGTGTAGGCGGTATAGTTAGTCATTTGTTAAAACCTCGGGCCCAACCTGAGAGATGCAAGTGAAACGGCTAAACTAAGAGCCTGTGAGAGGTGTACAGAACTTATGGTGTAGGGGTGAAATCCGTTGATATCATGGGGAATACCAAATGCGAAGGCAGTACACTGGCACAGCGCTGACGCTGAAACACGAAAGCGTGGGT…	Bacteria	Patescibacteria	Parcubacteria	Candidatus Lloydbacteria	Unknown	Unknown
TGGGGAATTTTGGACAATGGGCGCAAGCCTGATCCAGCAATGCCGCGTGCAGGATGAAGGCCTTCGGGTTGTAAACTGCTTTTGTACGGAACGAAACGGTGAGCTCTAATAAAGTTCGCTAATGACGGTACCGTAAGAATAAGCACCGGCTAACTACGTGCCAGCAGCCGCGGTAATACGTAGGGTGCGAGCGTTAATCGGAATTACTGGGCGTAAAGCGTGCGCAGGCGGTTATATAAGACAGATGTGAAATCCCCGGGCTCAACCTGGGACCTGCATTTGTGACTGTATAGCTAGAGTACGGTAGAGGGGGATGGAATTCCGCGTGTAGCAGTGAAATGCGTAGATATGCGGAGGAACACCGATGGCGAAGGCAATCCCCTGGACCTGTACTGACGC…	Bacteria	Proteobacteria	Gammaproteobacteria	Burkholderiales	Comamonadaceae	Rhodoferax
TAAGGAATATTGCTCAATGGGAGAAATCCTGAAGCAGCAACGCCGCGTGAGGGATGAAGGGCTTTTGCTCGTAAACCTCTGTAGTGAGGGAAAAAACTTCCACTCTGTGGAATATGATGGTACCTCAAAAGTAAGCCCCGGCTAACTACGTGCCAGCAGCCGCGGTAATACGTAGGGGGCAAACGTTGTCCGGATTTACTGGGTGTAAAGGGTGCTCAGGCGGTTTTGTAAGTCAGAAGTGAAATCCTAGAGCTTAACTCTGGAACTGCTTTTGATACTGCAAAGCTTGAATGTGGAAGAGGAGGATGGAATTTCTGGTGTAGCAGTGAAATGCGTAGATATCAGAAAGAACACCAGTGGCGAAGGCGATCCTCTGGTCCATTATTGACGCTAAAGCAC…	Bacteria	Bacteroidota	SJA-28	Unknown	Unknown	Unknown
TGGGGAATCTTGCGCAATGGGCGAAAGCCTGACGCAGCGACGCCGCGTGAGCGAAGAAGGCCCTCGGGTTGTAAAGCTCTGTGGGGAGAGAAGAATAAGGGCGAGCTAATATCTCGTCTGATGACGGTATCTCCTTAGCAAGCACCGGCTAACTCTGTGCCAGCAGCCGCGGTAAGACAGAGGGTGCAAACGTTGTTCGGAATTACTGGGCGTAAAGCGGGTGTAGGCGGCTATGCAAGTCGGATGTGAAATCCCGAGGCTCAACCCCGGAAGTGCATTCGAAACTGCGTAGCTAGAGTCTCGGAGAGGAAGGCGGAATGCTTGGTGTAGAGGTGAAATTCGTAGATATCAAGTGGAACACCGGTGGCGAAGGCGGCCTTCTGGACGATGACTGACGCT…	Bacteria	Myxococcota	Polyangia	Polyangiales	BIrii41	Unknown
TGGGGAATCTTGCGCAATGGGCGAAAGCCTGACGCAGCGACGCCGCGTGGAGGATGACGGCCTTCGGGTTGTAAACTCCTGTTAAGTGGGAAGAAAGGCCTAGCTATAATACAGCTAGGAGATGACGGTACCACTAGAGAAAGCACTGGCTAATCTCGTGCCAGCAGCCGCGGTAATACGAGAGGTGCAAGCGTTATTCGGAATTATTGGGCGTAAAGGGTGTGTAGGTGGTTTATTAAGTCGATTGTTAAAGATCTCAGCCTAACTGAGAAAATGCGGTCGAAACTGATAGGCTTGAGGATGGAAGAGAGAAGTGGAATTCTCGGAGTAGCGGTAAAATGCGTAGATCTCGAGAGGAACACCGATGGCGAAGGCAGCTTCTTGGGCCATTCCTGACAC…	Bacteria	Dependentiae	Babeliae	Babeliales	Unknown	Unknown
TAAGGAATATTGGTCAATGGAGGCAACTCTGAACCAGCCATGCCGCGTGCAGGAAGACTGCCCTATGGGTTGTAAACTGCTTTTATCCGGGAATAAACCACGATACGTGTATCGTGCTGAATGTACCGGAAGAATAAGGATCGGCTAACTCCGTGCCAGCAGCCGCGGTAATACGGAGGATCCAAGCGTTATCCGGATTTATTGGGTTTAAAGGGTGCGTAGGCGGCCTATTAAGTCAGGGGTGAAAGACGGTAGCTCAACTATCGCAGTGCCTTTGATACTGATGGGCTTGAATGAACTAGAGGTAGGCGGAATGAGACAAGTAGCGGTGAAATGCATAGATATGTCTCAGAACACCGATTGCGAAGGCAGCTTACTATGGTTTAATTGACGCTGAGG…	Bacteria	Bacteroidota	Bacteroidia	Sphingobacteriales	Sphingobacteriaceae	Pedobacter
TAGGGAATTTTGGACAATGGGGGAAACCCTGATCCAGCGACGCCGCGTGCGGGATGAAGGCCTTCGGGTTGTAAACCGCTTTTATGAGGGAAGAATTTTTGACGGTACCTCATGAATAAGAGGTTGCTCACTCTGTGCCAGCAGCAGCGGTAATACAGAGACCTCAAGCGTTATCCGGAATCATTGGGCGTAAAGCGTTCCGATAGGGGGCTTTGCAAGTGTGTGGTTAAATTCAGGGGCTCAACTTCTGAACCGCTATGCAAACTACAGAGCTAGAGGAACAAAGAGGAAGCTGGAACGAACGGTGTAGCAGTGAAATGCGTTGATATCGTTCGGAACACCGATAGCGAAGGCAGGCTTCTGGGTGTTTCCTGACCCTTCTAGGACGAAAGCGTGGGG…	Bacteria	Patescibacteria	Parcubacteria	Candidatus Doudnabacteria	Unknown	Unknown
TGGGGAATTTTGCGCAATGGGCGAAAGCCTGACGCAGCGACGCCGCGTGAGGGAAGAAGGCCTTCGGGTCGTAAACCTCTGTCGGGGGGGAAGAAACTCCGGATGGCTAATATCCATTCGGATTGACGGTACCCCCTAAGGAAGCATCGGCTAACTACGTGCCAGCAGCCGCGGTAATACGTAGGATGCAAGCGTTGCTCGGAATTATTGGGTGTAAAGGGCGCGTAGGTGGCCTGATAAGTCATAGGTGAAATCCCTCGGCTTAACCGAGGAATTGCCCATGATACTGTCGGGCTTGAGTACGGGAGAGGGAAGTGGAATTCCTGGTGTAGCGGTGAAATGCGTAGATATCAGGAGGAACACCGGCGGCGAAGGCGGCTTCCTGGACCGATACTGACA…	Bacteria	DTB120	Unknown	Unknown	Unknown	Unknown
TGAGGAATCTTCGGCAATGGGCGAAAGCCTGACCGAGCGACACCGCGTGGAGGATGAAGCCCTTCGGGGTGTAAACTCCTTTTTTGAGGGAAGAATTCTGACGGTACCTCAAGAATAAGAGGTTGCTAACTCTGTGCCAGCAGCAGCGGTAATACAGAGACCTCAAGCGTTATCCGGAATTATTGGGCGTAAAGCGCGTGTAGGCGGAGTGTTAAGTCTCGGGTGAAATTCTACGGCTCAACCGTAGAACTGTTCGAGAAACTGTCATTCTTGAAGAAGGCAAAGGCAAGTAGAATTCCCGGTGTAGGGGTAAAATCCGTTGATATCGGGAGGAATTCCAAAAGCGAAGGCAGCTTGCTGGGCCTCTCTTGACGCTGAGACGCGAAAGCGTGGGGAGCA…	Bacteria	Patescibacteria	Unknown	Unknown	Unknown	Unknown
TGGGGAATTTTGGACAATGGGCGAAAGCCTGATCCAGCCATGCCGCGTGCAGGATGAAGGCCTTCGGGTTGTAAACTGCTTTTGTACGGAACGAAAAGACTCTGGTTAATACCTGGGGTCCATGACGGTACCGTAAGAATAAGCACCGGCTAACTACGTGCCAGCAGCCGCGGTAATACGTAGGGTGCAAGCGTTAATCGGAATTACTGGGCGTAAAGCGTGCGCAGGCGGTTATATAAGACAGATGTGAAATCCCCGGGCTCAACCTGGGAACTGCATTTGTGACTGTATAGCTAGAGTACGGCAGAGGGGGATGGAATTCCGCGTGTAGCAGTGAAATGCGTAGATATGCGGAGGAACACCGATGGCGAAGGCAATCCCCTGGGCCTGTACTGACGC…	Bacteria	Proteobacteria	Gammaproteobacteria	Burkholderiales	Comamonadaceae	Acidovorax
TGGGGAATTTTGGACAATGGGCGCAAGCCTGATCCAGCAATGCCGCGTGAGTGAAGAAGGCCTTCGGGTTGTAAAGCTCTTTTGTCAGGGAAGAAACGGGTCTTTCTAATACAGAGGCCTAATGACGGTACCTGAAGAATAAGCACCGGCTAACTACGTGCCAGCAGCCGCGGTAATACGTAGGGTGCAAGCGTTAATCGGAATTACTGGGCGTAAAGCGTGCGCAGGCGGTTTTGTAAGTCTGTTGTGAAATCCCCGGGCTCAACCTGGGAATGGCAATGGAGACTGCAAGGCTAGAGTTTGGCAGAGGGGGGTAGAATTCCACGTGTAGCAGTGAAATGCGTAGATATGTGGAGGAACACCGATGGCGAAGGCAGCCCCCTGGGTCAAAACTGACGC…	Bacteria	Proteobacteria	Gammaproteobacteria	Burkholderiales	Oxalobacteraceae	Duganella
CTGGGAATCTTGCGCAATGGGCGAAAGCCTGACGCAGCGACACCGCGTGTGGGATGAAGGCCTTCGGGTTGTAAACCACTGTGATAGGGGAATAAAAAAATGAAGGTACTCTATTAGAAAGCACCTGCTAATCACGTGCCAGAAGCCTCGGTAATACGTGAGGTGCAAGCGTTATCCGGATTTATTGGGCGTAAAGAGTGTCGTAGGCCGGTGTGCGCGTGGCGGGTTTAAGCCTGGGGCTCAACTCCAGAAAAGCTCGTCATACGGCATGCCTTGAGTCTGTTAGAGGGAACTGGAATTCTCTGTGGAGGGGTGAAATCCGTAGATATAGAGAAGAACGCCAATGGTGAAGACAGGTTCCTGGGACAGTACTGACGCTGATGAACGACAGCTAGGGGA…	Bacteria	Patescibacteria	Microgenomatia	Candidatus Pacebacteria	Unknown	Unknown
TGGGGAATTTTGGACAATGGACGAAAGTCTGATCCAGCCATGCCGCGTGCGGGAAGAAGGCCTTCGGGTTGTAAACCGCTTTTGTCAGGGAAGAAACGGCTCGCTCTAATACAGTGGGCTAATGACGGTACCTGAAGAATAAGCACCGGCTAACTACGTGCCAGCAGCCGCGGTAATACGTAGGGTGCAAGCGTTAATCGGAATTACTGGGCGTAAAGCGTGCGCAGGCGGTTATGCAAGACAGATGTGAAATCCCCGGGCTCAACCTGGGAACTGCATTTGTGACTGCATGGCTAGAGTACGGTAGAGGGGGATGGAATTCCGCGTGTAGCAGTGAAATGCGTAGATATGCGGAGGAACACCGATGGCGAAGGCAATCCCCTGGACCTGTACTGACGC…	Bacteria	Proteobacteria	Gammaproteobacteria	Burkholderiales	Comamonadaceae	Paucibacter
TAAGGGATATTGCGACAATGGGCGAAAGCCTGACGCAGCAACGCCGCGTGCGGGAGGAAGGCCTTCGGGTTGTAAACCGCTTTTGAGGGGGAAGAGGAAGGACGGTACCCTTCGAATAAGTCTCGGCTAACTACGTGCCAGCAGCCGCGGTAAAACGTAGGAGGCGAGCGTTATCCGGATTTACTGGGTGTAAAGCGCGTGTAGGCGGCAGTGCAAGTTGTCTGTGAAAGCGCCCGGCTCAACCGGGCGAGGACGGGCAAGACTGCGCAGCTAGAGGCAGGTAGAGGTGTGTGGAATTCCGGGTGTAGTGGTGAAATGCGTAGAGATCCGGAGGAACACCAGTGGCGAAGGCGACACACTGGGCCTGACCTGACGCTCAGACGCGAAAGCATGGGGAGC…	Bacteria	Chloroflexi	Anaerolineae	SBR1031	Unknown	Unknown
TGGGGAATTTTGGACAATGGGCGCAAGCCTGATCCAGCAATGCCGCGTGAGTGAAGAAGGCCTTCGGGTTGTAAAGCTCTTTTGTCAGGGAAGAAACGGTGAGGGCTAATATCCTTTGCTAATGACGGTACCTGAAGAATAAGCACCGGCTAACTACGTGCCAGCAGCCGCGGTAATACGTAGGGTGCAAGCGTTAATCGGAATTACTGGGCGTAAAGCGTGCGCAGGCGGTTATGTAAGTCAGATGTGAAATCCCCGGGCTCAACCTGGGAATGGCATTTGAGACTGCATGGCTAGAGTGTGTCAGAGGGGGGTAGAATTCCACGTGTAGCAGTGAAATGCGTAGAGATGTGGAGGAATACCGATGGCGAAGGCAGCCCCCTGGGATAACACTGACGC…	Bacteria	Proteobacteria	Gammaproteobacteria	Burkholderiales	Oxalobacteraceae	Herminiimonas
TGGGGAATCTTGCGCAATGGGCGAAAGCCTGACGCAGCGACGCCGCGTGCGGGAAGAAGGCCTTCGGGTTGTAAACCGCTTTCAGGAGGGACGAAGCCACTCGGGTTAATAGCCCAGAGGGTGACGGTACCTTCAGAAGAAGCCCCGGCTAACTACGTGCCAGCAGCCGCGGTAATACGTAGGGGGCTAGCGTTGTCCGGATTTATTGGGCGTAAAGAGCGTGTAGGCGGCCAGGTAGGTCTGGTGTGAAAACTGGAGGCTCAACCTCCAGCTGTCATCGGAAACCATCTGGCTAGAGTCCGGAAGAGGAGAGTGGAATTCCTGGTGTAGCGGTGAAATGCGCAGATATCAGGAAGAACACCTATGGCGAAGGCAGCTCTCTGGGACGGTACTGACGCT…	Bacteria	Actinobacteriota	Thermoleophilia	Gaiellales	Unknown	Unknown
TGAGGAATATTGGACAATGGGCGCAAGCCTGATCCAGCCATGCCGCGTGCAGGATGACGGTCCTATGGATTGTAAACTGCTTTTATACGAGAAGAAACACTCCTTCGTGAAGGAGCTTGACGGTATCGTAAGAATAAGGATCGGCTAACTCCGTGCCAGCAGCCGCGGTAATACGGAGGATCCAAGCGTTATCCGGAATCATTGGGTTTAAAGGGTCCGTAGGCGGTTTAATAAGTCAGTGGTGAAAGCCCATCGCTCAACGGTGGAACGGCCATTGATACTGTTAGACTTGAATTATTAGGAAGTAACTAGAATATGTAGTGTAGCGGTGAAATGCTTAGAGATTACATGGAATACCAATTGCGAAGGCAGGTTACTACTAATTGATTGACGCTGATG…	Bacteria	Bacteroidota	Bacteroidia	Flavobacteriales	Flavobacteriaceae	Flavobacterium
TGGGGAATATTGCACAATGGGCGCAAGCCTGATGCAGCCATGCCGCGTGTATGAAGAAGGCCTTCGGGTTGTAAAGTACTTTCAGCGAGGAGGAAGGCATTAAGGTTAATAGCCTTAGTGATTGACGTTACTCGCAGAAGAAGCACCGGCTAACTCCGTGCCAGCAGCCGCGGTAATACGGAGGGTGCAAGCGTTAATCGGAATTACTGGGCGTAAAGCGCACGCAGGCGGTCTGTCAAGTCGGATGTGAAATCCCCGGGCTCAACCTGGGAACTGCATTCGAAACTGGCAGGCTAGAGTCTTGTAGAGGGGGGTAGAATTCCAGGTGTAGCGGTGAAATGCGTAGAGATCTGGAGGAATACCGGTGGCGAAGGCGGCCCCCTGGACAAAGACTGACGC…	Bacteria	Proteobacteria	Gammaproteobacteria	Enterobacterales	Enterobacteriaceae	Unknown
CAAGGAATCTTCCGCAATGGGCGAAAGCCTGACGGAGCAACGCCGCGTGTGGGATGACGCCTTTCGGGGTGTAAACCACTTTTCTCAGGGAAGAAGCACTGACGGTACCTGAGGAATAAGGACCGGCTAACTACGTGCCAGCAGCCGCGGTAATACGTAGGGTCCGAGCGTTGTCCGGAGTTACTGGGCGTAAAGCGCGCGCAGGCGGCGGTATAAGCATGGCGTGAAAGCCCCAGGCTCAACCTGGGAGGGTCGTCGTGGACTGTACCGCTTGAGGGCGATAGGGGCTGGTGGAATGCCTGGTGTAGTGGTGAAATGCGTAGAGATCAGGCGGAACACCCGTGGCGAAGGCGGCCAGCTGGGTCGTCCCTGACGCTGAGGCGCGAAGGCGTGGGGAGC…	Bacteria	Chloroflexi	Chloroflexia	Thermomicrobiales	JG30-KF-CM45	Unknown
TGAGGAATATTGGTCAATGGGCGGGAGCCTGAACCAGCCATCCCGCGTGCAGGAAGACGGCCCTATGGGTTGTAAACTGCTTTTGTGCAGGAAGAACGCTCTCTACGTGTAGAGAAGTGACGGTACTGCATGAATAAGCACCGGCTAACTCCGTGCCAGCAGCCGCGGTAATACGGAGGGTGCAAGCGTTATCCGGATTTATTGGGTTTAAAGGGTGCGTAGGCGGTAAGATAAGTCAGTGGTGAAAATCTGCAGCTCAACTGTAGTCGTGCCATTGAAACTGTTTTACTTGAGTAACCATGAGGTAGGCGGAATGTGTAGTGTAGCGGTGAAATGCTTAGATATTACACAGAACACCGATTGCGTAGGCAGCTTACTAGCGGTTTACTGACGCTGATG…	Bacteria	Bacteroidota	Bacteroidia	Bacteroidales	Prolixibacteraceae	BSV13
TGGGGAATATTGGACAATGGGGGGAACCCTGATCCAGCCATGCCGCGTGTGTGAAGAAGGCCTTTTGGTTGTAAAGCACTTTAAGCGAGGAGGAGGCTACCTAGATTAATACTCTGGGATAGTGGACGTTACTCGCAGAATAAGCACCGGCTAACTCTGTGCCAGCAGCCGCGGTAATACAGAGGGTGCAAGCGTTAATCGGATTTACTGGGCGTAAAGCGTGCGTAGGTGGCCAATTAAGTCAAATGTGAAATCCCCGAGCTTAACTTGGGAATTGCATTCGATACTGGTTGGCTAGAGTATGGGAGAGGATGGTAGAATTCCAGGTGTAGCGGTGAAATGCGTAGAGATCTGGAGGAATACCGATGGCGAAGGCAGCCATCTGGCCTAATACTGACA…	Bacteria	Proteobacteria	Gammaproteobacteria	Pseudomonadales	Moraxellaceae	Acinetobacter
TGGGGAATTTTGGACAATGGGCGAAAGCCTGATCCAGCAATGCCGCGTGCAGGATGAAGGCCTTCGGGTTGTAAACTGCTTTTGTACGGAACGAAAAAGCTTCTCCTAATACGAGAGGCCCATGACGGTACCGTAAGAATAAGCACCGGCTAACTACGTGCCAGCAGCCGCGGTAATACGTAGGGTGCGAGCGTTAATCGGAATTACTGGGCGTAAAGCGTGCGCAGGCGGTTATGTAAGACAGATGTGAAATCCCCGGGCTCAACCTGGGAACTGCATTTGTGACTGCATGGCTAGAGTACGGTAGAGGGGGATGGAATTCCGCGTGTAGCAGTGAAATGCGTAGATATGCGGAGGAACACCGATGGCGAAGGCAATCCCCTGGACCTGTACTGACGC…	Bacteria	Proteobacteria	Gammaproteobacteria	Burkholderiales	Comamonadaceae	Delftia
TCGAGAATCTTCCACAATGGACGAAAGTCTGATGGAGCGACGCCGCGTGACTGAAGAAGTCTTTCGGGATGTAAAAGTCTTTTATGAGGGAGAAATTTTTGATAGTACCTCATGAATAAGGGGTTGCTAAACTCGTGCCAGCAGCAGCGGTAATACGAGTACCCCGAGCGTTATCCGGAATTATTGGGCGTAAAGGGTGTGTAGGTGGTAGTGTTAGTCTTTCGTTAAAGCCTCCGGCTCAACCGGAGAATCGCGAAGGAAACGGCACAACTAGAGGATGTGAGAGGTTTGCGGAACTCATGGTGTAGGGGTGAAATCCGTTGATATCATGGGGAACACCAAAAGCGAAGGCAGCAAACTGGCACATTCCTGACACTGAAACACGAAAGCGTAGGTAGC…	Bacteria	Patescibacteria	Parcubacteria	Candidatus Nomurabacteria	Unknown	Unknown
TGAGGAATATTGGACAATGGGCGCAAGCCTGATCCAGCCATGCCGCGTGCAGGATGACGGTCCTATGGATTGTAAACTGCTTTTGCACAGGAAGAAACAACTCTACGTGTAGAGTCTTGACGGTACTGTGAGAATAAGGATCGGCTAACTCCGTGCCAGCAGCCGCGGTAATACGGAGGATCCAAGCGTTATCCGGAATCATTGGGTTTAAAGGGTCCGTAGGCGGCTTTATAAGTCAGTGGTGAAATCTCCCCGCTCAACGGGGAAACGGCCATTGATACTGTAAGGCTTGAATTATTAGGAAGTAACTAGGATATGTAGTGTAGCGGTGAAATGCTTAGAGATTACATGGAATACCAATTGCGAAGGCAGGTTACTACTAATGGATTGACGCTGATG…	Bacteria	Bacteroidota	Bacteroidia	Flavobacteriales	Flavobacteriaceae	Flavobacterium
TCGAGAATCTTCGGCAATGCACGAAAGTGTGACCGAGCGATACTGCGTGCAGGAAGAAGGCCTTCGGGTTGTAAACTGCTGTCGTATGGGAAGAACTTTGACGGTACCATACAAGAAAGGGGCGCCTAACTCTGTGCCAGCAGGCGCGGTAATACAGAGGCCCCAAGCGTTAGCCGGAATTATTGGGCGTAAAGGGTCCGCAGGCGGAGTAGTGCGTCTTCTGTGAAATCCTATCGGCTCAACCGAGAGGCTGCAGTGGATACGACTATTCTTGAAGCAAGGAGAGGTAAGCGGAATTCCTAGTGGAGCGGTGAAATGCGTTGATATTAGGGAGAACACCAATTGCGAAGGCAGCTTACTGGCCTTGTCTTGACGCTCAGGGACGACAGCGTGGGGAGT…	Bacteria	Patescibacteria	Parcubacteria	GWA2-38-13b	Unknown	Unknown
TAAGGAATCTTGCGCAATGGGGGAAACCCTGACGCAGCAACGCCGCGTGAGTGAAGAAGGCCTTCGGGTCGTAAAGCTCTGTTAGGTGAGAAGAAGGGGATAATATCCCTTGACGGTATCACCAGAGGAAGCACCGGCTAACTCCGTGCCAGCAGCCGCGGTAAAACGGAGGGTGCAAGCGTTGTTCGGAATTATTGGGCGTAAAGGGCGTGTAGGTGGTTAGATAAGTCAGATGTGAAATCCCTGGGCTCAACCCAGGAAGGGCATCTGAAACTATCTAACTTGAGTGTAAGAGAGGAAGGTGGAATTCCCAGTGTAGAGGTGAAATTCGTAGATATTGGGAGGAACACCAGAGGCGAAGGCGGCCTTCTGGCTTAACACTGACACTGAAACGCGAAA…	Bacteria	Sva0485	Unknown	Unknown	Unknown	Unknown
TTGGGAATCTTGCACAATGGGCGAAAGCCTGATGCAGCGACACCGCGTGGAGGAAGACGGCCTTCGGGTTGTAAACTCCTTTTCCTTGGGACGATTGTGACGGTACCAGGGGAATAAGCACCGGCTAACTACGTGCCAGAAGCCTCGGTGATACGTAGGGTGCAAGCGTTATCCGGAATGACTGGGCGTAAAGCGCTCGTAGGTGGTCTCGTCCGTTGGGTGTTAAATCTCCAGGCTTAACTTGGAGGCTGCACCCAAGACTGCGAGACTCGAGTCCGGCAGGGGTCTGCGGAATTGGTGGTGTAGGAGTGAAATCCGTTGATATCACCAAGAACACCAATGGCGAAGGCAGCAGACTAGGCCGGTACTGACACTCAGGAGCGAAAGCGTGGGGAGCGA…	Bacteria	Patescibacteria	Berkelbacteria	Unknown	Unknown	Unknown
TGAGGAATATTGGACAATGGGCGCAAGCCTGATCCAGCCATGCCGCGTGCAGGATGACGGTCCTATGGATTGTAAACTGCTTTTGCACAGGAAGAAACACTACTTCGTGAAGTAGCTTGACGGTACTGTGAGAATAAGGATCGGCTAACTCCGTGCCAGCAGCCGCGGTAATACGGAGGATCCAAGCGTTATCCGGAATCATTGGGTTTAAAGGGTCCGTAGGCGGTTTAGTAAGTCAGTGGTGAAAGCCCATCGCTCAACGGTGGAACGGCCATTGATACTGCTAAACTTGAATTATTAGGAAGTAACTAGAATATGTAGTGTAGCGGTGAAATGCTTAGAGATTACATGGAATACCAATTGCGAAGGCAGGTTACTACTAATGGATTGACGCTGATG…	Bacteria	Bacteroidota	Bacteroidia	Flavobacteriales	Flavobacteriaceae	Flavobacterium
TGAGGAATATTGGACAATGGGCGCAAGCCTGATCAAGCCATGCCGCGTGCAGGATGACGGTCCTATGGATTGTAAACTGCTTTTGCACAGGAAGAAACACTACTTCGTGAAGTAGCTTGACGGTACTGTGAGAATAAGGATCGGCTAACTCCGTGCCAGCAGCCGCGGTAATACGGAGGATCCAAGCGTTATCCGGAATCATTGGGTTTAAAGGGTCCGTAGGCGGTTTAGTAAGTCAGTGGTGAAAGCCCATCGCTCAACGGTGGAACGGCCATTGATACTGCTAAACTTGAATTATTAGGAAGTAACTAGAATATGTAGTGTAGCGGTGAAATGCTTAGAGATTACATGGAATACCAATTGCGAAGGCAGGTTACTACTTATGGATTGACGCTGATG…	Bacteria	Bacteroidota	Bacteroidia	Flavobacteriales	Flavobacteriaceae	Flavobacterium
TGGGGAATATTGGACAATGGGGGAAACCCTGATCCAGCGATGCCGCGTGTGTGAAGAAGGCCTGCGGGTTGTAAAGCACTTTCGATGGGGAGGATAAGCGATAGGTTAAGAGCTAATTGCTAGGACGTTACCCATATAAGAAGCACCGGCTAACTCCGTGCCAGCAGCCGCGGTAATACGGAGGGTGCAAGCGTTAATCGGAATGACTGGGCGTAAAGGGTGTGTAGGCGGTTTAATAAGTTAGGTGTGAAATACCCGGGCTTAACCTGGGAGTGTCACTTAAGACTGTTAGACTAGAGTATAGGAGAGGGTAGTGGAATTTCCGGTGTAGCGGTGAAATGCGTAGAGATCGGAAGGAACACCAGTGGCGAAGGCGGCTACCTGGCCTAATACTGACGC…	Bacteria	Proteobacteria	Gammaproteobacteria	Legionellales	Legionellaceae	Legionella
TGGGGAATATTGCACAATGGGCGCAAGCCTGATGCAGCCATGCCGCGTGTGTGAAGAAGGCCTTCGGGTTGTAAAGCACTTTCAGCGAGGAGGAAGGGTTCAGTGTTAATAGCACTGTTCATTGACGTTACTCGCAGAAGAAGCACCGGCTAACTCCGTGCCAGCAGCCGCGGTAATACGGAGGGTGCAAGCGTTAATCGGAATTACTGGGCGTAAAGCGCACGCAGGCGGTTTGTTAAGTCAGATGTGAAATCCCCGCGCTTAACGTGGGAACTGCATTTGAAACTGGCAAGCTAGAGTCTTGTAGAGGGGGGTAGAATTCCAGGTGTAGCGGTGAAATGCGTAGAGATCTGGAGGAATACCGGTGGCGAAGGCGGCCCCCTGGACAAAGACTGACGC…	Bacteria	Proteobacteria	Gammaproteobacteria	Enterobacterales	Yersiniaceae	Yersinia
TCGAGTATCTTTCGCAATGCCCGAAAGGGTGACGAAGCGACGCCGCGTGTGGGAAGAAGGCCTTCGGGTTGTAAACCACTGTCAGGAGTTAAGAAGTGTAAGGGTGTAAATAGCACCCTTACTTGACTAAGGCTCCAGAGGAAGCCACGGCTAACTCTGTGCCAGCAGCCGCGGTAATACAGAGGTGGCAAGCGTTGTTCGGAATTATTGGGCGTAAAGAGCACGTAGGCGGCTCTGCAAGTCAGCTGTGAAAGCCTTCCGCTCAACGGAAGAACGGCAGTTGATACTACAGGGCTAGAGTGCGGGAGGGGAGAGTGGAACTTCTGGTGGAGCGGTGAAATGCGTAGATATCAGAAGGAACGCCGGCGGCGAAAGCGACTCTCTGGCCCGTAACTGACG…	Bacteria	Planctomycetota	Brocadiae	Brocadiales	Brocadiaceae	Candidatus Jettenia
TCGAGAATCTTCCGCAATGGACGAAAGTCTGACGGAGCGACGCCGCGTGCGGGATGAAGGCCCTTGGGTTGTAAACCGCTGTCAGAGGGGATGAAATCGTCGGGGGTCCTCCCCCGATGTTGACAGAGCCTCAAAGGAAGCACGGGCTAAGTACGTGCCAGCAGCCGCGGTAACACGTACTGTGCGAACGTTATTCGGAATCACTGGGCTTAAAGGGTGCGTAGGCGGCGAATCAAGTCAGGTGTGAAAGGTCTGAGCTCAACTGAGACATTGCGCTTGAAACTGATTTGCTTGAGTATTTCAGAGGTGCGGGGAACTGCCAGTGGAGCGGTGAAATGTGTTGATATTGGCAGGAACACCGGAGGCGAAGGCGCCGCACTGGGGAATGACTGACGCTCA…	Bacteria	Planctomycetota	Planctomycetes	Planctomycetales	Rubinisphaeraceae	Unknown
TCAAAAATATTCCTCAATGCACGAAAGTGTGAAGGAGCGACGCCGCGTGATTGATGACGCCCTTCGGGGTGTAAAGATCTTTTATCAGGGACGAACTAATGACGGTACCTGATGAATAAGGGGCTGCTAAACTCGTGCCAGCAGCAGCGGTAATACGAGTGCCCCAAGCGTTACCCGGATTTATTGGGCGTAAAGCGTGTGGAGGTGGTTTAAAAAGTCAATTGTCAAATTCTTCGGCTCAACTGGGGAATCGCTTTTGATACTTTTAAACTCGAGGCTGGAAGAGGCAAGCGGAATTGCCGGTGTAGGGGTCAAATCCGTTAATATCGGCAGGAACACCAAATGCGAAGGCAGCTTGCTAGTACAGTCCTGACACTCAAACACGAAAGCGTGGGGAGC…	Bacteria	Patescibacteria	ABY1	Candidatus Kuenenbacteria	Unknown	Unknown
CTGGGAATTTTGCGCAATGGACGAAAGTCTGACGCAGCGACAATGCGTGTGGGATGAAGGCCTTCGGGTCGTAAACCACTGTGGTAGTGGATGAAAAAAATGACAGTACACTATTAGAAAGCACCTGCTAACTACGTGCCAGAAGCCTCGGTAATACGTAGGGTGCAAGCGTTATCCGGAATCACTGGGCGTAAAGAGTATCGTAGGCGGTTGGTTAAGTGGTGGGTTAAAGCCTTCAGCTCAACTGAAGAGATGCCCATCAAACTGGCTTACTTGTGGAAATTCGGGGGTATTGGAATTCTTGGTGGAGGAGTGAAATCCGTTGATATCAAGAAGAACACCAATGGCGAAGGCAGATACCTAGGGTTTTCCAGACGCTGATGAACGAAAGCTAGGGGA…	Bacteria	Patescibacteria	Microgenomatia	Candidatus Collierbacteria	Unknown	Unknown
TGGGGAATATTGCACAATGGGCGCAAGCCTGATGCAGCCATGCCGCGTGTATGAAGAAGGCCTTCGGGTTGTAAAGTACTTTCAGCGGGGAGGAAGGCGACAGGGTTAATAACCCTGTCGATTGACGTTACCCGCAGAAGAAGCACCGGCTAACTCCGTGCCAGCAGCCGCGGTAATACGGAGGGTGCAAGCGTTAATCGGAATTACTGGGCGTAAAGCGCACGCAGGCGGTCTGTCAAGTCGGATGTGAAATCCCCGGGCTCAACCTGGGAACTGCATTCGAAACTGGCAGGCTAGAGTCTTGTAGAGGGGGGTAGAATTCCAGGTGTAGCGGTGAAATGCGTAGAGATCTGGAGGAATACCGGTGGCGAAGGCGGCCCCCTGGACAAAGACTGACGC…	Bacteria	Proteobacteria	Gammaproteobacteria	Enterobacterales	Enterobacteriaceae	Enterobacter
TGGGGAATTTTGGACAATGGGCGAAAGCCTGATCCAGCAACTCTGCGTGAGGGATGAAGTCTTTCGGGATGTAAACCTCTTTTGTCGGGGACGAACGCCCCTTAAAAGGCTTGACGGTACCCGGCGAATAAGCCACGGCTAACTACGTGCCAGCAGCCGCGGTAAGACGTAGGTGGCGAGCGTTATTCGGATTTACTAGGCGTAAAGCGAGTGTAGGCGGGTGCTTAAGTCCGCTGTGAAATCTCCCTGCTCAACGGGGAGAGGCCAGCGGATACTGGGCGTCTCGAGTGGGGCAGGGGGTAGCGGAATTCCCGGTGTAGCGGTGAAATGCGTAGATATCGGGAGGAACACCAAAGGCGAAAGCAGCTACCTGGGCCCTTACTGACGCTGAGACTCGAA…	Bacteria	Elusimicrobiota	Elusimicrobia	Lineage IV	Unknown	Unknown
TCGAGAATATTCCCCAATGGCCGAAAGGCTGAGGGAGCGACGCCGCGTGCAGGAAGAAGGGCTTCGGCTCGTAAACTGCTTTTCCTAGGGACGAATTCTGACGGTACCTGGGGAATAAGAGGTTGCTAACTCTGTGCCAGCAGCAGCGGTAATACAGAGACCTCAAACGTTAACCGGATTTATTGGGCGTAAAGGGTCCGCAGGTGGCTGCGCGCGTCATTGGTTAAACCCACGGGCTCAACCCGTGAACTGCCGATGATACGGCGCGGATAGAGGATGGGAGAGGCCAGCAGAATTGCCGGTGTAGTAGTAAAATGCGTTAATATCGGCAAGAATACCAAATGCGAAGGCAGCTGGCTGGAACATTCCTGACACTCAGGGACGAAAGCGTGGGTAGCG…	Bacteria	Patescibacteria	ABY1	Candidatus Magasanikbacteria	Unknown	Unknown
TCGAGAATATTCGACAATGGGCGAAAGCCTGATCGAGCGACACCGCGTGTGGGAAGAAGGCCTGCGGGTTGTAAACCACTTTTATCGGGGAAAAATTTTGATTGTACCCGTTGAATAAGGGGCTGCTAACTTCGTGCCAGCAGCAGCGGTAATACGAAGGCCCCGAGCGTTATCCGGAATCATTGGGCGTAAAGCGTGTGTAGGCGGTAGATATTGTCGAGGGTTAAAGACCAAGGCCTAACCTTGGGAATGCTCTCGAAACGTATCAACTAGAAGGTGTGAGAGGTGAGCGGAACTCATGGTGTAGGGGTGAAATCCGTTGATATCATGGGGAACACCAAAGGCGAAGGCAGCTCACTGGTGCACTCTTGACGCTGAAATACGAAAGCGTGGGGATCA…	Bacteria	Patescibacteria	Parcubacteria	Unknown	Unknown	Unknown
TCGAGTATCTTTCGCAATGCCCGAAAGGGTGACGAAGCGACGCCGCGTGTGGGAAGAAGGCCTTCGGGTTGTAAACCACTGTCAGGAGTTAAGAAATGTAAGGGTGCTAATAGTATCCTTACTTGACTAAGGCTCCAGAGGAAGCCACGGCTAACTCTGTGCCAGCAGCCGCGGTAATACAGAGGTGGCAAGCGTTGTTCGGAATTATTGGGCGTAAAGAGCACGTAGGCGGTTCTGCAAGTCGGCTGTGAAAGCCTTCCGCTCAACGGAAGAACAGCAGTTGATACTACAGGACTGGAGTGCGGGAGGGGAGAGTGGAACTTCTGGTGGAGCGGTGAAATGCGTAGATATCAGAAGGAACGCCGGCGGCGAAAGCGACTCTCTGGCCCGTAACTGACG…	Bacteria	Planctomycetota	Brocadiae	Brocadiales	Brocadiaceae	Candidatus Brocadia
TGGGGAATATTGGACAATGGGCGCAAGCCTGATCCAGCAATGCCGCGTGGGTGAAGAAGGCCTTCGGGTTGTAAAGCCCTTTTGTACGGGAAGAAATCATCCGGGTTAATACCCTGGGTGGATGACGGTACCGTAAGAATAAGCACCGGCTAACTTCGTGCCAGCAGCCGCGGTAATACGAAGGGTGCAAGCGTTAATCGGAATTACTGGGCGTAAAGCGTGCGTAGGTGGTTGTTCAAGTCTGTCGTGAAAGCCCTGGGCTCAACCTGGGAATGGCGATGGAAACTGGGCGACTGGAGTGCGGTAGAGGATGGCGGAATTCCCGGTGTAGCGGTGAAATGCGTAGAGATCGGGAGGAACATCCGTGGCGAAGGCGGCCATCTGGACCAGCACTGACAC…	Bacteria	Proteobacteria	Gammaproteobacteria	Xanthomonadales	Xanthomonadaceae	Arenimonas
TGGGGAATCTTGCGCAATGGGGGAAACCCTGACGCAGCGACGCCGCGTGAGCGAAGAAGGCCTTTGGGTCGTAAAGCTCTGTGGGGAGAGAAGAATAAGGGCGGGCTAATACCTCGTCTGATGACGGTATCTCCTTAGCAAGCACCGGCTAACTCTGTGCCAGCAGCCGCGGTAAGACAGAGGGTGCAAACGTTGTTCGGAATTACTGGGCGTAAAGCGGGTGTAGGCGGTAACGTAAGTCGGATGTGAAATCCCGAGGCTCAACCCCGGAAGTGCATTCGAAACTGCGTCACTAGAGTCCTGGAGAGGAAGGTAGAATGCTTGGTGTAGAGGTGAAATTCGTAGATATCAAGCGGAATACCGGTGGCGAAGGCGGCCTTCTGGACAGTGACTGACGCT…	Bacteria	Myxococcota	Polyangia	Polyangiales	BIrii41	Unknown
TAAGGAATATTGGACAATGGACGCAAGTCTGATCCAGCCATGCCGCGTGAAGGATTAAGGTCCTCTGGATTGTAAACTTCTTTTATAAGGGACGAAAAAAGGTCTTTCTAGATCGTCTGACGGTACCTTATGAATAAGCACCGGCTAACTCCGTGCCAGCAGCCGCGGTAATACGGAGGGTGCAAGCGTTATCCGGATTCACTGGGTTTAAAGGGTGCGTAGGCGGGCAGGTAAGTCAGTGGTGAAATCCTAGAGCTTAACTCTAGAACTGCCATTGATACTATCTGTCTTGAATATTGTGGAGGTAAGCGGAATATGTCATGTAGCGGTGAAATGCTTAGATATGACATAGAACACCTATTGCGAAGGCAGCTTACTACGCATATATTGACGCTGAGG…	Bacteria	Bacteroidota	Bacteroidia	Chitinophagales	Chitinophagaceae	Sediminibacterium
TGGGGAATATTGGACAATGGGGGGAACCCTGATCCAGCAATGCCGCGTGTGTGAAGAAGGCCTGAGGGTTGTAAAGCACTTTCAGTGGGGAGGAGGGTTTGCAGGTTAAGAGCTGGCAAATTGGACGTTACCCACAGAAGAAGCACCGGCTAACTCCGTGCCAGCAGCCGCGGTAATACGGAGGGTGCAAGCGTTAATCGGAATTACTGGGCGTAAAGGGTGCGTAGGTGGTTTATTAAGTTAGGTGTAAAATTCCTGGGCTTAACCTGGGCTTGAGACTTAATACTGATAGACTGGAGTATAGGAGAGGGTAGTGGAATTTCCGGTGTAGCGGTGAAATGCGTAGAGATCGGAAGGAACACCAGTGGCGAAGGCGGCTACCTGGCCAGATACTGACAC…	Bacteria	Proteobacteria	Gammaproteobacteria	Legionellales	Legionellaceae	Legionella
TAGGGAATCTTCCGCAATGGACGAAAGTCTGACGGAGCAACGCCGCGTGAGTGATGAAGGTTTTCGGATCGTAAAGCTCTGTTGTTAGGGAAGAACAAGTGCCGTTCGAATAGGGCGGTACCTTGACGGTACCTAACCAGAAAGCCACGGCTAACTACGTGCCAGCAGCCGCGGTAATACGTAGGTGGCAAGCGTTGTCCGGAATTATTGGGCGTAAAGGGCTCGCAGGCGGTTTCTTAAGTCTGATGTGAAAGCCCCCGGCTCAACCGGGGAGGGTCATTGGAAACTGGGGAACTTGAGTGCAGAAGAGGAGAGTGGAATTCCACGTGTAGCGGTGAAATGCGTAGAGATGTGGAGGAACACCAGTGGCGAAGGCGACTCTCTGGTCTGTAACTGACG…	Bacteria	Firmicutes	Bacilli	Bacillales	Bacillaceae	Bacillus
TCGAGGATATTTAGCAATGGGCGAAAGCCTGACTATGCGACGCCGCGTGAGGGATGAAGGTTTTCGGATCGTAAACCTCTTTCGATAGGGAAGAAGACTACCGTTTAAATAAAGCGGTAGTTTGACGGTACCTAGAGAAGAAGCCACGGCCAACTCCGTGCCAGCAGCCGCGGTAAGACGGGGGTGGCGAGCGTTACTCGGAATCATTGGGTGTAAAGGGCAGGTAGGCGGCTATGTAAGTTGGAGGTGAAATTCTTTGACTCAATCAAAGAACTGCCTTCAAAACTGCATGGCTTGAGACTATAAGAGGAGAGCGGAATTCCCGGTGTAAGGGTGAAATCTGTAGATATCGGGAAGAACGCCAGTGGCGAAAGCGGCTCTCTGGTATAGTACTGACGC…	Bacteria	Verrucomicrobiota	Omnitrophia	Omnitrophales	Omnitrophaceae	Candidatus Omnitrophus
[truncated: 1,907 more rows]
