# Supplementary material for: Enrichment of different taxa of the enigmatic candidate phyla radiation bacteria using a novel picolitre droplet technique
Source: ISME Commun. 2024 Jun 21;4(1):ycae080. doi: 10.1093/ismeco/ycae080 (PMC11214157; doi:10.1093/ismeco/ycae080)
Supplement: Supp5-Metadata_16S_ycae080 [file supp5-metadata_16s_ycae080.zip]

Archive with 1 entries (1 files):
- Supp5-Metadata_16S_ycae080.csv
