# Supplementary material for: Enrichment of different taxa of the enigmatic candidate phyla radiation bacteria using a novel picolitre droplet technique
Source: ISME Commun. 2024 Jun 21;4(1):ycae080. doi: 10.1093/ismeco/ycae080 (PMC11214157; doi:10.1093/ismeco/ycae080)
Supplement: Supp5-Metadata_16S_ycae080 [file supp5-metadata_16s_ycae080.zip › Supp5-Metadata_16S_ycae080.csv]

	Sample	condition	batch	day	replicate	type	preincubation with R2A	nutrient	method
16S_1	B24_Soil_Amx_BULK_D0_1	Amx + SE_BULK_Day0_1	24	0	1	enrichment	Yes	Amx + SE	Bulk
16S_2	B24_Soil_Amx_BULK_D0_2	Amx + SE_BULK_Day0_2	24	0	2	enrichment	Yes	Amx + SE	Bulk
16S_3	B24_Soil_Amx_BULK_D0_3	Amx + SE_BULK_Day0_3	24	0	3	enrichment	Yes	Amx + SE	Bulk
16S_4	B24_Soil_Amx_BULK_D30_1	Amx + SE_BULK_Day30_1	24	30	1	enrichment	Yes	Amx + SE	Bulk
16S_5	B24_Soil_Amx_BULK_D30_2	Amx + SE_BULK_Day30_2	24	30	2	enrichment	Yes	Amx + SE	Bulk
16S_6	B24_Soil_Amx_BULK_D30_3	Amx + SE_BULK_Day30_3	24	30	3	enrichment	Yes	Amx + SE	Bulk
16S_7	B24_Soil_Pseud_BULK_D0_1	Pseud + SE_BULK_Day0_1	24	0	1	enrichment	Yes	Pseud + SE	Bulk
16S_8	B24_Soil_Pseud_BULK_D0_2	Pseud + SE_BULK_Day0_2	24	0	2	enrichment	Yes	Pseud + SE	Bulk
16S_9	B24_Soil_Pseud_BULK_D0_3	Pseud + SE_BULK_Day0_3	24	0	3	enrichment	Yes	Pseud + SE	Bulk
16S_10	B24_Soil_Pseud_BULK_D30_1	Pseud + SE_BULK_Day30_1	24	30	1	enrichment	Yes	Pseud + SE	Bulk
16S_11	B24_Soil_Pseud_BULK_D30_2	Pseud + SE_BULK_Day30_2	24	30	2	enrichment	Yes	Pseud + SE	Bulk
16S_12	B24_Soil_Pseud_BULK_D30_3	Pseud + SE_BULK_Day30_3	24	30	3	enrichment	Yes	Pseud + SE	Bulk
16S_13	B24_Soil_Amx_D0_1	Amx + SE_Day0_1	24	0	1	enrichment	Yes	Amx + SE	Droplet
16S_14	B24_Soil_Amx_D0_2	Amx + SE_Day0_2	24	0	2	enrichment	Yes	Amx + SE	Droplet
16S_15	B24_Soil_Amx_D0_3	Amx + SE_Day0_3	24	0	3	enrichment	Yes	Amx + SE	Droplet
16S_16	B24_Soil_Amx_D30_1	Amx + SE_Day30_1	24	30	1	enrichment	Yes	Amx + SE	Droplet
16S_17	B24_Soil_Amx_D30_2	Amx + SE_Day30_2	24	30	2	enrichment	Yes	Amx + SE	Droplet
16S_18	B24_Soil_Amx_D30_3	Amx + SE_Day30_3	24	30	3	enrichment	Yes	Amx + SE	Droplet
16S_19	B24_Soil_Pseud_D0_1	Pseud + SE_Day0_1	24	0	1	enrichment	Yes	Pseud + SE	Droplet
16S_20	B24_Soil_Pseud_D0_2	Pseud + SE_Day0_2	24	0	2	enrichment	Yes	Pseud + SE	Droplet
16S_21	B24_Soil_Pseud_D0_3	Pseud + SE_Day0_3	24	0	3	enrichment	Yes	Pseud + SE	Droplet
16S_22	B24_Soil_Pseud_D30_1	Pseud + SE_Day30_1	24	30	1	enrichment	Yes	Pseud + SE	Droplet
16S_23	B24_Soil_Pseud_D30_2	Pseud + SE_Day30_2	24	30	2	enrichment	Yes	Pseud + SE	Droplet
16S_24	B24_Soil_Pseud_D30_3	Pseud + SE_Day30_3	24	30	3	enrichment	Yes	Pseud + SE	Droplet
16S_25	B24_all_0.1um_R2A	Inoculum	24	30	NA	Inoculum	Yes	None	Inoculum
16S_26	Anammox-coculture_24Jan_forB24	Amxfeed	24	NA	NA	Amxfeed	NA	None	Amxfeed
