# Supplementary material for: Enrichment of different taxa of the enigmatic candidate phyla radiation bacteria using a novel picolitre droplet technique
Source: ISME Commun. 2024 Jun 21;4(1):ycae080. doi: 10.1093/ismeco/ycae080 (PMC11214157; doi:10.1093/ismeco/ycae080)
Supplement: Supp6-qPCR_data_new_ycae080 [file supp6-qpcr_data_new_ycae080.xlsx]

## Sheet: Fig 2
Droplet
NS_D0	NS_D20	NS_D30	Amx_D0	Amx_D20	Amx_D30	Pseud_D0	Pseud_D20	Pseud_D30	SE_D0	SE_D20	SE_D30	Amx + SE_D0	Amx + SE_D20	Amx + SE_D30	Pseud + SE_D0	Pseud + SE_D20	Pseud + SE_D30
86.9214	601.7	303.481	1657.97	3888.33	7229.71	1184.19	1988	4702.21	1524.84	498.509	3543.63	3978.8	11579.3	24826.7	6227.7	11804.8	25926.6
173.442	344.299	431.906	2358.48	2573.79	7365.45	889.195	1354.03	4946.09	303.895	2322.96	4957.92	4287.14	7621.86	21788.3	5119.04	12806.9	21200.6
9.44034	347.709	503.89	1684.68	2017.7	8058.99	1056.28	1171.72	4665.63	1909.55	1911.73	4463.63	3480.57	10063.2	15740.5	7849.13	13966.4	26782
Bulk
NS_D0	NS_D20	NS_D30	Amx_D0	Amx_D20	Amx_D30	Pseud_D0	Pseud_D20	Pseud_D30	SE_D0	SE_D20	SE_D30	Amx + SE_D0	Amx + SE_D20	Amx + SE_D30	Pseud + SE_D0	Pseud + SE_D20	Pseud + SE_D30
1413.45	745.349	2681.95	5588.19	2222.1	6369.08	1125.94	2248.49	3763.66	2591.66	2149.71	2970.57	2965.97	2778.74	9469.66	7051.16	8103	13790.3
277.066	996.515	3737.74	3299.88	1532.11	6390.07	966.73	2526.29	5958.25	844.431	1990.75	3794.88	1925.53	5211.44	7933.72	8262.52	6866.72	9130.46
757.457	546.273	3316.6	5988.37	1848.84	4476.93	2811.29	2349.26	6691.46	2038.58	743.212	7301.8	3983.94	4084.12	12460.3	6945.21	3806.94	11887.4

## Sheet: Fig S2
Droplet
Amx + SE_D0	Amx + SE_D20	Amx + SE_D30	Pseud + SE_D0	Pseud + SE_D20	Pseud + SE_D30
349.488	312.584	3582.68	453.065	1184.16	4104.67
428.964	570.766	4263.92	408.596	2247.7	9368.87
272.496	769.105	6082.68	291.669	808.038	4635.05
Bulk
Amx + SE_D0	Amx + SE_D20	Amx + SE_D30	Pseud + SE_D0	Pseud + SE_D20	Pseud + SE_D30
876.31	1519.28	2527.55	287.879	764.5	1136.9
767.341	1656.67	4055.9	491.047	1187.42	1818.45
356.514	2356.8	3415.98	296.713	2482.88	564.308
condition	16S rRNA copies
Amx_Bulk_D0_1	15500
Amx_Bulk_D0_2	13700
Amx_Bulk_D0_3	2930
Amx_Bulk_D30_1	829000
Amx_Bulk_D30_2	146000
Amx_Bulk_D30_3	134000
Pseud_Bulk_D0_1	9470
Pseud_Bulk_D0_2	8120
Pseud_Bulk_D0_3	39800
Pseud_Bulk_D30_1	54600
Pseud_Bulk_D30_2	43900
Pseud_Bulk_D30_3	33500
Amx_Droplet_D0_1	1620
Amx_Droplet_D0_2	7010
Amx_Droplet_D0_3	3690
Amx_Droplet_D30_1	139000
Amx_Droplet_D30_2	293000
Amx_Droplet_D30_3	420000
Pseud_Droplet_D0_1	11200
Pseud_Droplet_D0_2	4120
Pseud_Droplet_D0_3	9530
Pseud_Droplet_D30_1	14800
Pseud_Droplet_D30_2	34500
Pseud_Droplet_D30_3	138000

## Sheet: Fig 4A_individual technical rep
	Bulk												Droplet
	Amx + SE_D0			Amx + SE_D30			Pseud + SE_D0			Pseud + SE_D30			Amx + SE_D0			Amx + SE_D30			Pseud + SE_D0			Pseud + SE_D30
Replicate	1	2	3	1	2	3	1	2	3	1	2	3	1	2	3	1	2	3	1	2	3	1	2	3
Candidatus Buchananbacteria	1.3297	0	0	0	0	0	4.22449	0	0	0	0	0.574772	0	2.16492	0	0	0	0	0	0	0	0	0	14.2063
Candidatus Falkowbacteria	10.9035	0	3.66979	0	10.0281	0	0.974882	0	38.2403	7.49434	15.8174	9.19635	0	0.120273	2.9756	11.9244	15.0813	43.2366	5.57271	0.0706884	3.4337	9.90323	12.4305	18.9417
Candidatus Jacksonbacteria	0.797818	0	0	0	0	0	0	0	0	1.87358	0	6.32249	0	0	0	0	0	0	0	0	0	7.61787	0	0
Candidatus Kerfeldbacteria	121.8	94.4925	45.5456	355.586	355.999	45.9817	46.6318	94.0395	241.051	255.744	186.042	357.508	23.9314	105.359	58.5624	112.089	1387.48	915.174	43.0444	39.4441	69.3281	25.3929	122.529	537.472
Candidatus Komeilibacteria	6.91442	0	2.81518	0	2.50703	0	0	0.557271	0.682863	8.43113	10.5449	12.645	0	0.360819	0.0633107	0	60.3253	43.2366	0	4.38268	0	0	6.51122	9.47087
Candidatus Kuenenbacteria	18.3498	15.0436	2.2622	85.3407	17.5492	0	5.19937	0	0	36.5349	45.1925	41.3836	5.42001	9.98267	11.9657	23.8487	180.976	64.8548	19.4084	5.93782	6.54039	0	29.5965	94.7087
Candidatus Magasanikbacteria	149.724	165.714	22.069	170.681	132.873	34.4863	33.3085	67.1512	199.396	199.537	202.613	208.642	28.601	76.3734	51.5349	267.106	698.768	432.366	64.1823	31.4563	24.5265	70.8462	149.758	589.561
Candidatus Uhrbacteria	36.9655	74.9828	14.1764	184.905	42.6196	4.59817	10.2363	13.0959	54.6291	66.5123	33.8944	51.7295	5.14206	37.2847	12.4089	40.5429	221.193	151.328	30.3617	26.9323	4.57827	0	18.3498	104.18
Unknown-ABY1	14.0948	20.92	0	14.2235	15.0422	0	2.4372	0	1.36573	4.68396	0	11.4954	0.333539	2.40546	2.40581	16.6941	45.244	14.4122	15.1808	2.82753	2.28914	0	8.28701	30.7803
Unknown-Berkelbacteria	26.328	19.5096	0	42.6704	35.0985	4.59817	0	17.554	96.9666	39.3453	6.02567	61.5006	2.69611	26.7006	2.72236	50.0824	266.437	180.152	6.53353	12.4412	10.4646	5.33251	21.3095	66.2961
Candidatus Peregrinibacteria	55.8472	45.6009	9.35042	71.1173	62.6758	36.7854	19.0102	17.6934	143.401	90.8688	57.997	101.735	4.47498	53.7621	19.8162	64.3916	452.44	187.358	64.5666	23.8927	28.1237	13.4582	32.5561	97.0764
Candidatus Peribacteria	35.3699	31.2624	9.70232	199.128	25.0703	0	2.76216	6.54794	100.381	24.3566	24.1027	35.0611	0.194565	11.1854	0	57.237	120.651	72.0609	11.5298	12.7946	1.96212	7.61787	13.0224	113.65
Unknown-Gracilibacteria	36.1677	24.6809	6.73633	56.8938	30.0844	13.7945	11.6986	7.8018	8.87722	30.9141	30.1283	52.3042	2.41816	29.5872	6.26776	11.9244	170.922	129.71	10.5689	17.8135	4.41476	27.4243	23.6772	139.695
Unknown-Kazania	0	0	0	0	0	0	0	0	0	0	0	0	0	0	0	0	0	0	0	0	0	0	0	2.36772
Candidatus Amesbacteria	40.9546	55.0031	12.9197	170.681	47.6336	9.19635	25.3469	31.7645	39.6061	69.3226	36.154	120.702	4.66955	64.8272	47.7996	109.704	341.843	324.274	35.7422	5.37231	6.04986	89.637	91.749	265.184
Candidatus Beckwithbacteria	17.0201	11.9879	5.68063	170.681	32.5914	16.0936	7.63657	6.2693	32.0946	25.2934	46.6989	32.1872	2.83508	27.7831	19.563	88.2403	120.651	144.122	5.38055	3.67579	4.08774	58.9115	35.5158	151.534
Candidatus Chisholmbacteria	0	0	0	0	5.01407	0	0	0	0	1.87358	0	2.87386	0	0	0	0	20.1084	21.6183	0	0	0	0	0	0
Candidatus Collierbacteria	24.4664	27.0314	9.30015	71.1173	7.5211	0	1.6248	5.99067	12.9744	14.0519	0	22.9909	1.05621	12.9895	11.8391	35.7731	160.867	72.0609	18.2554	16.3997	1.47159	31.4872	11.2467	73.3992
Candidatus Curtissbacteria	1.06376	0.940224	0	0	5.01407	0	1.46232	0	0	0.936792	0	1.14954	0	2.76628	0.633107	0	10.0542	0	0	1.13101	0	0	1.18386	18.9417
Candidatus Daviesbacteria	0	0	0	0	0	0	0	0	0	0	0	0	0	0.841912	0	0	0	0	0	0	0	0	0	0
Candidatus Gottesmanbacteria	0	0	0	0	0	0	0	0	0	0	0	0	0	0	0	0	0	0	0	0	0	1.01572	0	0
Candidatus Levybacteria	30.8489	20.6849	5.52982	142.235	12.5352	18.3927	2.11224	1.11454	6.14577	29.9774	40.6733	27.589	3.02965	24.2952	10.5096	100.165	175.949	79.267	21.7144	6.57402	2.45265	26.4086	9.47087	146.798
Candidatus Pacebacteria	4.78691	5.64134	0	0	0	0	0	1.5325	0	0	0	3.44863	0	0	2.46912	9.5395	15.0813	0	0	0	0	12.4425	0	23.6772
Candidatus Roizmanbacteria	0	0	0	0	0	0	0	0	0	0	22.5963	0	0	0	2.59574	0	0	7.20609	0	0	0	0	0	14.2063
Candidatus Shapirobacteria	0	0.705168	1.00542	0	0	0	0	0	2.04859	2.81038	0.753208	0	0	1.8041	0.443175	0	5.02711	14.4122	2.69028	0.494818	0	2.03143	0	9.47087
Candidatus Woesebacteria	5.31878	6.81662	0.703795	0	5.01407	0	1.78728	0	15.7059	15.9255	0	14.9441	0.361334	4.81093	3.16553	14.3092	60.3253	43.2366	16.3338	0.706884	0.16351	14.22	13.0224	44.9866
Candidatus Woykebacteria	11.7013	11.7528	9.95368	71.1173	27.5774	22.9909	5.19937	0.835907	8.19436	34.6613	11.2981	17.2432	1.69549	14.4328	7.40735	21.4639	85.4608	21.6183	4.03541	1.34308	3.76072	7.61787	11.2467	23.6772
Unknown-Microgenomatia	0	3.76089	0.150813	0	0	0	0.487441	0	0	5.62075	0	6.89726	0	0	0	7.15462	10.0542	0	0	1.8379	0	2.53929	0	2.36772
Candidatus Adlerbacteria	0	0	0	0	0	0	3.08713	0	0	0	0	0.574772	0.667078	0.481093	2.91229	9.5395	5.02711	0	0	0	3.59721	0	0	7.10315
Candidatus Azambacteria	21.2751	52.4175	1.30705	0	82.7321	0	4.87441	14.0711	39.6061	49.65	4.51925	84.4915	0.806053	17.6802	1.96263	0	276.491	208.977	9.60813	8.62398	12.5902	7.61787	17.1659	82.8701
Candidatus Brennerbacteria	23.9345	34.7883	4.97684	213.352	2.50703	0	14.6232	15.0463	31.4117	14.0519	16.5706	10.3459	2.14021	14.4328	3.03891	19.079	55.2982	57.6488	26.7106	5.16025	1.96212	18.7907	16.574	78.1347
Candidatus Colwellbacteria	68.8783	134.687	23.4766	156.458	77.718	11.4954	21.9348	17.8327	159.107	119.909	75.3208	156.913	4.97529	45.7038	19.1831	42.9277	512.765	453.984	15.9495	28.7702	18.3131	19.8065	58.601	255.713
Candidatus Doudnabacteria	0	0	0	0	0	0	0	0	17.0716	0	0	0	0	0	0	0	0	0	0	0	0	0	0	0
Candidatus Giovannonibacteria	7.97818	0	9.80286	28.4469	12.5352	0	6.49921	1.81113	21.1688	17.7991	0	18.3927	2.1958	0.841912	0.759728	7.15462	50.2711	50.4427	11.3376	3.25166	6.21337	4.57072	7.69508	49.7221
Candidatus Jorgensenbacteria	809.785	563.664	113.914	1792.16	1183.32	232.208	268.092	190.169	1067.32	1328.37	613.112	1431.18	70.9327	289.137	189.299	1097.04	5766.09	4186.74	329.559	144.699	311.813	411.111	836.396	2327.47
Candidatus Kaiserbacteria	138.022	166.655	31.52	469.374	37.6055	41.3836	52.4811	19.5045	202.128	162.065	111.475	189.1	13.008	86.5967	39.8224	252.797	527.846	511.633	55.535	46.3009	45.6192	55.8644	158.637	558.781
Candidatus Liptonbacteria	14.6267	1.64539	5.63036	0	10.0281	0	6.66169	0	22.5345	13.1151	9.0385	6.32249	0	8.65967	0	2.38487	55.2982	57.6488	0	2.04996	0	15.2357	14.2063	21.3095
Candidatus Lloydbacteria	0	0	0	0	0	0	3.41209	0	14.3401	2.81038	0	2.29909	0.138975	0	0	0	25.1355	0	0	0	0	0.507858	1.77579	2.36772
Candidatus Moranbacteria	0.531878	0.235056	0	0	0	0	0	0	0	0	9.79171	0	0	1.08246	0	0	0	0	0	3.67579	0	0	8.87894	2.36772
Candidatus Nomurabacteria	161.691	119.408	68.4189	412.48	253.21	57.4772	70.354	47.6467	455.47	250.124	83.6061	483.958	18.9839	59.1744	42.4815	286.185	1427.7	915.174	98.7715	65.0333	34.9911	157.436	159.229	760.037
Candidatus Ryanbacteria	42.2843	59.9393	17.243	256.022	110.309	20.6918	11.5361	23.684	88.0894	66.5123	145.369	90.2392	6.17048	41.6145	7.78721	114.474	377.033	338.686	30.5538	9.26017	1.47159	56.1183	42.6189	222.565
Candidatus Spechtbacteria	5.05284	9.63729	5.68063	14.2235	12.5352	0	0	0.417953	0	10.3047	0	14.9441	1.25077	8.0583	5.44472	11.9244	55.2982	36.0305	0	6.0792	8.01198	17.0132	10.0628	61.5606
Candidatus Staskawiczbacteria	4.25503	2.58562	0	0	0	0	0	0	0	14.9887	0	14.9441	0	0.360819	4.17851	0	40.2169	43.2366	0	0	1.6351	0	4.1435	4.73543
Candidatus Terrybacteria	0.531878	0	0	0	0	0	0	0	0	0	0	0	0	0	0	0	0	0	0	0	0	9.39537	0	7.10315
Candidatus Vogelbacteria	14.0948	20.4499	11.9645	42.6704	20.0563	0	7.96153	0	40.9718	19.6726	0	37.3602	0.722668	13.1098	0.506485	76.316	155.84	64.8548	16.526	10.9567	0	0	22.4933	89.9732
Candidatus Wolfebacteria	121.002	137.273	52.5333	625.832	65.1829	68.9726	78.6405	61.9964	247.879	170.496	164.953	171.857	29.6572	60.7379	34.1245	186.02	633.416	403.541	41.5071	49.5525	60.8256	73.3855	156.269	558.781
Candidatus Yanofskybacteria	15.1585	17.3941	1.00542	56.8938	17.5492	0	5.19937	19.6438	12.2915	27.167	0	28.1638	0	7.21639	0	38.158	65.3524	43.2366	6.34136	3.25166	0	7.11001	2.95965	97.0764
Candidatus Yonathbacteria	0	0	0	0	0	0	0	0	0	0	0	0	0	0	0	0	0	0	0	0	0	0	0	0
Candidatus Zambryskibacteria	0.797818	2.1155	2.81518	28.4469	0	0	1.94976	1.11454	11.6087	0	0	0	1.44534	2.76628	11.5859	2.38487	0	0	0	0	0	16.7593	1.18386	2.36772
GWA2-38-13b	0	0	0	0	0	0	0	0	0	0	0	0	0	3.24737	0	0	0	0	0	0	0	0	0	4.73543
GWB1-42-6	0	0	0	0	0	0	0.16248	0.417953	0	1.87358	0	6.32249	0	0	0	9.5395	5.02711	7.20609	0	2.33272	0	0	0	0
Paceibacterales	0.265939	0	0	0	0	0	0	0	0	0	0	0	0	0.841912	0	0	0	0	0	0	0	0	0	0
UBA9983	583.471	508.191	148.853	1265.89	448.759	220.712	226.173	159.24	1286.51	564.886	355.514	535.687	79.4379	360.218	179.106	496.054	2186.79	1405.19	317.26	151.132	125.902	288.717	448.682	1467.98
Unknown-Parcubacteria	1488.2	1401.4	300.822	4139.03	2281.4	620.754	543.496	489.006	2366.8	2780.4	1287.23	2560.61	192.397	712.859	429.183	2146.39	11034.5	7674.49	702.354	351.18	483.171	1005.05	1727.25	5393.66
Saccharimonadales	40.1568	5.17123	0.100542	42.6704	62.6758	32.1872	12.186	5.15476	23.2173	57.1443	28.6219	78.169	2.30698	16.3571	8.35701	40.5429	206.111	122.504	3.0746	6.50333	5.88635	32.7568	35.5158	139.695
Unknown-Patescibacteria	41.7525	32.9078	13.8748	142.235	50.1407	0	27.4592	23.8233	118.135	68.3858	51.9714	66.0988	9.3391	33.1954	11.9657	121.629	321.735	338.686	49.3858	9.18949	20.2752	39.1051	75.175	118.386
Unknown-WWE3	1.3297	0	4.5244	0	0	0	1.6248	3.06499	0	3.74717	2.25963	10.9207	0.694873	0	15.7011	0	10.0542	14.4122	4.22758	0	1.14457	3.04715	3.55158	18.9417

## Sheet: Fig 4A_cumulative
	Bulk				Droplet
CPR Order	Amx + SE_D0	Amx + SE_D30	Pseud + SE_D0	Pseud + SE_D30	Amx + SE_D0	Amx + SE_D30	Pseud + SE_D0	Pseud + SE_D30
Candidatus Buchananbacteria	1	0	4	1	2	0	0	14
Candidatus Falkowbacteria	15	10	39	32	3	70	9	41
Candidatus Jacksonbacteria	1	0	0	8	0	0	0	8
Candidatus Kerfeldbacteria	262	758	382	800	188	2414	151	685
Candidatus Komeilibacteria	10	3	2	32	0	103	4	16
Candidatus Kuenenbacteria	35	103	5	123	27	270	32	125
Candidatus Magasanikbacteria	338	338	299	612	157	1398	120	811
Candidatus Uhrbacteria	126	233	78	153	54	413	62	122
Unknown-ABY1	35	29	3	16	4	76	20	39
Unknown-Berkelbacteria	46	83	115	107	33	496	29	92
Candidatus Peregrinibacteria	111	171	180	251	78	703	117	143
Candidatus Peribacteria	76	224	110	83	11	250	27	135
Unknown-Gracilibacteria	68	101	29	113	38	313	33	191
Unknown-Kazania	0	0	0	0	0	0	0	2
Candidatus Amesbacteria	109	228	97	226	118	776	47	447
Candidatus Beckwithbacteria	35	220	46	104	51	353	13	247
Candidatus Chisholmbacteria	0	5	0	5	0	42	0	0
Candidatus Collierbacteria	60	79	21	37	26	269	35	115
Candidatus Curtissbacteria	2	5	1	2	4	10	1	20
Candidatus Daviesbacteria	0	0	0	0	1	0	0	0
Candidatus Gottesmanbacteria	0	0	0	0	0	0	0	1
Candidatus Levybacteria	58	173	9	99	38	355	31	182
Candidatus Pacebacteria	11	0	2	3	2	25	0	36
Candidatus Roizmanbacteria	0	0	0	23	3	7	0	14
Candidatus Shapirobacteria	2	0	2	4	2	19	3	11
Candidatus Woesebacteria	13	5	18	31	8	117	17	72
Candidatus Woykebacteria	34	122	14	63	23	128	9	43
Unknown-Microgenomatia	4	0	0	13	0	17	2	5
Candidatus Adlerbacteria	0	0	3	1	4	15	4	7
Candidatus Azambacteria	74	83	59	139	21	485	32	108
Candidatus Brennerbacteria	64	216	61	41	19	132	34	114
Candidatus Colwellbacteria	227	245	199	352	70	1010	63	335
Candidatus Doudnabacteria	0	0	17	0	0	0	0	0
Candidatus Giovannonibacteria	18	41	29	36	4	107	20	63
Candidatus Jorgensenbacteria	1488	3207	1525	3372	549	11050	787	3574
Candidatus Kaiserbacteria	337	548	274	462	140	1293	148	774
Candidatus Liptonbacteria	23	10	30	28	9	115	2	50
Candidatus Lloydbacteria	0	0	17	5	0	25	0	5
Candidatus Moranbacteria	1	0	0	10	1	0	4	11
Candidatus Nomurabacteria	349	722	573	818	120	2629	199	1076
Candidatus Ryanbacteria	119	387	124	302	56	830	41	322
Candidatus Spechtbacteria	21	27	0	25	14	103	14	89
Candidatus Staskawiczbacteria	7	0	0	30	4	83	2	9
Candidatus Terrybacteria	1	0	0	0	0	0	0	16
Candidatus Vogelbacteria	46	63	49	57	15	297	28	112
Candidatus Wolfebacteria	311	760	389	507	125	1223	153	788
Candidatus Yanofskybacteria	33	75	37	55	7	146	9	107
Candidatus Yonathbacteria	0	0	0	0	0	0	0	0
Candidatus Zambryskibacteria	6	28	15	0	16	2	0	20
GWA2-38-13b	0	0	0	0	3	0	0	5
GWB1-42-6	0	0	0	8	0	22	2	0
Paceibacterales	0	0	0	0	1	0	0	0
UBA9983	1240	1936	1672	1457	618	4088	594	2206
Unknown-Parcubacteria	3190	7041	3399	6628	1334	20855	1536	8126
Saccharimonadales	45	138	40	164	26	370	16	209
Unknown-Patescibacteria	89	192	169	186	54	783	78	232
Unknown-WWE3	6	0	5	17	17	24	5	26
Sum	9147	18609	10142	17641	4098	54311	4533	22001

## Sheet: Fig 4B
CPRorder	method	foldchange		CPRorder	Hedge
Unknown-Parcubacteria	Bulk	1.47573		Unknown-Parcubacteria	4.14953
Unknown-Parcubacteria	Bulk	0.703047		UBA9983	5.03143
Unknown-Parcubacteria	Bulk	1.04511		Candidatus Wolfebacteria	2.12709
Unknown-Parcubacteria	Droplet	3.47976		Candidatus Uhrbacteria	1.82924
Unknown-Parcubacteria	Droplet	3.95226		Candidatus Peregrinibacteria	2.74345
Unknown-Parcubacteria	Droplet	4.16041		Candidatus Nomurabacteria	4.38808
UBA9983	Bulk	1.11742		Candidatus Magasanikbacteria	13.9783
UBA9983	Bulk	-0.17943		Candidatus Kaiserbacteria	1.83774
UBA9983	Bulk	0.568282		Candidatus Jorgensenbacteria	5.68884
UBA9983	Droplet	2.6426		Candidatus Colwellbacteria	1.87013
UBA9983	Droplet	2.60187
UBA9983	Droplet	2.97188
Candidatus Wolfebacteria	Bulk	2.37074
Candidatus Wolfebacteria	Bulk	-1.07448
Candidatus Wolfebacteria	Bulk	0.392792
Candidatus Wolfebacteria	Droplet	2.64901
Candidatus Wolfebacteria	Droplet	3.38248
Candidatus Wolfebacteria	Droplet	3.56384
Candidatus Uhrbacteria	Bulk	2.32253
Candidatus Uhrbacteria	Bulk	-0.815045
Candidatus Uhrbacteria	Bulk	-1.62436
Candidatus Uhrbacteria	Droplet	2.97903
Candidatus Uhrbacteria	Droplet	2.56865
Candidatus Uhrbacteria	Droplet	3.60823
Candidatus Peregrinibacteria	Bulk	0.348715
Candidatus Peregrinibacteria	Bulk	0.458848
Candidatus Peregrinibacteria	Bulk	1.97603
Candidatus Peregrinibacteria	Droplet	3.84692
Candidatus Peregrinibacteria	Droplet	3.07306
Candidatus Peregrinibacteria	Droplet	3.24105
Candidatus Nomurabacteria	Bulk	1.35109
Candidatus Nomurabacteria	Bulk	1.08443
Candidatus Nomurabacteria	Bulk	-0.251407
Candidatus Nomurabacteria	Droplet	3.9141
Candidatus Nomurabacteria	Droplet	4.59258
Candidatus Nomurabacteria	Droplet	4.42914
Candidatus Magasanikbacteria	Bulk	0.189003
Candidatus Magasanikbacteria	Bulk	-0.318654
Candidatus Magasanikbacteria	Bulk	0.644002
Candidatus Magasanikbacteria	Droplet	3.22327
Candidatus Magasanikbacteria	Droplet	3.19367
Candidatus Magasanikbacteria	Droplet	3.06863
Candidatus Kaiserbacteria	Bulk	1.76584
Candidatus Kaiserbacteria	Bulk	-2.14785
Candidatus Kaiserbacteria	Bulk	0.392792
Candidatus Kaiserbacteria	Droplet	4.2805
Candidatus Kaiserbacteria	Droplet	2.60773
Candidatus Kaiserbacteria	Droplet	3.68346
Candidatus Jorgensenbacteria	Bulk	1.14609
Candidatus Jorgensenbacteria	Bulk	1.06993
Candidatus Jorgensenbacteria	Bulk	1.02747
Candidatus Jorgensenbacteria	Droplet	3.95102
Candidatus Jorgensenbacteria	Droplet	4.31777
Candidatus Jorgensenbacteria	Droplet	4.46709
Candidatus Colwellbacteria	Bulk	1.18366
Candidatus Colwellbacteria	Bulk	-0.79329
Candidatus Colwellbacteria	Bulk	-1.03016
Candidatus Colwellbacteria	Droplet	3.10906
Candidatus Colwellbacteria	Droplet	3.48791
Candidatus Colwellbacteria	Droplet	4.56473

## Sheet: Fig 5, S6B
Condition	day	phylum	genus	Abs
Amx + SE	Day 0	Proteobacteria	Acinetobacter	245.429
Amx + SE	Day 0	Proteobacteria	Acinetobacter	737.515
Amx + SE	Day 0	Proteobacteria	Acinetobacter	614.747
Amx + SE	Day 30	Proteobacteria	Acinetobacter	15766.4
Amx + SE	Day 30	Proteobacteria	Acinetobacter	25688.5
Amx + SE	Day 30	Proteobacteria	Acinetobacter	37860.8
Amx + SE	Day 0	Proteobacteria	Aquabacterium	20.9018
Amx + SE	Day 0	Proteobacteria	Aquabacterium	90.5657
Amx + SE	Day 0	Proteobacteria	Aquabacterium	53.3076
Amx + SE	Day 30	Proteobacteria	Aquabacterium	7684.06
Amx + SE	Day 30	Proteobacteria	Aquabacterium	25562.8
Amx + SE	Day 30	Proteobacteria	Aquabacterium	34365.9
Amx + SE	Day 0	Proteobacteria	Brevundimonas	5.89
Amx + SE	Day 0	Proteobacteria	Brevundimonas	32.95
Amx + SE	Day 0	Proteobacteria	Brevundimonas	2.15
Amx + SE	Day 30	Proteobacteria	Brevundimonas	5699.85
Amx + SE	Day 30	Proteobacteria	Brevundimonas	5303.6
Amx + SE	Day 30	Proteobacteria	Brevundimonas	7703.31
Amx + SE	Day 0	Proteobacteria	Caulobacter	1.78
Amx + SE	Day 0	Proteobacteria	Caulobacter	14.55
Amx + SE	Day 0	Proteobacteria	Caulobacter	1.96
Amx + SE	Day 30	Proteobacteria	Caulobacter	1108.97
Amx + SE	Day 30	Proteobacteria	Caulobacter	1065.75
Amx + SE	Day 30	Proteobacteria	Caulobacter	2514.93
Amx + SE	Day 0	Proteobacteria	Duganella	1.25077
Amx + SE	Day 0	Proteobacteria	Duganella	4.69065
Amx + SE	Day 0	Proteobacteria	Duganella	0
Amx + SE	Day 30	Proteobacteria	Duganella	138.323
Amx + SE	Day 30	Proteobacteria	Duganella	15081.3
Amx + SE	Day 30	Proteobacteria	Duganella	13352.9
Amx + SE	Day 0	Proteobacteria	Janthinobacterium	3.39098
Amx + SE	Day 0	Proteobacteria	Janthinobacterium	28.9858
Amx + SE	Day 0	Proteobacteria	Janthinobacterium	3.35547
Amx + SE	Day 30	Proteobacteria	Janthinobacterium	205.099
Amx + SE	Day 30	Proteobacteria	Janthinobacterium	1382.45
Amx + SE	Day 30	Proteobacteria	Janthinobacterium	2370.81
Amx + SE	Day 0	Proteobacteria	Rugamonas	0
Amx + SE	Day 0	Proteobacteria	Rugamonas	0
Amx + SE	Day 0	Proteobacteria	Rugamonas	0
Amx + SE	Day 30	Proteobacteria	Rugamonas	26.2336
Amx + SE	Day 30	Proteobacteria	Rugamonas	2699.56
Amx + SE	Day 30	Proteobacteria	Rugamonas	2392.42
Amx + SE	Day 0	Proteobacteria	Stenotrophomonas	2.53
Amx + SE	Day 0	Proteobacteria	Stenotrophomonas	20.45
Amx + SE	Day 0	Proteobacteria	Stenotrophomonas	3.99
Amx + SE	Day 30	Proteobacteria	Stenotrophomonas	1864.97
Amx + SE	Day 30	Proteobacteria	Stenotrophomonas	2171.71
Amx + SE	Day 30	Proteobacteria	Stenotrophomonas	6305.33
Amx + SE	Day 0	Planctomycetota	Candidatus Brocadia	81.13
Amx + SE	Day 0	Planctomycetota	Candidatus Brocadia	235.25
Amx + SE	Day 0	Planctomycetota	Candidatus Brocadia	102.69
Amx + SE	Day 30	Planctomycetota	Candidatus Brocadia	33.39
Amx + SE	Day 30	Planctomycetota	Candidatus Brocadia	2845.34
Amx + SE	Day 30	Planctomycetota	Candidatus Brocadia	2536.55
Amx + SE	Day 0	Planctomycetota	Candidatus Kuenenia	115.35
Amx + SE	Day 0	Planctomycetota	Candidatus Kuenenia	533.89
Amx + SE	Day 0	Planctomycetota	Candidatus Kuenenia	333.9
Amx + SE	Day 30	Planctomycetota	Candidatus Kuenenia	21.46
Amx + SE	Day 30	Planctomycetota	Candidatus Kuenenia	3081.62
Amx + SE	Day 30	Planctomycetota	Candidatus Kuenenia	2817.58
Amx + SE	Day 0	Bacteroidota	Flavobacterium	325.7
Amx + SE	Day 0	Bacteroidota	Flavobacterium	1385.07
Amx + SE	Day 0	Bacteroidota	Flavobacterium	701.93
Amx + SE	Day 30	Bacteroidota	Flavobacterium	89468.6
Amx + SE	Day 30	Bacteroidota	Flavobacterium	114020
Amx + SE	Day 30	Bacteroidota	Flavobacterium	211131
Pseud + SE	Day 0	Proteobacteria	Acinetobacter	255.96
Pseud + SE	Day 0	Proteobacteria	Acinetobacter	69.7
Pseud + SE	Day 0	Proteobacteria	Acinetobacter	199.48
Pseud + SE	Day 30	Proteobacteria	Acinetobacter	875.04
Pseud + SE	Day 30	Proteobacteria	Acinetobacter	3673.51
Pseud + SE	Day 30	Proteobacteria	Acinetobacter	7186.02
Pseud + SE	Day 0	Proteobacteria	Aquabacterium	54
Pseud + SE	Day 0	Proteobacteria	Aquabacterium	11.66
Pseud + SE	Day 0	Proteobacteria	Aquabacterium	30.58
Pseud + SE	Day 30	Proteobacteria	Aquabacterium	345.6
Pseud + SE	Day 30	Proteobacteria	Aquabacterium	832.25
Pseud + SE	Day 30	Proteobacteria	Aquabacterium	6641.45
Pseud + SE	Day 0	Proteobacteria	Brevundimonas	14.41
Pseud + SE	Day 0	Proteobacteria	Brevundimonas	14.14
Pseud + SE	Day 0	Proteobacteria	Brevundimonas	3.76
Pseud + SE	Day 30	Proteobacteria	Brevundimonas	207.21
Pseud + SE	Day 30	Proteobacteria	Brevundimonas	1339.54
Pseud + SE	Day 30	Proteobacteria	Brevundimonas	8758.18
Pseud + SE	Day 0	Proteobacteria	Caulobacter	0
Pseud + SE	Day 0	Proteobacteria	Caulobacter	0
Pseud + SE	Day 0	Proteobacteria	Caulobacter	5.56
Pseud + SE	Day 30	Proteobacteria	Caulobacter	93.19
Pseud + SE	Day 30	Proteobacteria	Caulobacter	166.33
Pseud + SE	Day 30	Proteobacteria	Caulobacter	1896.54
Pseud + SE	Day 0	Proteobacteria	Janthinobacterium	2.31
Pseud + SE	Day 0	Proteobacteria	Janthinobacterium	1.7
Pseud + SE	Day 0	Proteobacteria	Janthinobacterium	1.14
Pseud + SE	Day 30	Proteobacteria	Janthinobacterium	87.35
Pseud + SE	Day 30	Proteobacteria	Janthinobacterium	178.17
Pseud + SE	Day 30	Proteobacteria	Janthinobacterium	696.11
Pseud + SE	Day 0	Proteobacteria	Ralstonia	0
Pseud + SE	Day 0	Proteobacteria	Ralstonia	0
Pseud + SE	Day 0	Proteobacteria	Ralstonia	0
Pseud + SE	Day 30	Proteobacteria	Ralstonia	40.1208
Pseud + SE	Day 30	Proteobacteria	Ralstonia	36.6996
Pseud + SE	Day 30	Proteobacteria	Ralstonia	563.517
Pseud + SE	Day 0	Proteobacteria	Stenotrophomonas	6.92
Pseud + SE	Day 0	Proteobacteria	Stenotrophomonas	1.7
Pseud + SE	Day 0	Proteobacteria	Stenotrophomonas	3.43
Pseud + SE	Day 30	Proteobacteria	Stenotrophomonas	57.39
Pseud + SE	Day 30	Proteobacteria	Stenotrophomonas	139.1
Pseud + SE	Day 30	Proteobacteria	Stenotrophomonas	1029.96
Pseud + SE	Day 0	Bacteroidota	Pedobacter	14.0279
Pseud + SE	Day 0	Bacteroidota	Pedobacter	0
Pseud + SE	Day 0	Bacteroidota	Pedobacter	0
Pseud + SE	Day 30	Bacteroidota	Pedobacter	11.4268
Pseud + SE	Day 30	Bacteroidota	Pedobacter	54.4575
Pseud + SE	Day 30	Bacteroidota	Pedobacter	1077.31
Pseud + SE	Day 0	Nitrospirota	Unknown-Nitrospirota	74.9434
Pseud + SE	Day 0	Nitrospirota	Unknown-Nitrospirota	38.5252
Pseud + SE	Day 0	Nitrospirota	Unknown-Nitrospirota	71.2902
Pseud + SE	Day 30	Nitrospirota	Unknown-Nitrospirota	57.388
Pseud + SE	Day 30	Nitrospirota	Unknown-Nitrospirota	145.615
Pseud + SE	Day 30	Nitrospirota	Unknown-Nitrospirota	137.328
Pseud + SE	Day 0	Brocadiaceae	Candidatus Brocadia	302.656
Pseud + SE	Day 0	Brocadiaceae	Candidatus Brocadia	107.446
Pseud + SE	Day 0	Brocadiaceae	Candidatus Brocadia	130.971
Pseud + SE	Day 30	Brocadiaceae	Candidatus Brocadia	126.457
Pseud + SE	Day 30	Brocadiaceae	Candidatus Brocadia	213.095
Pseud + SE	Day 30	Brocadiaceae	Candidatus Brocadia	111.283
Pseud + SE	Day 0	Bacteroidota	Flavobacterium	325.7
Pseud + SE	Day 0	Bacteroidota	Flavobacterium	1385.07
Pseud + SE	Day 0	Bacteroidota	Flavobacterium	701.93
Pseud + SE	Day 30	Bacteroidota	Flavobacterium	89468.6
Pseud + SE	Day 30	Bacteroidota	Flavobacterium	114020
Pseud + SE	Day 30	Bacteroidota	Flavobacterium	211131

## Sheet: Fig S5B
CPRorder	method	foldchange		CPRorder	Hedge
Unknown-Parcubacteria	Bulk	2.35495		Unknown-Parcubacteria	0.613856
Unknown-Parcubacteria	Bulk	1.39635		UBA9983	0.673726
Unknown-Parcubacteria	Bulk	0.113546		Candidatus Wolfebacteria	0.794589
Unknown-Parcubacteria	Droplet	0.516999		Candidatus Uhrbacteria	0.38133
Unknown-Parcubacteria	Droplet	2.29819		Candidatus Peregrinibacteria	0.536055
Unknown-Parcubacteria	Droplet	3.48066		Candidatus Nomurabacteria	0.638434
UBA9983	Bulk	1.32054		Candidatus Magasanikbacteria	0.595458
UBA9983	Bulk	1.1587		Candidatus Kaiserbacteria	0.410131
UBA9983	Bulk	-1.264		Candidatus Jorgensenbacteria	0.508355
UBA9983	Droplet	-0.136009		Candidatus Colwellbacteria	0.330472
UBA9983	Droplet	1.56989
UBA9983	Droplet	3.54346
Candidatus Wolfebacteria	Bulk	1.1164
Candidatus Wolfebacteria	Bulk	1.41179
Candidatus Wolfebacteria	Bulk	-0.528431
Candidatus Wolfebacteria	Droplet	0.822137
Candidatus Wolfebacteria	Droplet	1.657
Candidatus Wolfebacteria	Droplet	3.19953
Candidatus Uhrbacteria	Bulk	2.69993
Candidatus Uhrbacteria	Bulk	1.37193
Candidatus Uhrbacteria	Bulk	-0.0786823
Candidatus Uhrbacteria	Droplet	0
Candidatus Uhrbacteria	Droplet	-0.553571
Candidatus Uhrbacteria	Droplet	4.50812
Candidatus Peregrinibacteria	Bulk	2.25701
Candidatus Peregrinibacteria	Bulk	1.71277
Candidatus Peregrinibacteria	Bulk	-0.495247
Candidatus Peregrinibacteria	Droplet	-2.2623
Candidatus Peregrinibacteria	Droplet	0.44636
Candidatus Peregrinibacteria	Droplet	1.78734
Candidatus Nomurabacteria	Bulk	1.82994
Candidatus Nomurabacteria	Bulk	0.811233
Candidatus Nomurabacteria	Bulk	0.0875261
Candidatus Nomurabacteria	Droplet	0.672598
Candidatus Nomurabacteria	Droplet	1.29185
Candidatus Nomurabacteria	Droplet	4.44101
Candidatus Magasanikbacteria	Bulk	2.58269
Candidatus Magasanikbacteria	Bulk	1.59324
Candidatus Magasanikbacteria	Bulk	0.0653938
Candidatus Magasanikbacteria	Droplet	0.142515
Candidatus Magasanikbacteria	Droplet	2.25121
Candidatus Magasanikbacteria	Droplet	4.58723
Candidatus Kaiserbacteria	Bulk	1.6267
Candidatus Kaiserbacteria	Bulk	2.51484
Candidatus Kaiserbacteria	Bulk	-0.0961169
Candidatus Kaiserbacteria	Droplet	0.00853247
Candidatus Kaiserbacteria	Droplet	1.77662
Candidatus Kaiserbacteria	Droplet	3.61457
Candidatus Jorgensenbacteria	Bulk	2.30886
Candidatus Jorgensenbacteria	Bulk	1.68887
Candidatus Jorgensenbacteria	Bulk	0.423221
Candidatus Jorgensenbacteria	Droplet	0.318993
Candidatus Jorgensenbacteria	Droplet	2.53113
Candidatus Jorgensenbacteria	Droplet	2.90001
Candidatus Colwellbacteria	Bulk	2.45065
Candidatus Colwellbacteria	Bulk	2.07853
Candidatus Colwellbacteria	Bulk	-0.0200363
Candidatus Colwellbacteria	Droplet	0.312461
Candidatus Colwellbacteria	Droplet	1.02635
Candidatus Colwellbacteria	Droplet	3.80358

## Sheet: Fig 6
condition	day	copies
Amx + SE_1	Day 0	140
Amx + SE_1	Day 0	69
Amx + SE_1	Day 0	64
Amx + SE_1	Day 30	1470
Amx + SE_1	Day 30	1225
Amx + SE_1	Day 30	1255
Amx + SE_2	Day 0	84
Amx + SE_2	Day 0	160
Amx + SE_2	Day 0	247
Amx + SE_2	Day 30	1439
Amx + SE_2	Day 30	1650
Amx + SE_2	Day 30	1387
Pseud + SE_1	Day 0	248
Pseud + SE_1	Day 0	378
Pseud + SE_1	Day 0	258
Pseud + SE_1	Day 30	3010
Pseud + SE_1	Day 30	2632
Pseud + SE_1	Day 30	1501
Pseud + SE_2	Day 0	258
Pseud + SE_2	Day 0	235
Pseud + SE_2	Day 0	205
Pseud + SE_2	Day 30	1501
Pseud + SE_2	Day 30	2625
Pseud + SE_2	Day 30	1375
