# Supplementary material for: Enrichment of different taxa of the enigmatic candidate phyla radiation bacteria using a novel picolitre droplet technique
Source: ISME Commun. 2024 Jun 21;4(1):ycae080. doi: 10.1093/ismeco/ycae080 (PMC11214157; doi:10.1093/ismeco/ycae080)
Supplement: Supp7-Sample_label_Fig_S8_ycae080 [file supp7-sample_label_fig_s8_ycae080.zip]

Archive with 1 entries (1 files):
- Supp7-Sample_label_Fig_S8_ycae080.csv
