# Supplementary material for: Enrichment of different taxa of the enigmatic candidate phyla radiation bacteria using a novel picolitre droplet technique
Source: ISME Commun. 2024 Jun 21;4(1):ycae080. doi: 10.1093/ismeco/ycae080 (PMC11214157; doi:10.1093/ismeco/ycae080)
Supplement: Supp7-Sample_label_Fig_S8_ycae080 [file supp7-sample_label_fig_s8_ycae080.zip › Supp7-Sample_label_Fig_S8_ycae080.csv]

	sample	condition	batch	passage	Day	Replicate	type	preincubation with R2A	nutrient
D01A	B23_R2A_Soil_Pseud_D0_1	Pseud + SE_Day0_1	23	P0	D0	1	enrichment	Yes	Pseud + SE
D02A	B23_R2A_Soil_Pseud_D0_2	Pseud + SE_Day0_2	23	P0	D0	2	enrichment	Yes	Pseud + SE
D03A	B23_R2A_Soil_Pseud_D0_3	Pseud + SE_Day0_3	23	P0	D0	3	enrichment	Yes	Pseud + SE
D04A	B23_R2A_Soil_Amx_D0_1	Amx + SE_Day0_1	23	P0	D0	1	enrichment	Yes	Amx + SE
D05A	B23_R2A_Soil_Amx_D0_2	Amx + SE_Day0_2	23	P0	D0	2	enrichment	Yes	Amx + SE
D06A	B23_R2A_Soil_Amx_D0_3	Amx + SE_Day0_3	23	P0	D0	3	enrichment	Yes	Amx + SE
D07A	B23_R2A_Soil_Pseud_D30_1	Pseud + SE_Day30_1	23	P0	D30	1	enrichment	Yes	Pseud + SE
D08A	B23_R2A_Soil_Pseud_D30_2	Pseud + SE_Day30_2	23	P0	D30	2	enrichment	Yes	Pseud + SE
D09A	B23_R2A_Soil_Pseud_D30_3	Pseud + SE_Day30_3	23	P0	D30	3	enrichment	Yes	Pseud + SE
D10A	B23_R2A_Soil_Amx_D30_1	Amx + SE_Day30_1	23	P0	D30	1	enrichment	Yes	Amx + SE
D11A	B23_R2A_Soil_Amx_D30_2	Amx + SE_Day30_2	23	P0	D30	2	enrichment	Yes	Amx + SE
D12A	B23_R2A_Soil_Amx_D30_3	Amx + SE_Day30_3	23	P0	D30	3	enrichment	Yes	Amx + SE
D13A	B23_R2A_inoculum	Inoculum	23	Inoculum	NA	NA	processing	Yes	NA
