# Supplementary material for: Enrichment of different taxa of the enigmatic candidate phyla radiation bacteria using a novel picolitre droplet technique
Source: ISME Commun. 2024 Jun 21;4(1):ycae080. doi: 10.1093/ismeco/ycae080 (PMC11214157; doi:10.1093/ismeco/ycae080)
Supplement: Supp8-Read_count_16S_ycae080 [file supp8-read_count_16s_ycae080.xlsx]

## Sheet: Sheet1
	reads.in	reads.out	merged
16S_1	309450	204522	191297
16S_2	306656	203581	189772
16S_3	152669	105994	102395
16S_4	304557	207909	196423
16S_5	267110	172310	154545
16S_6	123893	90491	84337
16S_7	209724	140765	135850
16S_8	176181	119765	113554
16S_9	399429	253147	244744
16S_10	339369	228130	211564
16S_11	155568	111902	104538
16S_12	296006	188023	174418
16S_13	225211	149025	140291
16S_14	341414	222714	201352
16S_15	355861	142314	121134
16S_16	289864	201071	192251
16S_17	304357	202586	190956
16S_18	273382	184346	175742
16S_19	282167	177180	172703
16S_20	238958	166625	160090
16S_21	290571	192663	188937
16S_22	473543	315402	296954
16S_23	177206	122139	113239
16S_24	373313	257185	242723
16S_25	199448	138444	121205
16S_26	282534	193559	189848
